# Supplementary material for: Modified Methylation Following Electrostimulation in a Standardized Setting—Complementing a Transcriptomic Analysis
Source: Cells. 2025 Jun 4;14(11):838. doi: 10.3390/cells14110838 (PMC12155531; doi:10.3390/cells14110838)
Supplement: Supplementary file 1 [file cells-14-00838-s001.zip]

Archive with 9 entries (9 files):
- TableS2_DMP_Q1_time_impact.csv
- TableS3_DMP_Q2_stimuli_impact_phys.csv
- TableS4_DMP_Q3_stimuli_impact_infl.csv
- TableS5_DMP_Q4_states_impact.csv
- TableS6_DMP_Q5_diff_stimuli_impact_phys.csv
- TableS7_DMP_Q6_diff_stimuli_impact_infl.csv
- FigS1.tif
- Supporting information.pdf
- Table S1 Methylage.xlsx
