# Supplementary material for: Modified Methylation Following Electrostimulation in a Standardized Setting—Complementing a Transcriptomic Analysis
Source: Cells. 2025 Jun 4;14(11):838. doi: 10.3390/cells14110838 (PMC12155531; doi:10.3390/cells14110838)
Supplement: Supplementary file 1 [file cells-14-00838-s001.zip › TableS2_DMP_Q1_time_impact.csv]

	FIS.1vs0.NO_probes	FIS.1vs0.NO_logFC	FIS.1vs0.NO_adj.p.value	FIS.48vs1.NO_probes	FIS.48vs1.NO_logFC	FIS.48vs1.NO_adj.p.value	FIS.48vs0.NO_probes	FIS.48vs0.NO_logFC	FIS.48vs0.NO_adj.p.value	INFL.1vs0.NO_probes	INFL.1vs0.NO_logFC	INFL.1vs0.NO_adj.p.value	INFL.48vs1.NO_probes	INFL.48vs1.NO_logFC	INFL.48vs1.NO_adj.p.value	INFL.48vs0.NO_probes	INFL.48vs0.NO_logFC	INFL.48vs0.NO_adj.p.value	INFLvsFIS.0.NO_probes	INFLvsFIS.0.NO_logFC	INFLvsFIS.0.NO_adj.p.value	INFLvsFIS.1.NO_probes	INFLvsFIS.1.NO_logFC	INFLvsFIS.1.NO_adj.p.value	INFLvsFIS.48.NO_probes	INFLvsFIS.48.NO_logFC	INFLvsFIS.48.NO_adj.p.value
1	cg16625170	-8.16399185695141	5.42415387888572e-12	cg16625170	8.36439960781316	2.6246669809198e-12	cg05829137	1.98118184248637	7.80727437574522e-08	cg23880829	-8.98397805464539	3.69331036328103e-15	cg23880829	8.56969523441527	9.39532007049608e-16	cg08600748	8.13508727680165	2.94577960505472e-12	cg08600748	-8.72941891870262	3.50722166341758e-13	cg23880829	-8.863599546119	5.61327251481776e-15	cg17706456	-1.35636438430245	9.11236457753698e-06
2	cg05829137	2.11107578356618	1.42926369826547e-07	cg00872486	-3.41634057530381	1.15757245135497e-08	cg05880390	1.27389169915967	4.284009576044e-06	cg08600748	9.61931725820125	1.46516842446767e-13	cg04079722	6.06803471077132	2.38016059871897e-07	cg04465087	6.31049715936772	2.49372434106609e-08	cg00140501	-7.32894377423717	4.60039194778188e-09	cg16625170	7.558969398106	3.74418714300436e-10	cg05878107	-5.06631542104916	3.17063557522541e-05
3	cg25731914	3.04669020140385	6.58650534055709e-07	cg22845723	-2.93315186346246	2.62008269709006e-05	cg26142076	-2.06419301303796	4.284009576044e-06	cg21381779	4.22075511599364	6.40721075706888e-08	cg21381779	-3.59361856135687	4.07423383093066e-07	cg06024099	8.48752515525169	1.2736808664876e-07	cg05829137	2.18650900501617	2.80008905423531e-08	cg10738446	3.38622216193657	5.18501175749825e-08	cg13846183	-1.69879954733068	3.17063557522541e-05
4	cg02127745	3.81918606489769	1.1894333151321e-06	cg22678707	2.45514517817517	2.62008269709006e-05	cg14882828	2.60489279829347	4.284009576044e-06	cg13615171	-2.26237017527279	3.03290223865773e-06	cg10738446	-2.81581831415529	4.60822433943459e-07	cg00140501	6.22174965156469	1.97352953949807e-07	cg06024099	-8.8840249145683	2.80008905423531e-08	cg01592389	-2.31695056278011	1.16277524552882e-07	cg14974608	-1.01126194942395	3.17063557522541e-05
5	cg23897667	-3.85584984642048	1.12392700087616e-05	cg21297973	1.21735252248671	2.62008269709006e-05	cg14614694	2.71114001230872	4.45142194910993e-06	cg27368039	2.27064734834617	3.13967934294332e-06	cg10858128	-3.70959668335798	1.35046942714441e-06	cg10776347	5.81850553394871	5.95861059459844e-07	cg04465087	-5.85461354014282	7.56985725252483e-08	cg26065792	1.37035058014292	6.7056352323092e-07	cg16052721	-4.72114235599406	3.17063557522541e-05
6	cg14142521	-1.24151378502166	1.12392700087616e-05	cg02359186	3.18419943507712	2.62008269709006e-05	cg20302154	1.7333744408203	2.3521599953953e-05	cg00140501	5.98670066812177	3.53182054612472e-06	cg23412309	6.44656695918395	1.35046942714441e-06	cg07440278	3.79062076194187	1.24541818687414e-06	cg10776347	-5.66621072389931	9.79833792806813e-07	cg04079722	-6.11085969747075	6.7056352323092e-07	cg13534536	-2.23525200461088	3.17063557522541e-05
7	cg09563451	1.3972165159859	1.68729520435819e-05	cg00886812	3.32287226689209	4.32542049484829e-05	cg03541369	0.995222212169132	2.46054769932477e-05	cg04465087	5.45217599185387	3.53182054612472e-06	cg09420119	-4.51748204510554	1.65851061958838e-06	cg09820183	3.75217323692756	2.51751003737178e-06	cg09820183	-3.77000245273234	2.236423697515e-06	cg20269997	-3.3557591069387	6.7056352323092e-07	cg14196436	-1.29743854116646	3.17063557522541e-05
8	cg02109969	1.7475159972886	1.75271746202369e-05	cg15246232	3.43756216625499	4.32542049484829e-05	cg00242394	1.91717511702115	2.46054769932477e-05	cg17930365	-1.40197486315433	3.78944489917251e-06	cg26348575	2.44008753055256	3.19866778733988e-06	cg13302088	-2.90712290209427	4.05429536994007e-06	cg07440278	-3.62730753729267	2.82036210429608e-06	cg21297973	1.50145375420948	8.83864034582381e-07	cg15773704	0.706935808995287	4.13965640567888e-05
9	cg04581294	2.28273094571677	1.77050469500298e-05	cg08010865	-5.0076696715392	4.32542049484829e-05	cg14773259	1.80538350785279	2.46054769932477e-05	cg04079722	-5.62607138098959	3.78944489917251e-06	cg15083176	3.25543097227479	3.41423000970882e-06	cg13018694	3.11110882748694	1.17108940337497e-05	cg10504805	0.640164247914427	4.76844716066234e-06	cg08519345	2.47320696699072	2.7048800515975e-06	cg05669873	-1.64871318552923	4.3329934219438e-05
10	cg26153578	6.49504148357703	2.13139786682145e-05	cg18357563	2.09291348913465	4.32542049484829e-05	cg10860470	-1.19781776989314	3.16024172516263e-05	cg06024099	7.74114367432656	4.16746445832573e-06	cg03488289	-1.12580996926846	3.48589562424755e-06	cg05308900	6.51115045918725	1.9522249178313e-05	cg19003301	-3.37212247508701	4.95990919189782e-06	cg07654934	0.931480605505106	4.7195702765536e-06	cg15894182	-2.12644634961809	6.98869064859103e-05
11	cg10765992	2.4122542870285	2.13139786682145e-05	cg27099023	3.23327717429925	4.34934998029844e-05	cg18109106	-1.9831691514534	3.67198243985009e-05	cg10738446	2.71131552778416	4.34058690075098e-06	cg01592389	1.78009433614085	3.48589562424755e-06	cg04621676	3.0725357193391	1.9522249178313e-05	cg05476679	-9.64255825627588	5.29312203203363e-06	cg21381779	3.38454314516579	5.0548832691567e-06	cg03679305	1.00902353698475	8.63856677046836e-05
12	cg19403335	3.33071414535496	2.13139786682145e-05	cg05931177	1.51509627861486	4.34934998029844e-05	cg26683316	-6.11591865040879	3.67198243985009e-05	cg05308900	7.38260488306753	7.42458794176825e-06	cg04360458	-1.1643013681533	6.49032642705675e-06	cg18260424	-1.77074852057707	2.23273212055657e-05	cg06077046	-2.80143418761195	5.58065124662054e-06	cg13615171	-2.11978918976039	5.0548832691567e-06	cg03073510	1.19875942352544	8.63856677046836e-05
13	cg22678707	-2.33020338687034	3.03938287180401e-05	cg14614694	2.64696832613134	4.39707172564878e-05	cg22058606	1.12389924190487	3.67198243985009e-05	cg13567025	-1.69205008416054	1.13044970069623e-05	cg11002169	3.52614506971438	6.6400671759087e-06	cg23762517	6.43725002474921	2.52306540984993e-05	cg10063961	-3.59627166281276	5.58065124662054e-06	cg26348575	-2.57004567746227	5.15396712773431e-06	cg26761826	0.643434780398196	8.63856677046836e-05
14	cg05289873	-1.40575684404433	3.05192434181923e-05	cg03726015	-3.09197988210004	4.68969828338128e-05	cg16190470	2.05121272975703	3.67198243985009e-05	cg12472597	-2.33340020716041	1.13044970069623e-05	cg18078658	2.51180534446159	6.6400671759087e-06	cg00359435	4.99580757197226	4.04329216656855e-05	cg05308900	-6.69924500481181	7.12626659482501e-06	cg22678707	2.73430135853844	5.52290383945192e-06	cg00177013	-0.871340785166029	0.000101387311667031
15	cg16146718	-1.37804815857761	3.10945840036291e-05	cg16052721	4.97033961648042	4.94188619607891e-05	cg16146718	-1.21840853537611	3.67198243985009e-05	cg20894465	-4.59026053074007	1.42704523146125e-05	cg04318321	-1.71654513522332	8.87553958078388e-06	cg21825840	3.4095609519522	4.04329216656855e-05	cg19047049	0.738659277292652	7.12626659482501e-06	cg00687126	-1.94252171865297	6.06248844128615e-06	cg00775939	1.33371393093532	0.000109183970266835
16	cg04492287	3.65396011614916	3.32703074524531e-05	cg11838463	5.56402590786819	6.26009911064373e-05	cg07295586	1.4099316767021	3.67198243985009e-05	cg10858128	3.49353610560856	1.79251080667898e-05	cg01812463	4.73714794423947	8.87553958078388e-06	cg07828302	2.79964454724472	4.04329216656855e-05	cg05213654	0.74190881498917	7.12626659482501e-06	cg17839399	2.71756564870775	6.72062828051843e-06	cg22608507	-1.09900219334267	0.000111669364133476
17	cg07836661	-5.26729223529256	3.77530427883012e-05	cg20021784	2.95074108157826	6.71948793523576e-05	cg23605670	1.62471653828969	3.67198243985009e-05	cg10125918	-3.34784712595248	2.5009728820651e-05	cg11855524	-5.80586968779349	9.49550933271173e-06	cg07504321	6.43513337892487	4.10680453529344e-05	cg27094117	-2.62696917424462	7.12626659482501e-06	cg11568095	-4.40372389568109	6.72062828051843e-06	cg13666317	-3.10377077397022	0.000111669364133476
18	cg24250549	-5.42516697915562	3.77530427883012e-05	cg10437902	-4.74392750136943	7.92260382253866e-05	cg21697178	1.46196352000586	3.67198243985009e-05	cg23412309	-5.98392592108138	2.50954694262844e-05	cg20269997	2.6464111811376	9.49550933271173e-06	cg08318764	-2.18499024327699	4.72911529606555e-05	cg04745032	1.6118265379661	7.12626659482501e-06	cg17930365	-1.32939746609017	6.72062828051843e-06	cg23846459	-1.3444969665828	0.000111669364133476
19	cg01753950	-3.15550427964099	3.77530427883012e-05	cg01838419	-2.30714075789505	7.92260382253866e-05	cg00998774	2.59487040396426	4.21340292060181e-05	cg13009457	2.479378072823	2.6432906250839e-05	cg09011244	-2.66291784886792	9.49550933271173e-06	cg27586324	3.30262226489251	5.23873482987909e-05	cg22817198	-2.84857010439269	7.12626659482501e-06	cg00439378	-3.44757737355734	7.725076214726e-06	cg22381395	1.06467744887055	0.000111669364133476
20	cg23001086	-1.54116217510884	3.77530427883012e-05	cg24252614	2.22670468828555	7.92260382253866e-05	cg24621371	1.08192122252062	4.21340292060181e-05	cg20269997	-2.7402373227423	3.21170081554108e-05	cg12437474	-4.81408995962768	9.49550933271173e-06	cg13417396	1.19690411374703	5.23873482987909e-05	cg15444387	-2.38355890628249	7.29229372274584e-06	cg05919833	-4.80603004241471	8.59874652141052e-06	cg00872486	1.93246505999678	0.000111669364133476
21	cg21468179	2.13457862585384	4.03474991074628e-05	cg13268919	5.92282902956901	8.98542241511656e-05	cg02920235	-1.20288914237248	5.16211971934856e-05	cg12276724	-2.16787785565577	3.21170081554108e-05	cg10860470	1.36567540800511	9.49550933271173e-06	cg06998137	5.60241578329257	5.61948938149532e-05	cg05989693	1.69809923396017	7.29229372274584e-06	cg18043014	2.22779289875496	8.59874652141052e-06	cg17426070	1.51141778939105	0.000111669364133476
22	cg11281005	1.93118129571663	4.71570863247941e-05	cg25354617	0.906517014686297	8.98542241511656e-05	cg25337353	-5.13349113449452	5.16211971934856e-05	cg05919833	-4.52533632638076	3.21170081554108e-05	cg15455752	3.38463500259624	1.00503169945487e-05	cg09414827	-0.988384366331724	6.03131214923609e-05	cg23762517	-6.6086781030707	7.29229372274584e-06	cg11002169	-3.73641206018922	8.59874652141052e-06	cg11087747	-0.75315138615001	0.000117006491796303
23	cg17795695	-1.2340603423968	5.24417759437014e-05	cg01086477	2.19675201623272	8.98542241511656e-05	cg13534536	2.06739718027879	5.16211971934856e-05	cg07207080	1.61438627368775	3.21170081554108e-05	cg14186799	1.62252337727262	1.2180366078512e-05	cg13846183	-1.7187264859674	6.03131214923609e-05	cg19783954	0.964821957823237	7.29229372274584e-06	cg12878844	1.42621075495429	8.59874652141052e-06	cg03099295	0.705806746935982	0.000117006491796303
24	cg05464016	3.44311710710085	6.22825004381225e-05	cg19403335	-3.03251459256593	8.98542241511656e-05	cg26370568	-1.35934237065615	5.16211971934856e-05	cg23361127	-1.90288257799267	3.38488404252081e-05	cg12396660	-2.32136833189196	1.24503644023809e-05	cg02169262	3.3157363297117	6.916494385615e-05	cg12112338	-3.38739592546981	7.29229372274584e-06	cg26493397	-4.96029085461531	8.59874652141052e-06	cg09690215	-0.96877096484511	0.000117006491796303
25	cg00595022	-3.56353882635045	6.57957035649687e-05	cg07274511	13.5999398812933	8.98542241511656e-05	cg03679305	-0.998076412483019	5.16211971934856e-05	cg20988331	-5.87526627140277	4.28200604141537e-05	cg06254964	4.87505173482005	1.24503644023809e-05	cg05989693	-1.52418112967819	7.74535815428565e-05	cg27657131	-2.77535805298143	7.29229372274584e-06	cg04773602	-5.2794680984106	8.59874652141052e-06	cg05380205	-3.35860051577806	0.000117006491796303
26	cg13268387	3.22719217145412	6.89656992498791e-05	cg21694373	-2.70789850794941	9.6883112555198e-05	cg05878107	4.53307624981247	5.16211971934856e-05	cg09420119	4.08478659913559	4.38756247510443e-05	cg09690215	-1.1876137928596	1.42049530898706e-05	cg10657806	3.56817216699761	7.74535815428565e-05	cg21825840	-3.57894016743053	7.29229372274584e-06	cg00872486	-2.61982261045214	8.59874652141052e-06	cg01904619	-2.70707219061989	0.000117006491796303
27	cg03726015	2.94645616576411	6.91238271443288e-05	cg04581294	-2.01751588017852	9.6883112555198e-05	cg12004076	1.71602364924876	5.18842768551767e-05	cg06254964	-5.00912925710801	4.93830012141091e-05	cg10573915	5.12901267079645	1.65834759658659e-05	cg11420582	3.65727458288939	7.74535815428565e-05	cg11324445	-2.97807282661047	7.29229372274584e-06	cg23412309	-6.15677886239216	8.59874652141052e-06	cg01730668	1.09809902107001	0.000117006491796303
28	cg10163397	-5.12936603301381	6.91238271443288e-05	cg02109969	-1.5360139937876	9.6883112555198e-05	cg00994277	1.96976188345423	5.18842768551767e-05	cg04947065	-5.60747751511187	4.93830012141091e-05	cg04773602	4.57163684569089	2.65946780083731e-05	cg25575138	-3.49058412932311	7.92115264539601e-05	cg00093637	2.82442470137416	7.29229372274584e-06	cg21871803	2.17409393159378	9.1637523436517e-06	cg12987041	0.76689120757648	0.000117006491796303
29	cg08777941	-2.07619971873743	6.91238271443288e-05	cg25928603	2.97824849725684	9.69622992919185e-05	cg15169007	1.42281829288855	6.31174722207151e-05	cg14282440	4.34159879255872	5.00711578831864e-05	cg23597629	8.10946109256763	2.65946780083731e-05	cg02371119	-1.30909727893091	7.92115264539601e-05	cg17653942	1.60096261357376	7.29229372274584e-06	cg26628821	-1.7678850731304	9.46991554364961e-06	cg21799943	-2.61581248354018	0.000117006491796303
30	cg15316703	5.08347284867832	6.91238271443288e-05	cg20646846	3.30735276159202	0.000103300857651855	cg07998396	-1.0832291518994	6.84768503152797e-05	cg01592389	-1.6599103624756	5.60940857303054e-05	cg15651650	6.45820847217723	2.65946780083731e-05	cg21132779	3.10349115166391	7.92115264539601e-05	cg23897667	-3.64953062883993	7.81356149139962e-06	cg25354617	1.08534305443202	9.46991554364961e-06	cg05950833	-0.929894106326213	0.000117006491796303
31	cg27394217	1.37823136195902	6.91238271443288e-05	cg22242926	0.819323701543654	0.000107490369665986	cg12914362	-1.05954920789523	7.15925469042705e-05	cg00970057	3.13192227220247	7.06196835299248e-05	cg21232129	1.38594729058973	2.65946780083731e-05	cg11675468	3.42965865556916	7.92115264539601e-05	cg27368039	-1.85193753344776	7.81356149139962e-06	cg24403578	-3.38027993581205	9.52683678375379e-06	cg19691797	-1.73038346855301	0.000117006491796303
32	cg20085815	-4.338039610047	6.91238271443288e-05	cg13450596	3.1317954201162	0.000113325051802099	cg02825701	4.38633550359929	9.2280417369338e-05	cg10776347	4.83339089559436	7.19950496395745e-05	cg24792209	3.02834139943167	2.94116494762869e-05	cg24895754	2.55957412789037	7.92115264539601e-05	cg17012781	-1.4844836343144	7.96280503737596e-06	cg26181743	1.2472397337285	1.04959827503844e-05	cg18990035	1.30099559359316	0.000117006491796303
33	cg25264630	-2.21047825208628	6.91238271443288e-05	cg27013914	1.70935294032625	0.000113325051802099	cg04803419	0.98269152245244	9.2280417369338e-05	cg22311458	-3.70855696857253	7.29537451892731e-05	cg24593076	4.54641833436294	3.02880461465997e-05	cg17758439	-3.4727563625577	7.92115264539601e-05	cg26425637	2.00133857471968	7.96280503737596e-06	cg04159381	-3.01988404050042	1.05462072659657e-05	cg02920235	1.12793193335256	0.00014244623456902
34	cg11415369	-1.87965076076151	6.91238271443288e-05	cg27039983	3.88707626911583	0.000113325051802099	cg05628506	-1.11978328672911	9.41648756108969e-05	cg00074818	1.3128761657176	9.64251342594029e-05	cg00687126	1.59851741704213	3.02880461465997e-05	cg05196076	-1.02122184646503	7.92115264539601e-05	cg03686481	1.1163244952447	7.96280503737596e-06	cg00846136	-2.75150103137866	1.21525931088487e-05	cg00243313	-1.01770449138326	0.00015158407931414
35	cg22845723	2.55334332800884	6.91238271443288e-05	cg13673837	-4.46870601198894	0.000113325051802099	cg04766084	1.00850558229744	0.000103075285759071	cg17047734	-2.17544828669587	0.000115146567413665	cg20894465	3.90264867962748	3.16751076458193e-05	cg06641938	5.88480927654157	8.11433809008568e-05	cg08219700	2.90194237772724	8.00479893642996e-06	cg03726015	-3.43619354076591	1.34624255012363e-05	cg24892659	1.46159227836754	0.000170538831761015
36	cg04904058	-3.51386454266905	6.91238271443288e-05	cg25683963	1.64012737779759	0.000113325051802099	cg11429493	-2.04339369829333	0.000103075285759071	cg15109053	3.91064193042416	0.000118204283470616	cg18758559	7.4879017736612	3.26725084610383e-05	cg24086788	2.23639800696339	8.31163190291653e-05	cg23521589	-1.5405941771655	8.06030198693311e-06	cg12472597	-2.22327987884734	1.36643495583279e-05	cg23262272	-0.860892468629133	0.000178824441925925
37	cg03679305	-1.08229902629776	6.91238271443288e-05	cg16890606	3.19269856155397	0.000113325051802099	cg19742929	1.72448534269566	0.000103263822736221	cg05211189	-3.11183738580781	0.000118490405428719	cg04457536	4.00574290636105	3.32513736093749e-05	cg14165051	5.81134523262008	8.31163190291653e-05	cg21503378	-1.70520333493015	9.87769736591243e-06	cg09420119	4.21756883916026	1.48511839386383e-05	cg06586713	-1.29623501427094	0.000179667873266589
38	cg08010865	4.60756657284446	7.0607281240228e-05	cg14637221	6.59415701775444	0.000114791210583451	cg20613391	2.18727411263737	0.000103263822736221	cg07755740	4.25957470005061	0.000118756391781962	cg05407714	1.6939267069985	3.38410544187339e-05	cg11322076	-3.91173114133734	8.31163190291653e-05	cg00359435	-5.10423585162631	9.87769736591243e-06	cg13748577	-1.44731098600868	1.63206922647257e-05	cg01430218	0.668973492152769	0.000194448465178723
39	cg13748577	1.234838208725	7.28141613559299e-05	cg06340161	1.16534957619352	0.000114791210583451	cg21603913	2.22949671530874	0.000105265418460649	cg07803859	-2.07462436867159	0.000118756391781962	cg07803859	1.99396997167546	3.91501260405645e-05	cg19915185	5.54933085271738	8.31163190291653e-05	cg17405801	0.883405376436021	1.08968457929004e-05	cg07803859	-2.25637765775809	1.87608571606092e-05	cg06348275	0.736877181279418	0.000194448465178723
40	cg07628658	-2.62196678566035	7.50424996176131e-05	cg20302154	1.6599469316998	0.00012002796426996	cg27071740	2.85151978793181	0.00010747057884917	cg26065792	1.0095328435445	0.000118756391781962	cg01253826	3.2527730109673	4.19289744851484e-05	cg03657314	4.37569780539525	8.31163190291653e-05	cg17599186	-2.67365049708301	1.08968457929004e-05	cg20010264	-2.21395825108025	1.98181053988458e-05	cg12686344	-0.889925010395638	0.000208818278377759
41	cg01563410	-3.08550441921934	7.82237575416065e-05	cg07906551	-4.15249304286903	0.000131671923419658	cg00628820	1.05775234893413	0.00010747057884917	cg24477193	-5.96782186187001	0.000118756391781962	cg14196436	-1.32389542542851	4.19289744851484e-05	cg00091986	5.14501467865767	8.31163190291653e-05	cg19366042	1.04829342637148	1.08968457929004e-05	cg09858394	-3.37681779689121	1.98181053988458e-05	cg14971026	-0.972432927832918	0.000208818278377759
42	cg19364635	-6.52207852213853	7.82237575416065e-05	cg10343367	6.66538557964792	0.000141688510042676	cg06134678	-1.0491866551803	0.000122614245279912	cg25950380	-3.51857081945115	0.000118756391781962	cg08401557	-3.0072458504679	4.19289744851484e-05	cg02784301	7.08406047690995	8.31163190291653e-05	cg17758439	3.74549237835876	1.08968457929004e-05	cg22207532	-3.13393986179758	2.19594489563313e-05	cg18050899	1.45579111968026	0.000219347748798694
43	cg18662644	-1.58197023835896	0.00010124465566619	cg25248113	5.33392692498716	0.000149027205805245	cg13666317	2.96107961996283	0.00013601137889819	cg22123255	-5.19726841138415	0.000118756391781962	cg11237535	3.99261113008066	4.19289744851484e-05	cg15109053	3.5981721274649	8.31163190291653e-05	cg09763362	-3.31250692725212	1.08968457929004e-05	cg19146448	-3.72001614999983	2.19594489563313e-05	cg26683316	5.35470120543816	0.000219347748798694
44	cg06807993	2.11951444500738	0.00010124465566619	cg25504868	0.783870389254019	0.000155546185316582	cg07867023	-2.79307530474195	0.00013601137889819	cg04689082	5.61256061541161	0.000118756391781962	cg21871803	-1.8193633870297	4.19289744851484e-05	cg05673731	-2.69234967503823	8.31163190291653e-05	cg04929220	-3.77622823973667	1.08968457929004e-05	cg04317543	-2.92289297614639	2.22313277698866e-05	cg24889553	-1.59401491998009	0.000219347748798694
45	cg05314055	-2.56027054699328	0.00010124465566619	cg25462716	6.2375290248205	0.000158373483641805	cg00625855	-1.65268936635413	0.000138847457571231	cg13302088	-2.55175230367039	0.000121586220450351	cg12914511	-2.61038952316893	4.19289744851484e-05	cg11343017	2.59614613062377	8.3959155609905e-05	cg25575138	3.72046944047911	1.18611122689427e-05	cg10671907	-2.53061749561833	2.62933392290684e-05	cg20471691	0.853346463186525	0.000221126326469649
46	cg21694373	2.63787651121007	0.00010124465566619	cg18043014	1.72506107592091	0.000160816183469735	cg13604445	-1.44837638459285	0.000138847457571231	cg21338153	-6.15909069236159	0.000123883767254446	cg26630530	2.85148159143759	4.93542361237011e-05	cg16627646	4.5836176879948	8.62176304396878e-05	cg19648992	-7.06997956592393	1.18611122689427e-05	cg00902516	1.22067677475224	2.84389445068374e-05	cg23968634	0.544760786392857	0.000221126326469649
47	cg07948951	-0.937305191969558	0.00010124465566619	cg11995069	2.66652284415568	0.000160816183469735	cg00643392	-0.784098016688759	0.000138847457571231	cg26163238	-1.96833816260578	0.000123883767254446	cg24403578	2.81845667794941	4.9567559928228e-05	cg21326301	-3.66108236558416	9.11815392560737e-05	cg13839833	0.726314062523196	1.18611122689427e-05	cg22603280	0.931193338211857	2.84389445068374e-05	cg26718707	0.794309900976522	0.000221126326469649
48	cg07169296	-2.44089775588326	0.00010124465566619	cg24646475	-1.66284504235562	0.000160816183469735	cg07094169	-2.94926029651433	0.000150107353482832	cg04904276	-0.917870620351205	0.000123883767254446	cg24657127	5.56306708880847	4.97675545255991e-05	cg04689082	5.16016051463545	9.33026463603109e-05	cg16770549	1.20054051795788	1.18611122689427e-05	cg08543703	-3.4448208331004	2.84389445068374e-05	cg19916212	0.54038046986665	0.000222254068960696
49	cg17840408	-1.24113880395009	0.000101814414722575	cg14897316	10.1349246440207	0.000160816183469735	cg17662148	4.76550386119162	0.000159290240896565	cg12764441	-1.30889863192569	0.000123883767254446	cg01904183	7.53859760834781	5.00681316841663e-05	cg13457403	1.02914141645185	9.49167728980603e-05	cg16478855	1.95276957167885	1.18611122689427e-05	cg14294793	-2.9755284482804	2.84389445068374e-05	cg11302943	0.643144597065462	0.000241869384926622
50	cg03090828	-2.33729252717171	0.000102980002792546	cg09104050	6.83727515998951	0.000160816183469735	cg15316703	4.2790052253359	0.000159290240896565	cg14555167	2.28983714234908	0.000123883767254446	cg01637011	-0.690052221643578	5.32014611983092e-05	cg02777122	-3.07393946354102	9.49167728980603e-05	cg00091986	-5.55734343523363	1.18611122689427e-05	cg22055687	1.2998715242906	2.85937324826978e-05	cg18440169	0.5788309549476	0.000257336006061427
51	cg02359186	-2.72697095913945	0.000104170027271529	cg03845383	1.74875636573793	0.000163887520476305	cg10853012	2.18458110024548	0.000165304445576198	cg19087284	-3.01073259386562	0.000123883767254446	cg16090801	1.73635340265867	5.5883132859406e-05	cg10195819	-3.72785508303339	9.49167728980603e-05	cg09178025	1.44477074017071	1.18611122689427e-05	cg26368490	3.46333051775732	2.87966644301541e-05	cg06292958	1.30017504601919	0.000257336006061427
52	cg12005081	2.21698697740278	0.000106866141081306	cg10163397	4.80282613596613	0.000165368413080823	cg13036075	1.14928924058922	0.000165304445576198	cg22611850	2.00485765177359	0.000123883767254446	cg06586713	-1.50356275999097	5.5883132859406e-05	cg17704177	5.10203447324138	9.90351208485838e-05	cg25053002	1.45312404730178	1.18611122689427e-05	cg18590130	-2.01142625564876	2.87966644301541e-05	cg14370689	-3.8186133009689	0.000257336006061427
53	cg19696333	-1.93401285956829	0.000110312965643653	cg07029665	-3.9884011138801	0.00016926571693263	cg15716129	-2.13275215656228	0.000165304445576198	cg04159381	-2.64526017304991	0.000123883767254446	cg22123255	4.86731134923887	5.5883132859406e-05	cg05570491	1.80222601297197	9.98484958163465e-05	cg07828302	-2.80250348624772	1.18611122689427e-05	cg13835692	1.77391512914793	2.87966644301541e-05	cg10575734	-0.801767518800295	0.000257336006061427
54	cg18863130	4.25472743741239	0.000122663808121355	cg13744589	2.06652618509186	0.000170525551832615	cg16052721	3.97140993646975	0.000165304445576198	cg07608033	1.41107423032324	0.000123883767254446	cg01460124	7.50602361920341	5.5883132859406e-05	cg09227621	-1.96181460065167	0.000100226144746955	cg16453007	-2.9036809661817	1.18611122689427e-05	cg03945941	1.13851344800563	2.87966644301541e-05	cg18109106	1.68972075914154	0.000257336006061427
55	cg13501359	-5.9316216338854	0.00012517464233993	cg04898765	4.00142409468811	0.000176913803812265	cg18063869	1.09907286110224	0.000176066918567583	cg11513352	6.74128222355648	0.000123883767254446	cg23313266	-0.964291670159334	6.57200626157883e-05	cg12112338	2.92033752637826	0.000100740090091191	cg25740437	-2.33602468396707	1.18611122689427e-05	cg06254964	-4.97102501095066	2.87966644301541e-05	cg14882828	-1.94367745945084	0.000261543253919354
56	cg00562285	0.778828023895918	0.00013302191326383	cg14376653	3.43885808537643	0.000177366031643594	cg01062234	-1.19426000483591	0.000176066918567583	cg07571582	2.64859971403228	0.000124837455397604	cg05706061	-0.660496840550056	7.4224748985079e-05	cg12575202	8.75380696062618	0.000103652459343801	cg16426870	-4.54950945769467	1.23073209113541e-05	cg00480115	-3.09276152350708	2.87966644301541e-05	cg09133462	0.751940491910312	0.000264380801730675
57	cg16421036	-5.03079173339004	0.000133887011469816	cg08027745	2.07761825910374	0.000177366031643594	cg20875397	-3.23533723269617	0.000178580105931167	cg08904054	-2.61733124080002	0.000130482603792902	cg12472597	1.84165411146249	7.54238893421071e-05	cg13216351	5.06254856681193	0.000105028709033716	cg11012046	1.73581315987018	1.23073209113541e-05	cg18339820	0.925586532148894	2.89427749748868e-05	cg07708721	1.11469984933295	0.000264380801730675
58	cg04725405	-4.7565928593349	0.000133887011469816	cg13124263	2.53417535844408	0.000182510382776556	cg11531272	-1.9677615564907	0.000180327998616538	cg00584840	-2.08084879720937	0.00013182278392447	cg26493397	3.96810963796783	7.54238893421071e-05	cg27368039	1.60152947700356	0.000105028709033716	cg11675468	-3.63093219313279	1.23073209113541e-05	cg08479916	-1.82475180684741	2.89427749748868e-05	cg15589689	-1.58119714778345	0.000269682348279907
59	cg25272883	-5.47729211901971	0.000133887011469816	cg03325810	1.68493341923684	0.000182510382776556	cg23377000	1.26459039949735	0.000180327998616538	cg15522728	-5.48368690043303	0.00013182278392447	cg23779106	4.89562397404247	7.98318509302614e-05	cg19546943	2.06658229223155	0.000105028709033716	cg11204637	-2.87668443562291	1.27673700723441e-05	cg26302103	-2.74095445179284	2.91664346284188e-05	cg12009049	0.444577030976721	0.000292150847185583
60	cg08786399	2.2346326956592	0.000138461031865976	cg04508371	-1.62423578889368	0.000182510382776556	cg12685187	-1.3580347303032	0.000184704908587944	cg04773602	-4.49975967577234	0.00013438698752191	cg24477193	5.45429634312455	7.98318509302614e-05	cg05476679	7.8490964089624	0.000105028709033716	cg05031455	-1.73599162952005	1.27673700723441e-05	cg10858128	3.22818648091745	2.91664346284188e-05	cg26898791	-2.63319717010525	0.000308753808822462
61	cg02745111	-1.68880779743831	0.000138461031865976	cg15866669	-1.4464912901074	0.000182510382776556	cg10147974	2.24635825483661	0.000184739497909246	cg03509655	-3.03192917269179	0.00013471851786609	cg09677657	-3.19880622235766	7.98318509302614e-05	cg25188407	5.28905139145254	0.000105028709033716	cg24895754	-2.69726529058367	1.31126234350078e-05	cg05407714	-1.82680557279042	2.99356386295193e-05	cg05146852	-0.762970457510542	0.000312604584587807
62	cg06040990	0.739584629976245	0.000142727335480867	cg07472841	5.91072558237064	0.000182510382776556	cg17481109	3.46986960553486	0.000184739497909246	cg08645375	-1.99758669436839	0.000137180627911674	cg14163654	-3.50027529753549	8.12546849969748e-05	cg17599186	2.36987715243037	0.000105028709033716	cg04430161	1.7381405105909	1.31126234350078e-05	cg02359186	3.12834419222967	3.11410653629635e-05	cg03340606	1.07673970403444	0.000312818927917709
63	cg02201170	2.90723524231887	0.000147255996369265	cg07836661	4.61516513476436	0.000182510382776556	cg11087747	0.702368676307931	0.000188259407854179	cg00091986	5.39952867163995	0.000138571017108075	cg07578168	2.66315685229915	8.4850797116581e-05	cg21721432	-1.80809965926902	0.000105028709033716	cg12486944	1.43210155268171	1.36652996629346e-05	cg08010865	-5.11381437450443	3.18732255634073e-05	cg04058301	1.05488315165884	0.000316198957787632
64	cg14637221	-6.36586770314851	0.000147255996369265	cg02252742	1.06844796293992	0.000182510382776556	cg22659664	3.84737798498507	0.000192474838515841	cg22646311	-6.87263215892906	0.000143201629170975	cg10061107	1.53226655196214	8.53034077459861e-05	cg00608534	4.81586769441692	0.000105028709033716	cg02777122	3.31311603184015	1.39584912285756e-05	cg22811668	1.26332780663978	3.24652208767169e-05	cg13433170	-0.8632317549125	0.000316198957787632
65	cg13793166	-6.88639189885987	0.000147255996369265	cg05999681	-1.76250076642059	0.000182510382776556	cg02061121	-1.31190042059342	0.000214732543042402	cg14294793	-2.72154445425664	0.000146864905797312	cg03509655	2.81615139811323	8.7224118830807e-05	cg08697242	-2.36942702873091	0.000106411327977297	cg13302088	2.52492416152127	1.39584912285756e-05	cg19320193	-4.14909956246613	3.24652208767169e-05	cg24238995	0.776763642399338	0.000316198957787632
66	cg00924278	-1.89801780192732	0.000149321032231858	cg27331382	3.02822453228231	0.000182510382776556	cg11036669	-0.97343934088057	0.000218424340962061	cg05407714	-1.69100600922888	0.000146864905797312	cg04947065	4.79196978394932	8.8344203372295e-05	cg06153985	-3.10869457676047	0.000106878194347875	cg07622412	4.20763925016219	1.39584912285756e-05	cg23663332	1.44727869648583	3.2842331575153e-05	cg25657834	0.967921832808993	0.000316198957787632
67	cg11531272	-2.20326785017842	0.000149977506072084	cg15709536	1.77942063779896	0.000186897977406858	cg17706456	0.986071778143272	0.000218662645471388	cg08401557	3.0472204254136	0.000146864905797312	cg00434535	3.53162182437634	8.8344203372295e-05	cg21711672	4.56721377895531	0.000113523077333044	cg25907594	-2.04397130183666	1.39584912285756e-05	cg06883859	1.41315005015791	3.2842331575153e-05	cg14968732	-1.22535214782212	0.000316198957787632
68	cg06826305	2.95806134519756	0.000149977506072084	cg22607959	1.74869987446578	0.000189587190263616	cg20218614	0.659362389380985	0.000220676537819107	cg04621676	2.83058593336397	0.000146864905797312	cg11233593	-0.918034434327792	8.84390095558541e-05	cg17010968	1.9670506643982	0.000116972772511726	cg25130872	0.896827490073079	1.39584912285756e-05	cg10166550	1.59949790316782	3.2842331575153e-05	cg14453420	1.18197264374607	0.000316198957787632
69	cg06906395	-4.93877504968366	0.000149977506072084	cg27414233	5.26724582677238	0.000189587190263616	cg00872486	-1.76879926326021	0.000220676537819107	cg11204637	2.79906576003467	0.000146864905797312	cg22646311	6.39242429041871	8.90525270942721e-05	cg16426870	4.06931728830073	0.000118862740185825	cg02517755	-1.9392693503407	1.39584912285756e-05	cg20894465	-4.12857569021314	3.50679236767349e-05	cg17019439	-2.52699294459375	0.000327824653110637
70	cg25640615	2.32039960451612	0.000151019536992261	cg19484680	1.44255379137384	0.000191202999322309	cg12773866	-1.50363766376282	0.000220676537819107	cg13417396	1.18030035691116	0.000146864905797312	cg15088574	1.22679072586424	9.5145498253009e-05	cg18081881	1.88584009089336	0.000118862740185825	cg06572974	-1.87572347566325	1.46805085702174e-05	cg22311458	-3.69980123399954	3.62375345395901e-05	cg09642740	0.787102335731119	0.000337452969541733
71	cg20568227	-7.35875428805299	0.000151127358422879	cg20527647	1.79998839478928	0.000191202999322309	cg22389735	1.21635206751384	0.000220676537819107	cg06467610	-3.43648810971989	0.000146864905797312	cg10125918	2.69932792701665	9.5769720352292e-05	cg19648992	6.26080683251569	0.00011921660784208	cg02553987	-1.86421280464577	1.46805085702174e-05	cg16072427	2.19056252222663	3.66787323973253e-05	cg08281561	1.54709242591118	0.000337452969541733
72	cg11028609	-3.78420080801738	0.000151594540704949	cg18408962	0.94401796687025	0.000191202999322309	cg26153578	4.77500801814481	0.000237575448414075	cg04318321	1.5510004252274	0.000146864905797312	cg08287637	-2.39528303385164	9.62005221999396e-05	cg13729231	-1.73376954312157	0.00011921660784208	cg12205435	2.44426148064498	1.47723084214661e-05	cg07861603	1.39686065391574	3.66787323973253e-05	cg13720278	1.17880121025401	0.000337452969541733
73	cg09395085	-2.9504579165178	0.000154484040460846	cg08464702	4.7742851663645	0.000191202999322309	cg00427847	3.21736352463692	0.000250395687948728	cg07946611	-1.56091522268027	0.000149048740823641	cg09196863	1.07730285499055	0.000102725204514921	cg15886098	-1.00692246990038	0.000121867364206381	cg17342080	0.892294911557713	1.57549455213598e-05	cg06266666	-4.53609297414718	3.86257034565044e-05	cg20932721	1.0305028314212	0.000337452969541733
74	cg14897316	-9.95733625596812	0.000155195430240322	cg17390339	-4.44134463122036	0.000216161526635501	cg06042929	1.85191285629176	0.000251074031012781	cg05181098	-3.24654994148975	0.000149048740823641	cg27601318	-2.16369529596641	0.000102725204514921	cg09139153	-2.3193433268685	0.000121867364206381	cg06879006	0.601034424522862	1.57549455213598e-05	cg14186799	-1.60387322802169	3.91181842008772e-05	cg03507113	0.648642112423318	0.000337452969541733
75	cg02806352	-4.82091838849587	0.000155195430240322	cg26446275	2.78982333139867	0.000225633172402716	cg24051152	-0.622744590728318	0.000251074031012781	cg19648992	6.76929457996118	0.000149332364120916	cg13567025	1.29483159504517	0.000106256209632381	cg10063961	2.90563911557515	0.000123351233014589	cg26153578	6.03888508699442	1.57549455213598e-05	cg03261428	1.82721455497358	3.91181842008772e-05	cg23691781	1.01363725122483	0.000337937578477578
76	cg18683774	-1.51286421562452	0.000161803732128027	cg25355972	4.57827939469085	0.000226950670790044	cg02151293	1.0272342591713	0.000253018644110477	cg05632420	2.60578385730994	0.000149332364120916	cg09114672	-2.58287872762723	0.000106256209632381	cg24685134	5.88403925530148	0.000123351233014589	cg04621676	-2.85225890632301	1.57549455213598e-05	cg12683813	1.8488326194796	4.19729031235764e-05	cg11429493	1.86367762897864	0.000337937578477578
77	cg03524228	0.984462477115708	0.000168672031453012	cg15740054	4.97245736848098	0.000238619126754926	cg04437965	1.77030753929733	0.000253018644110477	cg08094602	-6.16435405289308	0.000149332364120916	cg20816950	2.39288685161084	0.000121254558270788	cg03293884	3.38080176454004	0.000123425707754428	cg03560395	1.6235022139439	1.59689853778618e-05	cg16546349	0.791512023197067	4.35829036469247e-05	cg03063185	-0.733000565419822	0.000337937578477578
78	cg03983740	3.0929346189892	0.00017771986863591	cg08714895	1.21904790693959	0.000238619126754926	cg18446708	1.51225437472655	0.000253018644110477	cg15651650	-6.25896077784687	0.000149332364120916	cg10054857	-1.42994367808789	0.000122082019142019	cg18244892	3.97051584505514	0.000123425707754428	cg03265360	1.00432769499491	1.66457522943585e-05	cg08061334	1.86058330673367	4.35829036469247e-05	cg02561723	0.850540207693198	0.000337937578477578
79	cg09005762	1.27258496212159	0.00017771986863591	cg15851274	5.51427417890897	0.000241234438562353	cg10833014	1.08110003370189	0.000253018644110477	cg11002169	-3.10822545771155	0.000149332364120916	cg00228476	-2.62625669891088	0.000122082019142019	cg19541373	4.41802187668098	0.000132763355039862	cg26236741	0.505088064351964	1.84133750705076e-05	cg07090980	2.78225271115314	4.37644598089537e-05	cg14214214	-2.14330659216604	0.000341153371350129
80	cg19495714	-1.03572038104442	0.00018101366312174	cg09147822	-3.46839806418048	0.000241394909245749	cg05931177	1.14651522740074	0.000253018644110477	cg14568830	-7.90176046057587	0.000149332364120916	cg19761269	4.85244905236185	0.000122082019142019	cg26635673	-2.43912536075472	0.000145497467316731	cg00471309	3.37903997887597	1.94279631311484e-05	cg04457536	-4.18218815340314	4.37644598089537e-05	cg22813369	-1.6910665180314	0.000355344888662982
81	cg23200285	-1.90083542904647	0.00018101366312174	cg15894182	2.04053619189314	0.000241394909245749	cg20509944	-3.00658825779395	0.00025440176087461	cg24742520	-3.04976157754664	0.000149332364120916	cg01408342	5.35173216786764	0.000122082019142019	cg17760120	-1.53470616085846	0.000157793842859525	cg06998137	-5.52674603010317	1.97808542469748e-05	cg12346266	-3.1056093404324	4.37644598089537e-05	cg23229109	-1.57993360598143	0.000356128985749289
82	cg08519345	-1.70244626764539	0.000189083163517193	cg06957848	2.46983210642163	0.000245424137203614	cg15400532	-1.77139392174728	0.00025440176087461	cg00439378	-2.82878640593017	0.000151437404484938	cg15464363	1.93037163034986	0.000127894462911183	cg14338836	3.17579048291558	0.000158942491327286	cg09148738	-2.59303726134788	2.18413310793469e-05	cg24848973	0.855081530247337	4.37644598089537e-05	cg13679814	1.16168397154527	0.000360949041749779
83	cg11843735	4.78700153329614	0.000197192718318211	cg22659664	4.19781598786959	0.000246587028804687	cg06264592	1.52974085779514	0.00025440176087461	cg04274746	1.86797719933332	0.000151437404484938	cg23585910	6.79464478341989	0.000130702720169187	cg12455991	-1.6828355070635	0.000171400787707441	cg09195319	-2.31481373594116	2.19988562635205e-05	cg08479136	1.2177396586131	4.438550819795e-05	cg09812462	-3.49687440911037	0.00036426239896334
84	cg26762173	1.26633463912445	0.000197192718318211	cg00231966	7.6376814722844	0.000248039116451844	cg11954557	-1.84861181015666	0.000257727506860599	cg23521589	1.42303847824447	0.000151437404484938	cg16337087	-2.63570308537287	0.000132254284578805	cg02135304	4.10656728455063	0.000171426440050468	cg16688434	-1.47402652803304	2.20234474513402e-05	cg13124263	2.91238407661124	4.53977613854115e-05	cg05648183	0.577838184053977	0.000379300485901419
85	cg07069743	-0.875862337491133	0.000199157492640341	cg10640646	4.49329519427701	0.000248039116451844	cg10740819	-1.23517684072515	0.000271077654289976	cg15380511	2.46671191135328	0.000151437404484938	cg21607700	5.87379703381505	0.000132254284578805	cg22920707	2.17231750649248	0.000181645853382158	cg08451817	1.25699398093127	2.20234474513402e-05	cg21180976	-2.34132430256465	4.71059905378362e-05	cg22626587	1.72929942523749	0.000380768906176813
86	cg00030423	-3.2170250710302	0.000199157492640341	cg07275851	1.06102929211973	0.000248039116451844	cg09921707	-1.12954719926637	0.00027890223146956	cg00765783	7.35517877486399	0.000154400121718831	cg14568830	7.23373781808621	0.000132254284578805	cg22258713	-3.09578825141626	0.000181645853382158	cg00562285	0.829269914422726	2.20234474513402e-05	cg00778880	2.01253802150979	4.71059905378362e-05	cg06351029	0.924894874740171	0.000381963523885044
87	cg07825114	-6.12370936876758	0.000199157492640341	cg14192934	1.78861076864052	0.000248039116451844	cg09677724	1.78000504699556	0.000279679293491741	cg08287637	2.54078025233178	0.000154400121718831	cg07090980	-2.39666345958669	0.000140620234554102	cg15391834	5.23518493481282	0.000181645853382158	cg08793342	-3.26825916768299	2.20704403301403e-05	cg02719008	1.02003655093225	4.73067872810345e-05	cg10046726	0.640934999266631	0.000382651116967997
88	cg18543428	1.00455463824431	0.000199157492640341	cg13501359	5.60781737079106	0.000248039116451844	cg24911489	2.92898631175559	0.000279679293491741	cg07921184	1.83216080731719	0.000154400121718831	cg25331250	8.29674273665709	0.000143722437350962	cg15444387	1.93630516487787	0.000182735038752118	cg13601472	1.64652764841503	2.20704403301403e-05	cg02982019	-4.33895231627437	4.73067872810345e-05	cg13984427	0.631987456045466	0.000382651116967997
89	cg05031455	-1.50256270744913	0.000199157492640341	cg11028609	3.6547401293111	0.000248039116451844	cg00525875	0.660082268225671	0.000284123021561711	cg10583638	2.82584835635446	0.000154400121718831	cg11159301	1.85627937255953	0.000143778021286498	cg14196436	-1.19568398405022	0.000182735038752118	cg20650029	-6.20340054335329	2.21927844712065e-05	cg07929090	0.971743308671605	4.89777671912898e-05	cg00643392	0.723563030973578	0.000382651116967997
90	cg20133046	1.04050219161755	0.000199157492640341	cg14781521	6.60330347630121	0.000248039116451844	cg14772398	1.32038314619247	0.000284123021561711	cg23971565	-3.45787967658094	0.000154400121718831	cg03790967	-1.8786735659028	0.000146229166818636	cg15375239	-1.45327411829967	0.000185176228966283	cg05352838	2.11046204719196	2.21927844712065e-05	cg04947065	-5.31604118930616	4.99682026720392e-05	cg05173112	-0.556092065701677	0.000382651116967997
91	cg01715499	3.3133167038023	0.000199157492640341	cg21721489	-3.63736935032633	0.000248039116451844	cg05160592	-1.53255523010016	0.000284123021561711	cg03041027	-1.45310862145549	0.000156108476131464	cg17047734	1.87493240181532	0.000150077694780665	cg09221924	5.95298746695265	0.00018692300763277	cg22342710	-2.07875394308589	2.22287088623725e-05	cg03753990	-1.30121980901406	4.99748622648524e-05	cg22659664	-3.65527901889806	0.000382651116967997
92	cg15363886	-1.76772554539882	0.000199157492640341	cg06906395	4.75251642125621	0.000248039116451844	cg20959488	2.45012493593038	0.00028436530004675	cg07343027	-1.72661266532395	0.000157177153809373	cg22094802	3.1308040225848	0.000150077694780665	cg21232129	1.20549690324971	0.00018692300763277	cg04385058	1.97697485115787	2.25203387462678e-05	cg04856286	0.787788327089974	5.13028877840885e-05	cg16682276	0.637688227339998	0.000382651116967997
93	cg06500947	5.38836251102922	0.000199157492640341	cg16292638	0.867538220272665	0.000248039116451844	cg08044294	-1.18347856989196	0.000287642803008095	cg17564183	2.04466731072299	0.000163622146485433	cg21131553	2.8968791177027	0.000150077694780665	cg17533927	-2.45082559536889	0.00018692300763277	cg13882016	2.6489055182301	2.30292313615864e-05	cg14142521	1.12951456356006	5.13028877840885e-05	cg00610260	1.68678619354878	0.000382651116967997
94	cg04977779	1.83546580662083	0.000211274364099745	cg13679814	-1.30645805010322	0.000278245607902627	cg19346398	2.2926918195245	0.000287642803008095	cg16627646	4.71013559858919	0.000164802259764711	cg23349798	-1.72960211646699	0.000150992879335696	cg21315629	1.42567478904573	0.000198223500239298	cg22955786	0.834997670189007	2.30292313615864e-05	cg08904054	-2.67059147952003	5.13028877840885e-05	cg08636272	0.868719357326348	0.000382651116967997
95	cg17640165	3.00752928339605	0.000211274364099745	cg08066123	1.22436378644317	0.000278245607902627	cg11182883	2.06343248445869	0.000290053551433086	cg23597629	-7.72912746915591	0.000175969563664043	cg01356297	3.72839883164688	0.000156741417465955	cg23033116	-1.86968685133832	0.000198223500239298	cg15839394	-1.99297069033609	2.34358265762649e-05	cg15584083	-5.23015601112454	5.20049698322737e-05	cg14183079	-2.45904815457327	0.000382651116967997
96	cg03939666	1.90415723032517	0.000211274364099745	cg02832169	-3.20862939394005	0.00029398313532969	cg25438746	-1.28183667192111	0.000290053551433086	cg18758559	-7.25153222646729	0.000177319435736103	cg26279152	2.78684981858902	0.000164728855813581	cg12760869	-0.919140488064104	0.000199340730221322	cg05570491	-1.87202113196263	2.40094494172989e-05	cg10061107	-1.68419397288196	5.28675178432286e-05	cg08062194	-1.46764724931172	0.000382651116967997
97	cg08279092	-6.60276815779996	0.000211986116225022	cg01875775	-0.784265902718955	0.000307004446668615	cg21825610	0.76150673403693	0.000292412817041722	cg24657127	-5.54979943072613	0.000182062167726838	cg21321815	-1.07065964467536	0.000164728855813581	cg14282440	3.51013661530026	0.000205157910230121	cg23914146	0.503438487804615	2.43314912622195e-05	cg14829060	1.97760296254111	5.35674708644514e-05	cg05683227	0.704614829490155	0.000383670942520896
98	cg06925304	-0.890739147980177	0.000211986116225022	cg04180781	0.639377177064327	0.000307004446668615	cg16516490	-2.02111536158972	0.000295051182676892	cg20067184	7.44207843335377	0.000182062167726838	cg22587238	3.80572101218934	0.000164728855813581	cg22817198	2.27133036862342	0.000212295450495919	cg01287200	2.59636826451835	2.43314912622195e-05	cg16176432	-2.61422668495493	5.57241370894979e-05	cg10602248	0.905818021365872	0.000383670942520896
99	cg10552184	3.34674992582993	0.000211986116225022	cg07628658	2.3485939792846	0.000307004446668615	cg10178685	0.735438124065968	0.000301349681279688	cg23385200	-6.47042990416275	0.000182062167726838	cg14447751	1.67792587716008	0.000164728855813581	cg12477119	2.05543432000324	0.000212295450495919	cg18503195	0.732825752121524	2.43314912622195e-05	cg10573915	-5.01681064274259	5.7044215467894e-05	cg06385766	-1.04088455333765	0.000394094966581795
100	cg16890606	-2.95400753126649	0.000211986116225022	cg12286963	-1.41112778199339	0.000307004446668615	cg15838333	4.15380455010115	0.00030673638936122	cg13368215	6.15055576306695	0.000186731381536934	cg17792788	1.7999505502766	0.000164728855813581	cg00093637	-2.29348671661351	0.000212295450495919	cg19546943	-2.16012791348626	2.43314912622195e-05	cg06957848	2.86519476641829	6.01370060144187e-05	cg21340733	-1.8344722937623	0.000395074995345986
101	cg21711868	-5.34438988128428	0.000211986116225022	cg21569844	0.699119923089183	0.000307004446668615	cg08322344	1.50630043857387	0.000307353737741687	cg09212052	-0.951167951332339	0.000188603461094852	cg06865749	1.03871152592216	0.000164728855813581	cg05719032	2.13136950632628	0.000212308930569305	cg13719228	1.05836399196866	2.43314912622195e-05	cg05044778	0.580196493399408	6.2776534768916e-05	cg26495179	-0.80833037861684	0.000395074995345986
102	cg22160502	-3.05153614742068	0.000211986116225022	cg02060567	-4.81373931228342	0.000313066652527782	cg17297087	0.601948416164859	0.000307488591822918	cg09068378	-1.33550136720017	0.000189220833754032	cg21338153	5.32894965509003	0.000177883370849241	cg08657361	-1.27732207935052	0.000212869465510013	cg23523535	1.10733552942055	2.48245166785362e-05	cg22862961	1.66916508348416	6.2776534768916e-05	cg04316254	-0.828104020486976	0.000395074995345986
103	cg23809464	1.32252364433127	0.000211986116225022	cg12727596	5.06106351265089	0.000321006358217592	cg22785629	1.3923448342398	0.000314654633606607	cg15444387	2.10192459328933	0.000189220833754032	cg17807777	-1.0070796545909	0.000177883370849241	cg05181804	3.98462754722855	0.000212869465510013	cg13018694	-2.70848788374099	2.48245166785362e-05	cg27468586	1.10196089277577	6.28274390600666e-05	cg26715884	-1.49995653766696	0.000407086047318865
104	cg03478415	-1.86823201197242	0.000211986116225022	cg18695750	-3.45632903848613	0.000321006358217592	cg02937966	3.04387721604341	0.000315821327240999	cg24881910	-4.86710092908539	0.000193686555056782	cg24804782	5.142058851017	0.000177883370849241	cg27592062	3.21160201429605	0.000212869465510013	cg22395761	0.863522112400969	2.48245166785362e-05	cg10163397	5.32934786713256	6.28274390600666e-05	cg23054166	-1.0442245612336	0.0004184564754558
105	cg21565415	3.69906500554968	0.000211986116225022	cg06121507	-1.81165708603174	0.000323450635934526	cg01346013	0.980397589761425	0.000323781489417989	cg19320193	-3.73276921111074	0.000193686555056782	cg05454284	5.13152679676432	0.000185615634894645	cg06582460	-1.2698960927521	0.000212869465510013	cg26741908	2.07511572599181	2.48245166785362e-05	cg07906551	-4.50363240020159	6.37302178500569e-05	cg21491806	1.02854806162402	0.000420123361339478
106	cg01061553	2.67302635533003	0.000211986116225022	cg09839738	2.24554860512897	0.000323951695023433	cg20424335	0.890453226262484	0.000342673754546696	cg10192836	-3.39840717040169	0.00019542152377609	cg20967139	1.11073453658104	0.000185615634894645	cg04883903	6.18312163672772	0.000214609551742659	cg05622812	0.539976242545787	2.48245166785362e-05	cg02502307	1.04930518958537	6.3751535296849e-05	cg09015325	1.25359574333044	0.000424911283285449
107	cg03620587	2.75127591243147	0.000211986116225022	cg09518009	0.982705739677069	0.000326127801124777	cg06246843	-1.03557864447326	0.000347091482531805	cg24624353	-1.47431299715629	0.00019542152377609	cg04011182	-0.623020961760851	0.000186783095162519	cg02966421	-0.90202259122892	0.000214609551742659	cg23033116	2.04908292475419	2.48245166785362e-05	cg09011244	2.49002363882443	6.45086379302967e-05	cg08438863	0.706418061573986	0.000429035101255879
108	cg04508371	1.56845405649772	0.000213405612026813	cg10464477	2.65185096238733	0.000327276744599293	cg12286963	-1.2484911945724	0.000356716917943699	cg26358141	-1.37159483173792	0.00019542152377609	cg08316775	4.57478101918772	0.000187486304371166	cg20650029	5.52906510147658	0.00021485774915463	cg17456231	-3.61066751400405	2.54803219471904e-05	cg26630530	-2.96541690283089	6.50001507068516e-05	cg20749741	-1.30592281333359	0.000433191939389685
109	cg15037663	-0.902678643831536	0.00021977086289901	cg16699676	4.56573122380071	0.000335981672218129	cg22338960	-2.07903641255509	0.000363724809953828	cg00846136	-2.29883959224008	0.00019542152377609	cg06668034	4.97845234199707	0.000187486304371166	cg15966636	-4.28503122829777	0.00021485774915463	cg06531870	-4.06131569400058	2.54803219471904e-05	cg10166530	-2.5000172583704	6.50001507068516e-05	cg03444122	0.934435868249945	0.000433191939389685
110	cg07530681	-2.48589455979032	0.000221162208149185	cg05385923	-1.40483579943347	0.000339172053609162	cg08391752	-2.90871825529496	0.000367201210008767	cg04557871	-1.47513689961691	0.000198786699888781	cg04317543	2.31329220062897	0.000195726730635164	cg08219700	-2.3704105581937	0.000217371619191641	cg22317668	3.57865282116827	2.55246841765536e-05	cg17131073	1.73167649766968	6.5309863901445e-05	cg26690525	1.75318592662934	0.000436883253582656
111	cg19609438	4.84083737649876	0.000221162208149185	cg18575244	1.33579267017395	0.000342975547916096	cg11377467	1.54102226590271	0.000367201210008767	cg25549122	1.26760257736067	0.000205002684518146	cg27499850	7.03773043841808	0.000200893566446001	cg18349138	8.551008701334	0.000217371619191641	cg05169722	2.04714801127378	2.56158869729436e-05	cg11265725	1.78094501422961	6.5309863901445e-05	cg01313796	-5.53681423636337	0.000436883253582656
112	cg07869856	-3.46887206407547	0.00022164687615191	cg09347306	1.583983778402	0.000346894924009739	cg27089045	3.15257926450195	0.000370829345275287	cg04235361	-1.64054248970591	0.000205002684518146	cg04850453	-2.73154971618211	0.000203025492285841	cg00765783	6.51975962192072	0.000219911603771443	cg13718312	-1.35731792718596	2.60483967374732e-05	cg04590790	-4.9028225519954	6.7083415386395e-05	cg05168033	-1.16211080179204	0.000436883253582656
113	cg06369005	-5.9155082089688	0.000241075259018069	cg19957337	-3.14832070627311	0.000355842871337144	cg07869856	-3.02287117545265	0.000370829345275287	cg05211986	-4.65784390765079	0.000206077489062454	cg20773521	2.60192048228955	0.000203025492285841	cg12260379	-2.67090648126558	0.000219911603771443	cg11343017	-2.62530333350183	2.60483967374732e-05	cg24545687	2.27356443327237	6.7083415386395e-05	cg00998774	-2.14296936292264	0.000436883253582656
114	cg12225026	-0.964209020038987	0.000241075259018069	cg24437826	2.29937653025121	0.000356762110779561	cg15339505	-1.65419415763441	0.000370829345275287	cg23751124	-4.09825811152787	0.000206092269303476	cg00970057	-2.56027622009946	0.000203025492285841	cg20656566	-3.38343968048728	0.000224610931350693	cg14823900	-2.6411469518776	2.60483967374732e-05	cg19020299	0.95349010007121	6.73596568463321e-05	cg13836318	0.995002108405099	0.000436883253582656
115	cg22886904	-3.29469795876563	0.000241075259018069	cg21565415	-3.5805122697116	0.000374618044191261	cg01530482	2.43262344786481	0.000370829345275287	cg06503907	8.64110091885899	0.000206092269303476	cg27513573	-2.91591797356802	0.000208954261794346	cg22526807	4.91724705298646	0.000224610931350693	cg02226147	1.26823585048195	2.66001356154637e-05	cg00643111	1.47936006089744	6.91864016251368e-05	cg25973534	0.385165836589854	0.000436883253582656
116	cg00886812	-2.70962183857245	0.000241075259018069	cg13839293	4.92152645307816	0.000374618044191261	cg00452079	4.23911763041855	0.000370829345275287	cg13518257	-2.03166910357444	0.000209124838195747	cg04904458	9.102475156199	0.000208954261794346	cg15759827	1.81721021368029	0.000224735154613619	cg17826530	0.573032051547843	2.66001356154637e-05	cg13673837	-4.7384806785126	7.03066785295595e-05	cg27294719	-1.69879306462879	0.000436883253582656
117	cg15160195	-1.27701513222083	0.000241075259018069	cg14282937	1.45393527741538	0.000383920741185414	cg20154455	1.82362440700218	0.000388030998854	cg27499850	-7.66576624058276	0.000214152093896592	cg12764441	1.11953974219312	0.000211218926323814	cg02556345	-1.70174144186147	0.000232795957120328	cg17678615	-3.1262773309209	2.66001356154637e-05	cg18384063	1.81990743286207	7.03066785295595e-05	cg11929402	0.530687335011155	0.000436883253582656
118	cg25935501	-1.58857617561418	0.000241075259018069	cg13118906	5.01037432056012	0.000383920741185414	cg00564141	1.47666985121548	0.000388030998854	cg27139067	-3.47519090157209	0.000226624974967043	cg09004803	4.20623775987364	0.000211218926323814	cg04107639	-1.28582187491247	0.000233020311162626	cg04689082	-5.24244216534387	2.66001356154637e-05	cg21370352	1.2227722517951	7.030937991427e-05	cg16111239	-1.41565869654805	0.000436883253582656
119	cg07625903	4.29731141692075	0.000248898792094304	cg24027596	-4.08842448411972	0.000387340086928873	cg03567381	-1.73065385547637	0.000388030998854	cg07236207	4.54294407546732	0.000228905012892444	cg07162085	-0.934331262818618	0.000214299652791904	cg04142955	-3.22229831735779	0.000235864329836595	cg00098304	0.613301800843492	2.66001356154637e-05	cg26738916	-5.22780483758065	7.12641258045083e-05	cg09114672	-2.11057670842434	0.000436883253582656
120	cg22371518	4.34661822497992	0.00024941110637802	cg27567315	-0.848422223416739	0.000392561667448309	cg18066403	-0.821872749928835	0.000388030998854	cg22010582	-1.7014099755816	0.000228905012892444	cg00846136	2.07774786997755	0.000217743726854995	cg11513352	5.74068474069308	0.000240778018713287	cg04274746	-1.81914812957179	2.66001356154637e-05	cg16538205	1.52826341250063	7.12641258045083e-05	cg20510384	-2.65125297616348	0.000441048777706073
121	cg17662148	4.99384892067236	0.00024941110637802	cg03003273	-3.22520058037977	0.000392561667448309	cg11590705	3.15991771358227	0.000388030998854	cg07900259	-1.44443143271961	0.000228905012892444	cg07236207	-4.15032191822387	0.000223722840606507	cg02147316	1.65717826006662	0.000240778018713287	cg06622080	1.19684880709716	2.68523963145234e-05	cg10391828	0.902876477891247	7.21497783278408e-05	cg08421478	0.789460841997815	0.000448900218379349
122	cg01555693	1.17704601755065	0.00024941110637802	cg13604445	-1.46996081739296	0.000392561667448309	cg27213733	0.927452919476931	0.000388030998854	cg00735315	5.24559084872676	0.000237808548389908	cg12122302	-3.40431324293375	0.000223722840606507	cg14899711	8.02352404498548	0.000248660874334968	cg14555167	-2.1567891591997	2.68523963145234e-05	cg09400194	-1.98202092008366	7.28464507932695e-05	cg07336840	-2.71527585866829	0.000450538292927764
123	cg10756982	-1.72248170512692	0.00024941110637802	cg03207661	-0.891555524496748	0.000392561667448309	cg20749741	1.30464645154817	0.000388030998854	cg22818604	4.97886148117848	0.000240905820801665	cg10671907	1.99553074401446	0.000224081126473943	cg14823900	2.3655166205986	0.000248660874334968	cg04053099	-3.99099689520334	2.68793383442401e-05	cg16258503	-3.1498905899478	7.3000150816965e-05	cg10114358	1.66330065863594	0.000450538292927764
124	cg09475045	1.39778155921042	0.00024941110637802	cg04796498	1.15635372112998	0.000400800852669211	cg17782640	-2.09023886398192	0.000388395157512195	cg01773203	2.47444346842223	0.000241348792816986	cg15584083	4.39632955611847	0.000225668009149116	cg13357602	4.88568313497031	0.000253683102355593	cg07804020	1.94286462732203	2.68793383442401e-05	cg23585910	-7.50104171792852	7.40180888375637e-05	cg13316813	0.84219944143299	0.000450538292927764
125	cg03470312	-4.12074047915339	0.00024941110637802	cg18100746	-3.02029462330054	0.000409046627238981	cg25248113	4.32555550495114	0.000390112295935553	cg00778880	1.82818786392629	0.000244925999391484	cg23385200	5.77303875994884	0.000230708864425832	cg01413780	-2.94996832603189	0.000259337354867181	cg11081261	1.5566583792451	2.7014721302411e-05	cg13271754	0.810601751522152	7.40180888375637e-05	cg23321841	0.783734281599286	0.000458510609228749
126	cg07274511	-12.0096744436465	0.00024941110637802	cg20568227	6.81477503257331	0.000411257746381202	cg11832462	2.44550159752636	0.000401283481696213	cg14437551	-6.90430496532263	0.000245200371255312	cg06386929	2.54372932123766	0.000237734846915386	cg17263323	-1.75102277000547	0.000259337354867181	cg18776962	1.5273899453962	2.771166109431e-05	cg11237535	-4.05937608192006	7.46147243585252e-05	cg05880248	-0.689530354500299	0.000458510609228749
127	cg13798146	-5.6372004368739	0.00024941110637802	cg11926393	2.48649327261807	0.000417702352110063	cg11451315	1.03751286653612	0.000401283481696213	cg01112249	-5.49023152330281	0.000247015506126235	cg08094602	5.36022687050853	0.000255048653112674	cg07622412	-3.56733933919466	0.000259337354867181	cg13216351	-5.18516084990618	2.80634491133179e-05	cg14107702	0.769629394068006	7.66223146479844e-05	cg01706263	-1.50985965236429	0.000464604398388872
128	cg06469570	-1.11132971931443	0.000252100961220453	cg07691818	-1.30470957948438	0.000417702352110063	cg16389924	0.905312789684015	0.000402604980954824	cg21607700	-6.12014224784574	0.000247015506126235	cg00022218	2.54995231140609	0.000256585596826361	cg23521589	1.2405525431745	0.000259337354867181	cg25984892	1.13600654355845	2.83282695016601e-05	cg01812463	-4.29917786168474	7.69693543370855e-05	cg12006493	1.37987450240868	0.000464604398388872
129	cg27099023	-2.66277812011063	0.000252100961220453	cg16275960	5.07516189429391	0.000417702352110063	cg07024674	-1.53084619889551	0.000404475425745665	cg25331250	-8.69055522669576	0.000247015506126235	cg00775939	1.29486910359618	0.000256585596826361	cg12547575	4.50730575964757	0.000262602233215231	cg11760180	0.602056106925278	2.87591068531502e-05	cg23637880	1.36727784668573	7.84054543411477e-05	cg05132124	1.22903878025423	0.000481298750894387
130	cg14059978	-4.85671456945704	0.000252100961220453	cg15286905	0.954357042822934	0.000417702352110063	cg13782401	-1.513411267959	0.000404475425745665	cg10496560	5.14691985306155	0.000254226261307475	cg00328972	3.2324673321719	0.000256585596826361	cg02407746	4.8573725777057	0.000262602233215231	cg12122034	0.57694925309725	2.87591068531502e-05	cg26187237	0.567257687441967	7.84054543411477e-05	cg17761410	-1.60147103395634	0.000487826169165119
131	cg13432666	-2.06652620607548	0.000252100961220453	cg05932382	2.57295869806912	0.000422729993808993	cg15866669	-1.20051898927355	0.000404475425745665	cg12651412	-3.796240086747	0.000259195417632889	cg07105774	2.39617239099872	0.000257658452110134	cg04036009	4.96378744600633	0.000262602233215231	cg06487044	-1.92215577790134	3.15102262553754e-05	cg00062678	0.855973872900968	7.9348481680918e-05	cg24043628	-0.658839462965797	0.000489400069089706
132	cg22603280	-0.73184760241149	0.000252100961220453	cg13434216	2.70093370997484	0.000422729993808993	cg02589685	-1.344286779668	0.000418382113939897	cg11748077	1.46076539044527	0.00026329310033887	cg09999873	-1.88028726413308	0.000257658452110134	cg15257322	1.28036300279399	0.000267428353498105	cg00461164	0.927030144870194	3.21546045367514e-05	cg18758559	-7.42098766583037	7.95132406708212e-05	cg23977042	-0.629471256057081	0.000489752356810509
133	cg21920570	0.739682596738588	0.000252100961220453	cg19102065	-2.13663476819513	0.000425855676296312	cg12895760	-1.3216161022998	0.000427504888704611	cg23910634	2.83408514556493	0.00026329310033887	cg20010264	1.69645124643058	0.000261708037303014	cg20946056	5.25275208334623	0.000269709790966951	cg18109106	-1.99487733303518	3.23937928732621e-05	cg04497390	1.48121212415216	8.12041659845478e-05	cg04054593	-1.73262631362642	0.000489752356810509
134	cg07652482	-1.61359996768847	0.000252100961220453	cg06369005	5.69886030862249	0.000428453371652625	cg02536023	-2.90907842207029	0.000427504888704611	cg04153092	-5.12778212699394	0.000267138493131215	cg20684796	-0.827315593954357	0.000269499861444131	cg13719228	-0.931395484677171	0.000273843974996105	cg18261667	0.839175331513142	3.23937928732621e-05	cg15083176	-2.75708474361812	8.13817688799142e-05	cg01984450	-1.21269626845283	0.000489752356810509
135	cg18401934	-1.24996771650932	0.000252100961220453	cg02806352	4.45597232692939	0.000428453371652625	cg05499367	-1.22000927167034	0.000439175895012475	cg15083176	-2.59996689183998	0.000277910582532754	cg04062135	2.45512290316962	0.000269499861444131	cg00616965	-0.825421369010467	0.000278800202327815	cg23742111	0.63734554157152	3.23937928732621e-05	cg14332819	2.11172618613524	8.13817688799142e-05	cg06656924	1.13564954843205	0.000489752356810509
136	cg17082598	1.43036390209514	0.000257128133990005	cg07825114	5.76722225118299	0.000428453371652625	cg19096495	1.94558487783479	0.000444643374916116	cg26738916	-4.86391664946556	0.000279106063522071	cg15822087	2.28764649514113	0.000269499861444131	cg04254595	-1.42640688207635	0.000280168685410625	cg10580513	-1.33849158527086	3.23937928732621e-05	cg18296480	-1.61718711150125	8.13817688799142e-05	cg11368392	1.02827865691323	0.000489752356810509
137	cg20322375	1.56889461272014	0.000257128133990005	cg04724793	2.48042908368114	0.000428453371652625	cg12908055	-2.691488418693	0.000444971970565335	cg19430577	-6.36390048147805	0.000279106063522071	cg03778707	1.09754664342797	0.000269499861444131	cg26410450	0.778940507131957	0.000280168685410625	cg03657314	-4.3231216956477	3.23937928732621e-05	cg25961674	0.705902013455413	8.13817688799142e-05	cg12284320	1.10414871458648	0.000489752356810509
138	cg15740054	-4.81405542421105	0.000257128133990005	cg03934150	-2.10189550309655	0.000428453371652625	cg25819220	2.03479906813164	0.000453005255450173	cg07156557	-4.31855298040693	0.000281502818405397	cg26065792	-0.835948440478676	0.000269499861444131	cg12832239	-0.743594639831259	0.000280168685410625	cg13413384	0.814661780194436	3.23937928732621e-05	cg07236207	4.73855854766801	8.13817688799142e-05	cg27396578	-1.57460383304308	0.000489752356810509
139	cg27039983	-3.50205985232213	0.000257128133990005	cg26181743	0.896036759303954	0.000428453371652625	cg04308040	-1.44369197520911	0.000453005255450173	cg11233593	0.918646704842363	0.000284613446465964	cg19430577	5.81361456199965	0.000269499861444131	cg26737766	3.52955783515092	0.000280168685410625	cg19244464	-1.48857606293891	3.27361533014469e-05	cg09667247	1.85338248956945	8.13817688799142e-05	cg14441748	1.37412820796209	0.000489752356810509
140	cg00231966	-7.44181717507548	0.000257128133990005	cg17025484	5.03438890302792	0.000434262938515651	cg21920570	0.640583847503099	0.000459473793107041	cg11102098	-7.60224002113072	0.000293056721859309	cg02857760	-1.35895386385227	0.000269499861444131	cg08894790	-1.24908396537561	0.000280168685410625	cg27149530	-2.07149571332624	3.27740028958162e-05	cg17871792	2.63112239850867	8.13817688799142e-05	cg10027639	-2.31984379220931	0.000489945378568414
141	cg27414233	-5.00767597738017	0.000259626165499493	cg09262961	1.17126747120524	0.000434262938515651	cg16987437	-1.49456821113196	0.000460311695301418	cg23109323	1.67094808995687	0.000293056721859309	cg14024242	-2.87769878455297	0.000269499861444131	cg12204773	1.46875296549679	0.000297549955395934	cg19609438	5.23880838458718	3.29034154431494e-05	cg18008546	4.0722076438716	8.13817688799142e-05	cg03799473	1.23889218720311	0.000489945378568414
142	cg10935026	-1.95157635543252	0.000259626165499493	cg03229183	5.84754429395028	0.000434262938515651	cg09130447	0.963663814124033	0.000460311695301418	cg18260424	-1.53899764169409	0.000293056721859309	cg24881910	4.30273644024422	0.000270945316797058	cg15551525	5.52462925958384	0.000298898825944467	cg15109053	-3.55352108524802	3.31156321158055e-05	cg04318321	1.54285154801885	8.13817688799142e-05	cg23470137	-0.810812757113123	0.000489945378568414
143	cg03523183	2.25022346541131	0.000259626165499493	cg02355646	-2.13147517319536	0.000435277199702075	cg21699330	-1.38172751127994	0.000461923095463606	cg26311208	6.88122603831389	0.000293056721859309	cg26254453	4.80385823160816	0.000270945316797058	cg01672080	-2.79607340216674	0.000298928820280656	cg00306298	1.03550858956125	3.36903597762062e-05	cg12896271	-5.58851200679952	8.13817688799142e-05	cg13606025	0.485297329222154	0.000489945378568414
144	cg07654934	-0.630802330688392	0.000259626165499493	cg18889183	5.06029002679404	0.000444757709042302	cg27394217	1.04718860292783	0.000461923095463606	cg10546754	-2.20187568905066	0.000293683836720849	cg03566780	4.12072465478467	0.000270945316797058	cg23696710	-1.36541157456114	0.000302574896508729	cg21711672	-4.66375761278714	3.36903597762062e-05	cg14614694	2.52704298459775	8.13817688799142e-05	cg14044057	0.431150124524996	0.000489945378568414
145	cg20223162	-2.7311301451361	0.000259626165499493	cg02271578	2.22357025086456	0.000444757709042302	cg10897623	2.74851927818535	0.000478348153514628	cg18261667	-0.824530107917512	0.000294211014286319	cg15522728	4.62640171514916	0.000270945316797058	cg27524103	-3.81681174664901	0.000308453150441071	cg06641938	-5.73852448750535	3.39314246219433e-05	cg19087284	-2.9273127128119	8.13817688799142e-05	cg15297752	0.724663783854879	0.000489945378568414
146	cg14539466	1.24227014323316	0.000259626165499493	cg25708069	11.0653633697561	0.000444757709042302	cg11323020	-2.00048087532113	0.000478589239741081	cg15447669	1.62819961739696	0.000300397697322844	cg18052274	-0.886759973417198	0.000270945316797058	cg04733668	-1.34667755492024	0.000313396952609436	cg02825701	4.78287077919165	3.47626592689547e-05	cg14174946	0.625926943229957	8.13817688799142e-05	cg04370730	-1.11275622228644	0.000499740376165347
147	cg23279756	-8.51448302350941	0.000259626165499493	cg25411465	1.17619478934688	0.000459547522293726	cg06418458	-2.44633778781896	0.000478589239741081	cg01971547	-6.77480225722479	0.000300397697322844	cg03165383	2.75287916317215	0.000270945316797058	cg19003301	2.4814404409241	0.000313396952609436	cg00608534	-4.87760243359188	3.47626592689547e-05	cg00328972	-3.72048722198988	8.13817688799142e-05	cg24531246	2.13534786634208	0.000510797916799703
148	cg13830081	-1.80306902254308	0.000259626165499493	cg17361576	-1.4988886724811	0.00046368268436771	cg19863778	-0.531250910025632	0.000490961829371991	cg17599186	2.36718066858923	0.000300397697322844	cg08801558	1.90203355051333	0.000270945316797058	cg12341202	5.22757402249628	0.000315733449740774	cg12276724	1.80712662379462	3.58672223135305e-05	cg10196152	-2.6431262010098	8.13817688799142e-05	cg23987286	0.707334837507775	0.000510797916799703
149	cg09839738	-2.23233013029481	0.000259626165499493	cg19459834	4.64638354954938	0.00046368268436771	cg05407714	-1.24968485337829	0.000501861834327463	cg00628877	6.53541134164869	0.000300397697322844	cg06266666	3.64953700533015	0.000270945316797058	cg03132556	-0.950986042623425	0.000321997009172718	cg05312688	0.917549460366785	3.58672223135305e-05	cg01356297	-4.12085604433203	8.2638628706528e-05	cg19125081	1.1728029761196	0.000510797916799703
150	cg18043014	-1.59189627163764	0.000270183137428843	cg09976669	1.80427149689801	0.00046368268436771	cg27046604	0.796417299350698	0.000510098058310934	cg05189524	-2.43725378711216	0.000300397697322844	cg21191470	1.62993937634368	0.000275863348179848	cg17342080	-0.748061883504401	0.000321997009172718	cg09227621	1.96094563855814	3.64279401714634e-05	cg24792209	-2.94763960726279	8.2638628706528e-05	cg11395919	-1.11129150663703	0.000510797916799703
151	cg13029853	2.9819023748863	0.00027254921852177	cg03090828	2.05920426389117	0.000466261186438465	cg23074103	1.33809942777827	0.000524924034521027	cg11369172	-5.00670291844474	0.000300397697322844	cg14437551	6.20954038013915	0.000275863348179848	cg00115629	3.32755577022579	0.000321997009172718	cg17255631	0.651314677713132	3.7229780534693e-05	cg15522728	-5.36250037785713	8.2638628706528e-05	cg22443054	-3.23860635773908	0.000511379386180024
152	cg22023797	1.73246823067532	0.00027254921852177	cg23279756	8.25709429564062	0.000467183142598601	cg06387552	1.13546491114446	0.000528439301059543	cg09195319	2.17807069799152	0.000300397697322844	cg10754395	5.96838991887103	0.000275863348179848	cg20067184	6.45948414670378	0.000321997009172718	cg15260428	0.963445238362368	3.8257465063677e-05	cg10860470	-1.24218949448002	8.35518951476337e-05	cg17310247	0.484234118608379	0.000520964521495877
153	cg15851274	-5.30519445812068	0.000273787798114247	cg16792560	-3.87360284827832	0.000473094684220318	cg19745206	-1.58186219156975	0.000528439301059543	cg22188703	-3.63429091930538	0.000305330692192369	cg12441221	2.54745724119173	0.00028197748555322	cg25135706	-1.48011165855492	0.000321997009172718	cg02941951	-1.21515076340435	3.84737291986792e-05	cg00886812	3.08429413264028	8.38605447431022e-05	cg01898587	0.423782135919635	0.000520964521495877
154	cg14356190	-2.4686554661548	0.000275837528645112	cg08739850	5.24788740517928	0.000473094684220318	cg09679292	1.15849111676862	0.000528439301059543	cg01413780	-3.17290810146365	0.000305330692192369	cg11102098	6.92338649501026	0.00028197748555322	cg06957256	-0.839572468453713	0.000321997009172718	cg18495781	1.68660771778966	3.84737291986792e-05	cg11835619	0.722634764818811	8.47413465636875e-05	cg09007290	1.33265780743589	0.00052847939520484
155	cg22799141	0.958055135312913	0.000275837528645112	cg07654934	0.609722323544292	0.000473094684220318	cg04209749	0.892279939982738	0.000533112867625789	cg23699748	-2.09514795369701	0.000311755345657449	cg20659435	-1.05761564869629	0.000283677624106389	cg14140629	2.15534366629978	0.000321997009172718	cg07421595	0.519667000530709	3.89018653481513e-05	cg17415216	-3.84171353924785	8.64421235683097e-05	cg24180480	0.52141356591472	0.000538651619596539
156	cg05783554	-2.7328231839133	0.000275837528645112	cg13830081	1.74484480847793	0.000473094684220318	cg20276003	-1.16851856164057	0.000547025309410098	cg03935432	5.63273014351326	0.000311755345657449	cg26687049	-0.931676999940804	0.000284428993146467	cg09335951	-0.540720341376737	0.000321997009172718	cg25272883	-5.5451679476974	3.89018653481513e-05	cg21837372	-1.75542059699511	8.78757558351482e-05	cg21957691	1.33290826693931	0.000538651619596539
157	cg10434653	-4.69017459623072	0.000275837528645112	cg10044431	1.92164543126582	0.000473094684220318	cg11009590	-1.26545079286237	0.000547025309410098	cg11656326	1.11542358806743	0.000313710044765136	cg04159381	2.20304734333661	0.000288173615859545	cg21474509	4.78551358764905	0.000326785164933562	cg05397468	-4.69988437317383	3.93444257072563e-05	cg23779106	-5.09557356292917	8.93717169889584e-05	cg01970726	1.65503585915117	0.000540864808658483
158	cg02832169	3.13944480427708	0.000277491625162452	cg09344286	-1.13773298021847	0.000500900523242462	cg08777941	-1.55374622032485	0.000547025309410098	cg22978658	-4.70424619643265	0.000314179105007407	cg17706456	-1.042216623606	0.000288644414840886	cg14593867	4.64294108931697	0.000328314992888871	cg22907985	0.665005459982932	3.94433763274749e-05	cg01637011	0.699370828152936	8.94433369991715e-05	cg02254916	-1.86721509708245	0.000540864808658483
159	cg07446677	-1.36691750481324	0.000284080943701126	cg02644520	-0.998258053306679	0.000500900523242462	cg07517901	1.03126448236321	0.000547025309410098	cg11343017	2.51283063672261	0.000314179105007407	cg22664550	1.37600721705475	0.000288644414840886	cg21956614	1.0815507682225	0.000329866072212488	cg01012595	-3.05583302180102	3.94433763274749e-05	cg04153092	-5.36249306326064	8.96185270558196e-05	cg18485225	-0.835041065962559	0.000551127303631799
160	cg17411642	0.989218722392227	0.000296461312041148	cg13798146	5.38060564101699	0.000500900523242462	cg01935989	-1.5619744138576	0.000547418700564332	cg05488731	-0.831582420551176	0.000314179105007407	cg22953248	1.84518986928913	0.000288644414840886	cg22609753	-1.51667339888825	0.000333053192923618	cg06153985	3.12457183643447	3.95273177546419e-05	cg06819763	1.99365778662857	8.96185270558196e-05	cg00165011	-1.68056327859183	0.000551127303631799
161	cg04841648	-4.92931724381392	0.000296461312041148	cg11950415	1.53445429830463	0.000501067092316998	cg10509607	-0.736421626477162	0.000547418700564332	cg23696710	-1.48460681436371	0.000314179105007407	cg26147372	2.17798850281471	0.000288644414840886	cg21585936	-2.09033408621646	0.000351543596863459	cg17834516	-3.46772913702282	4.07195710038583e-05	cg13703737	1.09126394760942	8.96185270558196e-05	cg24764437	1.06893776484257	0.000552047079587817
162	cg09104050	-6.26817559007106	0.000296461312041148	cg04841648	4.79766009313539	0.000503104421439411	cg22129614	-1.39227175007284	0.000555660792677832	cg12914511	2.44330299354074	0.000320401194014422	cg27341384	-1.8791546186703	0.000288644414840886	cg13694471	2.65926202835883	0.000352582789954385	cg02862467	2.29146767369769	4.07195710038583e-05	cg08094602	-6.10537640406693	8.96185270558196e-05	cg05236313	-2.84128455434894	0.000552047079587817
163	cg02252742	-0.998308264953859	0.000296461312041148	cg03951139	-3.12550844715402	0.000506811603643941	cg25327066	-0.912834210128513	0.000572366480328454	cg10939340	2.93749535321876	0.000320401194014422	cg01607417	1.49602410707726	0.000288644414840886	cg13368215	5.30914267991026	0.000355819252806949	cg20946056	-5.69124956416065	4.14812006063095e-05	cg12437474	4.34501670521948	8.99338715730836e-05	cg21340532	0.997760956127752	0.000552047079587817
164	cg10343367	-6.01529527010721	0.000302077428464966	cg12225026	0.912546577059318	0.000506811603643941	cg13679814	-1.09600611546264	0.000572850178442731	cg20793303	1.66633695619318	0.000323482729959325	cg09084462	3.02949929744599	0.000289942945420342	cg08590277	-0.596561231233576	0.000359021374310377	cg14282440	-3.69333424289834	4.16249528656826e-05	cg11369172	-5.28667534071013	8.99338715730836e-05	cg01908395	0.520012093361	0.000552047079587817
165	cg26112893	-6.33573177188529	0.000302077428464966	cg18758601	2.73360784756728	0.000522177522393993	cg05380205	2.84639337508936	0.000572850178442731	cg05950098	2.76348406508739	0.000323491105472965	cg15541193	-1.03431050402212	0.000289942945420342	cg22218536	5.71273245736511	0.000359021374310377	cg05673731	2.61356190691886	4.19234703455907e-05	cg06340161	1.20624293715532	8.99338715730836e-05	cg15580157	1.61411324297979	0.000553434886974664
166	cg22488797	-0.987281595381297	0.000302077428464966	cg24250549	4.33193887453544	0.000523760790466444	cg23620904	-1.10123433685967	0.000572850178442731	cg21948665	3.36881622176379	0.000324932326401346	cg03105319	6.07550351638322	0.00029122541610276	cg24661306	1.23167127277809	0.000360325202372529	cg16801540	-1.8856105447618	4.19234703455907e-05	cg12903648	-1.98523583578061	8.99338715730836e-05	cg18286501	1.6389669004603	0.000557687044667315
167	cg13987029	1.964621676513	0.000302077428464966	cg02612712	2.44655346666102	0.00052577807817606	cg21843789	1.02276153010096	0.000574869219690779	cg16426870	4.06701538965028	0.000324932326401346	cg24570042	1.94154916937682	0.00029122541610276	cg23851685	4.75764969092292	0.000368555544425471	cg02784301	-6.85840432931961	4.19234703455907e-05	cg20988331	-5.20252708852089	8.99338715730836e-05	cg15838333	-3.92808449733626	0.000557687044667315
168	cg10504805	0.466005344524538	0.00030244034363988	cg08856919	2.9078006568496	0.00052577807817606	cg25943661	1.68374813647321	0.000574869219690779	cg16194437	-1.6954704292876	0.000326080276707348	cg01486576	-1.16205710035373	0.000300639764456504	cg05347473	-3.01269600061447	0.000368555544425471	cg18178432	1.15375921912747	4.19234703455907e-05	cg27499850	-7.85434440742168	8.99338715730836e-05	cg07571438	0.701309850104008	0.000560678281728822
169	cg11123744	-1.3062437886227	0.000304162502141566	cg21277634	3.94280087448394	0.00052577807817606	cg13822491	2.0579538027585	0.000582822057662349	cg23762517	5.56460712207162	0.000327304644339037	cg20749741	-1.4540730436574	0.000300639764456504	cg00628877	5.8577309977232	0.000383321095957193	cg07725673	1.61082849783817	4.19234703455907e-05	cg07729130	2.06195540593646	8.99338715730836e-05	cg19797953	1.79929637682587	0.000560678281728822
170	cg20527647	-1.68516919502838	0.000304162502141566	cg04180025	1.60740848906034	0.000525973236345444	cg01854948	1.75836773949916	0.000582822057662349	cg17826530	-0.546778645898842	0.000327987045202503	cg12081910	1.43655975138823	0.000310238200994452	cg25798000	4.89477208738007	0.000383321095957193	cg22526807	-5.22461684245706	4.24807438019857e-05	cg12584021	-3.88683039416476	9.00430151120384e-05	cg25155430	-3.55474097715678	0.000560678281728822
171	cg07021538	-3.95771844542227	0.000304162502141566	cg18752643	1.77416322491484	0.000525973236345444	cg01726854	-2.24445791548169	0.000582822057662349	cg24403578	-2.65194444234589	0.00033223310638433	cg23770553	-2.69386066673451	0.000312378743423209	cg16531941	2.01127197047536	0.000383321095957193	cg17704177	-5.02003322851726	4.24807438019857e-05	cg06668034	-5.5245971113606	9.09645387812711e-05	cg24184634	-0.885795808421673	0.000560678281728822
172	cg24572358	-1.52314210392281	0.000304162502141566	cg15413377	5.46848665699619	0.000536626066268572	cg12122116	-1.08026363367771	0.000589004833632381	cg18515304	1.07244458002873	0.000335362746705772	cg16925486	1.96922731355403	0.000313263535871564	cg00123762	1.65809153432853	0.000383789920977006	cg08483768	-3.75059763532283	4.24807438019857e-05	cg16476128	-3.65597346822115	9.09645387812711e-05	cg05253005	-1.17019904280821	0.000560678281728822
173	cg12545986	-2.00705454768726	0.000304162502141566	cg11995437	-2.73914407307801	0.000536626066268572	cg24438779	2.55536661338025	0.000589560085751663	cg17963609	-1.81713613940311	0.000346758203253656	cg26738916	4.36027210535633	0.000316332343469945	cg05494790	3.54203593756458	0.000383789920977006	cg24861098	-3.25907949482294	4.4041846853513e-05	cg24881910	-4.92636808430826	9.09645387812711e-05	cg21087537	1.09430061151463	0.00056315245841333
174	cg01743841	-0.754036619751603	0.000304162502141566	cg19339127	0.979939364956615	0.000536626066268572	cg12159863	2.27512307939957	0.000589560085751663	cg01904183	-7.08621855875436	0.000346758203253656	cg05291642	1.23324832762672	0.000318496960648782	cg27362255	1.6021871444872	0.000390202591543007	cg05494790	-3.9314820440131	4.46077551139182e-05	cg02270786	1.83105714796987	9.13443943473397e-05	cg25312876	0.749441244045071	0.000568131456484161
175	cg13268919	-5.06302103210289	0.000308026029227469	cg05281304	1.65273127832303	0.000536626066268572	cg21857843	-2.69671132706996	0.000589560085751663	cg14377176	-6.04213048838183	0.000346758203253656	cg00157109	1.02093639967003	0.000318812387599101	cg03935432	5.05328098978321	0.000390971311311456	cg18244892	-4.00988863113126	4.46077551139182e-05	cg24228819	0.74431740675109	9.13443943473397e-05	cg12332536	0.796145920754685	0.000571312368795452
176	cg13124263	-2.33986316342931	0.000310718962016198	cg13626633	1.62234648746878	0.000536626066268572	cg22789193	1.56642989385261	0.000589560085751663	cg01848374	2.80881042665155	0.000351769636769915	cg01971547	6.11066396344267	0.000318812387599101	cg04393132	1.56364878558215	0.000390971311311456	cg12497181	0.709863292462916	4.48893516831512e-05	cg16502866	0.824831442810364	9.13443943473397e-05	cg13446153	-0.961329157906716	0.000571312368795452
177	cg15540044	1.856010654659	0.000314254082653625	cg11701260	-1.06468652742238	0.000537926593236917	cg06671242	-1.37875040476884	0.000589560085751663	cg04580443	-0.7638776971901	0.000351769636769915	cg06521827	2.78559630036786	0.000318812387599101	cg19517467	4.99087164461134	0.000391501550312459	cg02407746	-5.20344888825655	4.6120808849144e-05	cg07819944	0.584028610188026	9.18926078163273e-05	cg25361694	0.822142035905548	0.000571312368795452
178	cg02853954	4.51267915629267	0.000317999419687207	cg08327378	1.89436201392807	0.000537926593236917	cg20366397	-0.909198433546726	0.000590873348097476	cg25364738	-5.85130876225344	0.000351769636769915	cg01112249	4.86724579788817	0.000318812387599101	cg12223253	7.89094127857702	0.000391501550312459	cg19269807	0.641935332071403	4.6120808849144e-05	cg07071250	1.58133447523927	9.31588211467705e-05	cg13416486	0.722258698108638	0.000571312368795452
179	cg20959488	2.63531992161595	0.000318622959136242	cg14631519	-1.00148212753853	0.000537926593236917	cg14637549	-1.7886693998374	0.000593672676821811	cg18244892	3.96815455296145	0.000351769636769915	cg17315929	1.40252953033616	0.000320262638990332	cg05939928	-1.32027737937403	0.000391501550312459	cg27615447	-1.9164547784672	4.6120808849144e-05	cg14568830	-7.78050369645353	9.31588211467705e-05	cg23674943	-3.08959305383719	0.000571312368795452
180	cg10042840	-1.64528771559341	0.000333515646863025	cg26683316	-5.33828610135558	0.000546094971721111	cg17037497	0.644488038613353	0.00061423204633956	cg09221924	6.11100390639831	0.00035282870561959	cg01340435	-1.8778002590587	0.000322598899487445	cg08793342	2.75411338520084	0.000391501550312459	cg12341202	-5.68409929148816	4.6120808849144e-05	cg25331250	-8.96309078554791	9.39281628668025e-05	cg22722777	0.918009830919528	0.000571312368795452
181	cg14641705	1.43082746064759	0.000333515646863025	cg08982650	-5.275710517866	0.000560662000303549	cg21492839	1.5618432486763	0.000630129042939114	cg19637978	1.9845112747105	0.000354295595129416	cg10766103	5.12090456784652	0.000322598899487445	cg10580513	1.17016175572584	0.000394784363703799	cg00777209	-2.17607834464008	4.81138227113917e-05	cg06524447	-1.40794491972972	9.40186624072523e-05	cg16401672	0.947557620327125	0.00058265194127885
182	cg01804696	0.856230019755369	0.000333515646863025	cg25264630	1.84027050365135	0.000565971420324226	cg26239485	-1.06950251481412	0.000638502557804772	cg21647473	5.17841388488648	0.000354466777178306	cg12584021	3.32108448285531	0.000322598899487445	cg27095988	4.89444377763595	0.000398322786718115	cg08747051	-2.22284875563233	4.83286556230381e-05	cg15455752	-3.04753733758988	9.42349775440365e-05	cg22334848	-1.51693210598942	0.000583338798223925
183	cg06499010	1.89292577931123	0.000333515646863025	cg06334857	4.84081620816517	0.000565971420324226	cg12384808	-2.51797961492852	0.000638502557804772	cg04904458	-9.49128600539401	0.000355845770671366	cg07590561	-0.828643860470559	0.000322947919796152	cg23167087	2.14549881756669	0.00040164100058142	cg26380534	2.8895380185946	4.83286556230381e-05	cg21607700	-6.30448452502578	9.42349775440365e-05	cg23568643	0.534765724885942	0.000606569249947024
184	cg11995437	2.79767245341593	0.000335128516336586	cg03762431	4.62525532570067	0.000565971420324226	cg06304587	1.00043491349955	0.000638502557804772	cg16501469	-1.78800950693973	0.000355845770671366	cg14483831	-0.834248638865005	0.000322947919796152	cg14851640	1.15105472205877	0.000407387783162551	cg19410732	0.600623965830743	4.83286556230381e-05	cg01147106	2.03169346026232	9.43042856365822e-05	cg08605584	1.26188429943729	0.000610922163847648
185	cg03913935	-1.03864214226244	0.000338591833972362	cg00845956	1.38135084873213	0.000565971420324226	cg11825302	1.61556454147654	0.000642773289403457	cg01460124	-7.09197113115419	0.000356721604705341	cg14951139	0.99714194773837	0.000344244033341987	cg12999875	2.48344820759252	0.000414704557150711	cg00178749	0.48742455988545	4.83286556230381e-05	cg04581294	-2.02570749240283	9.43042856365822e-05	cg19092708	1.59796553634174	0.000621571644475083
186	cg19344103	2.64633421979646	0.000340129485594412	cg23558650	3.76801288951038	0.000566691522114631	cg04191932	-1.09815814852588	0.000642773289403457	cg08519345	1.73457471932043	0.00036203165106498	cg27528104	-2.09878396009343	0.000344695458315698	cg00514723	1.2810917859339	0.000416337687303403	cg22218536	-6.26264288831706	4.83286556230381e-05	cg03402805	-1.49765180077215	9.43631179811479e-05	cg08426384	-1.00915712102786	0.000622015931595906
187	cg24752427	2.36123407089627	0.000340282372541955	cg19849728	1.03176057329721	0.000566691522114631	cg01470384	-0.630660816136906	0.000642773289403457	cg12584021	-3.6043451931836	0.000377317857337409	cg13896157	5.06311948647221	0.000344695458315698	cg17063819	1.06755334881343	0.000437342271298064	cg14086160	-2.09471449991753	4.88186507184548e-05	cg23109323	1.74229250233559	9.51806665132242e-05	cg07529834	0.741771279305778	0.000626515955263788
188	cg19459834	-4.66587685321525	0.000340282372541955	cg11840300	1.52901034951778	0.000574000626937578	cg00917741	1.33766314083528	0.000642773289403457	cg10893439	2.30442851727429	0.000390909323347813	cg01969662	4.95180758847939	0.000351413964981744	cg25596818	-1.91806218702466	0.000440932440312469	cg13745140	-5.04113121224697	4.88442841942798e-05	cg17792788	-1.96368553753004	9.55319358918004e-05	cg08207871	1.36890476486055	0.00062848546119394
189	cg01322214	-1.53063596146297	0.000343281284285997	cg04725405	4.17949713141784	0.000576998648970542	cg13626633	1.43228787429889	0.000642773289403457	cg12994448	-2.38092402725435	0.000402190492578097	cg06819763	-1.68654336461303	0.000354289218172009	cg04751628	-4.43660893310831	0.000440932440312469	cg17866044	1.39878315254014	4.93060915938553e-05	cg00846580	-3.16099072865036	9.55319358918004e-05	cg02030802	0.68271093655656	0.00063361506987624
190	cg20010418	-1.39137134563485	0.000348791229150046	cg24426232	1.51988642323924	0.000576998648970542	cg08086676	-2.00855708850766	0.000644398709152052	cg15455752	-2.82587137896151	0.000414820848256508	cg13071326	-1.30626250864114	0.000354289218172009	cg18618355	1.96219022757034	0.000440932440312469	cg05719032	-2.21661368945541	4.94976859801561e-05	cg22978658	-4.94403850085422	9.55319358918004e-05	cg10543380	-1.84543158834999	0.000637606593731866
191	cg12754495	4.05803012242812	0.000350479337588935	cg18432056	2.92750812641832	0.000578532028337454	cg00330609	0.962356509678304	0.000654996537484515	cg06668034	-5.0946351600389	0.000420279342958123	cg19293715	3.02808872155327	0.000354289218172009	cg03340619	-2.23038387506058	0.000441386193349316	cg21315629	-1.4728597419729	4.94976859801561e-05	cg14608180	1.77235094697071	9.55676911708911e-05	cg04778364	1.28888114019264	0.000639990431360627
192	cg19096495	2.16286199927968	0.000351199855879582	cg14763933	1.58371074130764	0.000578532028337454	cg14370689	3.41861843198034	0.000657395318182831	cg24804782	-5.23458598777518	0.000421512458111698	cg23008426	1.61067281969669	0.000354289218172009	cg26311208	6.0621293324347	0.000441386193349316	cg18240703	0.737949742611378	4.94976859801561e-05	cg02286715	1.05403406626253	9.87786376932003e-05	cg19553056	-0.802201255576993	0.000640383570628977
193	cg15291235	-4.80276444379932	0.000351199855879582	cg07128900	1.00382894720075	0.000578532028337454	cg18851503	2.01864771390189	0.000659433401648414	cg13015616	-1.63251575877414	0.000422395002327825	cg14551251	1.29815844314962	0.000357586844648181	cg27657131	2.09604236727626	0.000452007494553335	cg07921184	-1.70139727698651	4.95797593210829e-05	cg25615944	-1.68045333200473	9.92855517566631e-05	cg18464402	1.13536488552339	0.000644152939401171
194	cg17871792	-2.20192345059347	0.000351199855879582	cg11118357	3.41451876830478	0.000579898546009773	cg13882284	-1.96591075788859	0.000665414925664692	cg21813376	-1.7018298117963	0.000422395002327825	cg00770861	-0.868327298199722	0.000357586844648181	cg27260738	5.86468702053319	0.000490516975490742	cg07689301	-1.26859849748638	4.95797593210829e-05	cg14107159	-2.21104274596087	0.000100145050348236	cg21689985	-0.875000233269262	0.000644152939401171
195	cg21857843	-3.07622417706115	0.000357097738564248	cg15543167	2.72991133952893	0.000582491029746764	cg18432056	2.59699786309311	0.000665414925664692	cg10890030	-2.50312274464937	0.000422395002327825	cg23751124	3.54404551557778	0.000357586844648181	cg06980968	-1.30961678487792	0.000493267826252654	cg24018609	1.06402193097438	4.96829864630859e-05	cg11663302	1.16279506967715	0.000100987689894883	cg08290995	-2.55061903012135	0.000647589081022364
196	cg22317668	3.06526514483783	0.000357097738564248	cg05151055	1.33230756360717	0.000595773166778987	cg23815828	3.24290158305513	0.000665414925664692	cg17964046	-3.42810801149589	0.00043138406755511	cg24034389	-2.32371504282601	0.000362379501294755	cg16453007	2.29356772889048	0.000493267826252654	cg03852018	0.589153821373007	4.96829864630859e-05	cg17374727	1.96754544419173	0.000100987689894883	cg23173894	1.85314151521547	0.000647589081022364
197	cg12774902	-1.45716152721893	0.000357097738564248	cg13155039	1.83774882056288	0.000608462401821292	cg03696277	1.19158867537967	0.000667042249934908	cg05196076	-0.947617773928751	0.00043138406755511	cg14682223	-1.28535435217984	0.000362379501294755	cg02453842	-2.87397843732097	0.000496272155777287	cg12276019	0.483075717514291	4.96829864630859e-05	cg25712398	-2.59247095939801	0.000100987689894883	cg22866675	0.431938190795257	0.000647589081022364
198	cg27596297	8.03946800381412	0.000357097738564248	cg24826355	2.89183103611617	0.000612077870325202	cg26953535	0.721306424575622	0.000679858189787708	cg18495141	2.08712867847272	0.000436422841164761	cg25767729	-1.62023386177941	0.000367301852929799	cg06754298	1.13171086187076	0.00050619951645633	cg15524063	-4.6398147658689	4.96829864630859e-05	cg12081910	-1.65080969064969	0.000100987689894883	cg12861346	-1.45936758211914	0.000647589081022364
199	cg25708069	-11.0121292340329	0.000357097738564248	cg21428647	3.40947519381246	0.000612077870325202	cg15997778	1.49040633900088	0.000679858189787708	cg20026651	0.973320576883214	0.000436422841164761	cg05146852	-0.79626658949987	0.000383452300233454	cg18852990	-3.45621200107905	0.0005095805360383	cg19742929	1.84661756950385	4.96829864630859e-05	cg17743056	0.673900330641893	0.000103056807916162	cg04513015	0.769535926053964	0.000654621649226787
200	cg00809477	1.07789687549926	0.000357097738564248	cg11167550	2.58299459019862	0.000612077870325202	cg09675001	2.28373676681868	0.000679858189787708	cg10911971	3.65180727488572	0.000436422841164761	cg06764972	2.32110711765612	0.000386457507885967	cg22240773	-0.945486821254971	0.000511904985162848	cg07998396	-1.12561191998508	5.02423084703575e-05	cg15528793	-3.21676238471491	0.000103521143495209	cg04397088	1.17658834755921	0.000654621649226787
201	cg08781626	-1.39148621823482	0.000357097738564248	cg11308747	4.91370444992286	0.000623245765041993	cg27485596	-1.02602168096654	0.000679858189787708	cg04457536	-3.58248581195518	0.000437433399410419	cg27243409	-1.53820346386313	0.000392737343408071	cg13278889	-1.55529905243683	0.000527269557582745	cg04678901	1.31219043152765	5.02705603935409e-05	cg25804447	0.914553038742982	0.000104328209655386	cg04490824	-2.91003952453373	0.000654621649226787
202	cg06879006	0.494704606359774	0.000357097738564248	cg21319714	1.075792470455	0.000623245765041993	cg07590561	0.709843101878556	0.000679858189787708	cg21979010	-2.24251203327219	0.000438115332885446	cg13674042	-1.16861901246144	0.000393410076647543	cg22818604	4.25755443041641	0.000535992913820228	cg19815720	1.62955535627329	5.03967450287989e-05	cg06901484	1.1208484494516	0.000104328209655386	cg01583291	0.386626614915524	0.000654621649226787
203	cg25462716	-5.5708349830675	0.000357097738564248	cg10566763	2.83566107944579	0.000623245765041993	cg22464570	1.99081739959534	0.000679858189787708	cg16062856	2.59669959121221	0.000440070632040209	cg18030007	2.64488014901633	0.000401334834475288	cg17957761	-0.766981911462054	0.000538178031701247	cg13581496	1.32367907396643	5.03967450287989e-05	cg26126306	1.5808417498828	0.000104494448999655	cg16578825	1.27583847347799	0.000654621649226787
204	cg08926056	-1.79804604348628	0.000358294003690013	cg17761410	1.72702478864443	0.000627568789547654	cg03651629	0.725477106121832	0.000679858189787708	cg08667362	-4.08193563582487	0.00044427264670668	cg24911283	-0.89133605176712	0.000401334834475288	cg18109106	1.70142894072332	0.00055426377818495	cg10583638	-2.61168900524284	5.20575592355574e-05	cg14637221	6.7077291128124	0.000104494448999655	cg18401934	1.04283144399267	0.000654621649226787
205	cg04732054	2.35633757434637	0.000358640723266788	cg13430439	5.19787373790335	0.000634833248213667	cg22998918	2.45943863733404	0.000687650727412538	cg02085850	0.950365801449507	0.00044427264670668	cg19889495	-3.01794822328211	0.000401334834475288	cg23172059	-4.73208613367018	0.00055426377818495	cg11420582	-3.39117980433663	5.20575592355574e-05	cg23385200	-6.41655294033328	0.000104494448999655	cg04018639	-0.630085078066545	0.000654621649226787
206	cg18758601	-2.75419771429123	0.000361151332052762	cg06457135	-3.14983007745336	0.000634833248213667	cg18235335	0.7460044000352	0.000687650727412538	cg06764972	-2.52073061806948	0.00044427264670668	cg25065809	-0.813649847627725	0.000401334834475288	cg02978544	-1.76317365581958	0.00055426377818495	cg15316703	4.71705156104165	5.20575592355574e-05	cg14603723	1.46348289073542	0.000106670860589979	cg11590705	-2.98863034680434	0.000678501229106118
207	cg10208583	2.02241236492388	0.000374527870172517	cg04368808	1.34256340233615	0.000644817246893338	cg12252164	2.34179983749452	0.000687650727412538	cg18047609	-1.8432228965031	0.000451441676734328	cg06498809	2.10125389646541	0.000401334834475288	cg06503907	7.28484836454055	0.00055426377818495	cg13457403	-0.989921213248736	5.20575592355574e-05	cg02276361	3.38104423665401	0.000106670860589979	cg21642281	-0.721051143972986	0.00068334044613997
208	cg26124029	-1.15607274440828	0.000381851869450515	cg26668858	2.71483266888498	0.000644817246893338	cg07169296	-1.84915610475197	0.000689416810712878	cg24915503	-5.97008877262101	0.000451441676734328	cg17598999	-0.597676561113409	0.000402464195144267	cg08483768	3.27384289016972	0.00055426377818495	cg12223253	-8.63714065250223	5.32447197345129e-05	cg07274511	13.3817699992263	0.000106670860589979	cg26195812	0.376222780318428	0.000688995405023447
209	cg10317717	-1.35745175353412	0.000384512460314457	cg07733728	-0.875382942357654	0.000644817246893338	cg23151397	0.74102555777902	0.000696056139881904	cg19915185	5.17487760243394	0.000451441676734328	cg10140197	1.24014593207937	0.000402800065373715	cg03383268	-0.519256172953805	0.00055426377818495	cg04310104	0.90567856387637	5.41664492294561e-05	cg23950044	-2.205860172449	0.000106670860589979	cg04089814	-0.768975523415453	0.000688995405023447
210	cg26668858	-2.78841603672708	0.000384512460314457	cg10124254	2.0390295170991	0.000644817246893338	cg20628271	-0.449162279052905	0.000696711689021932	cg13216351	4.83527638094528	0.000471147382659159	cg04867052	-2.07671898658766	0.000402800065373715	cg04274746	1.52701932834822	0.000560536411342764	cg03262811	0.982004872035982	5.41664492294561e-05	cg11818790	-1.63249408916163	0.000106670860589979	cg08785356	-2.08694283295085	0.000688995405023447
211	cg08327378	-1.90782609443406	0.000396222964767831	cg25657293	-2.66806223908912	0.000644817246893338	cg10069493	-0.675286771128334	0.00070466601283907	cg06149604	-1.87972592842921	0.000472607139388426	cg26524446	-2.30371953937576	0.000402800065373715	cg10903525	2.6738471960051	0.000563069659029085	cg10138041	-3.13294217241311	5.43851045707146e-05	cg10343367	6.85354962893065	0.000106670860589979	cg07697895	0.508448329833336	0.000688995405023447
212	cg03336458	2.85886388841747	0.000397938456002463	cg14142521	0.875160167634075	0.000644817246893338	cg22251932	-1.37457649356745	0.00070466601283907	cg05760972	-0.633992025536155	0.000472607139388426	cg11369172	4.4262326534777	0.000402800065373715	cg14143166	-0.796242187977648	0.000563069659029085	cg11659961	-1.02007228959175	5.43851045707146e-05	cg06680906	1.33562400125462	0.000106670860589979	cg13665261	0.552233983363724	0.000688995405023447
213	cg17103579	2.74950779544138	0.000400332396666422	cg13094005	1.05147909652926	0.000649344192940646	cg00072216	4.35074381992739	0.000730347263611683	cg22664550	-1.44899096290768	0.000472607139388426	cg08940674	12.1233351368227	0.000402800065373715	cg08931872	-0.669029754521872	0.000563069659029085	cg10911971	-3.68287224784476	5.43851045707146e-05	cg08574671	1.77757905908748	0.0001073425444322	cg22345522	-1.22942302856507	0.000688995405023447
214	cg27484512	-2.23108930175147	0.000402571327492483	cg24980235	2.1288566985332	0.000653266357960301	cg21499658	1.11385400168987	0.000730347263611683	cg03171659	-2.74144487498395	0.000474279217748214	cg08510718	-2.62402859096832	0.000402800065373715	cg16581271	10.542547292538	0.000563069659029085	cg01951617	0.563933852265143	5.44141070035074e-05	cg09592219	-3.3041751737352	0.0001073425444322	cg09388605	0.527548097564444	0.000688995405023447
215	cg09147822	3.21869702154548	0.000402571327492483	cg06292958	-1.29197490851504	0.000659244459693364	cg27162122	-1.14978106831478	0.000740783893812133	cg03252829	-3.31674090242642	0.000475891181643038	cg02369618	-1.44087587885377	0.000417444189726408	cg22411400	1.79236338672197	0.000563069659029085	cg17819948	2.96068318765756	5.44141070035074e-05	cg04945557	0.830008466217502	0.00010795939528384	cg12434591	-1.43630840923072	0.000688995405023447
216	cg08738303	-2.02393207429698	0.000402571327492483	cg00816258	0.852132886412253	0.000660904394643645	cg17560728	0.974990822640377	0.000740783893812133	cg12274443	-3.07727269627346	0.000478407153123206	cg06177254	-2.06277264248699	0.000417444189726408	cg13601472	-1.34910285253332	0.000563069659029085	cg13663190	-2.577087894976	5.53268093726607e-05	cg12778609	1.41106376541399	0.00010795939528384	cg11755560	1.4500984723718	0.000688995405023447
217	cg19849728	-1.04173745436275	0.000405148068740548	cg22251932	-1.5397124352483	0.000660904394643645	cg23977209	-1.32012203805905	0.000740783893812133	cg17456231	3.31803949305132	0.000484214855121662	cg12683813	-1.43484342572013	0.00042393509727976	cg08468138	4.57393939874489	0.000569896017509944	cg20067184	-6.92261250420373	5.57642905662242e-05	cg23024136	1.24053688249695	0.00010795939528384	cg15169007	-1.14994438375854	0.000688995405023447
218	cg00742649	2.88912465713649	0.000408057258295167	cg06214754	2.60126737323905	0.000660904394643645	cg11447849	-1.18870024360854	0.000740783893812133	cg18058957	1.25716284200289	0.000484214855121662	cg04534276	1.03642786030086	0.000427943513898741	cg27149530	1.76075100689913	0.000579770911037531	cg12260798	2.69116506065506	5.57642905662242e-05	cg23420656	-0.934593619630188	0.00010795939528384	cg16591412	1.39240259938035	0.000688995405023447
219	cg17025484	-4.93172539947921	0.00041470638959057	cg00700219	1.51182469593304	0.000660904394643645	cg11896024	-0.439644348950582	0.000740783893812133	cg12122302	3.48264916823307	0.000485127736105408	cg21409895	1.76425191829374	0.000427943513898741	cg00773483	3.42975570762862	0.000579770911037531	cg15400532	-2.03166932773954	5.66888728198773e-05	cg22123255	-4.83319370603718	0.00010795939528384	cg09232068	-1.47760610545551	0.000688995405023447
220	cg03459312	-3.23603616402882	0.00041470638959057	cg09337852	1.57836765456992	0.000701073132244947	cg01278041	-3.59764106722453	0.00074873556775958	cg10754395	-6.2352356818465	0.000485127736105408	cg12778609	-1.20205611347282	0.000427943513898741	cg07976644	1.24248497651285	0.000579770911037531	cg23701033	1.83723567442261	5.74840309180399e-05	cg17693757	1.16180154939345	0.00010795939528384	cg15981092	0.496180540738598	0.000691309009140725
221	cg09612467	-1.88455828426506	0.00041470638959057	cg26416971	-3.31351358735885	0.000704704888041408	cg15279718	1.35520484180664	0.000752401493211871	cg09677657	3.01286783052152	0.000487202503647835	cg16072427	-1.68231006190958	0.000427943513898741	cg14910616	-1.63416923745747	0.000579770911037531	cg12260379	2.75704173251338	5.82534838609788e-05	cg06620397	1.26419075174426	0.00010795939528384	cg12370248	-1.08393015630558	0.000691309009140725
222	cg15347961	-5.23880590270912	0.000419214441615158	cg12326308	4.92035468717773	0.000704704888041408	cg00795825	0.538644153287547	0.000761854895572214	cg05902130	1.38012834010175	0.000487247833396929	cg23801974	4.41512679856949	0.00042920596103126	cg04929220	2.89991664755242	0.00058264179245658	cg07981910	-2.05421527375476	5.83991683260184e-05	cg12487091	-2.03680646886629	0.00010795939528384	cg14538625	0.884978533901277	0.000691980561713974
223	cg05307818	-0.633718928755727	0.000419214441615158	cg13627234	-1.11754161972574	0.00070963158196545	cg00702638	-2.35807414044394	0.000761854895572214	cg21679611	0.929177077426896	0.00048979958817064	cg08590277	-0.581913853546092	0.00042920596103126	cg21508623	4.18447024042058	0.00058949690453883	cg13481271	1.01758146147489	6.02993006618803e-05	cg22324297	-2.85411726759879	0.00010795939528384	cg23605670	-1.25143773287322	0.000691980561713974
224	cg25118511	-2.56619503457262	0.000419214441615158	cg01849156	2.23432441720633	0.00070963158196545	cg15838833	2.34957270912841	0.000761854895572214	cg26493397	-3.71471217152819	0.000490030528890054	cg25524784	1.46395235094903	0.00042920596103126	cg23693971	3.2190799905869	0.000591145546347659	cg24870662	0.548810542859248	6.02993006618803e-05	cg21421098	1.14820547737963	0.00010795939528384	cg09595275	1.70128383151456	0.000691980561713974
225	cg21697178	1.29338652937422	0.000421436402237643	cg22406469	1.49436980488934	0.00070963158196545	cg27173749	1.59793649458874	0.000761854895572214	cg06717143	2.68757310475151	0.000490030528890054	cg12169532	-1.66908562469134	0.00042920596103126	cg27418564	-4.33899327204238	0.000591402352372616	cg08318764	1.92486361878669	6.02993006618803e-05	cg23597629	-7.58861740811028	0.00010795939528384	cg22099223	0.680787409169224	0.000692409761960767
226	cg15002541	-2.65694315280314	0.000421436402237643	cg22745471	1.93786554884204	0.000728124197050426	cg02370770	-1.5210020257088	0.00076411867501944	cg08828261	-5.22013913616605	0.000493610953429381	cg02982019	3.39937620047179	0.00042920596103126	cg27528104	-2.01823451495759	0.000608432192481224	cg26064535	0.547346783916632	6.02993006618803e-05	cg25144696	-1.66179319690869	0.00010795939528384	cg06854179	2.17626437532759	0.000698254696086642
227	cg24909770	-5.30447516591643	0.000426035996244729	cg02853954	-4.26837968254599	0.000734003580541254	cg00911180	1.48709378489454	0.000766884406599719	cg14217248	-2.29103003795892	0.000494001046525367	cg21287127	1.36560554485003	0.000429250700341411	cg09154213	2.37313726482376	0.000620288981982154	cg04751628	4.85156760342709	6.02993006618803e-05	cg02857760	1.52055810625268	0.00010795939528384	cg02444664	1.34628683375637	0.000698254696086642
228	cg17560720	-1.25304928925541	0.000434200671035596	cg17083390	-2.05313632239773	0.000736353701231698	cg04018639	0.621257224288207	0.000766884406599719	cg17704177	4.80522859638381	0.000496876567602718	cg05038920	-2.55760960879087	0.000434493833276533	cg15887927	-0.494619853592644	0.000621259799967758	cg13230994	1.57433889031157	6.12740721505481e-05	cg12122302	3.74741264399898	0.00010795939528384	cg11521079	0.724273081802879	0.000706641063970891
229	cg19455963	1.87180820731145	0.000436953096992431	cg02005385	0.699005938091582	0.000739391033150583	cg09101004	0.804795082975799	0.000766884406599719	cg15584083	-4.48616218051385	0.000498813525488496	cg11824124	-1.81710643915613	0.000437407448584442	cg06077046	1.97225910723305	0.000621259799967758	cg09154213	-2.66140468103191	6.20525820019135e-05	cg05454284	-5.55643210599374	0.00010795939528384	cg11370064	0.67910308089357	0.000707214017631617
230	cg09414454	1.76688202896153	0.000437449955080316	cg14802265	-2.12330904753937	0.000739391033150583	cg27081108	2.24628540983798	0.000768231568075878	cg20809377	-4.62448407764498	0.000504814212248371	cg03952488	-1.23024174179528	0.000440715406348688	cg20850722	1.87646012391886	0.000623428029701719	cg02267312	-1.65577800739212	6.20525820019135e-05	cg23801974	-5.17684483994379	0.00010795939528384	cg09489031	0.831487444816505	0.000712005653742149
231	cg00407484	2.0543674233956	0.000443861077598911	cg13793166	5.96278561990916	0.000739391033150583	cg13737776	1.72887637592614	0.000768610845483955	cg05975637	1.61775403721212	0.000509925221526464	cg08316046	1.91653637070426	0.00044201123859691	cg09365446	-0.635878861743559	0.000628727902438385	cg26246572	0.514510463146575	6.22250025972341e-05	cg08287637	2.46732234206659	0.000108667526848411	cg02817354	-0.964624853081101	0.000712005653742149
232	cg12592772	-1.33075817148029	0.000443861077598911	cg07737063	0.883903431016178	0.000739391033150583	cg04086394	2.46678159279448	0.000768610845483955	cg09601792	-2.08369327148355	0.000515616351865996	cg14466197	1.97463164215255	0.000443254385159319	cg25740437	1.80640861878144	0.000628727902438385	cg23024932	0.812973107154939	6.28179088533945e-05	cg21131553	-3.08332620515455	0.000108667526848411	cg12036735	0.484321916285068	0.000717530973808046
233	cg26142076	-1.55553267863714	0.000444233077887581	cg07018452	-1.88044520277292	0.000739391033150583	cg01753950	-2.17049931025623	0.000778887916446854	cg12073656	3.03685264414652	0.000518183336330619	cg12896271	4.58233607370447	0.000443254385159319	cg21155796	2.46021835830202	0.000628727902438385	cg06980968	1.43796108031516	6.28179088533945e-05	cg04080005	0.745567132518709	0.000108667526848411	cg26305220	-0.99493109630049	0.000717530973808046
234	cg26906037	-0.977993770272556	0.000444233077887581	cg10409785	1.03404603504469	0.000743384672563564	cg27396578	1.49520084428381	0.000778887916446854	cg12477119	2.06258704758201	0.000518183336330619	cg07063572	-1.78225499509815	0.000443254385159319	cg10836716	5.46321544503153	0.000628727902438385	cg11602041	2.31309603815214	6.28179088533945e-05	cg14437551	-6.97058390890799	0.000108667526848411	cg22731458	1.98397883869021	0.000719872917697885
235	cg22472304	0.70293368657119	0.000448211297335668	cg11087939	1.78527144180364	0.000757975104914683	cg13597585	3.24359134647974	0.000778887916446854	cg14946192	-2.15375607500875	0.000521478088816411	cg12311175	2.86855058972854	0.000454178000199564	cg20996887	-3.07241645383515	0.000628727902438385	cg00330502	-1.42242318009454	6.28420099410688e-05	cg04180781	0.706730361015586	0.000108891244280008	cg16836311	0.881457685865482	0.000719872917697885
236	cg04936619	-2.92101565088712	0.000448211297335668	cg01563410	2.53538719863292	0.000758333876364266	cg26702958	-0.873588706901679	0.000778887916446854	cg03753990	-1.10678450389007	0.000528054621147453	cg06940574	-1.87979125953454	0.000474998602282303	cg08847132	-2.81390770091541	0.000628727902438385	cg00834755	0.531518396387567	6.29799408204185e-05	cg24477193	-5.5185263732615	0.000108891244280008	cg21191461	1.52161612259091	0.000719872917697885
237	cg17390339	4.03548832434671	0.00045954085122923	cg13346422	2.74595024296587	0.000761297607144913	cg11395919	1.06162872592612	0.000778887916446854	cg07504321	5.51200326444419	0.000528054621147453	cg01425186	3.87233262918782	0.000474998602282303	cg07298917	-2.2564049640521	0.000628727902438385	cg16114442	-1.91299613215478	6.32100092179823e-05	cg08401557	2.91017173700945	0.000110001644982926	cg24643922	0.759573674352694	0.000719872917697885
238	cg21312732	-1.24824078613829	0.00045954085122923	cg27268316	2.01862132526892	0.00076173933532686	cg08247776	-1.68766089991482	0.00078841277622698	cg21767750	-1.44488029692284	0.000528560108290834	cg16650228	-2.78190021915266	0.000484583070425203	cg02924425	-0.892998126299968	0.000628727902438385	cg03340855	-1.4216050759732	6.32100092179823e-05	cg06240849	-1.38913595743925	0.000110001644982926	cg24952090	2.12948475046728	0.000719872917697885
239	cg14839340	-2.95389548305798	0.000481084503341189	cg08479136	0.918015528547892	0.00076173933532686	cg11950415	1.31292305450058	0.00078841277622698	cg25740652	3.53127938840216	0.000528560108290834	cg23853416	-1.10611817631475	0.000501185966040857	cg00827622	2.07571703991587	0.000630004306190344	cg14338836	-3.15320321422527	6.32100092179823e-05	cg00453679	-2.07052570547969	0.000110001644982926	cg09539939	-0.895530712770178	0.000719974520125484
240	cg25889750	5.05044387272733	0.000481084503341189	cg04209749	0.956897351309678	0.000766229795804777	cg06154946	2.31445108069853	0.00078841277622698	cg17767263	-2.96268535116075	0.000528560108290834	cg05977072	-1.87864846066959	0.000501185966040857	cg17819948	-2.60334293466877	0.000641383018453316	cg13161131	0.65025916980054	6.32100092179823e-05	cg14328737	2.5363599436609	0.000110001644982926	cg01610488	0.398418404340794	0.000723059866217795
241	cg10566763	-2.84744025432992	0.000481084503341189	cg11495060	1.99393803598449	0.000770036974991482	cg10692969	-2.77124636823303	0.000796314853914015	cg18894054	-6.90903215984297	0.000528560108290834	cg03892117	-2.52575831089173	0.000503486828228224	cg08288044	2.0923446277967	0.0006444402614899	cg19162598	-7.58016417747697	6.39043149899352e-05	cg19849728	1.21172200245986	0.00011018099111153	cg11658216	0.678870123547002	0.000724133354911927
242	cg00306532	-5.03772669426588	0.000481084503341189	cg11995577	1.18369473082691	0.000777384881466402	cg01754274	0.945523085604576	0.00079851937791252	cg09414827	-0.870854092235813	0.000528947016456244	cg15279718	-1.53996014744562	0.000503486828228224	cg13917287	-0.562140705316328	0.0006444402614899	cg14002714	3.30896726790025	6.39043149899352e-05	cg22646311	-6.52860022853406	0.000110298636557127	cg15716129	1.83795010891665	0.000724133354911927
243	cg02260340	-2.23924734775298	0.000481084503341189	cg09312947	2.58952376868828	0.000777384881466402	cg13939020	-1.40867928543041	0.00080105300907323	cg26254453	-4.95137264019631	0.000529594940242363	cg24584505	-1.05097268074581	0.000503486828228224	cg16328369	-1.09398930964173	0.000647438096691663	cg26737766	-3.69267394922758	6.39043149899352e-05	cg08316775	-4.94181423178675	0.000111041964849711	cg09543792	-1.38399566167067	0.000724133354911927
244	cg13689113	0.993445438532833	0.000481084503341189	cg01638193	1.63333231416732	0.000777477278796344	cg26842801	0.589666681247896	0.000813705624077103	cg04333027	-0.917378890469006	0.000529594940242363	cg14294793	2.19142095214296	0.000503486828228224	cg01373718	1.77238135287823	0.000647438096691663	cg22511413	-2.60856139841632	6.4007015957338e-05	cg08711342	1.78788015548031	0.000111041964849711	cg25772256	-1.0336591540644	0.000724133354911927
245	cg08739850	-5.12080320726083	0.000481084503341189	cg02217435	0.941594726400865	0.000777477278796344	cg13771376	2.15671023142319	0.000814715783465685	cg19336328	-1.93624067554929	0.000529594940242363	cg26816023	-0.634533963204094	0.000503486828228224	cg04565233	-1.94905828163002	0.00064908329914492	cg17010968	-1.90467173129906	6.4007015957338e-05	cg05207635	0.784854847150063	0.000111172373149335	cg24499627	-0.998511204429808	0.000737181854971439
246	cg00184203	-2.72745606276639	0.000481864304598294	cg23292766	1.69494928746054	0.000777477278796344	cg04499701	-0.890549377007092	0.000815572866853528	cg04706353	-2.33998508714235	0.000532396274540264	cg13009457	-1.74481747563952	0.000507554043145149	cg15972264	-1.90436780861655	0.00064908329914492	cg12832239	0.777138877021228	6.41580562213111e-05	cg08856919	3.37829350885609	0.000111206741284409	cg16529318	1.26323127258509	0.00073877183381862
247	cg14781521	-6.07625560635838	0.000481864304598294	cg09395085	2.55879889378276	0.000777477278796344	cg10249673	2.04932907301884	0.000819530553290611	cg02567719	2.20154966576056	0.000537121425204217	cg17158982	0.999174363236926	0.000515515721323028	cg07725673	-1.38030685386367	0.00064908329914492	cg05211986	4.33193911179141	6.41580562213111e-05	cg15534501	-1.94864681490976	0.000111206741284409	cg25283901	-0.772881878495298	0.00073877183381862
248	cg11375818	-1.35444226210929	0.000483849031273669	cg15381326	2.10610816187423	0.000777477278796344	cg22144884	2.07983711373194	0.000822983513654224	cg24465469	-1.92807767573917	0.000540880666627888	cg18990035	1.22448235558416	0.000516749155399643	cg14215204	-2.51531973079212	0.00064908329914492	cg09599239	0.637017459178727	6.41796892001503e-05	cg00521428	0.871700108927517	0.000112400569966157	cg13479146	0.976669950147152	0.00073877183381862
249	cg15991941	-1.92663655212988	0.000483849031273669	cg03913935	0.979563609048713	0.000777477278796344	cg01385882	3.18160419331718	0.000822983513654224	cg13197680	-1.81037144740331	0.000541023563432611	cg10330673	-1.95687691873598	0.000530649981025929	cg24337063	-1.18199608976016	0.000651222710946936	cg20509944	-3.40306253724099	6.49669063846992e-05	cg12914511	2.5191625214909	0.000112620089304294	cg02892236	-1.6529989511648	0.00073877183381862
250	cg13673837	3.78674091244831	0.000483849031273669	cg07194667	1.44793013621756	0.000777477278796344	cg20712054	0.677845824875266	0.000827854838490936	cg22551942	1.6536943782799	0.000544530735046492	cg08887114	1.4646795972999	0.000530649981025929	cg03967954	1.18227385513181	0.00066503596042175	cg02061121	-1.45611894985168	6.49669063846992e-05	cg00022218	-2.81442806093785	0.000112620089304294	cg14791413	0.573647576849436	0.00073877183381862
251	cg08982650	5.22551768484691	0.000483849031273669	cg12298905	5.41448621835075	0.000783051859092743	cg07148325	1.44684035350987	0.000831932381157341	cg25798000	5.16023350011192	0.000549363000476705	cg26318022	1.64316906500935	0.000545291386438135	cg06178383	4.76328460317752	0.000680023585652416	cg15016624	0.999313938316158	6.49669063846992e-05	cg10754395	-6.66675691554	0.000112620089304294	cg12764441	0.903968895638029	0.00073877183381862
252	cg21878015	3.3466138328738	0.000483849031273669	cg08166169	1.31392641017157	0.000787619627438619	cg12746863	-1.26627204922589	0.000838488895211554	cg07859288	-0.927480872528662	0.000549363000476705	cg23059911	4.96446237463883	0.000545291386438135	cg24734122	4.50579346802556	0.000680023585652416	cg23377000	1.38451500951932	6.54510680946161e-05	cg18173106	-1.56630838423945	0.000114263675541252	cg14041194	1.37137860730662	0.000739726422266915
253	cg12909727	0.662796241716554	0.000483849031273669	cg08239565	1.74304977683011	0.000787619627438619	cg25512593	3.76482047151219	0.000838824614378898	cg18043014	1.63754076530108	0.000549363000476705	cg03542753	-0.969934422288167	0.000545372027356368	cg27288725	4.90825573056765	0.000684199503990822	cg13842508	4.93982767093969	6.54510680946161e-05	cg26080154	0.770934760050693	0.000114263675541252	cg10648415	0.694457562411178	0.000741893636404718
254	cg21883646	5.10307597661923	0.000483849031273669	cg27220130	4.28184593654735	0.000787619627438619	cg07260128	0.767848180104064	0.000838824614378898	cg27592062	3.20656301325722	0.000549363000476705	cg13575638	5.41464686637748	0.000546887263623723	cg11797582	-1.48675995397117	0.000695357530552643	cg19189410	-1.35788002584254	6.54510680946161e-05	cg06193258	-2.8333842299665	0.000114263675541252	cg19187593	1.15973538287797	0.000741893636404718
255	cg24191790	-1.74510335994268	0.000485423193432439	cg00242394	1.55511524820016	0.000787619627438619	cg05288859	0.649401923639739	0.000838824614378898	cg14165051	5.29179216970565	0.000553904941405253	cg01033780	2.65443592751397	0.000547854149514749	cg23301257	5.17881837718699	0.000712899758769061	cg03228209	0.427894921740657	6.56474915041396e-05	cg26147372	-2.44295113555922	0.000114263675541252	cg25615024	1.13804545958326	0.000746364356320116
256	cg01123739	-1.09461537039271	0.000486865448494241	cg17692568	-3.12968418020402	0.000787619627438619	cg21239224	-0.971832656979675	0.000838824614378898	cg07813421	1.15840939175227	0.000558376161895376	cg07069814	5.00169081812829	0.000547854149514749	cg17678615	2.56160835352926	0.000721740346467437	cg10664316	0.730947961024109	6.56737652025751e-05	cg24686931	-4.80297754046892	0.000115327950448876	cg25912016	-1.12016697208934	0.000746364356320116
257	cg01495275	-1.45345550777627	0.000486865448494241	cg12309225	4.79698275093418	0.000789934867015658	cg14356190	-2.03111773906171	0.000838824614378898	cg12451269	-1.34703494370419	0.000558376161895376	cg06970401	-3.77112372656976	0.000547854149514749	cg25748904	-3.45496903539991	0.000730865438379736	cg02303784	1.12532146431216	6.56737652025751e-05	cg11319760	1.67507866656737	0.000115872944841807	cg01933788	1.31053597546845	0.000748445281268284
258	cg02167618	-1.66179407669898	0.000499655638022362	cg20520561	-3.31451276862308	0.000792947320349179	cg19609438	3.87500972257012	0.000838824614378898	cg11818790	-1.4863104214971	0.000558376161895376	cg14192396	2.52718871918118	0.000552018579839667	cg00608943	-0.645686056761146	0.000730865438379736	cg14165051	-5.37181706736853	6.58392962515334e-05	cg17560720	1.45776109936733	0.000116160444420178	cg00386051	-1.22914211008717	0.000757140345104729
259	cg05993111	-2.93351879562226	0.000499687143901715	cg17346793	1.35376350480134	0.000792947320349179	cg01283834	0.719590133470916	0.000855162741389221	cg04369964	-1.07055628102228	0.000558376161895376	cg07946611	1.25418738084364	0.000552018579839667	cg08473660	-1.30820646343663	0.000730865438379736	cg00109780	0.586320459865409	6.58392962515334e-05	cg18672986	0.838015598893016	0.00011742315787439	cg08707476	-1.07777721057871	0.000757140345104729
260	cg19268943	-3.0235217713787	0.000516072546952674	cg06441162	-4.44953738384265	0.000794821713290349	cg23969955	1.58467833962297	0.000855162741389221	cg17976731	2.16855506543942	0.000562255688035054	cg07330718	3.96654269290577	0.000553805369428558	cg21627865	4.9600064746473	0.000734579904012263	cg16627646	-4.27830255434098	6.61084535264679e-05	cg22369252	-2.4142693327707	0.00011742315787439	cg22996555	-0.986645144729273	0.000762527333611654
261	cg00727287	-1.70106423328187	0.000516072546952674	cg10434653	4.3251844737176	0.000798062619925854	cg10226546	0.588222386040271	0.000855162741389221	cg16694847	3.25156411695903	0.000563463944829073	cg17564183	-1.66717703825248	0.000555704617508403	cg06960444	2.59365977601609	0.000738507486115869	cg15459122	-1.54795636080806	6.69055725002188e-05	cg14315882	0.550913745727122	0.000118644061436389	cg19547929	1.11372549436709	0.000767986677594707
262	cg00564141	1.56185766944786	0.000525992320444272	cg04732054	-2.23147545431612	0.000798062619925854	cg10243939	-1.22668340964706	0.000855162741389221	cg04317543	-2.29845817307161	0.000566828742062557	cg18817560	-0.817917648959801	0.000557281101917093	cg23361127	-1.33630996118531	0.000738507486115869	cg23170439	0.69490641119353	6.96003791966335e-05	cg22433261	0.967364666006487	0.000119184697948811	cg01062234	1.02664281505163	0.000771988653914039
263	cg13430439	-5.17972233090939	0.000528852630181088	cg26401541	8.54779585440233	0.000799208253687759	cg11894504	0.854958251587624	0.000855162741389221	cg09820183	2.73107507604395	0.000566828742062557	cg19311535	2.27118986758627	0.000580369448115396	cg13663190	2.23774692615164	0.000756676204611555	cg10945885	0.876768735753734	7.01284819299668e-05	cg19234363	2.53714065364742	0.000120594141771244	cg16397746	-2.84074080742063	0.000771988653914039
264	cg01204646	3.64429892953426	0.000528852630181088	cg18711553	1.19550962471548	0.000804138017723556	cg07751315	2.58275890370974	0.000855162741389221	cg03132997	5.21760360013786	0.000566828742062557	cg07871034	1.50049768544409	0.000580369448115396	cg14555167	1.7586633830321	0.000791554844209645	cg04879861	0.749900011600926	7.02370852637479e-05	cg07691225	-2.52726554056115	0.000123016341385264	cg26058164	0.428164669742038	0.000771988653914039
265	cg05726263	5.2456355105652	0.000529505618015253	cg15910719	-4.17558603310186	0.000804138017723556	cg21692752	-0.989960770398422	0.000855162741389221	cg13744589	1.97059617024698	0.000567049050681851	cg11755560	1.61901590124379	0.000580369448115396	cg04385058	-1.57847876297202	0.000792664012419619	cg19541373	-4.29834733213669	7.02370852637479e-05	cg05117785	-1.16851575291312	0.000123016341385264	cg18556540	-1.03668495114592	0.000776900076386042
266	cg24987751	-3.18471679781716	0.000532856458461234	cg20927186	2.39641934549934	0.000840997021830609	cg05305683	0.775374396169848	0.000855162741389221	cg23838355	4.12472570170991	0.000572441325827959	cg20728639	-0.850711100862209	0.000584121414925916	cg20058193	4.22310430482569	0.000792664012419619	cg27095988	-5.23420205258643	7.02370852637479e-05	cg17564183	1.9699023178654	0.000123016341385264	cg23239150	0.869188961825361	0.000776900076386042
267	cg27220130	-4.35952045841796	0.000533397291210467	cg17346115	-1.50163535479588	0.000841581563116485	cg19495714	-0.80509841681527	0.000855162741389221	cg14499577	-6.70037032302517	0.000572441325827959	cg26302103	2.01138279673841	0.000590137356079972	cg13934606	2.41420746951614	0.000795803075240554	cg16509736	2.66311744323484	7.02370852637479e-05	cg04077069	-1.12028767418929	0.000123338360406639	cg06380553	0.772035372078774	0.000786678839704616
268	cg27525756	1.17799042949113	0.000533397291210467	cg03462622	-3.16139378873505	0.000841581563116485	cg11740152	3.10680850328533	0.000855162741389221	cg07990128	3.29017804709436	0.000574674086773814	cg14449789	2.00586429268055	0.000590137356079972	cg23915782	1.91274337358311	0.000795803075240554	cg21402521	-2.76911338795168	7.02813543488925e-05	cg05072179	2.31372296234232	0.000125695828918447	cg20655802	1.60917414801336	0.000787102289979786
269	cg27393925	-1.83793132261812	0.000545556004796432	cg14234069	4.53411438449962	0.000845784180659543	cg07457108	2.23578653170498	0.000855162741389221	cg10860470	-1.0961096025994	0.000574674086773814	cg24915503	5.30207233040447	0.000591632604096253	cg26677084	1.81822253726558	0.000798558282953067	cg00160143	1.5999394204599	7.02817647656249e-05	cg22242926	0.80337093567106	0.000128034205434975	cg07532155	1.79186449624525	0.000787102289979786
270	cg15278510	-4.95541386314046	0.000547248766163912	cg07271653	-3.02728619674838	0.00086182840485752	cg02264238	0.993304299632411	0.000855162741389221	cg11098316	-0.828870498205722	0.000574674086773814	cg14499577	6.1023843171729	0.000591632604096253	cg21291896	1.4883368657979	0.000799311671135617	cg15551525	-5.74669204820072	7.02817647656249e-05	cg13567025	-1.32231223997245	0.000128163609388243	cg06128090	0.57847205672962	0.000787102289979786
271	cg05090896	-1.31240058313875	0.00056070549181351	cg08448865	1.38248271128935	0.000866594836494348	cg04490824	2.82130922102386	0.000855162741389221	cg24165102	4.10748198474279	0.000575511090651112	cg22272668	-2.8621863897043	0.00059682000196796	cg14047656	-1.57637130169479	0.000803530950676777	cg12918622	0.667267264908963	7.02817647656249e-05	cg09147822	-3.69217229512916	0.000128236098497402	cg27265391	-0.742000408961722	0.000787486612674698
272	cg09262961	-1.1173554834223	0.000563408049035489	cg13835692	1.26797482036765	0.000875738140153681	cg16330018	1.96972783496596	0.000855162741389221	cg09227621	-1.82081784613152	0.000576144030977056	cg12976394	-2.68687417776162	0.000597665734381925	cg27575291	-1.2473248841432	0.000803530950676777	cg15683025	1.2402069243888	7.06271762394182e-05	cg25462716	6.32855089655515	0.000129124266308925	cg17934484	1.30832832892892	0.000787486612674698
273	cg13163269	-2.98363146258323	0.000564333051380402	cg20936013	-1.07389171284073	0.000875738140153681	cg00269659	-0.887042428846579	0.000855162741389221	cg25188407	4.94946001915497	0.000580326767857289	cg21326251	1.86172873812518	0.000598320992625704	cg22635698	1.61458182189486	0.000803530950676777	cg07661377	-3.19032187591988	7.06271762394182e-05	cg20370799	-2.98212791956841	0.000129358690881959	cg20164042	0.442737273415491	0.000789212838212486
274	cg11087747	0.68993622473165	0.000577591494349477	cg22943108	-1.11450157551675	0.000895560432746448	cg16574871	-0.836323727262211	0.000855162741389221	cg27641382	2.19386984850994	0.000584582466049245	cg10397545	2.34663999439293	0.000599422164660979	cg03171659	-2.40286430851324	0.000803530950676777	cg14140629	-2.25868975946699	7.06271762394182e-05	cg19271384	-6.46563199305653	0.00012980005806458	cg24135583	-0.749736608348792	0.000789873070584279
275	cg13583934	3.30812988582763	0.000578602359448643	cg08697310	-1.41296470249542	0.000895560432746448	cg12141689	2.62874012997966	0.000855162741389221	cg15581500	1.44146410695452	0.000587630481701771	cg00846580	2.58192366211441	0.000599422164660979	cg18370200	4.70820587151861	0.000804509005771722	cg00765783	-6.59742863117126	7.06271762394182e-05	cg17991430	0.892821830793623	0.000130095593902945	cg04106746	-0.83937848965334	0.000789873070584279
276	cg00185804	3.10739264327436	0.000578602359448643	cg08576694	3.28624256010243	0.000895560432746448	cg27086672	-3.64820108063388	0.000855162741389221	cg11237535	-3.52223026157718	0.000589924520481499	cg05940946	1.77950199496988	0.00060597350051237	cg14258623	-2.59725198470756	0.000818113362605252	cg27288725	-5.47726899296516	7.1551252307794e-05	cg20143040	0.544247168252561	0.000130095593902945	cg18332849	-1.94811796321158	0.000789873070584279
277	cg12298905	-5.47310627996748	0.000578602359448643	cg24044049	4.30298428665807	0.000896606609332576	cg20387395	0.865021922739118	0.000855162741389221	cg05651080	2.3046335177805	0.000590847860733773	cg08543703	2.49120047994683	0.000622784439171471	cg04053099	3.24182465377297	0.00082174070621374	cg11372669	-1.85426354537861	7.20581227665459e-05	cg17824540	0.902835795792577	0.000130660507918089	cg04237663	1.23894032647909	0.000789873070584279
278	cg00718418	3.77661472504715	0.000578602359448643	cg01909833	1.69034042717848	0.000896606609332576	cg03331258	-3.93213214016134	0.000855162741389221	cg18346582	-2.03319108675217	0.000595098010418624	cg04887437	1.27896834047099	0.000622784439171471	cg04939882	-3.40781014808661	0.000825955028643854	cg20656566	3.42186911856485	7.34675326412734e-05	cg08316046	-2.21210497053635	0.000130660507918089	cg06454894	1.35231380706836	0.000798515183016809
279	cg05189253	-2.08666699936771	0.000578602359448643	cg23044504	4.99746282287239	0.000897615307845065	cg21239660	-1.54827096188815	0.000855162741389221	cg05346732	3.58609150071965	0.000603395342300519	cg09228878	1.15832453418219	0.00062487854832428	cg27414571	4.85990810792036	0.000827081755896712	cg12575202	-8.23417081107416	7.55183254093594e-05	cg05728600	2.42852190028706	0.000131298444878337	cg21277634	-3.36074965402817	0.000798515183016809
280	cg06724212	2.68708070970128	0.000578602359448643	cg16699022	0.827945278770784	0.000897615307845065	cg16307866	0.87018640476963	0.000855162741389221	cg14258623	-2.8893325099302	0.000603395342300519	cg01282678	-2.10412688696844	0.00062492865510307	cg17456231	2.90533166637591	0.000827081755896712	cg21818807	0.902470540444694	7.63174212408367e-05	cg24765354	-5.9314533784984	0.000132168890500513	cg11460208	-2.81939624797658	0.000798515183016809
281	cg18590130	1.46691714782836	0.000578602359448643	cg21180976	-1.74170831990891	0.000897615307845065	cg04824914	-1.80996013068421	0.000855162741389221	cg20033256	-1.02573194551428	0.000604848922467168	cg15534501	1.618201604653	0.000628264900945103	cg02727029	4.65987988371691	0.000827081755896712	cg24685134	-5.65015262031761	7.78221290834239e-05	cg00652657	0.482099759896936	0.000132168890500513	cg22574675	0.63507184426091	0.000798515183016809
282	cg25327066	-0.990567858712255	0.000586647820608344	cg02719008	0.759602548979922	0.000897615307845065	cg08430631	-2.10240384586416	0.000855162741389221	cg11557530	-5.25326882505025	0.000605055283597413	cg01117844	-3.34202950573864	0.000628264900945103	cg03983811	4.10605804420476	0.000835361937813395	cg09222033	0.61213854536342	7.81242700728451e-05	cg11238505	-1.11877099970741	0.000132168890500513	cg01970260	-1.42411033147742	0.000798515183016809
283	cg21984150	-1.07095904493566	0.000586647820608344	cg00306532	4.83530295738952	0.000897933210476641	cg24534583	2.35111867946105	0.000870863627581275	cg25027885	-1.71024012625952	0.000605747584108974	cg07375022	-1.96524970768547	0.000639150191019994	cg00961640	-1.14839716193567	0.00084152568688466	cg06056862	2.5325686277316	7.87780724889415e-05	cg07525829	-2.35967605398015	0.000132168890500513	cg18754388	0.915616149703795	0.000798515183016809
284	cg06718264	3.11698110986566	0.000586647820608344	cg25211066	0.826162050822702	0.000897933210476641	cg07174315	1.26121094545575	0.000879613346026994	cg14411560	-3.73640677176489	0.000606833607337828	cg09204067	-0.892138781987619	0.000640537123518414	cg23506528	-0.747301015872951	0.00084152568688466	cg00333315	-1.65529170934107	7.95006703409112e-05	cg04102793	3.26630867061603	0.000133074989525662	cg17975423	-0.900058171259499	0.000798515183016809
285	cg03003273	3.02324428192865	0.000588067280755479	cg03196376	1.95402349471329	0.000905823719197356	cg21195415	0.483831133607038	0.000880126917922426	cg25774571	1.95279826394777	0.000606833607337828	cg14159924	5.1385088558663	0.000653639758848016	cg12276724	-1.49559641186526	0.00084152568688466	cg24709587	1.11273714140401	8.00463617990452e-05	cg22098742	1.71680957921616	0.00013381710577089	cg09258509	0.632592239509207	0.000799772493361776
286	cg00495476	0.710833846508851	0.000588067280755479	cg24481891	2.74170412973296	0.000920807844654662	cg15227982	-1.14597911436688	0.000880126917922426	cg06266666	-3.709821884174	0.000606833607337828	cg20026651	-0.853912281718728	0.000653639758848016	cg07192748	3.24170541459314	0.00084396378297412	cg21326301	3.38045912315809	8.05270571491617e-05	cg02638679	1.65265738739122	0.000134319006087543	cg27033036	-0.997876263270272	0.000806531315499174
287	cg17014345	-1.58157092593883	0.000588067280755479	cg08863372	3.49314314579871	0.000926796051166383	cg26509305	1.27721897822065	0.000880126917922426	cg15257322	1.29254100827062	0.000606833607337828	cg11818790	1.33698604762847	0.000664168592665099	cg19663137	1.621309120263	0.000857775504021326	cg13561819	1.42797841187786	8.05270571491617e-05	cg22379452	1.80819287409476	0.000134319006087543	cg14359435	0.692612005527202	0.000806531315499174
288	cg06376771	0.867017885172128	0.000588067280755479	cg11185743	-3.3917679093214	0.000931610019639704	cg11470063	-1.84163618852109	0.000880126917922426	cg00702593	-1.1851362473553	0.000606833607337828	cg27169379	-0.779730724706975	0.000670136128992674	cg02763933	-2.67564054232552	0.000880131294642743	cg13514037	1.40605601105923	8.05270571491617e-05	cg27034963	0.783042751411562	0.000134509952449768	cg00624564	1.25350608492863	0.000810235457439597
289	cg22988851	8.01875611507263	0.000596359240902055	cg24021127	1.19917990653138	0.000931610019639704	cg24960006	1.19551646679191	0.000880126917922426	cg17839399	1.93190945900195	0.000609510028809605	cg08426962	6.24985794691199	0.000676993020847898	cg04948963	-1.41738855405645	0.000895136860729951	cg05793340	-1.57971185705344	8.18878865807482e-05	cg25355972	4.81860489608065	0.000135179779738629	cg03890538	0.974558688357289	0.000810235457439597
290	cg18062356	-1.45088157326592	0.0005968794727647	cg03545719	-2.51683325107272	0.00093291912723767	cg23674943	2.94394960813393	0.000880126917922426	cg12831148	1.43085042619669	0.000609510028809605	cg10981238	1.67155489865498	0.000678032991883983	cg23331957	5.79613197885737	0.000898744637800108	cg22818604	-4.59312268772254	8.23277622422813e-05	cg07604251	-1.78123896123195	0.00013725131077512	cg03621881	0.770725639737907	0.000810235457439597
291	cg11838463	-4.3431649851958	0.000599535778111881	cg15728517	1.75556035317756	0.000934861857035025	cg27604626	1.74362643538403	0.000880126917922426	cg07546558	-2.88217193539427	0.000613036773761364	cg06756169	1.61213561791579	0.000690674163988893	cg13065537	2.33089992558948	0.000898744637800108	cg10949187	1.68380885919887	8.23277622422813e-05	cg24922399	-1.40621029904402	0.000138755465910099	cg01872286	1.40938662877037	0.000818182999276775
292	cg14279795	-1.49026448505508	0.000599535778111881	cg09701157	-3.09049562831117	0.000946786373756724	cg24722950	-1.16661242151622	0.000880126917922426	cg07828302	2.34517179155079	0.000615049084750913	cg15968326	-1.82219115166783	0.000692102401871754	cg06046434	4.5207747889875	0.000902132645065549	cg25798000	-5.1438137455342	8.2572277594029e-05	cg04397280	1.1900808234871	0.000139396661191918	cg05098664	1.07618524308297	0.000818416101858328
293	cg20819482	3.29856599559604	0.000600614767268056	cg26954533	1.38304005225816	0.000957790542987656	cg14302353	1.0582343945967	0.000880126917922426	cg07090980	2.29373293282532	0.000617923744227851	cg22485413	1.80208357596814	0.000695297941859694	cg11987757	3.92375683171081	0.000902152900526523	cg27086672	-4.58536689390615	8.2572277594029e-05	cg14652949	1.62528126039197	0.000139396661191918	cg04248573	-1.26290876359869	0.000818416101858328
294	cg24141406	3.10929332193079	0.000600614767268056	cg22055687	0.917292710924572	0.000957790542987656	cg14522373	-1.81847128058468	0.000881256360843438	cg23693971	3.46697254405146	0.000621746852125293	cg18850333	4.6677760098741	0.00069785241066094	cg09763362	2.44758408556815	0.000902152900526523	cg18349138	-8.53700645898611	8.48707950601902e-05	cg15268101	2.47784235509576	0.000139396661191918	cg13801670	-2.86016240274313	0.000818416101858328
295	cg06908739	3.96446063208679	0.000600614767268056	cg10854181	-1.22708886630249	0.000963561164848461	cg05338497	1.24854164344325	0.000881890989749685	cg14677955	2.409488021063	0.000621746852125293	cg11087747	-0.680158317642766	0.00070244937381367	cg14052716	2.11628421792914	0.00091794768979804	cg03377939	1.12482131222666	8.52911025243965e-05	cg21338153	-5.60701639473166	0.000140131654267178	cg23270726	0.909343501760864	0.000822905457268124
296	cg14529643	-0.995765969839484	0.000601372290667213	cg12515402	1.69492025575852	0.000964248565862538	cg13803067	1.02810551463799	0.000881890989749685	cg00705916	-0.696805333323904	0.000625199044420562	cg18759693	-1.27556890728923	0.000709416210339202	cg03125462	3.31334069651831	0.000919353953869274	cg10102744	0.682810266846725	8.52911025243965e-05	cg24780345	-1.24723100397052	0.000141539228141409	cg09073878	-1.436621250944	0.000822905457268124
297	cg23081331	-1.99532099247269	0.000604072878075696	cg05902130	1.19663431293393	0.000964248565862538	cg19899561	1.52634513013636	0.000881890989749685	cg08234953	-2.11542779305432	0.000625199044420562	cg16258503	2.45537298899964	0.000709416210339202	cg24861098	2.72370172086683	0.000920480301499826	cg12094965	0.713869429621437	8.52911025243965e-05	cg19430577	-6.33398923638933	0.000141539228141409	cg17134890	1.00964483626793	0.000822905457268124
298	cg14324153	-0.71440224291586	0.000606682681377988	cg22742060	3.51249841320997	0.000964466667623629	cg08286003	-2.26258402302453	0.000881890989749685	cg14954310	2.74838308431702	0.000637718257163518	cg11089403	-1.35751515066761	0.000709416210339202	cg01179055	0.989705491690681	0.000927665939928874	cg26091124	-1.15547071732022	8.6133142877938e-05	cg01971547	-6.79007385824745	0.000142044505597214	cg27454102	-0.779858687590701	0.000822905457268124
299	cg11418036	-1.21578181746154	0.000606682681377988	cg07625903	-3.82207650172371	0.000964466667623629	cg17650664	-0.775131725042564	0.000881890989749685	cg18850333	-5.13307587573009	0.000637718257163518	cg05669873	-1.366257597251	0.000713372508849661	cg13190885	-0.91897377651196	0.000932578413319256	cg14593867	-4.80652011400082	8.6133142877938e-05	cg14046558	-1.7195649479094	0.000142044505597214	cg01638193	-1.44086856145129	0.000824068298033779
300	cg19704102	3.5165042982207	0.000609028364735619	cg24987751	3.0626124591743	0.000984483836034749	cg06982628	0.680776048384317	0.000881890989749685	cg18744982	-1.1273911297713	0.000637718257163518	cg02666758	1.22488710862927	0.000713372508849661	cg12224203	-0.860350971647353	0.000932578413319256	cg16740311	0.416368322438332	8.6133142877938e-05	cg16400090	-2.45407743726869	0.000142044505597214	cg25101396	0.685331821914117	0.000824068298033779
301	cg05755779	1.43798669223395	0.000609680364876432	cg19285024	1.27321375622796	0.000988544263195697	cg11282556	1.12981241614246	0.000881890989749685	cg24686931	-4.36438540177729	0.000637718257163518	cg09858394	2.35674010359417	0.000716408886092542	cg18802414	4.63503852063245	0.000933872018799281	cg27084622	-4.66145687060719	8.67887201830786e-05	cg10125918	-2.70456904622149	0.000143717764370381	cg01773689	0.664732244220318	0.000824068298033779
302	cg15694989	-1.23007040774158	0.000615684123011538	cg16654143	-2.02340977186859	0.000988544263195697	cg11941236	2.75014079922441	0.000881890989749685	cg15325641	-1.41050736198688	0.000637718257163518	cg10713626	4.5850354320736	0.000716408886092542	cg04668236	3.01201180147425	0.000933872018799281	cg03478415	-1.85329239800231	8.67887201830786e-05	cg20092399	1.6927344797121	0.000143867369586777	cg17225694	-1.25338251265301	0.000824068298033779
303	cg11754078	2.25012998300767	0.000618593240183831	cg20308437	-1.46209744708866	0.000994525752290419	cg00487324	-0.519479798624833	0.000884557849812192	cg04254595	-1.43774665246858	0.000637718257163518	cg21435367	-0.956898974821185	0.000716408886092542	cg16737773	1.83005645565035	0.000934375807624352	cg02169262	-2.91316867721539	8.72631288041429e-05	cg14781521	7.00217448720149	0.000145222235310198	cg21321815	-0.833189088926173	0.000824068298033779
304	cg10391828	-0.706664421632513	0.000623268478922334	cg09163246	-1.53708116731673	0.00100876091994478	cg24538457	1.75907408711702	0.000885592017503979	cg01948452	0.906004664738569	0.000637718257163518	cg01971552	1.31228418423043	0.000716408886092542	cg00869632	2.40186216979987	0.000938789377114851	cg07504321	-5.44155283763896	8.72631288041429e-05	cg23642342	-1.99476121972868	0.000145290344350762	cg15740352	-0.588158222359643	0.000824068298033779
305	cg06457135	3.08753548474154	0.000623268478922334	cg13798745	1.25726059922053	0.00100962312102448	cg12936983	-2.20729787772002	0.000885592017503979	cg20083224	-1.91966381976656	0.000637718257163518	cg10443823	2.26912384277405	0.000716408886092542	cg05696136	1.79947209221739	0.000950442295645813	cg23142890	0.869684528536417	8.72735726913687e-05	cg22937444	0.697566228547966	0.000145290344350762	cg03653179	-1.01671817927528	0.000830583426093114
306	cg22220467	2.32687840362457	0.000623268478922334	cg02182794	-2.60901071488216	0.00101000442929772	cg11981770	2.9523141190392	0.000885592017503979	cg20934215	3.91870771411324	0.000641034097483749	cg07212543	-1.14291267006769	0.000716408886092542	cg19193549	-2.07793641696343	0.00095584045287281	cg24361849	0.520388427165346	8.80295869823281e-05	cg19807376	0.526828800032928	0.000145290344350762	cg01949178	0.951285703754383	0.000830583426093114
307	cg00946601	-1.84265962010263	0.000623268478922334	cg23500559	1.17345990625471	0.00101238281228462	cg00320749	1.54735752818742	0.000885592017503979	cg13460057	-1.45147713006176	0.000645664351555616	cg07473564	-0.423103331538687	0.000716408886092542	cg00265801	-1.05027879161464	0.000963326406039112	cg01277763	-1.52335403335533	8.81882676508091e-05	cg10696545	0.933345142586249	0.000145458390856726	cg02343335	-1.10737358008628	0.000831808513892285
308	cg07920739	-2.80053318841403	0.0006285817263259	cg13822446	1.0635319959201	0.00103955085683783	cg01601841	1.74309941692187	0.000906466467112553	cg06998137	4.78650905351514	0.00065507538407593	cg11029736	1.95891346762059	0.000718525002283888	cg03265360	-0.770696383884294	0.000967295092927413	cg22258713	3.01112007899672	8.96361139367164e-05	cg02355366	1.72926645362199	0.00014646374950994	cg20901245	-1.25711001051442	0.000831808513892285
309	cg07927953	-2.5071579049756	0.0006285817263259	cg00688487	-1.26866736087105	0.00104586496520697	cg12651459	0.411533806339075	0.000915671653648198	cg16580616	1.59682828370176	0.00065507538407593	cg09378707	-0.849608269608368	0.000721371711635366	cg15524063	3.90566047277728	0.000967295092927413	cg00415057	0.840446836104848	8.96361139367164e-05	cg25355803	0.53196515549113	0.000146645847249108	cg23836747	1.62864344986991	0.000839392619349565
310	cg23459409	2.13128899590019	0.0006285817263259	cg26945813	4.95736599139524	0.00104586496520697	cg23752564	-1.79686304654305	0.000915671653648198	cg08316775	-4.45774493775102	0.00065507538407593	cg10006408	4.25083885944473	0.00072799666832428	cg00333315	1.44968017235068	0.000967295092927413	cg21071844	1.06095582896098	8.97317342039654e-05	cg21563300	-1.92820098856221	0.000147568325205248	cg25938715	1.23110208158502	0.000839830402743866
311	cg12902405	2.9101755333769	0.0006285817263259	cg05896117	4.42854347107202	0.00105645870148963	cg25516544	1.03964478277223	0.000915671653648198	cg02982019	-3.58156226839095	0.00065507538407593	cg14221598	4.29108528807876	0.000748788265629031	cg22925913	2.12931564742066	0.000967295092927413	cg01774941	4.70363135737914	8.97317342039654e-05	cg22333841	0.729520240625352	0.000147568325205248	cg26091124	-0.917419913346704	0.000846769296748777
312	cg17524924	1.04989934633904	0.000631117011051761	cg25757320	4.54190494869676	0.00105803391075271	cg14132898	-1.10315476926343	0.000915671653648198	cg14976779	-0.760685750646099	0.00065507538407593	cg11557530	4.71499497025998	0.000749840745418661	cg24042978	3.932641476544	0.000972417789425936	cg26311208	-6.40687745663994	8.97317342039654e-05	cg14466197	-2.25364971469927	0.000147568325205248	cg19776945	0.795809087229768	0.000848668757589093
313	cg13684305	-2.09809502093353	0.000631961538059274	cg09626274	2.06856815770213	0.00106468690807566	cg11548353	-1.07088299952825	0.000920488198009416	cg07914962	3.18271876154552	0.000655565200354196	cg08090055	-0.602365712868118	0.000749840745418661	cg17158982	0.953732820607669	0.000973532050853145	cg03777614	0.529203592301357	8.97317342039654e-05	cg16650228	3.19282983553355	0.000147568325205248	cg00590106	0.676264435910642	0.000850124544701316
314	cg14781356	-0.959389746197064	0.000640696994587583	cg26790818	4.64596595953574	0.00106468690807566	cg21745899	-1.29723630178669	0.000921647692801201	cg12223253	8.16982187790302	0.000655565200354196	cg05485165	-0.910291783224327	0.000750818191002975	cg02267312	1.41694236506179	0.000973532050853145	cg15316334	0.827407975560506	8.97317342039654e-05	cg13268919	5.58665772057671	0.000148180549663935	cg16562724	-0.66489041392467	0.000850124544701316
315	cg13524082	-0.603630434314902	0.000641199047588567	cg08259472	3.5761609656131	0.00106468690807566	cg12005081	1.62760943649086	0.000921647692801201	cg01844176	1.10841046097613	0.000655565200354196	cg10827181	-2.40249339132391	0.000750818191002975	cg03747907	0.746759268682197	0.000974212018155259	cg14836864	-1.35797095772514	8.97744317916238e-05	cg17489243	-3.25686955717917	0.000148180549663935	cg05461143	-2.75658420316404	0.000850208933562885
316	cg02157626	1.07465479427194	0.000643171063849859	cg07530681	2.17182928836578	0.00106523805331287	cg21207567	2.35227365782725	0.000921647692801201	cg15012027	-0.730426307020175	0.000655565200354196	cg27611887	-3.15337074703669	0.000759221094638081	cg11070651	1.57122675104041	0.000974212018155259	cg09414827	0.857632099165509	8.97744317916238e-05	cg16839093	-2.57767684441658	0.000148180549663935	cg11112931	0.39400281923127	0.000852009120318472
317	cg01221207	4.96587223999452	0.000645221942691963	cg06247406	-0.714273860156728	0.00107410255218083	cg09086714	0.852203169775365	0.000921647692801201	cg12238812	1.52157541046151	0.000660625632836962	cg08202553	-1.20684941956557	0.000762574299669996	cg00481032	-2.84206183527731	0.000975177630475207	cg14502431	0.56100680380217	8.97744317916238e-05	cg02012383	1.45294885799851	0.000148180549663935	cg19838074	0.626452755812519	0.000864012761877309
318	cg25411465	-1.10980525533353	0.000649539663098592	cg15878435	2.98469170309245	0.00107410255218083	cg02287004	0.90726715036181	0.000921647692801201	cg09763362	2.71441330137844	0.000660625632836962	cg04575087	1.45149444237521	0.000762574299669996	cg11873500	4.41334317233829	0.000975177630475207	cg27007807	0.533784467466751	8.97744317916238e-05	cg03574115	2.26262569470247	0.000148360561028757	cg26219971	1.18479479356587	0.00087093079763534
319	cg14248309	-2.014344238991	0.00065268900430912	cg13660803	2.28904554491695	0.00107514657496928	cg16341495	0.973372544354377	0.000922861284454508	cg25416313	-3.18467313647746	0.000660625632836962	cg20821187	6.11483869854144	0.000762574299669996	cg16920725	-1.43586597851266	0.000988842416852945	cg11332800	-3.11559775716985	8.97744317916238e-05	cg17852991	0.83233000430166	0.000148554868612017	cg21568012	-1.11962351516175	0.00087093079763534
320	cg01601841	1.97928368757339	0.00065268900430912	cg27332978	1.60468712618223	0.00107897461149631	cg00503338	2.60941170282907	0.000946034639487201	cg05169753	1.47025058342389	0.000660625632836962	cg06848762	-0.666751332731989	0.000764831553663442	cg07051140	-0.823688646472584	0.000992265406248418	cg17662148	5.00947865170385	8.97744317916238e-05	cg01521154	-2.54367576016697	0.000149746656527784	cg05007098	-0.866277568934396	0.00087093079763534
321	cg17065262	-1.57115932295511	0.00065268900430912	cg20101376	-2.48325104341858	0.00107984527603252	cg01663052	4.02072383315045	0.000946034639487201	cg07440278	2.61671341413433	0.000663094101079828	cg16625022	-0.618765254508755	0.000787700403473128	cg26315035	-0.836731704624891	0.000992265406248418	cg15263771	1.68044860645558	8.9941534804928e-05	cg10083236	-1.5217409227199	0.000149746656527784	cg05250380	-4.11026439278185	0.00087093079763534
322	cg21085462	-4.8245499852238	0.000656023651471252	cg00960186	5.45297418896389	0.00107984527603252	cg02602586	-3.17675134026027	0.000946034639487201	cg11255820	-1.78683778563269	0.000663094101079828	cg10911548	1.42043115869961	0.000787700403473128	cg21084456	-1.60527955126248	0.000995439511126375	cg00369908	-1.31693220967161	8.9941534804928e-05	cg03488289	0.893907880913961	0.000149746656527784	cg11564805	0.479933889838084	0.00087093079763534
323	cg05608716	-4.95704430237273	0.000659364607902156	cg21085462	4.69494755621447	0.00108336923382198	cg16257247	0.871665677964168	0.000946916668002034	cg11277156	-1.34862298906194	0.000670183503679994	cg25027885	1.5285273514297	0.000787700403473128	cg01017608	-2.25665207583403	0.000996765157203758	cg01299188	0.639026394487142	8.99992890880634e-05	cg20387395	1.15102434561647	0.000149746656527784	cg21258708	-0.876753519834808	0.00087093079763534
324	cg05650559	-2.11416859019764	0.000659364607902156	cg05923062	1.58484837789426	0.00109010969593408	cg07842928	2.75525686457475	0.000946916668002034	cg18224445	2.39109149790659	0.00068317924140717	cg16476128	2.89698864009107	0.000787700403473128	cg22405602	-1.7404616977915	0.00100429574174984	cg06736459	1.26481470692389	8.99992890880634e-05	cg21800290	1.13054717192138	0.000149966515891285	cg23142063	1.65657184722655	0.00087093079763534
325	cg03969407	-0.635975778718654	0.000659364607902156	cg02418073	1.77560965088914	0.00109010969593408	cg00728029	1.369379028381	0.000946916668002034	cg02263703	-1.27739801894458	0.000685681578265226	cg26487191	1.15058667656988	0.000796585218410077	cg01813672	-2.52895121826035	0.0010251159720091	cg03646311	-2.58726122826457	8.99992890880634e-05	cg07333401	1.99842638312141	0.000151128777468479	cg25506396	-0.695265297611146	0.00087093079763534
326	cg14502933	0.717293100779205	0.000659639269055687	cg04207269	1.8069662988993	0.00109010969593408	cg00068745	1.03304087998117	0.000946916668002034	cg11319760	1.5107689444754	0.000685681578265226	cg04122568	6.00712633432383	0.000796585218410077	cg11299012	-3.22405066360016	0.0010251159720091	cg08473883	0.81955417214683	9.08497661224744e-05	cg26254453	-5.19948288637254	0.000151861870753419	cg04863510	0.483917132598874	0.000877233259479442
327	cg16116949	-3.1964151978124	0.000667971940772428	cg08279092	5.70037737520581	0.00111414189799742	cg18426836	3.19342520438179	0.000946916668002034	cg00585846	-1.38708171312135	0.000685681578265226	cg03301831	-2.05540238688438	0.000799624990650334	cg06384952	1.75829972340876	0.00103064841778576	cg01941719	0.556421685820965	9.08497661224744e-05	cg04201271	-3.45149565713077	0.000152028241554143	cg09233730	0.862665382334069	0.000877233259479442
328	cg02150354	1.79441472759072	0.000670342666020269	cg25945207	-1.19214194865017	0.00111556277356055	cg01397912	0.767337935737427	0.000954448474402571	cg02969458	-2.00235140979226	0.000700720296890941	cg05679686	-2.61780604527588	0.000799624990650334	cg19815720	-1.36491790620099	0.00103102759188062	cg24161501	0.515857960273671	9.12253339752901e-05	cg07021587	2.23708533801735	0.000153842833446051	cg13794334	-0.972867867750082	0.000877233259479442
329	cg19939710	-1.51478777299293	0.000670342666020269	cg10413467	-2.71179556365543	0.00113707182799228	cg00562285	0.577185408632597	0.000955214732130556	cg02272150	-5.1092636162129	0.000701737872060458	cg23637880	-1.05905966969431	0.000799624990650334	cg18610616	3.19228622804771	0.00103243310583307	cg13590413	0.524445370554651	9.12253339752901e-05	cg07074666	0.839883151679668	0.000153842833446051	cg14239655	0.872759168634921	0.000877233259479442
330	cg16699676	-4.16130092141762	0.000670342666020269	cg05076971	1.16070384330851	0.00113707182799228	cg03665908	0.889815912656074	0.00096256745409245	cg01425186	-4.08336873342049	0.000701737872060458	cg18329349	1.34996783178679	0.000799624990650334	cg07301180	4.88837232325103	0.00103584542583433	cg18515304	-1.01099157789586	9.16678710285869e-05	cg03963023	1.2080006838138	0.000153842833446051	cg12528835	1.66058034161508	0.000877298246420771
331	cg27081108	2.48079343866076	0.000670342666020269	cg22412063	1.97616349472254	0.0011577642251474	cg21356638	0.795236012375607	0.000964862019162729	cg02760293	1.81758514654055	0.000701737872060458	cg00879204	1.60980856720801	0.000799624990650334	cg04315234	2.30517968075607	0.00104119190640749	cg16778498	-3.54431854729103	9.21396245582829e-05	cg20491397	-2.27462216278627	0.000153842833446051	cg05960180	-0.998263137754997	0.00088180112243193
332	cg08711342	-1.46543159156756	0.000670342666020269	cg02938202	0.976897571305364	0.00116295494589917	cg24708308	2.13666197640925	0.000970053958721918	cg07570573	5.83386658712256	0.000701737872060458	cg23682543	2.00421878964375	0.000799624990650334	cg07692204	5.4639739000937	0.00104660323487416	cg27598706	0.661137238113058	9.21779164518377e-05	cg17878204	-1.43440679510123	0.000155581474442561	cg06656105	0.536481898244333	0.00088180112243193
333	cg11404759	1.11459515663083	0.000670342666020269	cg10383028	1.03071134406617	0.00116854988220199	cg00480149	1.46846826857064	0.000970053958721918	cg27122127	2.10403886121008	0.000701737872060458	cg00074818	-0.964602664681443	0.000799624990650334	cg05795316	0.884774894912111	0.00104660323487416	cg05222131	1.43934600164307	9.41977803474853e-05	cg00686451	1.40981332960821	0.000155581474442561	cg06946814	0.979368784400721	0.00088180112243193
334	cg22796115	2.14441290577131	0.000670342666020269	cg04249779	-3.1651919891804	0.00117678882145711	cg09957867	1.17852370801217	0.000980529049667627	cg24765354	-5.39003931310909	0.000710943056861375	cg01141087	-2.0539644411023	0.000799624990650334	cg09017139	-0.784160875975567	0.00104660323487416	cg25188407	-4.90563641196782	9.41977803474853e-05	cg05181098	-3.00950121698134	0.000156157849018658	cg21512447	0.586069901000014	0.000889449119478621
335	cg24438779	2.74265883303589	0.000672126951480383	cg01997529	4.65892909061153	0.00117678882145711	cg22660223	1.48640583879227	0.000980529049667627	cg26470340	-2.91972596010686	0.000714970125723567	cg03973294	2.96614705567394	0.000799624990650334	cg26948432	4.59370883427569	0.00104660323487416	cg00735315	-4.76448465166297	9.59392751902138e-05	cg00627798	2.21233921010146	0.000156449480720151	cg26943987	1.06655625919045	0.000890550581118591
336	cg19738727	2.98029393811249	0.000676746771842139	cg01726854	-2.33176096408365	0.00117678882145711	cg04678570	1.09008819920132	0.000983012747507365	cg18991596	-2.11598562240606	0.000723222718458907	cg16062856	-2.23604816527419	0.000804732353282565	cg16950487	3.89214536406156	0.00105744830486211	cg00407040	0.652935444007511	9.60953882575783e-05	cg25221341	0.963421289441061	0.000156449480720151	cg19511164	0.585284086066156	0.000890550581118591
337	cg07852793	2.42544383417558	0.000676746771842139	cg03331258	-4.27787907997416	0.00117678882145711	cg04189665	-1.05923439134452	0.000987085235797422	cg11890641	1.30519768528755	0.000723222718458907	cg13986618	-0.635208349519452	0.000804732353282565	cg13842508	-4.22143398680684	0.00105744830486211	cg21232129	-1.16893826852295	9.61649172817919e-05	cg26624576	0.910751893998321	0.000157759881345867	cg02773436	0.479232961163334	0.000890550581118591
338	cg17417860	-3.14123332610844	0.000677398195296291	cg01061553	-2.30433031215294	0.00118142245922347	cg27251709	1.68798786929314	0.000993873618949877	cg26158079	2.60542902464625	0.000723222718458907	cg07949478	-2.56908651068591	0.000804732353282565	cg10911971	3.09373208731071	0.00105744830486211	cg00628877	-6.06361759515501	9.61649172817919e-05	cg20520561	-3.89136039586624	0.000158823304660704	cg21603913	-1.80082003931625	0.000890550581118591
339	cg27084622	-4.17133098584519	0.000679002058765314	cg16667275	2.41391971310185	0.00118380224688377	cg15286905	0.775824212491438	0.000993873618949877	cg01253826	-2.79520949848094	0.000723858215136634	cg25560228	-1.40316911650777	0.000806869599353392	cg01486909	-1.67035148065509	0.00105744830486211	cg26738023	1.06014068855094	9.61649172817919e-05	cg15651650	-5.81276597984879	0.000158823304660704	cg26252281	-1.98745762812715	0.000890550581118591
340	cg26366262	1.93935791659608	0.000681312037108894	cg02060039	0.976377968282175	0.00120159624597	cg11415369	-1.31851191794763	0.000993873618949877	cg10516159	-4.39841071675615	0.00072595934135895	cg14721483	-1.09771825615786	0.000806869599353392	cg12837697	1.25885324856995	0.00106637426054828	cg17873420	-2.98114236261528	9.66303515918322e-05	cg14010829	1.41099146048185	0.000158823304660704	cg19338212	0.683351318407063	0.000890550581118591
341	cg21370352	-0.94479096276597	0.000681312037108894	cg13268387	-2.46855997209043	0.00120620061022183	cg07500799	1.04369746440108	0.00099559615770646	cg15534501	-1.7408347989528	0.00072595934135895	cg24227264	4.3654692764515	0.000806869599353392	cg17457156	2.20656302060721	0.00106637914250106	cg15547629	-1.18022434196058	9.70978502005315e-05	cg26359204	0.837031667554247	0.000158823304660704	cg09968723	0.841228646263684	0.000900193092480067
342	cg00239577	-2.77096470096706	0.000681312037108894	cg21043886	1.62648014485768	0.00120623483985707	cg11501364	-2.98850125910569	0.000997441322538735	cg07166379	3.00959119159817	0.00072595934135895	cg10516159	3.99178035989272	0.000806869599353392	cg05211986	-3.68712779985636	0.00108214915847536	cg08292485	-3.21327706781177	9.71603380520907e-05	cg01556611	-1.86852358543929	0.000159464183193441	cg18668092	1.16632716125462	0.000900193092480067
343	cg16198186	-1.8551701658343	0.000683725591438851	cg06260507	-2.32175176765246	0.00120623483985707	cg17380475	1.08514080833865	0.00099948000426417	cg05162811	-2.33703878437118	0.000730727468826118	cg01783407	-1.11173906424706	0.000808030531515961	cg07814122	1.29838841433458	0.00109667068444456	cg09060093	-1.99080100094552	9.71603380520907e-05	cg22595647	1.32682095503705	0.000159464183193441	cg15356441	1.56774800846985	0.000901243632604128
344	cg02500443	1.91864004736821	0.000685295565260065	cg25118511	2.37118633249654	0.00120623483985707	cg10577937	1.30580551138738	0.00099948000426417	cg15551525	5.51833855878556	0.000733429536993766	cg13609821	-2.13875308938266	0.000808030531515961	cg18325054	-0.666850789808598	0.0011124356919825	cg01823830	2.44532192057649	9.71603380520907e-05	cg20545941	1.22591972110392	0.000160133151061967	cg07114009	0.883062988018941	0.00090185729853768
345	cg22799850	-1.42539557847528	0.000685295565260065	cg00643111	1.10520542236546	0.00120779123819649	cg22999593	3.91836013955525	0.00099948000426417	cg04732357	-0.710221245199059	0.000733429536993766	cg10121816	1.31145340108126	0.000808030531515961	cg09148738	1.99090239069434	0.00111276083401871	cg02470045	0.531185932239609	9.80885939229168e-05	cg20175900	1.01009511143605	0.000161391362656142	cg26500804	1.2298613020423	0.000902671075652056
346	cg17780470	-0.821382313143964	0.000685295565260065	cg11843735	-4.05365816582936	0.00120779123819649	cg21578207	-1.86502820811771	0.00100483526676352	cg00481032	-3.14501767593854	0.00074266729740775	cg00117624	5.38202802355437	0.000810861089591057	cg03538663	2.93866198753603	0.00112794978781832	cg25748136	0.866543835818324	9.9342185388713e-05	cg02111433	2.21163915026377	0.000162145789850768	cg19111488	1.18657237487893	0.000902671075652056
347	cg05005235	2.08219829605122	0.000687342430429118	cg17795695	0.926404613364287	0.00120951068899526	cg01186906	1.55003098479459	0.0010081735626382	cg26630530	-2.47467974255483	0.000756020374164579	cg03954587	3.56420663307125	0.000812210755488281	cg15691411	-2.18075519966126	0.00112940237721112	cg10496560	-4.68796671653218	9.9342185388713e-05	cg27297724	-1.43829438401881	0.000162145789850768	cg24631877	-1.17344439872722	0.000909705265309121
348	cg06972043	0.961115578398384	0.000687342430429118	cg10103942	1.89392457002558	0.00121322034937464	cg02083536	-1.06812246664809	0.00100852101499068	cg15669273	-1.24404648473888	0.00076241805381521	cg15894182	-1.78026934429895	0.000812210755488281	cg04336810	-1.29775373313527	0.00112940237721112	cg00647881	0.454851428239394	9.9342185388713e-05	cg05578673	1.55579767953947	0.000162145789850768	cg21485356	-4.03721486609435	0.000917102826956696
349	cg13658186	-5.47775914567741	0.000687342430429118	cg25096343	0.904400773933634	0.00121399619594691	cg15935774	2.84386799598534	0.00101457380541448	cg03054449	1.74618138439821	0.0007649659287425	cg20047468	1.78563885034809	0.000812210755488281	cg10053594	-2.70911584418216	0.00113071785681225	cg14187645	1.01837201627582	9.9342185388713e-05	cg20147497	-1.91429765228445	0.000162198584061669	cg04481554	-0.997394159558223	0.000917102826956696
350	cg10577937	1.48805371659743	0.000687342430429118	cg24446969	1.32326250107988	0.00121399619594691	cg18117393	1.51161223581809	0.00101457380541448	cg23779106	-4.38770371758727	0.000766704420679467	cg24523912	3.02051718724802	0.000812210755488281	cg14425532	2.27823481460727	0.00113334898233052	cg06469332	3.49277868694906	9.97418893561957e-05	cg04904458	-9.55895343258775	0.000162283037497125	cg07653189	-1.62742709764955	0.000925317304054662
351	cg25355972	-4.00375141263583	0.000687342430429118	cg27446047	4.15469149577913	0.00121399619594691	cg14787626	-1.57345015802674	0.00101457380541448	cg11675468	2.98930799645781	0.000766704420679467	cg01834661	1.14257194070813	0.000814854229638336	cg00648660	-1.62079060071167	0.00114728130480345	cg12871269	0.830923603791647	0.000100844325163528	cg21457692	-2.28516876922839	0.000162422103397892	cg02115818	0.634850865787443	0.000927656108013404
352	cg20551956	-2.90325915069414	0.000687342430429118	cg26509305	1.38728181370955	0.00122821428093246	cg15032941	0.617645446425872	0.00101536508886554	cg14509133	0.999363380066974	0.000768081493343934	cg27372759	-2.25774290430212	0.000822725727824835	cg03698922	-1.39477566311802	0.00114728130480345	cg06566299	0.754515517123117	0.000100946311285365	cg06812991	0.566956267405567	0.000162646727453388	cg06301744	0.69153498564852	0.000931740498160369
353	cg00243360	0.892728037316175	0.000687342430429118	cg03242877	1.69928465196113	0.00123370653380322	cg22529720	1.59062745512221	0.00101830562781645	cg00608534	4.38367541839124	0.000772677892717885	cg19271384	5.29401979467761	0.00082488253014637	cg04500437	-0.551811592001564	0.00114728130480345	cg24635722	1.12829568512603	0.000100964244850652	cg17392605	2.20998343182997	0.000164337748585148	cg13292042	1.42960896955946	0.000931740498160369
354	cg14192934	-1.5834994963293	0.000687342430429118	cg18748898	0.825055837461258	0.00123370653380322	cg01760110	1.40139900647493	0.00101830562781645	cg19271384	-5.81625614279919	0.000780292085851857	cg01876097	1.8427633243537	0.00082488253014637	cg06807915	-0.579579181375591	0.00115526657126874	cg07192748	-3.57670162017332	0.000100964244850652	cg10037913	0.678137436881751	0.0001648342784498	cg10303308	-1.95907725934994	0.000935291804033156
355	cg21239224	-1.07914811219005	0.000688143594135282	cg22799850	1.37851869996798	0.00123370653380322	cg14747072	1.02089437369317	0.00102089769810159	cg15729667	2.83685046657928	0.000782449068985145	cg20000185	-1.81497513394107	0.000835503111952943	cg06663668	-0.670478237285964	0.00115526657126874	cg04142955	3.18339564087634	0.000101159134062054	cg26639820	0.561477435186457	0.000167245054292214	cg23313266	-0.688910570858551	0.000938644291959292
356	cg20707758	2.31167206746603	0.000700175949331198	cg27598340	1.2953147624176	0.00123807488349084	cg05959277	1.81874483044588	0.00102430703478423	cg10671907	-1.9407902800593	0.000782449068985145	cg15431165	-1.27439672512881	0.000843763254969577	cg02384556	-1.20799369396748	0.00115526657126874	cg23821157	-1.44773900837835	0.00010153035524021	cg14219630	-2.23534161056733	0.000168408429701039	cg21289006	-1.44157914371869	0.000940972094520114
357	cg02643677	2.38234883133266	0.000702798057460786	cg21848909	0.977226749347929	0.00123807488349084	cg11238193	-0.916539810500553	0.00102609230051008	cg01408342	-4.95420348908085	0.000782449068985145	cg24686931	3.88739286810581	0.000853506648768121	cg18617219	-2.33265434975178	0.00115701982510681	cg09221924	-5.73625720465342	0.000101965591780341	cg09317371	0.779166057300389	0.000168980275243253	cg17973164	0.607232706774857	0.000940972094520114
358	cg09311690	3.91145696880918	0.00070304053619081	cg01591881	1.7291345227532	0.0012429090580652	cg14313286	2.65702507596792	0.00102609230051008	cg03566780	-4.07614275419507	0.000789944980541571	cg25421108	1.43622219501928	0.000853838996168919	cg26990320	4.70241296042235	0.00116127176454	cg08646988	-4.6464154814757	0.000102053612238775	cg22488797	1.07151673755158	0.000169017654957914	cg22466716	1.03494358764942	0.000944679090206905
359	cg12908055	-2.78808814770833	0.000733410419323022	cg14882828	1.82222420282227	0.0012429090580652	cg00638062	-1.3238205887335	0.00102609230051008	cg10529994	-3.84326462277227	0.000795821527388889	cg04369919	-0.826887641917405	0.000854248776449105	cg22527142	2.01330604954899	0.00116447720048502	cg19915185	-4.95511950457026	0.000102053612238775	cg03099381	1.96407018395247	0.000169017654957914	cg00870633	1.83314382098277	0.000952108504091291
360	cg17993204	0.811132683239619	0.000733410419323022	cg06884999	0.989748819817207	0.00124699695114844	cg05455370	1.24138044568713	0.00102609230051008	cg05169722	-1.7863162513101	0.000795821527388889	cg26470340	2.62705359580105	0.000869856381696822	cg03132997	4.50354952926692	0.00117798187772082	cg08158662	0.637289633102451	0.000103620545817284	cg24980235	2.433682017126	0.000169439222398278	cg22360563	1.28093378373882	0.000952108504091291
361	cg14957771	2.25954274540709	0.000735350051178591	cg27508535	-1.51316602113029	0.00124724551621937	cg12435854	3.87511428745856	0.00102609230051008	cg21131553	-2.72149245297438	0.000797870400713693	cg02359160	1.03916031368978	0.000879070328992836	cg11012046	-1.2722659558256	0.00117936396481102	cg18370200	-5.15752418974105	0.00010418868473073	cg25142749	1.41572410119912	0.000169828115341583	cg12101273	-1.2478189486118	0.000952120105072856
362	cg23581656	-4.92791091100533	0.000738183157686672	cg25168288	3.56406322749383	0.00124971950145686	cg25228936	0.899370006731967	0.00102609230051008	cg06936350	-4.68560963225394	0.000802825658873742	cg20175900	-0.841682277677545	0.00088082686934374	cg06531870	3.1615725257439	0.00118235942527095	cg07191657	0.740644415886962	0.000104689358474358	cg00806959	1.32907793757165	0.000171374712720168	cg17309880	0.42856703168306	0.000956718928272225
363	cg18340250	1.0274275347206	0.000738183157686672	cg24712381	-3.05921152410633	0.00124971950145686	cg16650906	-0.835378144167525	0.00103566587513367	cg07692204	6.03357716890623	0.000826962417428707	cg06527816	-0.589102462376412	0.000900785204976172	cg11796110	-0.525624615580713	0.0011857705549155	cg10860470	-1.07504417623456	0.000104689358474358	cg21664030	0.520501388878512	0.000172366913356442	cg21276413	0.65216481016941	0.000958313943342787
364	cg10586997	-5.00108704230311	0.000738183157686672	cg02617132	4.7906448178685	0.00125639850029601	cg16141705	1.49986263274801	0.00104839273627816	cg05117633	-2.63365595426208	0.000827239519371254	cg11815008	-1.60806802926926	0.000900785204976172	cg07981910	1.7169506391104	0.0011857705549155	cg13906082	-4.95754146814714	0.000104689358474358	cg18732731	-3.20106761655133	0.00017288808175404	cg10493994	0.717277885363994	0.00096710304016182
365	cg16799981	2.75706702533386	0.000738183157686672	cg19640339	4.9720841428522	0.00125782435238178	cg16997488	1.14102100018947	0.00104856537102443	cg15378138	2.52437352963298	0.000840545973623025	cg21948665	-2.797329566348	0.000904471455264489	cg12205435	-1.82163000515169	0.0011857705549155	cg23400222	0.559107692645388	0.000104689358474358	cg00384879	1.24967830537998	0.000173847259438453	cg07944916	-2.94629460646818	0.000973178127087659
366	cg14145365	-3.30969365617965	0.000739113244432402	cg17707347	0.775412127434913	0.00126188322473748	cg19933908	1.31507373961767	0.00105136292619215	cg17792788	-1.69901669191697	0.000840545973623025	cg15687395	-2.99588413480226	0.000904471455264489	cg09260951	1.99791002954479	0.00118814272386126	cg20198393	0.702868810368394	0.000104689358474358	cg03325810	1.69270767686356	0.000173993644712524	cg12185067	-1.51696460134742	0.000976805316168952
367	cg25722178	-1.54651996082083	0.000743350962318097	cg04730588	4.88519405778009	0.00126188322473748	cg13848035	2.84266168543	0.00105304006755093	cg06819763	1.70561883050359	0.000841893202960289	cg27441011	-1.96297604455589	0.000904471455264489	cg20091128	-1.32850774078467	0.00119964204074722	cg02326273	0.47398423928017	0.000105928160925516	cg21948665	3.33993804958854	0.000174436201413447	cg02726278	0.681990547802128	0.000976805316168952
368	cg22312298	-1.99603363775796	0.000743350962318097	cg26632028	2.39632972908125	0.00126188322473748	cg15694501	-1.32824907109978	0.0010586521509449	cg14786398	-1.40497747231159	0.000841893202960289	cg07729130	-1.6077533674777	0.000909060497828558	cg18198212	-0.804808742020819	0.00119964204074722	cg03358154	0.877459933172506	0.000106645102198057	cg06756169	-1.87208131072815	0.00017629018011922	cg00171704	0.727086569613437	0.000976805316168952
369	cg14221550	-3.00412720579226	0.000743350962318097	cg13014058	1.30435671227992	0.00126398904732832	cg27121309	0.703853177403611	0.00106112001957862	cg01466035	1.27493685138344	0.000841893202960289	cg19320193	2.95041523789165	0.000911322032412429	cg23647248	-1.23511868445536	0.00119964204074722	cg17752874	-1.85055110557289	0.000106645102198057	cg01460124	-7.09524850702546	0.00017629018011922	cg15101617	-0.899915871605624	0.000976805316168952
370	cg07205460	-1.07035271694649	0.000743350962318097	cg06877848	1.82950131350465	0.00128235832162156	cg15777013	2.66469772728854	0.00106526751228656	cg20147497	-1.75081934459122	0.000841893202960289	cg26368490	-2.42548735098804	0.000911322032412429	cg07881040	3.56183988361395	0.00119964204074722	cg11513352	-5.65388345064589	0.000106645102198057	cg06457135	-3.57543850445575	0.00017629018011922	cg00108850	-1.04851789443495	0.000976805316168952
371	cg25432992	-5.43731811913372	0.000743350962318097	cg00319798	0.931072473058765	0.00128235832162156	cg04133572	-0.589645659106933	0.00106526751228656	cg08318764	-1.79798048396562	0.000841893202960289	cg05120641	1.10173510508854	0.000911322032412429	cg03252829	-2.79923776570825	0.00119964204074722	cg23370725	2.11439834814343	0.000106645102198057	cg06214754	2.96788838268455	0.00017629018011922	cg10249673	-1.98589057411617	0.000977357591744824
372	cg22678073	-1.12041940415043	0.000743350962318097	cg20657864	0.830446032285389	0.00128235832162156	cg25667074	1.75702906267572	0.0010712468630829	cg17747332	-5.7318424221817	0.000841893202960289	cg17852081	1.34684508015617	0.000915613627324434	cg21499981	-0.673428800379753	0.00120639657799877	cg05902130	-1.32562966009466	0.000106645102198057	cg03918198	0.617464135995722	0.00017629018011922	cg16059175	0.666401399558161	0.000979440028616972
373	cg26423844	1.42291421544744	0.000744140991672761	cg02585168	1.99459396849687	0.00130059072136988	cg22443054	2.96779392108815	0.0010712468630829	cg02524950	-2.72169548866116	0.000850663765995619	cg03285133	1.33038726504487	0.000915613627324434	cg05575995	-0.877765461040191	0.00120639657799877	cg03416812	2.53251008564583	0.000107522226667333	cg26421554	2.33948760292139	0.00017629018011922	cg14179763	-0.915821222167584	0.000983001584067581
374	cg03368399	-4.6571248139899	0.000744140991672761	cg16397746	3.02758895057831	0.00130706452903398	cg23698762	2.63603745288108	0.0010712468630829	cg16478855	-1.58147339187595	0.000853977659616476	cg10854764	-2.39953734103302	0.000917538971242889	cg06725662	-1.02687721134562	0.00120663390534147	cg01119278	0.49525432669725	0.000107522226667333	cg18758601	3.03551702835227	0.00017629018011922	cg13071326	-1.06864321434037	0.000984285922772335
375	cg00487324	-0.579442980400655	0.000746063197157186	cg14523246	2.258177520284	0.00130706452903398	cg19719355	2.39323306121839	0.0010712468630829	cg03125565	-1.37248235389124	0.000854239720385668	cg09409845	-1.00894790093162	0.000925559938330627	cg10727340	-1.70925773602299	0.00121913074820177	cg08157271	-2.01720762403014	0.000107522226667333	cg16627180	-3.36371436744916	0.00017629018011922	cg19611582	1.24177177487219	0.000986116878645396
376	cg20646846	-2.64785733652275	0.000746063197157186	cg05385823	-2.86807813538634	0.00130706452903398	cg27290103	1.15605274689326	0.0010712468630829	cg08383122	-3.30584763388882	0.000854239720385668	cg00070370	-1.96684621444195	0.000929305466799146	cg00633202	1.57121311608223	0.00121927117049135	cg13729231	1.60758754574346	0.000108814742821987	cg05364508	-3.63510349544628	0.000177095495973229	cg26076054	1.03910143487109	0.000986116878645396
377	cg18608151	2.36524116641248	0.000751439985028668	cg18339820	0.637720133461763	0.00131290557073809	cg15572180	-1.80258568686409	0.0010712468630829	cg10085088	-3.40099802391653	0.000854397397196032	cg24734657	1.36270486956477	0.000929305466799146	cg15447669	1.31419239375426	0.00121927117049135	cg11813810	3.28001516210969	0.000108814742821987	cg23078928	0.799449679597379	0.000178193141597005	cg17277212	0.705871602662784	0.000991457665542759
378	cg20010411	1.11269439102941	0.000751439985028668	cg02881547	2.29708328477938	0.00131290557073809	cg17860201	-1.64245643145003	0.00107390738498048	cg06641938	5.10148244603245	0.000854397397196032	cg26832062	4.55766025524606	0.000929305466799146	cg05271276	2.15179354748636	0.0012211587352363	cg08565979	-1.18080275888825	0.000108854733848271	cg04635983	0.87333082885039	0.000178875862849952	cg21127857	-0.574712452438802	0.000991457665542759
379	cg08236123	-1.40867300472199	0.000759412199180621	cg21563350	1.06822209003303	0.00131290557073809	cg01982045	0.800419711639781	0.00107532372543646	cg15886098	-0.920255722435406	0.000854740020201641	cg26975499	-0.6963137494019	0.000929305466799146	cg08317580	-3.07077212125803	0.00122980249394245	cg05347473	3.07455498652047	0.000108964109033558	cg13512799	-2.25212697971502	0.00017908361682376	cg16007019	-0.884042894722184	0.000991457665542759
380	cg06713374	-2.41518560286984	0.000767836333689063	cg23202321	-2.87480632064619	0.0013138313798827	cg17355736	1.22416513087793	0.00107652433397741	cg26475899	1.91112634847226	0.000857017969508734	cg03142458	7.06429341194593	0.000929305466799146	cg26884667	1.03897868391466	0.00123572152590126	cg16390044	-2.45564678706073	0.000109675999669325	cg11102098	-7.41347273501632	0.000179637020477068	cg13290154	-0.758589887009025	0.00099889147094364
381	cg10833826	5.07575296046808	0.000773893884819327	cg17382459	1.1239575991725	0.00131559475691959	cg17901081	0.722772402017272	0.00107810929640127	cg26368490	2.66192831182967	0.000857017969508734	cg18894054	5.97042235700631	0.000934631515718223	cg22378035	5.06541417710451	0.0012520254730772	cg12547575	-4.46200023452559	0.000109853566918375	cg11500390	1.32247723999574	0.000180882286169676	cg08927146	1.22197297859896	0.00101726994620749
382	cg11379888	-2.6696143338942	0.000774305245453187	cg21837490	-2.35487021769149	0.00132467224733237	cg24288510	-1.41704655191097	0.00107810929640127	cg21711672	4.14016023163558	0.000857454799300337	cg22569340	-0.725742220753459	0.000936466767808325	cg06154659	-0.496414843304958	0.00125720246848392	cg23877862	-3.10138793278762	0.000110183443033984	cg14684709	0.799585561264237	0.000185161960230416	cg17053201	0.577569036296012	0.00101726994620749
383	cg24609752	-2.71164216849042	0.000774789950126485	cg18855250	0.844322795509029	0.00132467224733237	cg18062356	-1.2380405531104	0.00107810929640127	cg08446907	2.23855041770929	0.000860561380461742	cg27662558	-2.02542828105391	0.000936466767808325	cg04725812	-0.61802135101153	0.0012640277293272	cg26477871	-3.35721429626486	0.000111947655862724	cg16618252	1.20706088230914	0.000187138116014763	cg11585942	-0.96566198905935	0.00101726994620749
384	cg04730588	-5.0048932355201	0.000775036825872383	cg20032789	1.67572251235781	0.00132467224733237	cg03688799	1.27960119998054	0.00107810929640127	cg14593867	4.61695393064646	0.000861067877197044	cg12517127	-1.62999912307318	0.000936466767808325	cg11648875	-0.71401635933039	0.00127561364062965	cg01217815	0.679017883437147	0.000112220064424195	cg13096980	0.799187780879151	0.000187661576080225	cg16782533	0.932773161012687	0.00101726994620749
385	cg22198449	1.61014496318772	0.000775036825872383	cg06105669	1.87037392088776	0.00132954262994683	cg14583558	1.48940898993074	0.00107810929640127	cg16072427	1.72413400598313	0.000863434430443262	cg13680118	0.980459199711595	0.000936466767808325	cg07570573	5.11362616204091	0.00127732370760619	cg24194943	1.0020098654211	0.000113090214310671	cg03333893	1.33445499695846	0.000188915973173301	cg13682064	1.65930287112968	0.00101726994620749
386	cg22529720	1.79538188513409	0.000781997091428047	cg23198898	-0.84765771910767	0.0013519036173677	cg16304412	-1.04798659701747	0.00107810929640127	cg08637888	2.28435817809976	0.000863434430443262	cg23180534	4.57995918688478	0.000940571608455907	cg13230994	-1.31003032414592	0.00129496695852334	cg00891011	1.15536063421795	0.000114802521287544	cg16699676	4.82946607259413	0.000189507112222947	cg16181848	0.747163870371746	0.00101726994620749
387	cg22039268	1.17243479271315	0.000787298387640937	cg04005773	4.77380972192247	0.00135468189915582	cg15175599	0.937753276490184	0.00107810929640127	cg11813810	-3.22152121361408	0.000863434430443262	cg20324209	1.18026305452712	0.000950173925343878	cg07377760	-0.713936540631098	0.00131023827632284	cg08725113	0.796138267012703	0.0001151725739029	cg16580616	1.6838570472178	0.000189507112222947	cg05909873	0.794926648182147	0.00101726994620749
388	cg08268266	11.754983528775	0.000793817747860228	cg20290203	1.67987550661086	0.00136878785280138	cg18234193	-1.07477678172547	0.00107810929640127	cg17852081	-1.47683177371555	0.000863434430443262	cg19165946	0.532101757730502	0.000950173925343878	cg10027639	-2.33305705894373	0.00131141814002941	cg16276249	-1.41744288761654	0.000116910263327597	cg09104050	6.72100063815473	0.000189507112222947	cg00610750	-0.864145717002107	0.00101726994620749
389	cg00975357	2.34210725908027	0.000799033979422096	cg09601882	1.15598505655004	0.00137489932512479	cg08680731	-1.45365619960627	0.00107810929640127	cg25524784	-1.5006003486453	0.000870776756720534	cg27167221	1.29639196806894	0.000950665149200727	cg16538740	-2.53924602517357	0.00131793144966229	cg08667174	0.586045276923265	0.000117901424882018	cg23818870	0.71366604087053	0.000189507112222947	cg03743580	-0.691611750037894	0.00101726994620749
390	cg13839293	-4.44243846944901	0.000799033979422096	cg14083502	-1.81448309447069	0.00137489932512479	cg13583934	2.80731537475965	0.00107810929640127	cg19761269	-4.44363546981636	0.000871448232628412	cg00899995	0.953709178451633	0.000953134836567774	cg07050946	-0.884421515845446	0.00132189468452516	cg08839053	1.6155219219797	0.000118112630150746	cg24804782	-5.25716850304921	0.000189507112222947	cg20092356	-1.53639333959074	0.00101726994620749
391	cg19807376	-0.434433678575841	0.000802812575624103	cg07420507	1.44514408763391	0.00137489932512479	cg13440692	0.864374280109941	0.00107810929640127	cg18162767	-0.927630820716605	0.000908192234251846	cg24775461	1.22372464012235	0.000959033721498075	cg18014937	2.38299421236228	0.00132189468452516	cg06503907	-7.63264891299922	0.000118112630150746	cg23319960	-2.09679058329664	0.000189507112222947	cg07457108	-2.17250434484095	0.00101726994620749
392	cg19578751	-3.83412150883961	0.000811531199106527	cg01155190	-1.30262699205964	0.00137489932512479	cg26394257	-1.58533144889624	0.00107810929640127	cg09818397	-2.54055352190427	0.000911874718044765	cg10562432	-1.66383030457048	0.000960279320313568	cg12203852	-1.39077246414648	0.00132189468452516	cg16440607	-2.35585941263677	0.000118800895544887	cg25027885	-1.78585513848743	0.000189507112222947	cg16243981	1.41619277126998	0.00101726994620749
393	cg27585405	-4.37387705447907	0.000813619539992334	cg00932677	2.84443322507562	0.00138515442521428	cg14763933	1.31855248078101	0.00107810929640127	cg20085638	-3.03818727023541	0.000911874718044765	cg05364508	3.02826340591059	0.00096200921346835	cg21718087	5.57560975028493	0.00134345585381876	cg04203480	0.871772674018871	0.000118800895544887	cg19419389	1.23716167890191	0.000189507112222947	cg03125796	0.805582651899064	0.00101726994620749
394	cg11279454	-3.173604667317	0.000813638694535358	cg25280876	2.09441301527207	0.00138515442521428	cg16618654	1.48869643603468	0.00107810929640127	cg03589311	-2.54422973066334	0.000911874718044765	cg05009464	-1.00413559247657	0.000966076783233448	cg23916802	-0.988414731912162	0.00136085844795512	cg05181804	-3.83951416103411	0.000118800895544887	cg25364738	-5.7992530686864	0.000189507112222947	cg10353436	-0.77328542270804	0.00101726994620749
395	cg25922808	1.07132518779682	0.000825547794968307	cg13658186	5.23043106916372	0.00141300214088154	cg01970904	1.67384376930319	0.00107810929640127	cg12455991	-1.56286486309035	0.000911874718044765	cg08983526	-2.03721527043923	0.000971607815343599	cg12199198	-1.87702308019637	0.00137518476471109	cg15759827	-1.76512380584545	0.000118800895544887	cg10640646	4.62949508399745	0.000189704515554528	cg24134479	0.55044675385791	0.00101726994620749
396	cg17382459	-1.15007036082982	0.000833658839475251	cg01827404	2.29079297877208	0.001425969217241	cg09908110	-1.42694250969469	0.00107810929640127	cg24587427	3.62973214735117	0.000911874718044765	cg22324297	2.25843120392679	0.000971607815343599	cg09174357	-1.05724813155435	0.00137518476471109	cg17899428	-3.70410061791405	0.000119191410654267	cg01811882	0.872484869443241	0.000190541218007184	cg21114126	-1.02944027764426	0.00102810157154738
397	cg12944006	-0.446239363389333	0.000838978361707339	cg22315164	1.80349442291111	0.001425969217241	cg15437372	1.08931281329371	0.00107810929640127	cg00005040	-1.51780807864167	0.000911874718044765	cg06320461	-2.25498168237338	0.000971607815343599	cg04867684	1.77890104195516	0.00137518476471109	cg19344103	2.68522704427983	0.000119191410654267	cg13896157	-5.49905037817608	0.000192132084176072	cg27395785	-1.2664872689811	0.00103158136046469
398	cg07957458	-1.08138729034503	0.000838978361707339	cg12282766	-0.973303391533867	0.001425969217241	cg18191418	1.48961378843621	0.00107810929640127	cg24219704	-3.40064561166368	0.000911874718044765	cg07427926	-1.03260606248798	0.000971607815343599	cg06686971	-4.33232496323234	0.00137518476471109	cg18081881	-1.7332516913067	0.000119191410654267	cg18748898	0.991220963729734	0.000192132084176072	cg01450133	0.987472717931877	0.00104245153817537
399	cg03733433	-1.92145836159625	0.000838978361707339	cg15781316	3.65427615549997	0.001425969217241	cg04851838	-1.82840780676788	0.00107810929640127	cg16925486	-1.95109711511484	0.000917319571287647	cg16627180	2.79697084151796	0.000973718473077362	cg24955177	-3.44810053750221	0.00137518476471109	cg27216173	0.507249306209792	0.000119609933042752	cg04000047	0.517946963165879	0.000192132084176072	cg12651914	1.42214785293925	0.00104245153817537
400	cg09310125	1.76529707449608	0.000838978361707339	cg22507989	1.2573899343033	0.001425969217241	cg20415529	0.701046285048445	0.00107810929640127	cg14564558	-4.84414779887272	0.000917325347202693	cg07812849	0.590071130748493	0.00097725579537009	cg24252694	5.60400375830833	0.00138974967288904	cg00625855	-1.67565476822212	0.000120333916278327	cg11459266	1.45989470688373	0.000192132084176072	cg04885749	0.553829056620442	0.00104245153817537
401	cg05797615	0.681323380640666	0.000838978361707339	cg21137706	1.93755161017079	0.0014284581596998	cg11839036	-0.780647995357235	0.00107810929640127	cg07843219	5.49871736447249	0.000923976479599736	cg09370599	1.75768454330266	0.000979845047857691	cg04057253	-3.94288353921324	0.00138974967288904	cg24431515	1.25111771790866	0.000120539401173687	cg19761269	-4.80409726315038	0.000192132084176072	cg06546406	0.791091382212348	0.0010443148319051
402	cg09558189	-0.916656673798013	0.000838978361707339	cg09315367	0.889995000599555	0.0014284581596998	cg12880059	-1.31672691816475	0.00107810929640127	cg19003301	2.43729319320526	0.000924653761940279	cg09481972	2.92855508741318	0.000985736089061059	cg08189119	-2.724771735668	0.00140347883396402	cg21883646	5.35035093398032	0.00012100300802558	cg17333695	-2.44088048108653	0.000192132084176072	cg23131950	1.19175363780339	0.0010445118011225
403	cg02784956	2.62852424248189	0.000838978361707339	cg08102264	1.19480789424814	0.00144150719048075	cg21869590	0.723548791018829	0.0010885049586787	cg20351778	-5.75076515717189	0.000933806613975268	cg21169397	-1.19685926506942	0.000995717029896458	cg05397468	3.73625354606064	0.00140347883396402	cg02185053	-3.352263357579	0.00012100300802558	cg15866669	-1.44214957710925	0.000192132084176072	cg21665242	0.393919431579894	0.0010453582198999
404	cg09655782	-2.71610114950327	0.000838978361707339	cg07205460	1.02733534136308	0.00144191980663282	cg06086275	2.20665141551287	0.00109537552761272	cg09552517	1.73631632544291	0.000943267908853507	cg02914510	-1.08484895798311	0.000995717029896458	cg21501412	-2.07297658709719	0.00140347883396402	cg16442226	-1.86288169892041	0.00012100300802558	cg03733433	2.27355580243067	0.000192132084176072	cg13582818	-2.08224856636087	0.0010453582198999
405	cg23563656	1.04580174622991	0.000845924911160946	cg13737776	1.81159594367162	0.00144927540980153	cg21021911	1.00013293441387	0.00110578211160877	cg02784301	6.13977150329099	0.000953081636539783	cg07894945	-2.60874712769054	0.000995717029896458	cg12403591	-1.05611882997036	0.00140347883396402	cg18277764	0.950179734366566	0.000122390450195862	cg25928603	2.78151990836089	0.000192132084176072	cg22095604	0.801524242403791	0.0010453582198999
406	cg17166103	-1.12470276940399	0.000845924911160946	cg18282812	4.16505638578161	0.00145170968890427	cg25096343	0.80645866222689	0.00110617901320695	cg12864601	-3.61041428073993	0.000953081636539783	cg00439378	2.16189079198427	0.00099713505798	cg18464402	1.16948347507852	0.00140347883396402	cg18610616	-3.52922531204345	0.000122530013966528	cg21721489	-3.74862169546065	0.000192386290096663	cg00631702	-1.41671444664429	0.0010453582198999
407	cg26160839	1.33916242754238	0.000862462795609947	cg21370352	0.897592950327962	0.00145340021977908	cg13433170	0.736235562899664	0.00110617901320695	cg11371219	-1.32919803834008	0.000953081636539783	cg06549955	1.50435590640746	0.00100472986115201	cg10926819	-1.3511663982247	0.00140347883396402	cg01813672	2.79138346334203	0.000123754475485969	cg18656136	1.20988838091674	0.000192386906820906	cg09829868	-0.699025088364787	0.0010453582198999
408	cg24826355	-2.73235582519868	0.000862462795609947	cg11281005	-1.41271893261596	0.00145340021977908	cg03478415	-1.42986297079504	0.00110877228858348	cg22967122	2.85161735776303	0.000959843776749421	cg13983864	-0.9941354778068	0.00100472986115201	cg20293567	-0.72804670268042	0.00140347883396402	cg08439901	-1.55539721549238	0.000123905462224848	cg11375079	-0.962889661197382	0.00019367395281422	cg26002784	0.532032659852837	0.00105794411847357
409	cg19321142	2.48242478679383	0.000865475091654938	cg01922997	-2.74830648517414	0.00145387248277882	cg07612271	0.503770436390508	0.0011126565710123	cg14951139	-0.992313777214639	0.000959843776749421	cg12552261	-1.53757137667576	0.00100472986115201	cg22125414	-1.7669897608856	0.00140347883396402	cg00625354	1.77378802192127	0.000124558275537354	cg21342870	0.932716408962785	0.000195764350058298	cg20948441	1.50832298423572	0.00106276811445842
410	cg01608499	3.42837966867654	0.000865475091654938	cg19265221	2.64715819175677	0.0014576221907743	cg10032748	-2.26591336571588	0.0011183121173417	cg26150969	2.00891764414152	0.000959843776749421	cg01839603	-2.31639300714139	0.00100820937101603	cg01141508	-0.769280573394001	0.00140387227844862	cg17891088	1.09182241987528	0.000126139631910177	cg21563350	1.2894508059439	0.000195764350058298	cg22619307	-3.5980638374614	0.00106407443127043
411	cg11315544	-1.96490296182937	0.000865475091654938	cg06500947	-4.49618336324265	0.00147539120720752	cg26680793	1.13513104345247	0.00112458360667264	cg26638721	-3.28734363252455	0.000959843776749421	cg09656239	2.47386621978904	0.00100903379165009	cg08292485	2.7660050870672	0.00141230896123423	cg15088759	-1.88452216633663	0.000126139631910177	cg08234953	-2.20906811992791	0.000195764350058298	cg02592119	1.21981024393138	0.00106704856284528
412	cg16190470	1.68183250558734	0.000865475091654938	cg15347961	4.73308923055032	0.00149911493428481	cg25415828	0.650184051735544	0.00112749047388579	cg23480821	1.06742756959646	0.000959843776749421	cg20092399	-1.37298975504557	0.00100926148685935	cg21043580	-0.979638297234686	0.00141320006143403	cg21426304	0.635560839379053	0.000127345902166044	cg03282312	-1.67630873432216	0.000195764350058298	cg23556886	0.892990417240118	0.00107515636440624
413	cg03229183	-5.33175629856471	0.000865475091654938	cg09346788	1.31104162785991	0.00150063430053769	cg24506149	1.04601292060378	0.00113222351615782	cg24523912	-3.24855909977206	0.000959843776749421	cg24412848	4.50518789475215	0.0010246132904134	cg20972877	-1.39742120043368	0.00141320006143403	cg11664251	-1.46898102000976	0.000127580046187416	cg08582701	0.608838772483898	0.000195764350058298	cg10576878	0.587901611680105	0.00107801665315762
414	cg07472841	-4.96318747739497	0.000865475091654938	cg13947272	3.17377124903972	0.00150063430053769	cg14335105	0.952865241041614	0.00115098213207255	cg15524063	4.21248523236245	0.000959843776749421	cg24048339	1.34409767263744	0.0010246132904134	cg07366196	2.31933837006525	0.00141320006143403	cg21155796	-2.59243338240389	0.000127837581270149	cg16361840	-1.37494983599105	0.000195764350058298	cg08216720	-1.73001165328842	0.00107801665315762
415	cg16675029	-2.21902482872098	0.000865475091654938	cg21857209	-0.825365399313112	0.00150063430053769	cg12215340	-0.450298094007634	0.00115175220983894	cg14315768	1.3993394871877	0.000959843776749421	cg13632981	-0.808331947113312	0.0010246132904134	cg26985134	-1.23327830455875	0.00141320006143403	cg21474509	-4.77678024794848	0.000127837581270149	cg03542753	1.09198414397137	0.000195817189399471	cg09586191	1.21866996963443	0.00107801665315762
416	cg23548201	1.67161512264907	0.000865771963286587	cg10976426	-1.2041880408123	0.00150426400303778	cg03197674	-1.34654365179036	0.00115175220983894	cg13896157	-5.03800684303715	0.000959843776749421	cg06901484	-0.876137230509181	0.0010246132904134	cg17379193	-0.885873790483414	0.00142223957043578	cg06467610	2.89851449547933	0.000127837581270149	cg08887114	-1.64543615883046	0.000195817189399471	cg24978732	-1.28523115890787	0.00108726679584813
417	cg23042158	2.10124611240016	0.000866521779610606	cg16440073	1.59561667392298	0.00150426400303778	cg01838419	-1.55513657116364	0.00115832610670183	cg18712309	-4.23056534784278	0.000961117045736853	cg02891048	-1.45622759414103	0.00103115957921387	cg01364222	3.15096089387059	0.00142223957043578	cg07671752	0.920381796062967	0.000127837581270149	cg12286963	-1.47224563030927	0.000195902011652226	cg21155203	0.925236354119414	0.00109208563128835
418	cg18063869	1.02299947509679	0.000867241212349582	cg08926056	1.60264552824222	0.00150603244189451	cg05645404	-3.13127161134614	0.0011585134056528	cg17216243	-0.934495802556142	0.000961117045736853	cg09848122	-3.69119009588413	0.00103379187545638	cg03036862	1.19148290652405	0.00143862725423177	cg11736091	1.53956485132625	0.000128024077972134	cg11089403	1.56225400383762	0.000196734644378708	cg24012572	0.758722754525178	0.001095345063853
419	cg18100746	2.72468746903912	0.000872850210831293	cg16044871	1.2347142570278	0.00150772812087135	cg02224980	-1.04500115776181	0.0011585134056528	cg11142543	1.0390349696294	0.000961117045736853	cg23602208	4.45309964173141	0.00105297252988017	cg04336624	-1.28076983712874	0.00143862725423177	cg04444925	-3.18926987003831	0.000128380811092078	cg21556922	-1.54316934484417	0.000197150616976688	cg17029967	0.504097296887461	0.0010957232909918
420	cg17045609	-5.6126102783709	0.000875974797247542	cg20126937	4.07858342729931	0.00151476889331364	cg21399120	1.47823722630088	0.0011585134056528	cg08220934	-2.86119255434948	0.000961117045736853	cg22001167	5.75346824724146	0.00106823039345816	cg14131889	0.818702881831299	0.00143941138215319	cg14851640	-1.16880751102733	0.000131947639105688	cg10985680	-2.26387624035611	0.000197690660694606	cg09621449	0.570820059931905	0.00110199933576618
421	cg09675001	2.42072532107654	0.000875974797247542	cg10690327	-1.22401315270963	0.00152441454833778	cg06182381	0.609814412441747	0.0011585134056528	cg13357602	4.68661264419459	0.000961117045736853	cg03852570	-0.801081820422473	0.00106823039345816	cg15328328	1.29065801458581	0.00144736006544609	cg00792966	-1.63049898694755	0.00013234456274678	cg22745471	2.19916921974996	0.000198012114588149	cg04895387	0.399456683671705	0.00110199933576618
422	cg24481891	-2.69168381012727	0.000875974797247542	cg07241764	5.31766155850304	0.00152596918707788	cg23775519	-1.33336104975418	0.0011585134056528	cg00480115	-2.35634372263666	0.000961117045736853	cg25615944	1.30318121515775	0.00107279379698487	cg13996650	2.28028312978007	0.00145733602416988	cg10634964	-2.5048490419898	0.000132886519958106	cg09628975	0.96192742372938	0.000198286892827834	cg19840743	-1.09079490348519	0.00110199933576618
423	cg01158742	-2.36696069038314	0.000877786472252813	cg17070935	1.03630926196941	0.001531620062462	cg01098771	-1.34045300495449	0.0011585134056528	cg25109663	-1.47527241424842	0.000966099699916657	cg18235662	6.13041593924563	0.00107877666742795	cg25506386	-1.39829578000025	0.00147303361638683	cg10053594	3.00070890998023	0.000132886519958106	cg10208368	-1.0836713992646	0.000198286892827834	cg03099780	1.07416212716895	0.00110307726230911
424	cg12371895	-2.02077748502292	0.000889909197913063	cg02527481	2.18467358890678	0.00153765395950966	cg18536644	0.55181848869498	0.0011585134056528	cg02891048	1.59948659049165	0.000966099699916657	cg06005133	1.57979636144254	0.00107877666742795	cg08677672	-1.69277857254284	0.00147303361638683	cg02968429	-2.73457539108722	0.000132886519958106	cg10397545	-2.66108394803006	0.000199305044232431	cg01410135	2.23728769300862	0.00110307726230911
425	cg24782169	-5.1829677034053	0.000890877785792071	cg05249683	1.00384157020929	0.00153765395950966	cg09444744	0.970722590657769	0.00116788200372374	cg22953248	-1.80160555753098	0.000981998169673614	cg03688640	-0.670673074647221	0.00108218651621416	cg09060093	1.70652119216612	0.00147303361638683	cg00554812	0.38589010028828	0.000132886519958106	cg08619119	-2.4716798694223	0.000199814762893671	cg21039438	1.37191069752351	0.0011047783447189
426	cg17405801	0.637845352625448	0.000891942778812743	cg15169007	1.18679195763718	0.00153765395950966	cg18972225	2.29400970257525	0.00116788200372374	cg17933911	2.92200671512501	0.000981998169673614	cg23010205	-2.10252766350917	0.00108747127117479	cg23332718	4.18108555872073	0.00148264840331764	cg15150348	1.34523823716702	0.000132886519958106	cg22190028	0.695475419475666	0.000199814762893671	cg04959747	1.07244617001296	0.00110554532595798
427	cg25957043	1.92353246784744	0.000898340704908984	cg19873149	1.7708414213825	0.00155079283501207	cg01023734	0.960671880025266	0.00117233873445437	cg22094802	-2.88007842530481	0.000982834062023536	cg13925014	-0.557399327973677	0.00108759572287595	cg08415853	-0.724874547736903	0.00148264840331764	cg12471296	-1.65896471816332	0.000132886519958106	cg01408342	-5.27132077606183	0.000201123339773308	cg14080075	0.408837544684831	0.00110673292843672
428	cg15878435	-2.96397648235398	0.000905804103104965	cg17166258	1.6232337325366	0.00155133501654098	cg01662869	0.519992666847465	0.00117233873445437	cg10854764	2.59938835014148	0.000982834062023536	cg06314586	-2.65451631461008	0.00110757709973244	cg02862467	-1.81598502409677	0.00148264840331764	cg19582647	0.641502825209697	0.000133796324141847	cg20671578	1.36101028253365	0.000201154299762666	cg16292638	-0.663179051514444	0.00111190498306501
429	cg25198847	-1.74086579126105	0.000905804103104965	cg16786712	2.16852969294751	0.00155400072355188	cg07336840	2.41563040444813	0.00117270309817526	cg02727674	-1.21696226582511	0.000995515258414033	cg18401934	1.08905170947244	0.00110757709973244	cg02203106	1.88418096335998	0.00150245505153413	cg02969458	1.96444056212634	0.000133796324141847	cg14114284	1.17921688001811	0.000201320586394354	cg04600921	0.469556681027855	0.00111190498306501
430	cg07191657	0.656038746465316	0.00090585254332827	cg12993716	1.15650316875827	0.00155764262753163	cg21716735	1.28548853313097	0.00117409583599573	cg11332800	2.96597435906579	0.000995515258414033	cg24065395	-0.698055802774915	0.00110757709973244	cg14970434	-1.93474104775097	0.00150245505153413	cg04883903	-5.90405149775807	0.00013463992712135	cg07713896	0.697986260729814	0.000202198375109759	cg03472539	0.709118305675846	0.00111190498306501
431	cg03541369	0.773399288432553	0.000910804920325433	cg18180900	1.69532824937755	0.00156780598531408	cg09705885	2.85746133606837	0.00117409583599573	cg14673104	-2.41315267060239	0.000995921106725099	cg25359299	-1.12835328872055	0.00110757709973244	cg00584840	-1.51427479725933	0.00150480118885076	cg05760972	0.595015961802642	0.000135625433929448	cg03229183	6.29246989344331	0.000203027328547969	cg08524836	0.370270629970507	0.00111410787575254
432	cg18566643	-1.48791565345414	0.0009146725143618	cg14025373	-1.01874652089311	0.00156780598531408	cg05726263	4.37701724313141	0.00117756277544079	cg25124326	-1.17819053355029	0.00100031170047609	cg02593783	-1.34134154063413	0.00111213444087778	cg17560006	1.68684088041439	0.00150480118885076	cg01334437	0.759694601869509	0.000135945309196196	cg05075015	1.86791371603378	0.000204642841163203	cg15541326	-0.945496480062657	0.00111410787575254
433	cg10897623	2.80256512574732	0.000916901532869595	cg15278510	4.55763171861664	0.00157531872678219	cg21075069	0.837526878566061	0.00119203627494808	cg16577567	3.41041320289386	0.00100551024883584	cg09089006	1.22776629215332	0.0011238219821471	cg12447523	-2.03095954274651	0.00150480118885076	cg07990128	-3.15617649160633	0.000135945309196196	cg13251256	-5.16705805924777	0.000204642841163203	cg04662168	-2.51149453165588	0.00112573332493548
434	cg13118906	-4.4694207571196	0.000923419632503215	cg10153848	1.14825209007167	0.00157531872678219	cg13899096	0.625140109454033	0.00119238572830546	cg03657314	3.76311848820593	0.0010057581690842	cg26342559	-1.09686907841999	0.0011238219821471	cg08646988	3.99059629168762	0.00151262639798883	cg24900244	0.653061254814773	0.000135945309196196	cg21235925	1.14348100114713	0.000204642841163203	cg07423906	-0.804138690701804	0.00112582872357217
435	cg08753890	0.84430870449788	0.000923419632503215	cg14633742	1.68020508432265	0.00157531872678219	cg17393917	-1.16011680396226	0.00120796104157425	cg19475224	-0.843964977189957	0.0010057581690842	cg07755740	-3.07530093995172	0.00113504487165818	cg17366028	3.10785012724259	0.00151262639798883	cg20518750	-1.6618459847952	0.000135945309196196	cg02408333	1.08751483143596	0.00020506337226368	cg14403790	-3.02583402765394	0.00113631176037635
436	cg08464702	-4.01950329778809	0.000923419632503215	cg15077985	-2.78569263572649	0.00157531872678219	cg07010355	-1.15410344231207	0.00120811558781101	cg18082583	1.92217020900698	0.00100671077601988	cg25568297	-1.90927714506413	0.0011372345580746	cg09496178	-1.23213637378049	0.00151446422479682	cg06349174	0.666841468291147	0.000135945309196196	cg04395069	-1.70959071539244	0.000205117750367523	cg08315834	0.56885752135859	0.00113631176037635
437	cg18357563	-1.50535250794133	0.000923419632503215	cg06747518	1.57858765803436	0.00157531872678219	cg25758167	1.79582720918343	0.00121478139222316	cg22548703	2.63686156541333	0.00100671077601988	cg22164474	-2.38004876349861	0.0011372345580746	cg04732357	-0.614849898928779	0.00151799821443607	cg16116949	-3.41991966936989	0.000135945309196196	cg06751452	1.28165008046262	0.000205197766132856	cg06327596	-1.09441168589121	0.00113960089919233
438	cg27335928	5.42686559901195	0.000923419632503215	cg01062234	-1.07311914065547	0.00157531872678219	cg16596064	1.50075699781091	0.00123461910217573	cg16920725	-1.54349035767473	0.00101660117814865	cg08802034	-0.858419153827659	0.00114296086674109	cg03010684	2.0158689736805	0.00152169232160365	cg15915621	-3.39598795583095	0.000136095536636851	cg13430439	5.80480942766463	0.000205273644451448	cg04002804	-0.894911859702186	0.00114403681209272
439	cg08259472	-3.53924646419644	0.000923419632503215	cg14046664	5.36723592895328	0.00157531872678219	cg25615024	-1.07509368166478	0.00123461910217573	cg08424738	2.32353312194903	0.00102237391054513	cg11784121	-1.04696142857333	0.00114296086674109	cg14756197	1.03513045474888	0.00152452686323115	cg14430886	-2.87069460114202	0.000136992704167337	cg15531363	2.94222909837225	0.000206882130649274	cg05465916	0.509561872751848	0.00114561040137903
440	cg09784461	2.24527585014885	0.000932241403547157	cg10126931	0.678569385291792	0.00158349557002749	cg13613180	-1.49623222977695	0.00123461910217573	cg10573915	-4.02293534712229	0.00102276597085321	cg00056280	1.49410477487968	0.00114481305297483	cg18586529	3.3626722256496	0.00152452686323115	cg08677672	1.9169991447248	0.000137089041969921	cg15363886	1.78712319153591	0.000208764047483576	cg10750368	-0.875766585687309	0.00114885578550237
441	cg12727596	-4.43925326188323	0.000932241403547157	cg06516038	1.6321499712539	0.00159554136703424	cg22886904	-2.52491899043345	0.00123461910217573	cg22744771	3.62344594941339	0.00102276597085321	cg12233463	2.96151228791342	0.00114481305297483	cg18538253	2.28679356051811	0.00152452686323115	cg18237243	0.549135559744881	0.000137945186321743	cg22463915	0.74976596737461	0.000208764047483576	cg08552198	0.395433848423865	0.00115438509604865
442	cg10153848	-1.18131055707315	0.000935291125397377	cg19218187	0.934769582024415	0.00160132717032025	cg04701420	0.974558793567121	0.00123461910217573	cg11038285	-4.89015013415382	0.00102276597085321	cg16577567	-3.08745659880699	0.00114481305297483	cg15655205	-1.93128004139941	0.00153132680346106	cg08237418	0.693324922287073	0.00013883199604519	cg20351778	-6.19533674299124	0.000208764047483576	cg03060491	-1.00941776176979	0.00115574529006893
443	cg19315202	0.806427259362246	0.000935291125397377	cg13909661	0.988821367325785	0.0016097575769787	cg11977158	0.938258126283541	0.00123461910217573	cg26550068	1.25749185253634	0.00102640717162919	cg09709951	-1.09960183668742	0.00115464576155754	cg26380534	-2.31262150176924	0.00153441349765155	cg04680049	1.47069629919798	0.000138945360030507	cg08477205	-2.31975549502534	0.000208764047483576	cg09767076	-1.39700554315328	0.00116415913211563
444	cg00135449	-6.02055160459383	0.000937674595429502	cg06807993	-1.64033937282822	0.00162080311246845	cg19953290	0.913127019037231	0.00123461910217573	cg20221128	3.91156344370693	0.00102640717162919	cg22553717	1.40986723450766	0.00117031394990923	cg22164298	-1.05921261970529	0.00153441349765155	cg12970306	0.751406226423491	0.000139273761164555	cg00231966	7.77218043896824	0.000208764047483576	cg08733766	0.523733872621597	0.00116415913211563
445	cg08637438	-0.898277942753819	0.000938127333163055	cg13618880	-4.898407653696	0.00162236153877953	cg16487285	-1.1335360875753	0.00123884888793458	cg10241675	4.5024831939463	0.00102640717162919	cg22207532	2.09883661600252	0.00117031394990923	cg18684041	1.62315053565676	0.00153441349765155	cg08697242	2.12986944005216	0.000139557360803678	cg16851282	0.824276988058785	0.000209434078861846	cg21824578	2.27897844685914	0.00116727379443474
446	cg16445574	-4.69578075642947	0.000940069934978718	cg10027557	2.01636322774056	0.00163671307371536	cg12560320	1.35757772495264	0.00123884888793458	cg19803292	2.50452685377746	0.00102640717162919	cg22311458	2.58979157653572	0.00117031394990923	cg05100634	1.6978327638087	0.00153441349765155	cg15721508	0.816590638812988	0.000139918403460744	cg22045126	2.12110863133402	0.000209434078861846	cg03540771	0.471643202838073	0.00116727379443474
447	cg01443549	-0.81363106919506	0.000940069934978718	cg00713605	2.17253689525056	0.00165909326296819	cg16945186	-1.12710596752946	0.00123884888793458	cg25243721	1.46815452573525	0.00102640717162919	cg09969830	1.12530455934955	0.00118022412001064	cg26411261	4.29712141545568	0.00153441349765155	cg22499994	-1.68699257931206	0.000141275339888007	cg26302695	0.665832488201448	0.00020994573310867	cg25551987	-1.4378304793404	0.00116727379443474
448	cg20777266	-3.67373524064704	0.000940069934978718	cg24620436	0.660153172594872	0.00166142011175817	cg26229723	1.48778314734779	0.0012419838098865	cg09154213	2.43875890644845	0.00103033319371061	cg13363689	1.44916371877662	0.00118693886721939	cg00338095	4.41597161011991	0.00153549738607569	cg23279261	0.65597480605439	0.000141275339888007	cg04531007	-1.45380278187768	0.000210865895558705	cg08094235	0.669455988520412	0.00116727379443474
449	cg17489243	2.64923490179932	0.000940069934978718	cg25731914	-1.70105433390594	0.00167093403451774	cg14058861	-1.10369309282741	0.0012419838098865	cg04011182	0.580086296239813	0.00103613205994483	cg05919833	2.99428146819066	0.00118693886721939	cg20684796	-0.70816072300356	0.00153549738607569	cg20730770	0.593495930910238	0.000141275339888007	cg11829626	1.45644387290583	0.000211848471195265	cg03488289	-0.643419457374269	0.00116981200134318
450	cg08107767	-6.37897584258544	0.000942760261943691	cg03701425	1.45052847085848	0.00167336953540368	cg10259643	-3.17976064169385	0.0012419838098865	cg23585910	-6.14258932295621	0.0010362693816472	cg03392145	-0.81692785849738	0.00118693886721939	cg02553987	1.35232646099526	0.00153549738607569	cg13583934	3.46901643135602	0.000141592664986403	cg19219672	1.00645167138177	0.000211848471195265	cg13753868	-1.57927708941712	0.00116981200134318
451	cg19783954	0.666796580438875	0.000948399054405256	cg08886473	2.8793139079447	0.0017002245595274	cg02443589	-1.32390584216997	0.00125215792147142	cg23508333	-1.89081873325623	0.0010362693816472	cg10022155	1.29333470722451	0.0011970173422248	cg04880105	3.80502125086194	0.00153549971534691	cg07761447	-3.35386216803777	0.000141964681938489	cg12278947	1.85228000938872	0.000211848471195265	cg09016855	1.00379830918601	0.00116981200134318
452	cg18339820	-0.642908781158448	0.000948399054405256	cg22396279	1.91612026097152	0.00170418831298327	cg18864581	-1.63028094399587	0.00125868880530051	cg20402515	-1.18373728488671	0.00104984938819347	cg10218661	-0.721219325178183	0.00120515165901649	cg21503378	1.18182791924194	0.0015361269680815	cg25233894	0.703473059045592	0.000142451232742461	cg04349673	0.942117674028419	0.00021338849288709	cg27599101	0.462712054047676	0.00117334127632271
453	cg22253547	-2.50909520325294	0.000956844947626696	cg18864358	2.95508575605213	0.00170477247553711	cg26340487	0.947356297522058	0.0012650632321682	cg14186799	-1.24359180876198	0.00105098752954812	cg18637626	-0.757536072041899	0.00120676961103652	cg21371900	-2.39964950779574	0.00154465603833787	cg02202022	-2.50648911017328	0.000142451232742461	cg14689544	1.39799522683933	0.00021338849288709	cg17951713	1.47259939177283	0.00117534814625865
454	cg18041935	-1.33949573862234	0.000959304531159935	cg27571329	-1.36232735694932	0.00172009683274734	cg12917475	1.2715553651647	0.00126618542103105	cg10923956	-1.01242571411417	0.00105849706682906	cg23508333	1.71061857130273	0.00120676961103652	cg13353879	-1.27294741451027	0.00155520103114873	cg01583291	0.448681369466463	0.000142451232742461	cg25935501	1.6360704967862	0.00021338849288709	cg04898765	-2.91600471524855	0.00117944213717199
455	cg11308747	-4.59650734956578	0.000959304531159935	cg08065101	2.76467046570071	0.00172009683274734	cg16412776	1.28622229264454	0.00126980144657252	cg22948672	-1.73298513086606	0.00106109671794258	cg00385527	3.1819539175907	0.00120676961103652	cg13632595	4.73007528298778	0.00155520103114873	cg02049499	0.735134696559816	0.000142451232742461	cg02080909	1.29706984076872	0.00021338849288709	cg16113156	0.738995806928763	0.00117944213717199
456	cg10087036	-3.42232772473695	0.000959304531159935	cg02365862	1.97391554980207	0.00172009683274734	cg11740690	-0.537597325570302	0.00127863508438374	cg27372148	-1.42703914813198	0.00106263991266949	cg14530584	-1.40330826358544	0.00120676961103652	cg08849601	-1.85920786163969	0.00157968918339401	cg03252829	3.09740983928581	0.000143828852091748	cg07755740	3.67435399955646	0.00021338849288709	cg22287492	0.43435679923235	0.00118063052949294
457	cg21503771	4.23503512053881	0.000959304531159935	cg13128436	0.742795370983107	0.00173277470083086	cg05391486	-0.953778013633508	0.00127863508438374	cg17533927	-2.26068253817737	0.00106715086958478	cg04353164	-0.846148000389417	0.00120768783460356	cg15905960	-3.5843605825875	0.00157968918339401	cg24086788	-1.93272204889001	0.000143828852091748	cg08746900	0.963971498039746	0.000213543107957858	cg16512805	1.12655445270257	0.00118293407165624
458	cg13671328	1.78897943990559	0.000964880303193278	cg08198517	-1.99860920908242	0.00173703419530849	cg11681086	1.36921386604059	0.00127933601496513	cg17955968	-1.34498545509653	0.00106822443731468	cg10351852	-1.68112551196299	0.00121140866307196	cg11324445	2.0091358983976	0.00157968918339401	cg25262273	0.608521653828491	0.000144148078237705	cg24532523	-1.32710917677536	0.000213691251273715	cg12374841	0.657121331948672	0.00118611854955727
459	cg11851915	-0.947362075651328	0.00097129577688852	cg11342130	1.91277127287117	0.00173703419530849	cg17695351	0.612401029165131	0.00128094887937901	cg21423750	1.77759226087778	0.00107119645763406	cg17937420	4.45257396672068	0.00121925951060437	cg18178432	-0.910032273380091	0.0015907094689226	cg15413269	0.818380123023643	0.000144185982370356	cg01112249	-5.18330871984722	0.000214837015112011	cg26006262	-1.07798009045571	0.00118775655024175
460	cg22920418	-2.32701722419722	0.00097129577688852	cg11341061	-0.598239403583395	0.00173821664317931	cg19052008	1.63987208906823	0.0012823852877997	cg24659093	-1.35393473118037	0.0010716230610088	cg05181098	2.42121018300741	0.00123468251527721	cg17193134	1.64123251639259	0.00159175612928787	cg26803385	0.435634342802772	0.000144453777631781	cg13678641	-5.15488246688532	0.000214837015112011	cg11282556	-1.08580609905511	0.00119315119329719
461	cg21974750	2.43798977933201	0.000993175594023086	cg00030523	-1.30622714127894	0.00173821664317931	cg07539709	-1.80963491609634	0.0012823852877997	cg02978544	-1.78585623560645	0.00107248018230995	cg15304308	-0.86944355442848	0.00125243276838385	cg15827092	2.43286821911078	0.00159313688532344	cg25714798	0.48939643253784	0.000144453777631781	cg10460377	0.758828783700098	0.00021567177383038	cg11363375	1.19366362189943	0.00119315119329719
462	cg06333058	1.09223327989582	0.00101004626984686	cg07162097	1.59461373578158	0.00174275934080536	cg21726132	1.19808392296118	0.0012823852877997	cg07861603	1.07606240237511	0.00107434354542904	cg06000345	-1.59297809750895	0.0012559073328943	cg01994243	-0.495693066468653	0.00159697789154576	cg15325641	1.3604609065566	0.000144600057726434	cg26470340	-3.05712097778013	0.000216209478483804	cg24477227	1.20111721731548	0.00119315119329719
463	cg21117386	-1.36559461922276	0.00101201001391165	cg09965557	1.19077656808399	0.00174923419304964	cg19099843	0.648022941902162	0.0012823852877997	cg27243409	1.52773574759216	0.00107492575491968	cg10246640	4.01528618710539	0.00126814035003445	cg08723357	-0.856966534961646	0.00159697789154576	cg02565062	0.482198998807865	0.000145247260391014	cg11123744	1.38418835116913	0.000216209478483804	cg22300543	0.7929437354324	0.00120249542095019
464	cg04794607	-2.55337939549994	0.00101374132851934	cg15604693	1.5471676573743	0.00174923419304964	cg18662644	-1.10556123730898	0.0012823852877997	cg13663190	2.33160003974656	0.00107786557947503	cg22294319	2.25518821490976	0.00126814035003445	cg25363445	-0.912787991357405	0.00159697789154576	cg23055547	1.22246029190305	0.000145289921088105	cg12201779	0.659460900111881	0.000216648161234096	cg06302321	0.831387246531765	0.00120249542095019
465	cg17090012	1.73701996058389	0.00101484753108571	cg01350824	2.41192060423216	0.00175012376263004	cg09420119	2.44880495062227	0.0012823852877997	cg00117624	-5.71018046674788	0.00108129610725745	cg25593726	0.997105463772769	0.00126814035003445	cg06761409	1.23175272395384	0.00160044961932971	cg24795933	2.87694320373501	0.000145289921088105	cg04008201	1.69965033116741	0.000219564454146169	cg20684796	-0.640922021287444	0.00120249542095019
466	cg07685202	-1.51781626716251	0.00101839684741154	cg23612142	4.60612072099879	0.001781567885929	cg27062636	-1.78959716026548	0.0012823852877997	cg27075708	1.40448412370946	0.00108129610725745	cg04733668	-1.17645260271357	0.00127561915418311	cg25370370	2.60134447610631	0.00160523479225852	cg25096700	4.92600760902401	0.000147446658822838	cg17259358	1.42086267129215	0.000219792383178878	cg07576142	1.11413576477534	0.00121382343981418
467	cg13344867	1.53925402597149	0.00102760256278309	cg18109106	-1.52717519654363	0.001781567885929	cg25322645	1.36731437377678	0.0012823852877997	cg09184192	-1.48288803059979	0.00108901504084061	cg24471120	-1.7575118355276	0.00127960592770035	cg13899293	-1.86654608476751	0.00160961539850944	cg12501754	1.0323501925948	0.000148408591906345	cg23831547	1.03041520676524	0.000219792383178878	cg19093756	-0.52019584160933	0.00121382343981418
468	cg16339550	-1.99850358334013	0.00102771692098085	cg21716443	1.32832126642735	0.00178790654473741	cg12431483	-0.841682014247548	0.0012823852877997	cg26276733	2.23918787775583	0.00108901504084061	cg14045845	-0.957689479160682	0.00128168251466631	cg19059663	1.82838068825914	0.00163410538250047	cg26310456	-1.99635221985333	0.000148408591906345	cg11064980	0.552277524070383	0.000219792383178878	cg18274325	0.495098783305828	0.00121450894181216
469	cg27255447	-0.996114769885205	0.00102771692098085	cg03605064	0.854675328299879	0.00178790654473741	cg02370376	0.918056939234136	0.0012823852877997	cg15039313	2.59876489753767	0.00109198312824029	cg05098664	1.14415172849728	0.00128168251466631	cg15364446	-2.18970345831124	0.00166655259287998	cg26876701	0.68416852907948	0.000148469631738634	cg07968271	1.01722430577034	0.000219792383178878	cg27079009	-0.871670714374916	0.00121500396160708
470	cg02324006	-0.852577895611956	0.00102771692098085	cg19050836	3.36330500778404	0.0017897256403661	cg04384398	1.04566620506703	0.0012823852877997	cg13899293	-2.08823781307761	0.00109915715940076	cg27630512	3.12188265728277	0.00128411958759391	cg18691242	-1.1538695249779	0.00166655259287998	cg15314010	0.461302185445716	0.000148469631738634	cg19383130	-2.28733759569907	0.000221672337370121	cg08064161	0.69229135956309	0.00121629409822997
471	cg20540714	3.38277316923272	0.00102771692098085	cg19234363	1.94698446478621	0.0017897256403661	cg23581129	-1.19664351302738	0.0012823852877997	cg05775593	3.00855948273452	0.00110114302118158	cg07562195	3.05435538253459	0.0012842946341294	cg14411560	-3.13900822993782	0.00166655259287998	cg10632525	0.464665979288603	0.000148469631738634	cg16504439	-1.95276732988127	0.000221672337370121	cg25880042	0.968471236472394	0.00121629409822997
472	cg18750825	-1.4899370696156	0.00102924075419175	cg23242017	-1.11700404097044	0.0017897256403661	cg18880319	2.66642284380661	0.0012823852877997	cg15448369	2.07861242234417	0.00110245941541236	cg16529318	1.32241210394642	0.00129567748484975	cg23586970	3.20778779891587	0.00166655259287998	cg16821426	1.93093078295749	0.000148737073119546	cg13662262	-0.966443477208012	0.000221672337370121	cg14016422	1.29796143811445	0.00121810701321913
473	cg24506149	1.16653767892554	0.00103453034772465	cg24715100	1.82425866787914	0.0017897256403661	cg23459915	0.536269694667298	0.0012823852877997	cg25686479	3.00082513929455	0.00110245941541236	cg20387395	-0.918174534306654	0.00130581258511844	cg00657694	1.58208526964505	0.00166846330621161	cg12293460	0.7468343763239	0.000148860854934828	cg03554702	-1.906488787192	0.000221672337370121	cg10048490	1.0007559049304	0.00121973354450591
474	cg05405747	-2.15938814494584	0.00103593142088125	cg11448675	1.50029573262132	0.0017897256403661	cg12987041	-0.590361943531934	0.0012823852877997	cg05679686	2.76207230223582	0.00110245941541236	cg16809457	-4.99639550135639	0.00130581258511844	cg05793340	1.3138534905285	0.00167312691684262	cg00556407	0.564316949390567	0.000149334200149593	cg11920122	0.552723067654904	0.000221672337370121	cg10740050	-1.1360945289557	0.00121973354450591
475	cg14262371	1.15649478626135	0.00103593142088125	cg04561464	-1.80741562768987	0.00180468907235466	cg02737268	-0.860721776873576	0.0012823852877997	cg17385318	-1.28489264632384	0.00110357800886197	cg19270050	2.23530666573912	0.00130984685150166	cg02844341	-0.917633459476251	0.00168036634148025	cg25291474	0.444383854341135	0.000149945329823501	cg17435929	0.839793945771302	0.00022299059277001	cg15750774	0.957138513600893	0.00121973354450591
476	cg02064366	0.934943566790534	0.00103593142088125	cg19295951	2.52870680621931	0.00180468907235466	cg19734045	2.07987502555832	0.0012823852877997	cg15724113	-2.0841001298724	0.00110357800886197	cg25975997	2.70634152079473	0.00130984685150166	cg00375157	1.66091017359987	0.00168036634148025	cg06304587	1.14682690283617	0.000151564884906981	cg05583033	1.4030839111121	0.00022299059277001	cg26640276	1.23473612177873	0.00121973354450591
477	cg07379949	2.95358362866229	0.00104824847785163	cg12477104	1.36218696813013	0.00180468907235466	cg21816240	1.23237923325305	0.0012823852877997	cg08940674	-12.0543256347798	0.00110725898737154	cg01863419	-3.40702229743611	0.0013245385487239	cg07102262	-2.48559368597872	0.00168036634148025	cg10649156	0.50460525755869	0.000151564884906981	cg21274025	0.622994603409611	0.00022299059277001	cg13461813	1.12527429867655	0.00121973354450591
478	cg13249674	0.74713243393177	0.00105476871059637	cg25959826	1.00419792123556	0.00180557647863872	cg18906028	1.71428952219321	0.00128402197004739	cg22411400	1.81305639919586	0.00111520698488344	cg16007019	-0.960090300096748	0.0013245385487239	cg22264409	-1.5336264177836	0.00168036634148025	cg04036009	-4.78175598608211	0.000151564884906981	cg03509655	-2.6718393069396	0.00022299059277001	cg13350855	0.429404140919198	0.00121973354450591
479	cg25190280	-1.63150465214711	0.00106014222943502	cg18204675	3.67691293123009	0.00181532632211183	cg18760467	1.28288888766973	0.00128896712757801	cg10836991	1.05218356575427	0.00111520698488344	cg06684288	-2.40414669515581	0.0013245385487239	cg12024564	1.83077546841851	0.00168496676623587	cg19096495	2.15509406418984	0.000151646564309145	cg27421117	3.50435415468017	0.00022299059277001	cg17588293	0.814173766342368	0.00121973354450591
480	cg25898197	1.02276754213188	0.00106105209053154	cg11783318	4.38132979202953	0.00181532632211183	cg00659910	1.04964225407172	0.00129157742479271	cg17438055	2.0481407336117	0.00111520698488344	cg10671710	2.87004871388743	0.0013245385487239	cg16035236	-0.667224977637896	0.00168520330669752	cg24026992	1.27058397504322	0.000151983910648688	cg20046611	2.22254397061795	0.00022299059277001	cg10289292	0.832885617001691	0.00121973354450591
481	cg09908110	-1.58013992722733	0.00106105209053154	cg00517612	-1.42449517394089	0.00181831126701351	cg08072369	1.68684555564345	0.00129836716142482	cg13337697	2.03590428276293	0.00111520698488344	cg14647880	4.79308054357541	0.0013245385487239	cg21278943	1.56397868255453	0.00169820210288654	cg00869550	0.761653300447317	0.000152184512075506	cg08245096	1.00489540844558	0.00022299059277001	cg20303399	0.39877042015951	0.00121973354450591
482	cg13488605	-0.917321826781079	0.00106105209053154	cg05748301	3.98964789773762	0.00183699682852302	cg24527015	0.858394374043484	0.00129836716142482	cg23471338	1.72226883481966	0.00111520698488344	cg23642392	3.23969080177457	0.00132602005935392	cg15363270	1.86929128008218	0.00169820210288654	cg07010741	-1.40527366645886	0.000152184512075506	cg15279718	1.69789779427302	0.00022299059277001	cg15494704	1.29196221767477	0.00121973354450591
483	cg02060567	4.16363591894047	0.00106208030628953	cg11923914	-1.77268275347432	0.00183699682852302	cg22205299	-1.5320185089007	0.00131048456990762	cg11469887	-1.02890062326968	0.00111520698488344	cg06724674	2.31741561658942	0.00132602005935392	cg18956798	1.07101722297673	0.00169937287707663	cg22345692	0.5918449498529	0.000152311198244124	cg02688710	-1.89784090318419	0.00022299059277001	cg01972790	1.09954999475375	0.00121973354450591
484	cg05094486	2.39947539669365	0.00106730003695145	cg20454213	-1.2635293520476	0.00183699682852302	cg10833826	4.3519619435519	0.00131048456990762	cg20749741	1.40576646983476	0.00111520698488344	cg13091160	-1.86223729896129	0.00132602005935392	cg19267248	-0.554145963233574	0.00170707904951584	cg13695309	0.890146676705138	0.000152311198244124	cg03566780	-4.28915335079364	0.00022299059277001	cg26395331	-0.850214714640958	0.00122481549507575
485	cg05999681	1.45341165531517	0.00106730003695145	cg15390650	1.02817661042616	0.00183699682852302	cg07072366	-1.04534064832778	0.00131048456990762	cg27288725	5.05336799329115	0.00111520698488344	cg06807915	-0.565241055985104	0.00132602005935392	cg27462780	2.24511224231724	0.00170736203554874	cg09221037	0.457460650224411	0.000156011516915474	cg14897316	9.76539313197121	0.000223421682088314	cg06386478	-1.16971660098854	0.00122886041593052
486	cg06211579	1.20690666967975	0.0010734100807477	cg10303308	2.07218806699338	0.00183699682852302	cg07981109	2.37844548322769	0.00131048456990762	cg06569417	-1.84209084204977	0.00111520698488344	cg22626587	1.65191075541058	0.00132799888468943	cg10664316	-0.596033867090627	0.00172985067214569	cg17906415	1.5779849645447	0.000156020397043135	cg12311175	-3.13954416721972	0.000223421682088314	cg09945120	-0.607693094676729	0.00123280068625186
487	cg07020080	2.46186074544904	0.00107641845664292	cg25728188	-2.96377090567546	0.00183699682852302	cg05941212	-0.65945751634833	0.00131048456990762	cg15989318	0.910971919195688	0.00111520698488344	cg11320318	2.54449294170907	0.00132799888468943	cg06924895	-1.65052649779774	0.00173647755743111	cg13599928	1.25997740297968	0.000156020397043135	cg04011182	0.626916324493774	0.00022388475826953	cg16146060	0.413355117467809	0.00123280068625186
488	cg25692290	-1.91483558752776	0.00107641845664292	cg17839399	1.612734873844	0.00183699682852302	cg03530172	4.16448461648959	0.00131048456990762	cg10638600	0.91819350388652	0.00111520698488344	cg05496383	-1.00931442849736	0.00132799888468943	cg16285217	-1.76014538889926	0.00173647755743111	cg21654968	0.740764978316514	0.000156020397043135	cg27307829	-1.82081273721322	0.000224023632080005	cg13839202	1.74252104807968	0.00123332352471852
489	cg27032153	1.41838141735597	0.00107763013623691	cg16502866	0.610275982627389	0.00183699682852302	cg15017087	0.542685215403265	0.00131048456990762	cg13678641	-4.70246649093274	0.00111785229876714	cg23262272	-0.76091701481249	0.00132840376162168	cg10400825	-0.94222259482051	0.00173952977624943	cg27256934	-4.85905256265954	0.000156020397043135	cg15822087	-2.37078535199521	0.000226690292468903	cg26088746	0.745443167648987	0.00123504130177501
490	cg20047116	2.55441161092132	0.00108591841270529	cg26233408	0.918481840527162	0.00185879821741946	cg09612467	-1.51797645935753	0.00131048456990762	cg10130639	-1.72021058380238	0.00111785229876714	cg05493265	1.91911906027368	0.00133529454445818	cg19779317	1.90975506088926	0.00175837916091194	cg22241571	-1.88792851376727	0.000156020397043135	cg12225026	0.984822533140729	0.000226690292468903	cg10172107	-1.8648556307145	0.00123504130177501
491	cg00872486	1.64754131204359	0.00108591841270529	cg14608180	1.31802410345245	0.00186073097695982	cg20180640	1.18472502913844	0.00131048456990762	cg17803054	-1.0682925092645	0.00111785229876714	cg12686344	-0.796700507246446	0.00133534026026139	cg16976628	1.22637721186996	0.00175837916091194	cg27493885	-1.69330180264167	0.00015713739095359	cg07468830	1.40984864354806	0.000229495951834849	cg26725246	-1.44795152939857	0.00123721836077008
492	cg07616828	0.977435084849008	0.00108591841270529	cg17166103	1.06465622349034	0.00186073097695982	cg04024637	0.722695364483718	0.00131048456990762	cg26162160	-0.732962148332576	0.00111785229876714	cg13720278	1.11008552591728	0.00134352981733734	cg26857078	1.68199721548918	0.00175837916091194	cg06046434	-4.82077931185978	0.000157155586969375	cg13501359	5.66237550841831	0.000230330206329611	cg25834518	1.48465570483002	0.00123721836077008
493	cg04767327	-1.35352318331296	0.0010977295904838	cg01425110	3.12801397559701	0.00186073097695982	cg05309651	-2.26446668908283	0.00131518837346681	cg02366059	-1.25287642096962	0.00112023954984541	cg17754783	1.11430465225442	0.00134352981733734	cg09976669	1.5748050385482	0.00176833802146398	cg20266595	-1.89760323138204	0.000157269584558875	cg03415466	2.08362571809773	0.000231034542518799	cg02990474	1.12527234941527	0.00123721836077008
494	cg11909444	-2.14944658967803	0.0010977295904838	cg02185248	1.84627440347555	0.00186073097695982	cg18286323	0.664322072620747	0.00132576290803152	cg21796911	-1.7186471324711	0.00113268369405651	cg04234238	-0.970613372432599	0.00134560148184238	cg02969458	-1.6977952430664	0.00176869115738063	cg03171659	2.5365635079979	0.000158001918657142	cg19510942	1.33045379641621	0.000232005248580973	cg10518811	-3.91400653631782	0.00123721836077008
495	cg17107388	-0.976778741656771	0.0010977295904838	cg11670954	1.27739474301744	0.00186073097695982	cg13648550	-1.31452564731679	0.00132722683812888	cg02763933	-2.80623403802366	0.00113269307255014	cg12453790	-0.732285778064921	0.00134560148184238	cg25506540	-1.44479110344163	0.00178053202535826	cg01507604	0.517731889917857	0.000158022996224436	cg21569844	0.716345884366111	0.00023494139055274	cg03682560	0.374887589380689	0.00123721836077008
496	cg26945813	-4.81541880558846	0.00110750727457358	cg14238664	1.25321094070022	0.00187761993914515	cg03703997	1.20938891635171	0.00133348223644736	cg17991940	-2.27942017271739	0.00113585736444848	cg07929090	-0.687597885480471	0.00134560148184238	cg00621646	1.26955195700187	0.00178317778552832	cg16372520	-1.27188357312271	0.000158135485615104	cg06936350	-4.91779645595852	0.000234944942637959	cg08049373	0.474518651624932	0.00123798151601568
497	cg07868041	-1.55369181945851	0.00111302792599439	cg12914362	-0.873628162758134	0.00188106603919111	cg23068701	1.03751534295317	0.00133992317135284	cg18452149	-0.991695206718089	0.00113703346958683	cg02255184	2.76933345080284	0.00134560148184238	cg04111078	-2.26670747727991	0.00178514152717385	cg27327551	1.41598475551167	0.000158135485615104	cg11546777	1.60481415260026	0.000234944942637959	cg09229912	0.404227582684945	0.00123802752571829
498	cg11009590	-1.28097083958073	0.00111302792599439	cg23605670	1.26721025321406	0.00188873585725062	cg26141063	0.964732359299072	0.00134753166533773	cg00328972	-3.05018471089238	0.00115099292891015	cg17645598	1.04087444254365	0.00134560148184238	cg23269922	1.18902761355784	0.00181486918819969	cg16141421	0.645266407261792	0.000158135485615104	cg04185862	1.28574509258518	0.000236181836343426	cg15928780	0.849432918192121	0.00124752875265827
499	cg14660710	-4.53122790314114	0.0011151181976171	cg02502307	0.742700696643863	0.00190226790156218	cg00186115	-1.43608068288121	0.00135267056493348	cg18349138	7.94130616626307	0.00115099292891015	cg20046611	-1.83730376519597	0.00134560148184238	cg14093395	-3.42704826662563	0.00181867320808926	cg13368215	-5.2259216135605	0.000158135485615104	cg08645375	-1.75452252120964	0.000236181836343426	cg06000701	-1.63763459491499	0.00124752875265827
500	cg00706444	-5.25707548796043	0.00111681387087476	cg04443103	1.53647688203187	0.00190226790156218	cg10891473	3.67630513382514	0.0013530990372816	cg20233419	2.07052406634669	0.00115417838049781	cg13762464	1.5934873659536	0.00134560148184238	cg03416812	-2.14434810823613	0.00182928916287429	cg21487099	0.836553806460469	0.000158135485615104	cg18078658	-1.97951232274595	0.000238303941523298	cg24584505	-0.860789528070799	0.00124923118414717
501	cg02536023	-2.8804386631269	0.00113042120297261	cg15339505	-1.56500290277481	0.00193465000305616	cg15497810	0.552496361314908	0.00135759550526518	cg24742092	2.3952277481323	0.00115417838049781	cg18495141	-1.70641132136858	0.00134560148184238	cg04610184	-1.4542723143844	0.00184344371368254	cg17025142	1.23909876210529	0.000158135485615104	cg27631381	2.86866874032094	0.000238303941523298	cg23687437	0.660516337189804	0.00124923118414717
502	cg03651629	0.751492083236187	0.00113401393080129	cg07069743	0.70901607461044	0.00194064636327943	cg27659014	2.03704052181256	0.00135759550526518	cg05119200	-0.823376489989821	0.00115679521294049	cg17418387	1.3950371423822	0.00134560148184238	cg27477030	-1.61330343651225	0.00187047864025095	cg00889308	1.38258217627772	0.000158135485615104	cg26309978	-2.0022581379069	0.000238303941523298	cg00556816	1.43546375610001	0.00124923118414717
503	cg22412063	-1.93239976202195	0.00114153717266111	cg24856050	1.15045727690743	0.00194895804765769	cg22416963	1.61085726076993	0.00135759550526518	cg12944017	1.14874660024069	0.00115679521294049	cg02576706	-0.706043776012079	0.00134560148184238	cg18464790	4.98969563193369	0.00187379553611542	cg21851386	-1.22345941585545	0.000158135485615104	cg14388937	-2.75797558432016	0.000238517746275458	cg26288249	0.508938040705484	0.00124923118414717
504	cg01997529	-4.55979709022876	0.00115356566473759	cg24343515	3.0901764735985	0.00196512935511481	cg19292957	0.623211917737228	0.00135759550526518	cg05374428	-3.09048627924433	0.00115679521294049	cg05436462	4.32481737496297	0.00134560148184238	cg18047609	-1.48389329396578	0.00188538253531073	cg12374021	0.773404679678518	0.000158135485615104	cg06739752	1.53012135517163	0.000238769386433517	cg13985979	0.74506127194517	0.00124923118414717
505	cg25368667	-1.08435945313705	0.00115459477922833	cg15666789	1.35566945115222	0.00196699061520783	cg08236123	-1.20048058305368	0.00136735689892974	cg12849314	-1.64339484559267	0.00115679521294049	cg26421554	-1.88507616236804	0.00134560148184238	cg18635064	1.72931688984103	0.00189054444312463	cg15257322	-1.22857081219766	0.00015887839220909	cg01969662	-5.25938062299939	0.000238769386433517	cg13750758	0.648550406860799	0.00124923118414717
506	cg01643441	2.4674975959642	0.00115459477922833	cg26931828	-1.98977966036505	0.00196699061520783	cg13822446	0.911436547066942	0.00136903814503725	cg25476028	2.11984521807999	0.00115715815212056	cg13427753	-2.07092544305699	0.00134560148184238	cg24675644	-1.93836456944031	0.00189244384710744	cg21057107	1.42239597268655	0.000159810967486332	cg00117624	-6.16091018793657	0.000241477377258101	cg05305155	0.96943053446061	0.00124923118414717
507	cg07279440	-1.36666461256468	0.00115459477922833	cg13157315	0.672344387886587	0.00197261424552855	cg26191024	1.64099965528216	0.00137806931117856	cg06802105	-1.32328882926264	0.00115715815212056	cg07861603	-0.964907929841874	0.00134560148184238	cg01138448	0.720233348834442	0.00190827575620157	cg21291896	-1.56633186910866	0.000159810967486332	cg12744888	2.27027837591503	0.000241477377258101	cg06952577	1.2005514879198	0.00124923118414717
508	cg02825701	3.76198499314463	0.00115459477922833	cg05728600	1.8586713001321	0.00197490887633178	cg02972607	-1.65422042167871	0.00137806931117856	cg12515231	-1.23547959724957	0.00115715815212056	cg20843830	2.53312811603969	0.00134560148184238	cg26198430	4.99014699096755	0.00190827575620157	cg22988851	8.33832667505672	0.000159810967486332	cg26931488	0.580898135601181	0.000241775191093334	cg08942191	-1.66853182093837	0.00124923118414717
509	cg23717686	4.54066181167598	0.00115777599626327	cg06788816	4.86098902689265	0.0019754659748884	cg10042840	-1.29100643963564	0.00137943013381635	cg10063961	2.57234559397176	0.00116707641220113	cg00960781	-1.57775211269195	0.00134560148184238	cg17525638	-1.25133302590457	0.00190827575620157	cg15391834	-4.82699338555218	0.000159810967486332	cg23293723	1.15233014913568	0.00024285646303281	cg00754688	0.400641615206073	0.00124923118414717
510	cg15844426	1.42244315096867	0.00115921001921693	cg05077358	1.05890884553626	0.00198187116544	cg14208531	0.659076594101665	0.00137943013381635	cg07311419	-0.778718801921138	0.00116707641220113	cg02128567	4.16956975512398	0.00134579959854792	cg07421595	-0.400382289435744	0.00190827575620157	cg19515035	0.992242601073169	0.000160029798825447	cg01257889	0.777945235415911	0.000245200641888366	cg25547902	-1.34287548764011	0.00125422077195027
511	cg09515372	-2.09798583543515	0.00116934383698203	cg13249674	-0.717987034309151	0.00199218274666059	cg23901606	1.2331472153703	0.00137943013381635	cg06901484	0.941442082507535	0.00117968428679777	cg11459266	-1.18523521749075	0.00134752087182897	cg01874807	1.50406112045292	0.00191215581049604	cg15158067	0.652074936221929	0.000160029798825447	cg09925793	-3.99521358758583	0.00024570735423814	cg24026226	-1.5487116025545	0.00125530252779799
512	cg15399466	3.89087848752953	0.00116934383698203	cg01771937	1.21832208660283	0.00199218274666059	cg03708797	0.59901238391717	0.00138033380258976	cg22218536	5.53138371730126	0.00118056099953012	cg06214651	-1.32480726357084	0.0013477506583083	cg05169722	-1.52229700632821	0.0019149810186041	cg13413412	-1.30669044733341	0.000160029798825447	cg06214651	1.59048451703679	0.00024829351664076	cg14172482	-1.01924245024121	0.00125530252779799
513	cg17131837	1.92819942379536	0.00117481133260937	cg05135596	0.712544632233163	0.00199591720478995	cg21883646	4.15049348375158	0.00138037443306449	cg12179044	-2.88984845459361	0.00118416999677119	cg08053901	-1.68409084844678	0.00134843826546482	cg23462514	-1.91037079593507	0.0019149810186041	cg19517467	-4.94948548800953	0.000160029798825447	cg26075090	-1.54377106374973	0.00024829351664076	cg19165946	0.461377483472394	0.00125530252779799
514	cg13793854	-1.21446041548435	0.00117481133260937	cg25005739	6.17241680585009	0.00201645706547782	cg07145354	1.30909910362071	0.00138037443306449	cg03938777	-0.81757811082869	0.00118744231939672	cg06386478	-1.29658125576767	0.00134843826546482	cg15867197	-0.67916667001025	0.0019149810186041	cg08182160	0.784726636675806	0.000161350389928983	cg05931177	1.27980460049552	0.000249530548197972	cg23534952	0.986301937439459	0.00125530252779799
515	cg16361947	1.83702078697582	0.00117481133260937	cg18359578	1.20737888396013	0.00201645706547782	cg19783954	0.579652058269882	0.00138037443306449	cg12575202	7.56865294372498	0.00118744231939672	cg10295247	-2.6700689524667	0.00134843826546482	cg11732282	0.993305858102254	0.0019149810186041	cg03369084	-2.87571893141476	0.000161350389928983	cg21199045	0.560134410046576	0.000251291508215171	cg01683278	0.794901996196286	0.00125888642227432
516	cg22342710	-1.56434824462957	0.00117481133260937	cg24573591	-1.27152649086414	0.00202649030372979	cg01253027	1.96178842337503	0.00138037443306449	cg23008426	-1.56908881637247	0.00118744231939672	cg13018922	-0.586169952698636	0.00134843826546482	cg27278807	-1.873226477145	0.00191923252207593	cg18120111	0.427694798604829	0.000161350389928983	cg22094802	-3.06753458313821	0.000251291508215171	cg25248113	-3.77068863569267	0.00125950079689327
517	cg26822602	3.989030679536	0.00117481133260937	cg23581656	4.56609569112438	0.0020285109351242	cg15837832	0.957852044083799	0.00138037443306449	cg00359435	3.90522618402713	0.00118744231939672	cg01447344	-0.742266151941759	0.00134843826546482	cg18195006	-0.832393487645719	0.00193176436680759	cg00911551	-2.09606527632137	0.000161656773593993	cg09580592	0.973916806684398	0.000253551884108917	cg14556323	-0.919714332112078	0.00126991105239264
518	cg10860470	-0.928964284353937	0.00117481133260937	cg01023734	1.0299020113375	0.0020285109351242	cg03612569	1.89539692172662	0.00138037443306449	cg16688434	1.20933790660648	0.00118744231939672	cg11152463	-1.04149268698079	0.00134843826546482	cg10093121	-3.11697074237169	0.0019326115964181	cg18676054	0.356506432623775	0.000161656773593993	cg26491791	-1.94772679411243	0.000253737334337739	cg12827351	0.440175624342915	0.00126991105239264
519	cg13600352	-2.6955477598369	0.00117481133260937	cg06459916	1.18719436581742	0.0020285109351242	cg11378389	1.30227309957425	0.00138211730606306	cg01483832	-1.63241911904888	0.00118744231939672	cg03896934	-1.05243955798201	0.00134843826546482	cg18947276	-0.670372453693804	0.00193408987126274	cg02114728	1.13554002553607	0.000161656773593993	cg26217483	0.546265447260334	0.00025457720287034	cg07173239	0.642098100159654	0.001272486092136
520	cg25741594	1.08552920520791	0.00117481133260937	cg00336791	-1.55027226980395	0.00202997347636375	cg26904212	-1.68294688431412	0.00138741209782781	cg00424059	1.77320859972954	0.00118744231939672	cg00064415	4.7201935307714	0.00134843826546482	cg02866391	1.67711244230153	0.00193408987126274	cg21951612	0.960846501228856	0.000161656773593993	cg14107807	1.05924192782693	0.000254828691898	cg16308174	-1.21249958472251	0.00127513916623619
521	cg01469688	-1.99756780205625	0.00117481133260937	cg25515502	0.854353764668718	0.00202997347636375	cg02174232	0.908095638057068	0.00138741209782781	cg05208564	2.50891908678487	0.00118744231939672	cg21082500	-0.574827606967385	0.00134843826546482	cg21746532	1.99350142823247	0.00193408987126274	cg23739046	1.06139214745229	0.000161656773593993	cg00372589	0.724101658307702	0.000256593899317666	cg12090430	0.948234070214723	0.00127513916623619
522	cg08237309	-1.52525916984543	0.00117481133260937	cg26316336	-1.25573787106374	0.00202997347636375	cg11246695	3.77715050564381	0.00138741209782781	cg20172563	-1.6631046725526	0.00118744231939672	cg06517799	-1.60832944838273	0.00134843826546482	cg02147683	-2.29619562200007	0.00193408987126274	cg13830221	0.522111643442725	0.000161656773593993	cg22902939	1.12856701080933	0.000256707555397943	cg00296391	0.540506640218371	0.00127513916623619
523	cg01851672	-0.726453354839395	0.00117481133260937	cg14258492	1.13002565449531	0.00203113722874664	cg09867669	1.15642207842857	0.00138741209782781	cg25662173	2.51357555336027	0.00118744231939672	cg21686532	1.30097494130457	0.00134843826546482	cg20516845	-1.12612742030106	0.00193408987126274	cg07380881	-4.85193145863604	0.000161656773593993	cg11950415	1.63680043883611	0.000257998343455358	cg16009387	0.852626152602747	0.00127710669840865
524	cg14827528	-1.05317037730307	0.00117535548276789	cg23560257	1.45118866551188	0.00203242734899883	cg11434614	2.42731265975641	0.00139494078270735	cg07639685	-1.2630012649598	0.00118785068489378	cg00583861	-0.718775393286902	0.00134843826546482	cg17255631	-0.498804299878535	0.00193408987126274	cg19059663	-2.05827800363616	0.000161656773593993	cg07675399	-2.59346388084448	0.000258855246389761	cg26033870	-2.83913987153499	0.00127779453597686
525	cg13415859	1.34219048211933	0.00118885927587258	cg23157916	2.59213483115376	0.00203242734899883	cg21679391	-1.2182781576179	0.00139494078270735	cg06310131	1.22194241145172	0.00118785068489378	cg02879849	-0.490253830756573	0.00134843826546482	cg13615172	-2.05455837169623	0.00193408987126274	cg09173348	0.743939567977173	0.000161656773593993	cg05943455	0.703485578258012	0.000258855246389761	cg26398867	1.34252125389178	0.00127779453597686
526	cg25657293	2.45543057272444	0.00119834642649877	cg01970904	1.77749617790028	0.00203502753085353	cg15684394	-0.871387430563212	0.00139829318522408	cg00687126	-1.27669085099174	0.00118847254401429	cg00027995	-1.67715256697186	0.00134947102950779	cg17617106	-0.625384262102473	0.00193408987126274	cg12613255	1.36413726226462	0.000163403743207524	cg07894945	3.02886186961139	0.000258855246389761	cg13339708	-1.93166406009552	0.00127779453597686
527	cg21701353	-1.76811859905839	0.00119834642649877	cg06397283	2.41905055600496	0.00204473211866208	cg11973903	0.93892268650762	0.00139884598506725	cg12159168	-2.55312358723768	0.00118847254401429	cg18050899	1.3035519354146	0.00135328345508993	cg24732796	-0.993960483980636	0.00193408987126274	cg03588267	-2.9219799617353	0.000163454725605628	cg06174454	1.66972283835053	0.000258855246389761	cg05795316	0.763150690944337	0.00127779453597686
528	cg04420294	-2.32690122728606	0.00121012840135604	cg02127745	-2.15934490120565	0.00206834023939812	cg27086701	-2.57029175420357	0.00140366616702488	cg26322739	1.58825234962153	0.00118847254401429	cg07888926	1.43001264055801	0.00135328345508993	cg26770787	-1.34616440543677	0.00193408987126274	cg19251600	0.595399365848205	0.000163587968282835	cg01031597	1.69952638304302	0.000258900741457621	cg21165252	0.551371587264847	0.00128142089859787
529	cg11753540	-1.84387384165341	0.00121012840135604	cg26208507	1.2250889785345	0.00206834023939812	cg25134515	1.38284274038731	0.00140366616702488	cg00139283	2.03459750154608	0.00119249161316623	cg07207080	-1.05091260547102	0.00135328345508993	cg04460372	-0.425390978639438	0.00193408987126274	cg22723791	1.25121462690488	0.000163587968282835	cg24227264	-4.96334938963644	0.000258900741457621	cg21761232	-0.794845873973041	0.00128191621451667
530	cg09693800	-1.89704178827405	0.00121145857698615	cg17274774	2.51693432540697	0.00207784373870512	cg06147210	1.24122830944686	0.00140366616702488	cg19239201	-4.04943985129692	0.00120155201094341	cg06859033	-1.47755486056128	0.00135704695110738	cg07907670	-0.614947674369649	0.00193408987126274	cg22844623	1.04134448457816	0.000163587968282835	cg20101376	-2.85835293931253	0.00025952512775771	cg19586661	-0.961936693885291	0.00128934156655323
531	cg12056977	1.02898409443008	0.00121145857698615	cg09563451	-0.898670730087256	0.00208330373783421	cg02524983	1.45910835866421	0.00140598657274079	cg04590790	-3.90812565587858	0.00120155201094341	cg14282114	1.78971115214233	0.00138603205679437	cg19486271	-1.13567094179913	0.00193533428412058	cg06045844	1.58740496600035	0.000164055978963675	cg23712980	-3.05223901751804	0.000259817141382549	cg23999422	0.535463932154018	0.00128952203542522
532	cg27058120	-0.681570363521247	0.00121145857698615	cg04397280	0.910160169332041	0.00209476107483949	cg19221078	3.24536153099048	0.00141236392437526	cg04008201	1.53980818243947	0.00120155201094341	cg11568095	2.64611652266924	0.0013924414144041	cg24508538	1.30921555089661	0.00194699857726879	cg00595022	-2.94775083436103	0.00016464451655944	cg01321876	1.16682422037787	0.000259817141382549	cg23039837	-1.07451220339533	0.00128952203542522
533	cg16517753	0.63132102317985	0.00121422980170195	cg20774490	4.75453769013906	0.00209476107483949	cg16116949	-2.67077194886065	0.00141236392437526	cg20091128	-1.42534550945566	0.00120674291563931	cg00106499	4.02518965024181	0.00140308975862303	cg03918237	5.25499821330597	0.00195592739597331	cg19365151	2.78154906034555	0.000165026167307268	cg09227150	0.693134871047752	0.00026004113973185	cg27023335	-1.48206434458061	0.00128952203542522
534	cg17428140	4.35727217354712	0.00121422980170195	cg06102149	0.956691935851202	0.00211019436429177	cg21832294	-2.51826696804614	0.00141236392437526	cg05454284	-4.68505744374171	0.00121312223397195	cg12274443	2.52360604108224	0.00140308975862303	cg10240079	4.10588602636239	0.0019696526917244	cg26711794	2.03713538200745	0.000165680795069714	cg07126635	1.31757231503401	0.000260114337949551	cg12469001	-0.951619311924451	0.00128952203542522
535	cg15485772	1.63868717015177	0.00121639166867672	cg17588350	-1.29629409389331	0.00211049201296393	cg04694024	1.1499610668666	0.00141636058271276	cg24911283	0.87400273831815	0.0012138921313918	cg26420469	1.42919850414302	0.00140308975862303	cg01678893	-0.819956034923361	0.00197779703226848	cg14790630	0.477377897385795	0.000165890283074324	cg05551922	1.23561452032433	0.000260117877319539	cg02269520	-0.831387863787617	0.00128952203542522
536	cg18770690	3.91587585800323	0.0012167659465225	cg18991596	-1.77287252357462	0.00211582907386156	cg00597890	2.86845005185512	0.00142468793825488	cg23555638	-1.79522380815513	0.0012211201261364	cg21457692	1.81682933792899	0.00141568069630839	cg15187756	2.07055898287632	0.00197779703226848	cg27525756	1.2073191494355	0.000165999279871106	cg04513015	0.939272436827734	0.000260117877319539	cg26378629	-2.28634561756807	0.00128955208487647
537	cg02617132	-4.69616996475784	0.00121689733737994	cg13404849	0.7741033295148	0.00211623310852623	cg21459939	0.751130240434633	0.00142468793825488	cg06957256	-0.802176027121692	0.00122843130645211	cg00596833	0.927535748804887	0.00141933125803035	cg10881764	-1.18239191614882	0.00198088757155356	cg09104457	-2.14927452477859	0.000166274597069446	cg22328890	-1.47517788753039	0.000260117877319539	cg18390472	0.479757011733788	0.00128955208487647
538	cg25354617	-0.681296602735062	0.00122023721316187	cg01883578	-0.976173475830881	0.00211623310852623	cg19632772	1.6178249563677	0.00142468793825488	cg20128365	0.851441246365841	0.00123798324820148	cg06725965	3.41663045467439	0.001435200312899	cg13925014	-0.53171706788898	0.00198789849810522	cg24256077	-1.49017676773167	0.000166696941744792	cg05928975	1.38206653780151	0.000261131369968794	cg21671983	-1.22596226567856	0.00128955208487647
539	cg12950732	3.73512821374135	0.00122201471362479	cg05869739	1.57683858645708	0.00214467191121183	cg04388901	-3.33956248634777	0.00142542398724261	cg23851685	4.59115826774157	0.00123798324820148	cg07550809	1.6394233873917	0.00144126520148566	cg00918914	-1.86471492317547	0.00202186977433971	cg07102262	2.79724197979225	0.00016704198841881	cg19582614	0.656509172092599	0.000262040685034573	cg16574871	0.788571115806108	0.00128955208487647
540	cg27376984	-0.718449973755443	0.00122207898295064	cg15363886	1.42095708962938	0.0021447697865678	cg25959826	0.903808386051473	0.0014323390202101	cg20656566	-3.12497833788559	0.00123974177312381	cg03063185	-0.685486924621709	0.00144589214331967	cg14178884	-3.32560878880553	0.00205608925072954	cg04990479	1.37135173649597	0.000167314165559609	cg02386244	-1.42063248444787	0.000263663564045474	cg04449045	1.18810337539852	0.00128955208487647
541	cg12314594	10.2704891839125	0.00122207898295064	cg07826516	1.03472328059472	0.00215447437056515	cg04197135	-1.40132760394552	0.00143705870036939	cg25212460	1.95858735314034	0.00123974177312381	cg03226571	-0.6041111615682	0.00146854446990104	cg20615639	-2.6420949424245	0.0020576572986714	cg03741773	1.1909567286396	0.000167314165559609	cg15986392	1.40275411848697	0.000263663564045474	cg24536942	2.493290759416	0.00129363243285518
542	cg05281304	-1.48796935075971	0.00122207898295064	cg06210783	-1.32344408152205	0.0021574416235737	cg25889750	4.07398856265238	0.0014375400893461	cg13668544	-1.70739030251336	0.00124060993186634	cg08599433	-1.52443561095924	0.00146973729052961	cg21800193	4.97131432203483	0.0020576572986714	cg10240079	-4.69035401226317	0.000167314165559609	cg21109955	1.96696150540475	0.000265937915494229	cg27093403	0.60372773759763	0.00129363243285518
543	cg14486319	2.35103367696042	0.00122207898295064	cg06713374	2.23421648697221	0.0021574416235737	cg18637901	0.597875310703134	0.00143807070653536	cg09858394	-2.42638882363695	0.00124060993186634	cg14511820	-1.16002527264435	0.00146973729052961	cg16789226	0.871197709880352	0.0020576572986714	cg16706324	0.575771008660193	0.000167314165559609	cg11860533	-1.29917188044145	0.000265937915494229	cg04613133	-1.19216663366234	0.00129700168659745
544	cg19136371	1.03105508016877	0.00122322406622939	cg23509098	-0.725354827132278	0.00216722139932621	cg13810832	1.0418790649009	0.00143807070653536	cg05334228	-1.29980719512062	0.00124419723455969	cg25364738	4.66034068248022	0.00146973729052961	cg06665485	-1.15608219753426	0.0020576572986714	cg00543329	4.80221414995618	0.000167314165559609	cg03528881	-1.64951734102411	0.000268228928829693	cg08588175	0.372663942448735	0.00129855820140845
545	cg21619017	0.945254784691517	0.00122516750576647	cg14581989	1.34074737735762	0.00216955877537022	cg12520724	1.69387289263009	0.00143807070653536	cg20303592	1.36135668085158	0.00124725280937142	cg21145551	-2.53992519076263	0.00147333574876367	cg07689301	0.990496773497949	0.0020576572986714	cg07584663	-1.03893663476699	0.000167428629598706	cg14524190	-2.40918949548396	0.000269041330123798	cg11107205	-0.871312032928706	0.0013008136155371
546	cg11204637	-2.06244471743427	0.00122516750576647	cg13133835	-2.06989476834785	0.00216955877537022	cg21837490	-2.05516055355222	0.00143914707051826	cg10112117	-1.94047315584427	0.00124805530794952	cg07688972	1.43800072674008	0.00147434121449284	cg05793687	1.58458117870853	0.0020576572986714	cg16762595	1.47883638010267	0.00016743562374271	cg22953248	-1.90548163371301	0.000269610241836465	cg09251197	0.750887848769721	0.00130279209851609
547	cg16275960	-4.43862964407705	0.0012279836936482	cg19706472	1.42813095312887	0.00216955877537022	cg08216720	1.67601909271885	0.00143914707051826	cg17645598	-1.13834596219585	0.00126275821608728	cg02497444	2.23944680294124	0.00147434121449284	cg20337959	-0.782455496320226	0.0020576572986714	cg25282715	0.505057018473102	0.00016743562374271	cg18278394	-2.71408077269404	0.000269610241836465	cg13714437	0.590626805299658	0.00130288361764969
548	cg10863922	-1.18314844641859	0.0012279836936482	cg26252281	2.05624921833401	0.00219622386560448	cg02472525	0.827203889313501	0.00144760599158707	cg10061107	-1.31195716223991	0.00126275821608728	cg25642567	4.46202500991267	0.00147937619509353	cg16407292	4.52214069340751	0.0020576572986714	cg03605784	-1.30919944928033	0.000168473670433768	cg13739582	0.45219876683601	0.0002697546149718	cg18590738	-1.01138462233126	0.00130288361764969
549	cg07955064	-1.93959299639183	0.00123119383590531	cg25293821	1.371256393517	0.00219622386560448	cg21799943	1.98668725837728	0.00144895075232331	cg14519553	3.55442428106862	0.00126275821608728	cg15382051	-2.05526765418296	0.00148568119521687	cg11748077	1.10765566346333	0.0020576572986714	cg02608656	1.50655113385429	0.000168473670433768	cg13571904	1.58565922574024	0.0002697546149718	cg20988573	-0.887030796791571	0.00130288361764969
550	cg15283212	-1.31959131943285	0.00123119383590531	cg10959877	1.15337732834962	0.00220998938007503	cg15494704	-1.27007571757897	0.00144895075232331	cg21326301	-3.09952260621936	0.00126275821608728	cg17329937	-1.81281952784561	0.0014900112487099	cg14002714	-2.64133115129666	0.00206398790744739	cg24675644	2.19938358925005	0.000168893126116938	cg00139283	2.20035634561209	0.000271000420824396	cg20738664	-1.09904713675161	0.00130288361764969
551	cg14641050	2.54357324774718	0.00123119383590531	cg20067477	2.13221884701642	0.00221446571002337	cg01783462	1.33030905146098	0.00145168630668715	cg19517467	4.83408041846165	0.00126275821608728	cg20206224	2.00215522800417	0.0014900112487099	cg03589311	-2.1755149046419	0.00209450377020537	cg25312937	1.27714738167676	0.000168893126116938	cg06826305	-2.83660753109217	0.00027108227349067	cg07146079	-1.03526850101605	0.00130288361764969
552	cg22846388	-1.66474371723962	0.00123120354307822	cg00373293	-3.00836314424251	0.00222192141909745	cg04783474	2.64551419862834	0.00145243016968827	cg11979452	-1.52999489201356	0.00126559242142611	cg02977405	-0.960164271673137	0.0014900112487099	cg16777517	-1.07788828309076	0.00210153741761137	cg12603029	1.28199283735728	0.000168893126116938	cg14813588	1.13454695295554	0.000276677938401196	cg18653282	0.345831117558349	0.00130879992033421
553	cg08166169	-1.22839992610814	0.00123120354307822	cg20604493	0.511394964085098	0.00223646112049675	cg00457166	0.770912962985303	0.001453769311621	cg03261565	-3.53559571890895	0.00126559242142611	cg03982350	-0.65469121033789	0.00149103498608295	cg25052040	-1.55052242520715	0.00210340046486296	cg00644103	0.480454771325883	0.000168893126116938	cg16673522	1.90851166321253	0.000278435252329531	cg20021784	-1.91714292619533	0.00130879992033421
554	cg26944011	1.63169939526211	0.00123255100214266	cg25642217	-2.67822162390821	0.00223646112049675	cg02672799	1.1399210846338	0.0014578398055696	cg20138423	-1.83159195910552	0.00126559242142611	cg15581500	-1.20340544002178	0.00149134578712922	cg21181210	2.14357771465118	0.00210497220109259	cg22468868	-1.86603473818758	0.000168893126116938	cg16897264	1.72740569740766	0.00027868156736814	cg06182381	-0.596593150203152	0.00130879992033421
555	cg04689371	0.812512037049511	0.00123255100214266	cg09167553	1.36259336982886	0.00224034123412433	cg08268266	9.96355399468279	0.0014578398055696	cg04707038	-1.5255268707112	0.0012687408071617	cg27233058	1.95654101798027	0.00150219032748809	cg21347377	2.28310966931155	0.00210497220109259	cg08268266	12.5170033017451	0.000168893126116938	cg05020125	0.651472389511779	0.000279087933135546	cg00167684	0.882349439867241	0.00130879992033421
556	cg14010829	-1.12517016616846	0.0012362693076144	cg06231364	-1.43479667860026	0.00226251167248066	cg11004563	-1.03792704036473	0.0014578398055696	cg03384413	-1.68666677285054	0.00127850708576968	cg24194203	-1.40110787083401	0.00150219032748809	cg12097945	1.38016225431067	0.00210497220109259	cg27596297	7.92547057759581	0.000168893126116938	cg10617994	0.851043431986829	0.000279087933135546	cg15482893	2.23644386881085	0.00131205025302536
557	cg02726826	-3.39846563961778	0.00124076338821257	cg07432643	4.55329258978397	0.00227682054824282	cg09515372	-1.84405385113005	0.0014578398055696	cg20967139	-1.00864364055614	0.00128643983258316	cg19087284	2.1433995670912	0.00150388828799641	cg16956892	-0.597778259069467	0.00210497220109259	cg01753950	-2.51079463343109	0.000170235220985974	cg05192326	0.745118926828065	0.000279087933135546	cg15581911	-1.26358161203039	0.00131631382286341
558	cg26771391	1.35281600558745	0.00124076338821257	cg20415308	1.71585169081844	0.00227682054824282	cg17019439	2.09371912737859	0.0014578398055696	cg01969662	-4.77425859725424	0.00128643983258316	cg07636991	2.23319619481981	0.00151900508884545	cg07390072	-0.489879904842366	0.00211558346943942	cg22211736	0.406335998625438	0.000170235220985974	cg17205928	0.479816136056156	0.000279087933135546	cg06549216	0.345638082683877	0.00131631382286341
559	cg22283488	-1.91134684072217	0.00124076338821257	cg04570604	1.5238938934959	0.00227682054824282	cg21604803	1.09694675786981	0.0014578398055696	cg08646988	4.34899588672651	0.00128643983258316	cg26889948	2.39239697469882	0.00153186792437952	cg15032490	0.579494100800633	0.00213876982954064	cg14190541	2.09308981351176	0.000170235220985974	cg20600756	4.05999036351756	0.000279087933135546	cg20084692	1.17543085413952	0.00131631382286341
560	cg08099689	-2.07418307813223	0.00124076338821257	cg09929650	0.69353090090793	0.00227682054824282	cg05083852	0.840949781058	0.0014578398055696	cg24101643	-2.17869247266868	0.00128643983258316	cg04153092	3.95453102499533	0.00153740404408264	cg10890030	-1.97485102600904	0.0021451373601344	cg24823638	-1.30097630417241	0.000171181087688263	cg23361127	-1.48028559445509	0.000279742445784846	cg00947324	-0.771741208898987	0.00131631382286341
561	cg21909343	4.13754659813862	0.00124076338821257	cg03673368	5.05189930087284	0.00227682054824282	cg00648274	1.45448752329017	0.00146552598484694	cg17401974	-1.62729502726583	0.00129150381436966	cg04421392	1.45786351829647	0.00153740404408264	cg11359655	3.10150204143695	0.00214575455073926	cg03132997	-4.87414264654536	0.000171181087688263	cg12816057	0.665943520314226	0.000280823682891692	cg08192305	0.808365320331946	0.00131631382286341
562	cg15363270	-1.88627994379384	0.00124076338821257	cg05282177	1.30026140462267	0.00227682054824282	cg21230147	-0.819878588174261	0.00146599823173043	cg26806924	1.16973235290412	0.00129326808561804	cg04255616	-0.885733156808459	0.00153740404408264	cg11507780	-1.96119446972616	0.00216745798897998	cg20053037	-0.851508789543064	0.000171953009262117	cg08068101	-1.41713080392531	0.000281095348618422	cg13696807	0.838509820158437	0.00131631382286341
563	cg26711794	1.82285094320485	0.00124076338821257	cg15720085	0.645557990364802	0.00227682054824282	cg17082598	1.08095744348527	0.00149294328771414	cg01447831	0.903093561582197	0.00129326808561804	cg22471742	1.67065672368806	0.0015381417783686	cg19968421	5.35825188534367	0.00217300270796717	cg07692204	-5.84640488859237	0.000171953009262117	cg22238558	0.912657176337339	0.000281390746231805	cg25134345	-1.00302832889274	0.00131631382286341
564	cg10122766	2.05260297491737	0.0012451168095677	cg01283579	-1.10743802458897	0.00227682054824282	cg03835793	-2.16608041814176	0.00149294328771414	cg00175987	3.9736312321998	0.00129326808561804	cg22342100	-0.498571163480502	0.0015381417783686	cg17996902	-1.33414186913453	0.00217454360314049	cg22393213	0.622111104794755	0.000171953009262117	cg10580455	1.62477115275636	0.000281390746231805	cg00579409	-1.49947261959006	0.00131631382286341
565	cg14552663	-1.37217049597293	0.00124715827965002	cg07066996	1.55515703132647	0.00227682054824282	cg19817367	1.44122025647762	0.00150809037404628	cg15070541	-1.56247321349968	0.00129326808561804	cg20988331	3.84352985338747	0.00154724425011567	cg19092837	2.29112811030813	0.00218996954348284	cg18509773	2.97945105176735	0.000171953009262117	cg13477253	-1.17005552489668	0.000281390746231805	cg21872942	2.04302873089012	0.00131631382286341
566	cg11928728	2.67833724260889	0.00125039313973594	cg17307278	2.30116156084238	0.00227801700932904	cg05658137	-1.0399034933951	0.00150890944738958	cg09084462	-2.86971451453142	0.00129545246181028	cg03366251	4.47315857984218	0.00155886425721596	cg19582647	-0.542901415484801	0.00221783864501635	cg21218089	0.53204439643091	0.000171953009262117	cg27553745	0.556091188021729	0.000281390746231805	cg20144984	-0.772408442947544	0.00131631382286341
567	cg09528494	-1.60407676725761	0.00125135513332732	cg01697687	1.18683510839449	0.00227801700932904	cg07865517	1.17198630229476	0.00151353937270674	cg22511413	2.3396351043962	0.00129553794838613	cg13946678	1.38711905257151	0.00156087839753294	cg05950098	2.12701910339114	0.00221979347149135	cg07011512	0.698149536892516	0.000171953009262117	cg10246640	-4.72080487557633	0.000281390746231805	cg19896232	-1.26453360633017	0.00131631382286341
568	cg13947272	-3.14929760531993	0.00125467228545741	cg16950941	4.79905602693828	0.00227941286955219	cg15072057	2.19593492237933	0.00152147272577903	cg19460042	-0.953836995206096	0.00129553794838613	cg22603280	-0.615389268158994	0.00156234140949345	cg19243965	5.21377862317543	0.00223131780077631	cg02227904	1.67893207332195	0.000171953009262117	cg01988233	1.39532260000472	0.000281390746231805	cg27462541	0.888024435590595	0.00131631382286341
569	cg00426903	-1.86655806265753	0.00125467228545741	cg07679173	1.22296007258622	0.00227941286955219	cg27216173	0.388640443070506	0.00152147272577903	cg21161162	-1.51916177736627	0.00129931752963742	cg22381351	0.84537064027245	0.00156284393804339	cg04665273	-1.59611876212925	0.00223131780077631	cg07263632	0.60012379655132	0.000171953009262117	cg03131587	1.01059255961299	0.000281390746231805	cg08420135	1.29266059844048	0.00131845231334318
570	cg19899836	0.686103286606976	0.00125533065280773	cg03099381	1.51650945453808	0.00233651587961153	cg20172563	-1.33227470402025	0.00152147272577903	cg26394008	-1.53429626119489	0.00129931752963742	cg20308335	3.66074121853831	0.00156330490962766	cg07843219	4.67854458904645	0.00225826899793993	cg17257862	1.50106609087024	0.000172227751769607	cg11063988	-1.09819746171171	0.000281390746231805	cg08356130	0.355458323046105	0.00131845231334318
571	cg19494181	-1.3765043605889	0.00125579810593746	cg19965868	4.37755338482337	0.00234175213772738	cg17569173	0.611350062135407	0.00152147272577903	cg21680222	1.77950108793073	0.00129985785858989	cg13789678	2.05740362827863	0.00156330490962766	cg16752653	1.3307969480758	0.00227915908819272	cg00055764	1.82595369404093	0.000172734905579965	cg10854764	2.7374142437851	0.000281390746231805	cg08638697	0.686002744603889	0.00131845231334318
572	cg05822299	-1.0929711867049	0.00125964904576437	cg05864433	1.79295968528227	0.00234801010724582	cg20507112	2.22700868098469	0.00152147272577903	cg25233555	1.37729434399187	0.0013014312567205	cg02689714	1.60878120871673	0.00156358244443793	cg04947391	-2.0522857505746	0.00227974464569955	cg22413215	2.21139753046667	0.000173346903843663	cg05194847	1.21419404614667	0.000281390746231805	cg17585356	2.53797747038378	0.00131845231334318
573	cg11026647	-2.62978367606381	0.00126421882750254	cg11223711	5.42754229002555	0.00236708072007751	cg14283311	1.82265101165312	0.00152147272577903	cg04714497	-0.704941595912898	0.00130273129254845	cg10332826	-0.750236504793188	0.0015659376367976	cg20883730	-0.434708590488491	0.00227974464569955	cg16490439	0.7083539808192	0.000173665907820616	cg24593076	-3.90613543117426	0.000281709464848428	cg22811668	0.76786652555666	0.00131845231334318
574	cg24515799	-1.45228433785259	0.00126421882750254	cg02913309	2.40983144128905	0.00237163215129361	cg26965059	1.24126080375143	0.00152147272577903	cg19541373	3.88363189950347	0.00130273129254845	cg17472390	-0.936185713653479	0.0015659376367976	cg19217692	-1.0967416257893	0.00229170083902857	cg15164335	2.87177529614306	0.000173674399347062	cg21409895	-1.87903651412767	0.000282381262169354	cg14928793	0.951804064539472	0.00131845231334318
575	cg15053410	-1.63449716493577	0.00126554194189831	cg19270309	1.34519867832574	0.00237163215129361	cg21984645	-1.05279933109948	0.00152285872114588	cg04765589	-1.39543200321252	0.00130273129254845	cg03445587	2.81486796485855	0.00157094719976443	cg02529166	-2.2540392822246	0.00229170083902857	cg16531941	-1.96821064689925	0.00017393345555023	cg24471120	2.06543300071832	0.000284213635953526	cg06448186	0.79100130235599	0.00131845231334318
576	cg04016326	-3.0209474348471	0.00127427955325173	cg18227160	1.3372086536025	0.00237163215129361	cg08166487	2.7947640638479	0.00153000031414525	cg10443823	-2.32220774094923	0.0013127647836714	cg05027035	-1.04828766571153	0.00157094719976443	cg16759783	-0.732196621286496	0.00229172129006699	cg20030274	-3.14546522001102	0.00017393345555023	cg20629239	0.63187835111552	0.000284213635953526	cg18662644	1.09064555162492	0.00131845231334318
577	cg07221258	-1.45440122919403	0.00127522276978185	cg11857428	2.00277097061647	0.00239233374198125	cg15796437	-1.48139193453246	0.00153154877857715	cg20297544	-1.53674393677869	0.00131755329527793	cg25617675	-0.611341608868532	0.00158208479162361	cg00778544	4.59665825785673	0.0022942870323705	cg13417396	-0.963545821631374	0.00017393345555023	cg18036171	2.07660437543009	0.000284213635953526	cg11846236	-0.903216421418055	0.00131845231334318
578	cg19322160	3.80524806247362	0.00127522276978185	cg21800290	0.861299315504942	0.00239347829814663	cg08874512	-1.17553012599821	0.00153154877857715	cg05408092	-1.00983306142368	0.00131755329527793	cg05046721	2.32749993636442	0.00158443810873263	cg25538512	-3.56044885003715	0.00230086145634655	cg14080925	0.541447205965	0.00017393345555023	cg21820436	-1.32040762564265	0.000284213635953526	cg04452185	0.837488324658263	0.00131845231334318
579	cg10648629	1.88463562225583	0.00127630879911777	cg09758167	1.55518106494988	0.00239690236281341	cg02166486	0.653123910375121	0.0015351201726953	cg07622412	-3.31079940595306	0.00131755329527793	cg04725812	-0.5961250630646	0.00158443810873263	cg11242444	-0.635311379704349	0.00230344881679222	cg08535317	1.59662222838145	0.00017393345555023	cg25032848	0.504186008739438	0.00028434086975926	cg27402871	0.79242021233018	0.00131845231334318
580	cg26446275	-2.29139964011713	0.00127849181473031	cg20156237	2.4886781108567	0.00240179976866322	cg22799141	0.72913899852973	0.0015351201726953	cg14221598	-4.4020541993532	0.00132065722054052	cg05583020	-1.45119118209191	0.00158443810873263	cg03968041	-0.459277827121943	0.00230344881679222	cg21627865	-5.12740391329529	0.000174359054426296	cg03980223	1.11011749178146	0.000284400529961658	cg07153757	0.730720858338941	0.00132100445945295
581	cg08931835	-1.73316020256509	0.00127849181473031	cg10208368	-0.848187275202763	0.00240758924304076	cg01284467	-1.23007486205105	0.0015378526587422	cg18868017	-0.889742501627618	0.00132847187978438	cg19142373	-2.55067420024706	0.00158807020494888	cg21545071	0.637369217896021	0.00230507894332305	cg16959219	0.593887041556805	0.000174359054426296	cg09695243	-1.10721040846372	0.000284400529961658	cg00664205	0.733982527054448	0.00132100445945295
582	cg26739923	-0.905818306274377	0.00127849181473031	cg14492282	1.41532967288113	0.00241153323335089	cg15354823	-0.804383255978833	0.00154155334751976	cg05809673	1.69798427733006	0.0013309809721058	cg01970726	1.62634482379649	0.00158807020494888	cg11255820	-1.471599393929	0.00231787627156242	cg25820491	1.31549728827052	0.000174554892481598	cg26279152	-2.71465254678843	0.000285578921545916	cg11998675	1.01819639199386	0.00132694183559788
583	cg15413377	-4.88591248281636	0.00127849181473031	cg21312412	-2.019617566877	0.00241546552332775	cg13825376	0.897275999790385	0.00154155334751976	cg23055938	-1.04110375751587	0.0013309809721058	cg19059663	1.80806879893264	0.0015943205069042	cg17653942	-1.0429780436509	0.00231787627156242	cg17438055	-2.04339291398714	0.00017579861317852	cg10538214	-1.58001784431931	0.000285578921545916	cg06939923	0.435851858060638	0.00132694183559788
584	cg18081071	-1.70674445679247	0.00127849181473031	cg25432992	4.9601659205173	0.00242352446564367	cg09250607	-1.1417533616855	0.00154155334751976	cg03364015	-1.21654360340946	0.0013309809721058	cg18916966	-0.588442053134436	0.0015943205069042	cg22907811	-0.901082431620947	0.00231787627156242	cg21956614	-1.04436003574146	0.000177851732295701	cg21871952	1.57128562855965	0.000285578921545916	cg17290554	-2.17487627946218	0.00132694183559788
585	cg09592219	2.51337338708316	0.00127849181473031	cg15716129	-1.82906864091827	0.00243668747407261	cg04998590	1.1099980649614	0.00155421824851177	cg08362529	1.36780811660063	0.0013309809721058	cg08457409	2.17092857532719	0.0015943205069042	cg11522251	-1.95933035095958	0.00232309631653896	cg02203106	-2.07854875211177	0.000177851732295701	cg11787176	0.433183477257898	0.000285578921545916	cg00843939	-1.69812969029139	0.00132873380384857
586	cg26935304	2.52011224461891	0.00129050615081043	cg06264592	1.36689624686459	0.00244600053505339	cg26343510	-0.93599432781263	0.00156500921934102	cg04132998	-2.64521202226033	0.0013309809721058	cg16092847	-4.2178443621662	0.0015943205069042	cg26468274	4.24482930450402	0.00234514781715674	cg02535822	-4.25949860331557	0.000177851732295701	cg09496178	1.45421984016969	0.000286868653176888	cg21572003	-2.28279064995801	0.00133203049452642
587	cg17579338	1.08870213051946	0.00129227968785583	cg03849047	-1.3104985686795	0.00244600053505339	cg22281721	0.958814634922449	0.00156500921934102	cg23985420	-1.93072568041277	0.00133225294665714	cg04804543	1.34354020566217	0.0015943205069042	cg19233297	-2.10918238869419	0.00234514781715674	cg07487535	0.63631028065356	0.000177851732295701	cg21120436	0.766666326264827	0.000290193658793391	cg16833797	-1.20982022918033	0.00133203049452642
588	cg20944133	-1.12251840879626	0.00129518828925656	cg05639912	-0.780676118149898	0.00244600053505339	cg11155438	1.25840158216346	0.00156921895053179	cg14254434	-2.42766639014391	0.001332260681671	cg12829016	-0.727250255748419	0.00159459881552933	cg25977504	-0.676671579588642	0.00234702360064092	cg03968041	0.528185721916278	0.000177895243834969	cg06890747	0.972140827611586	0.000290997000457647	cg14528835	0.493268945668941	0.00133224354194203
589	cg14307212	3.81184255284326	0.00129938161452747	cg26525796	-1.88021615843018	0.00244600053505339	cg21942438	1.89653520072369	0.00157077100524224	cg20495040	-2.64424885976088	0.00133972416298174	cg06082883	-0.678586043000058	0.00159459881552933	cg02624489	2.33450935347702	0.00234702360064092	cg06183410	0.462497653244716	0.000178964514004088	cg25211066	0.924360321695487	0.000290997000457647	cg24917229	-1.68062662550108	0.0013351034150207
590	cg19168961	-2.77584712855488	0.00129938161452747	cg13748577	-0.897866638414511	0.00245044483650213	cg09203966	-1.2334392794111	0.00157077100524224	cg07062540	2.7599612593361	0.00133972416298174	cg24065478	2.67707890197209	0.00160542971163867	cg17196268	-0.877564692385945	0.00234702360064092	cg25101255	-2.65340732501874	0.000179208366377841	cg24465224	0.910790065869902	0.000290997000457647	cg17481109	-2.78793740813031	0.0013351034150207
591	cg10985026	-1.24482058543055	0.00130285936819472	cg12447069	4.61840649991642	0.00245077826106703	cg07231787	1.08614961006185	0.00157077100524224	cg07675399	-2.35603138256931	0.0013413998417829	cg19102531	-0.861070992121187	0.00161222496082493	cg10613252	1.43608694473293	0.00234702360064092	cg19906737	-2.69811926532909	0.000179356862070991	cg02185248	2.21762824008111	0.000290997000457647	cg02298220	-0.723721668919011	0.00135448400506306
592	cg19022875	4.03282938326935	0.00130285936819472	cg00318347	-1.969022340449	0.00245133421217078	cg21197893	0.586733234563273	0.00157077100524224	cg18610616	3.33528412678177	0.00134277882970937	cg21767750	1.18077178476558	0.00161617501973368	cg15650530	1.09493764633918	0.00234702360064092	cg12477119	-1.89578860469462	0.000179528656596492	cg01907838	0.495976253895565	0.000290997000457647	cg26663293	1.17858794008973	0.00135448400506306
593	cg02061121	-1.19078408035694	0.00130285936819472	cg19468962	-1.89678512980289	0.0024527101224564	cg09863845	1.68433988040479	0.00157077100524224	cg23977911	-0.700145210849421	0.00135223564245927	cg15986392	-1.15286740859903	0.00163026965826742	cg06044945	1.54148041562781	0.00234702360064092	cg08031958	0.637207307971694	0.000179528656596492	cg05580415	1.78823369860424	0.000290997000457647	cg17762331	-2.07433390345505	0.00135448400506306
594	cg13634736	-0.569686535892521	0.00130285936819472	cg05160592	-1.3817958546557	0.0024528618969715	cg24613798	-1.0139424900051	0.00157280524499194	cg04887437	-1.28744519576566	0.00136311997697609	cg08482653	1.92097956085197	0.00163026965826742	cg10983115	0.81339453293074	0.00234702360064092	cg24889298	1.6433177950278	0.000179752334709223	cg26340916	-1.94169354402047	0.000292988235852774	cg19711578	1.34758059606542	0.00135448400506306
595	cg12074263	-1.5065002911697	0.00130285936819472	cg10746615	1.62534010032854	0.00245997369870223	cg07298845	0.979947534877727	0.00157768784480381	cg00022218	-2.35749874866371	0.00136859493446891	cg09945592	2.02782471632212	0.00163026965826742	cg14297504	1.09869337181174	0.00236120015936589	cg16449808	1.84502510164286	0.000180380484638143	cg01904183	-6.70977648580214	0.000293011051969751	cg10903525	2.15546242260959	0.00135448400506306
596	cg09586210	1.06202921638095	0.00131314415905157	cg07308232	1.34821054650505	0.00247292304322107	cg05576925	2.04286127084691	0.00157789071231243	cg23180534	-4.79471492184482	0.00137257020894897	cg04089426	1.52425428679734	0.00163026965826742	cg15077364	-2.09993260526111	0.0023627686771392	cg10983115	-0.936219788001069	0.000181207114004638	cg24657127	-4.94527644570043	0.000293011051969751	cg25322645	-1.34497131787654	0.00135448400506306
597	cg16164079	-3.95922677733092	0.00131314415905157	cg09019355	1.20912079653906	0.00247292304322107	cg22452578	0.606577437503897	0.00158180487180161	cg17315929	-1.33205570767903	0.00138225028950404	cg16734612	1.69354546936562	0.00163026965826742	cg16103656	-0.713689815593904	0.0023627686771392	cg03530172	5.12477070041776	0.000181252142793879	cg10863939	-2.61100332852544	0.000293874756127802	cg10007680	0.585990659162771	0.00135448400506306
598	cg19342159	-1.25612903549935	0.00131314415905157	cg17705066	1.0166264805675	0.00247292304322107	cg18590738	0.995346779453614	0.00158180487180161	cg16650228	2.73800183183129	0.00138225028950404	cg12831148	-1.1887481628363	0.00163026965826742	cg03691958	0.415754716391876	0.00238162351962148	cg16665634	0.667738027528757	0.000181649637420968	cg16206940	2.11677835485288	0.000294067432847437	cg21614491	-2.36629650650428	0.00135663054322791
599	cg02524983	1.62650052668852	0.00131322458312004	cg23991025	-1.28906741877059	0.00247292304322107	cg20430725	1.84965969687714	0.00159137978257694	cg26832062	-4.76061800667437	0.00138225028950404	cg11391544	4.2707649981492	0.00163026965826742	cg17088290	-1.94815923933102	0.002385186932446	cg03606915	0.609327551000341	0.000183057473498668	cg22232830	-5.09079596364365	0.00029645936418718	cg18221862	0.412272302727401	0.00135663054322791
600	cg01516580	-1.89957119928661	0.00131931070080824	cg22359362	-1.77317960779892	0.00247292304322107	cg05070626	1.49226501276435	0.001592301040855	cg00385527	-3.40507411398576	0.00138787145349169	cg01423044	-3.38644365682624	0.00163026965826742	cg12952552	4.01963940434503	0.002385186932446	cg00115629	-3.19655990050461	0.000183356460834447	cg07029665	-3.76495677012239	0.00029645936418718	cg00301172	-1.03067781959589	0.00135727990369887
601	cg09839322	-1.36099756696377	0.00131931070080824	cg14202825	1.00261403023788	0.00247292304322107	cg26944011	1.43157088957211	0.00159398659254246	cg14159924	-5.18363869845171	0.00139081588056612	cg00139283	-1.81140273184014	0.00163026965826742	cg18530175	1.35649165841688	0.00238687590434226	cg01364222	-3.44892849015288	0.000184250551367221	cg23016695	-1.51826512691316	0.000296595552733658	cg25579739	-0.98032700427167	0.00136171575141661
602	cg22471112	-0.849223066072645	0.00131931070080824	cg21619943	1.65889884530413	0.00247715523584349	cg07944916	2.78518172912246	0.00160997878086674	cg24327397	-2.16268979866761	0.00139081588056612	cg03041027	1.06249234652891	0.00165235334976764	cg23489236	-0.954018033484535	0.00238687590434226	cg08730989	0.587934398615392	0.000185419567493854	cg14192934	1.76334944761402	0.000296917993625174	cg14622443	1.25868645331481	0.00136172033915939
603	cg20948051	1.79650723873322	0.00131931070080824	cg02238556	0.89672939309102	0.00247715523584349	cg23159233	-0.683052443002916	0.00161568826299265	cg05313401	2.80704177239104	0.00139169466875695	cg14754637	1.67351561574247	0.00165235334976764	cg00921058	-0.927185294584972	0.0023923042670388	cg00092916	-2.63511869327637	0.000185419567493854	cg24974704	1.34003886721614	0.000296917993625174	cg16982087	0.661929355685814	0.00136251283241519
604	cg13020533	1.35395977356846	0.00131931070080824	cg27055732	1.66324870834711	0.00247733187641387	cg02511214	1.21641668913828	0.00161568826299265	cg11534339	-1.38270122618338	0.00139382711488024	cg17802460	-0.940568354266573	0.00165235334976764	cg04250661	-3.72436889416539	0.0024047792799042	cg05609536	-2.03011229867388	0.000185686774447428	cg16209444	0.721288590962986	0.000297088571309836	cg27295832	0.510847670795067	0.00136306062786383
605	cg14256568	4.4433487179145	0.00131931070080824	cg00759701	1.27979693812476	0.00251261151956376	cg12533768	1.21097320868743	0.00161895126821561	cg15905960	-3.89207250643871	0.00139382711488024	cg06567826	-0.812764896939618	0.00165235334976764	cg22270863	0.839913225274445	0.00241567553622885	cg14022501	0.457062582042419	0.000185686774447428	cg03407228	0.704880561421715	0.000298063768762313	cg19026124	1.31428458659384	0.00136934032047314
606	cg20033401	-1.01304727415239	0.00133122215051772	cg07965255	1.3129240896597	0.00251261151956376	cg05099605	0.942037308556743	0.00162176843419517	cg00330502	1.26172878803386	0.00140106722753885	cg06261007	2.95700959911633	0.00165235334976764	cg19907409	-1.90051425233635	0.00241567553622885	cg01111397	-3.58046366713849	0.000185686774447428	cg16084776	0.762523300193665	0.000298424433474771	cg05380916	1.07291557648343	0.00137231061126534
607	cg11029159	1.00370482655791	0.00133919675975469	cg26994671	1.20179582429008	0.00251261151956376	cg01223741	0.948455837248263	0.00162192953879584	cg27095988	4.69622876230083	0.00140106722753885	cg05223210	-0.723059660689742	0.00165323553789173	cg19932477	1.23338150157311	0.00241741214025936	cg21287127	-1.35536396884997	0.000185686774447428	cg12483927	1.46544403721453	0.000300215063733625	cg20862977	-1.70562918466041	0.0013728263919388
608	cg21279603	0.593634322091729	0.00133977422514813	cg25663379	1.73297068741387	0.0025168666517015	cg11731221	-1.18474677429698	0.00162378338481134	cg03983811	4.18828812719236	0.00140772463675712	cg19026124	1.45292395641827	0.00165323553789173	cg13783719	-1.19836363533886	0.00241799963093807	cg10830374	4.0207881739251	0.000186995921330457	cg22001167	-6.6164502271212	0.000300445130124433	cg00030523	1.16534615904276	0.00137639722689491
609	cg01329445	1.55951371267107	0.00133977422514813	cg12096363	-1.14850009607739	0.0025168666517015	cg10625771	1.29734733841319	0.00162523139304776	cg24471120	1.88618540480944	0.00140955525883415	cg17623021	-1.802755104771	0.00165323553789173	cg00596222	0.88162244710338	0.00243853437855334	cg03293884	-2.99030466976479	0.000186995921330457	cg13118906	5.10841087856145	0.000300445130124433	cg08520191	-2.63450666636986	0.00137639722689491
610	cg05299703	-1.12317256260422	0.00133977422514813	cg27247569	0.943348946127944	0.00253676065196263	cg20170110	0.882310686385906	0.00162944928759072	cg06431702	-1.1946018202565	0.00140955525883415	cg08619119	1.9728323404345	0.00165323553789173	cg17888151	1.94811040071425	0.00244404515673786	cg05718035	0.491066634889778	0.000186995921330457	cg15930041	-1.68796039554869	0.000303032205080772	cg17009510	1.90298802145192	0.00138190934784258
611	cg06865749	-0.847749561483007	0.00133977422514813	cg15291235	4.04900990306427	0.00253942565493495	cg03308831	1.84075964777367	0.00163206055140573	cg00746308	1.44239858635063	0.00140955525883415	cg20351778	4.96620351271575	0.00165323553789173	cg06057885	1.10560952250788	0.00244404515673786	cg20937600	0.496547053371896	0.000187384479943331	cg23501177	0.557605038971049	0.000303032205080772	cg20635724	-1.11128493471693	0.00138458610434356
612	cg19277954	0.521241615435542	0.00135341217629479	cg27212213	-3.20397544937132	0.0025457032882809	cg10060487	0.628791343028775	0.00163206055140573	cg12604181	2.22867146479947	0.00140955525883415	cg05165990	-0.954653760573652	0.00165323553789173	cg01630883	-2.14621568891148	0.00244404515673786	cg03983811	-4.26285796739045	0.000188888707429771	cg25660036	0.540581400341099	0.000305727363811846	cg26571889	1.14692924737268	0.00138713298732302
613	cg27485596	-1.0395375935869	0.00135816771204404	cg05453337	1.25158268254464	0.00254870379906052	cg15197200	0.744654962463868	0.00163837517609034	cg00119464	-2.12471806536769	0.00140955525883415	cg22625548	1.55758995146593	0.00165785025993166	cg14724072	-1.89638033220319	0.00244404515673786	cg18123763	0.860412788220168	0.000188888707429771	cg20728639	0.922187142933767	0.000308358350364465	cg07222943	0.763592018103827	0.00138713298732302
614	cg21011121	-2.19625102129391	0.00136266979183297	cg23811952	0.878066408643811	0.00255408230178795	cg02640306	1.63166112412434	0.00164560059309595	cg20821187	-6.2440828297061	0.00140955525883415	cg21836919	3.21525632301872	0.00165855005640528	cg18126791	1.76300476918629	0.00244404515673786	cg21462596	0.51840315861804	0.000188888707429771	cg06161550	0.758977528750684	0.000308358350364465	cg02653117	-1.57221307722954	0.00138713298732302
615	cg26401541	-7.91985176007539	0.00136266979183297	cg17591574	-1.45688675428386	0.00256673462121521	cg06802488	-0.709055351876955	0.00164808596027181	cg03722513	-8.61256855115158	0.00141480328971003	cg26423677	3.77141954160939	0.0016595236776499	cg03852018	-0.452537233842779	0.00245206417113154	cg27500720	0.493909760105926	0.000189320845910962	cg20631270	1.41403552927428	0.000308358350364465	cg12333398	-1.18009885814902	0.00138713298732302
616	cg03703997	1.33399013889378	0.00136266979183297	cg01157032	2.44226850170289	0.00258474319021434	cg08172536	2.32447055376057	0.00164808596027181	cg09667247	1.48069963110008	0.00141480328971003	cg23977911	0.630313654457284	0.0016595236776499	cg21680388	0.839361611707385	0.00245626803226112	cg06384952	-1.86039258263613	0.000189320845910962	cg06229674	1.09086212506649	0.000308358350364465	cg12159863	-2.02900461154577	0.00138713298732302
617	cg10548978	0.716753167041376	0.00136655161587126	cg02905066	1.8286241929446	0.00258867625455708	cg25784048	-0.687104220532889	0.00164856753426311	cg25338563	-1.61631458306295	0.00141480328971003	cg10349879	-1.58187600560035	0.0016749203381589	cg07337619	2.17131122648497	0.0024717075996989	cg04336624	1.3991307246453	0.000189704499789646	cg07025752	0.662666855203853	0.000308358350364465	cg10146186	0.330749450938698	0.00139236747409941
618	cg00660025	-2.38080954054093	0.00137013222842343	cg14270835	1.51676856303081	0.00258879362044188	cg08508721	-1.08323271290716	0.00164878454191937	cg10340671	-1.75941701961597	0.00141480328971003	cg17364417	-1.26058439430667	0.0016749203381589	cg25408950	-1.83828852821971	0.00248505623793801	cg18597989	-1.94884632350918	0.000189808011911504	cg07388347	0.577298923458544	0.000311141368100158	cg21173805	-1.99833272306206	0.00139297895313246
619	cg14970543	-1.31504373021107	0.00137073287517851	cg08830754	2.63491714451983	0.00258879362044188	cg01441014	1.85080565657726	0.00164878454191937	cg10782297	-1.60731672969871	0.00142043984578694	cg19719355	-2.53689295570632	0.00167926331184567	cg27023168	-0.747773201658021	0.00248505623793801	cg27260738	-5.80109026904938	0.000189808011911504	cg05659420	2.42214335376016	0.000311141368100158	cg22060954	0.573642461636073	0.00139306529223396
620	cg25096700	4.30269548637451	0.00137309883784849	cg05026415	0.770840536917898	0.00259972533425591	cg27596150	1.78956773081102	0.00164878454191937	cg07661377	2.86004922866797	0.00142805551540703	cg07851808	1.86081091693349	0.00167981311506132	cg05719512	-1.75454340323345	0.00248505623793801	cg06651838	1.75634255504826	0.000190380003573356	cg00119011	-1.78583510861678	0.000312013623933278	cg18726079	-0.797631015858131	0.00139306529223396
621	cg08275084	-0.929879845330861	0.00138259175462066	cg21996049	-3.23413304425791	0.0026019057113133	cg15434403	1.1456764667391	0.00164878454191937	cg06457011	1.83119458849321	0.00142815461584061	cg26358141	1.01985770108361	0.00167981311506132	cg07912501	-2.72359315804276	0.00248973783558684	cg11145197	-6.48257435224442	0.000190380003573356	cg02246427	1.32193838701553	0.000312168415056935	cg13213314	0.841831606461811	0.00139306529223396
622	cg22281721	1.07594295283549	0.00138259175462066	cg18990157	2.84838421785144	0.0026019057113133	cg01560119	-2.35311123744981	0.00164878454191937	cg12376406	-1.67675952217552	0.0014300501675899	cg07813252	-0.757320685407898	0.00167981311506132	cg06313381	-1.3504923487019	0.00251000272707065	cg19713609	1.16956521233715	0.000192242817013345	cg06906827	0.979315750298293	0.000312168415056935	cg22601108	-2.31177853449148	0.00140671532265383
623	cg19107647	-3.1608514776602	0.00138259175462066	cg09655782	2.48536218412983	0.0026019057113133	cg15661865	0.8363334440572	0.00164878454191937	cg25937233	-1.68721419363111	0.00143433749225078	cg25837377	1.49355371385194	0.00168000170643116	cg15260428	-0.720601403950651	0.00251208149278802	cg10534490	0.450727859402087	0.000192691295467892	cg10005534	1.47818389053732	0.000312320983977389	cg27394217	-0.911664770890278	0.00140671532265383
624	cg24044049	-4.01690906572902	0.00138259175462066	cg20479231	0.737802432175725	0.00262084534052031	cg13802001	1.19198422584579	0.00164878454191937	cg24086788	1.83894927339318	0.00144680803905058	cg11427907	1.77586265778891	0.00168838157109811	cg05684132	3.74345424337468	0.00251208149278802	cg19337854	0.54194503108671	0.000192691295467892	cg03055241	0.608184136590933	0.000312320983977389	cg10231344	-1.21107734662712	0.00141024331778529
625	cg15147534	-1.08637745534931	0.0013961153876732	cg16677285	1.3262709463101	0.00262560046921316	cg02197330	1.1015791572881	0.00164878454191937	cg01775098	-1.85349153123208	0.00144872479570223	cg07352382	1.69921918049562	0.00169334961639274	cg18231215	-2.75758066170355	0.00251208149278802	cg18538253	-2.5095087511754	0.000193103968653199	cg22413194	-3.10272696329926	0.000314622199358635	cg14842441	0.936825307747909	0.00141024331778529
626	cg00543329	4.24741611202774	0.00140245234983009	cg06883859	0.920564682097607	0.00262734421797224	cg15601281	0.728052680541914	0.00164878454191937	cg04518136	2.80521051767349	0.0014744123377657	cg21110739	-0.960922211673803	0.00169334961639274	cg14722226	-0.983326213180245	0.00251208149278802	cg11099734	0.521351817521415	0.000193108783867234	cg22880518	-4.54723249505676	0.000314622199358635	cg02154914	0.397535459467252	0.00141024331778529
627	cg23305971	-3.10359360598392	0.00140245234983009	cg26169845	-1.55675788358201	0.00262994267154641	cg17733919	0.791768243873687	0.00165966977647501	cg00562604	-2.81091352183147	0.0014744123377657	cg04198545	-1.32012529190016	0.00169334961639274	cg22968028	-1.04867603579495	0.00251208149278802	cg06037770	0.836899189103913	0.000193108783867234	cg23275463	-3.92072347219015	0.000315336537566118	cg14326416	0.503797059259755	0.00141024331778529
628	cg25560965	-4.6705403092829	0.00140245234983009	cg04389439	2.39343176281298	0.00262994267154641	cg00200164	2.12576693143519	0.00166115167355843	cg26099134	-2.86063194308482	0.00148190227360523	cg03877640	5.34586073027192	0.00169334961639274	cg00801339	0.921624416703055	0.00251208149278802	cg06282613	2.40142842378243	0.000193861047759499	cg10208583	-2.10960258522061	0.000315963390680123	cg02123767	0.977702200207721	0.00141024331778529
629	cg24924243	3.03021528963807	0.00140261547690628	cg12126656	2.13586157803746	0.00262994267154641	cg00234809	0.678572274483391	0.0016631036315724	cg07102262	-2.69923847337232	0.00148598735813744	cg08759150	-1.28034543220246	0.00169334961639274	cg05157912	1.43278278223101	0.00251208149278802	cg14051567	0.721404456509229	0.000197639428279706	cg00816258	0.917521006982041	0.000316439452812857	cg11844537	0.892052901322239	0.00141024331778529
630	cg15970363	-1.9992698889448	0.00140745824229813	cg21982902	-4.03437676746343	0.00262994267154641	cg17739694	1.14017905695177	0.00166326418778738	cg08426962	-6.27956100945064	0.00148639065109853	cg13678641	4.13287079060177	0.00169334961639274	cg02535822	3.66608794707085	0.00251208149278802	cg00829688	-2.51597812836743	0.000197678394973351	cg16724811	2.02384581864894	0.000320841021784617	cg02143791	0.741357059788366	0.00141061767032269
631	cg21308660	-2.63140811573049	0.00140957796697437	cg21808707	-0.779704208254937	0.00263192395928363	cg16631025	0.849818730895614	0.00167372392648394	cg22920707	1.92119217153831	0.00148639065109853	cg15844308	1.1530744030496	0.00169334961639274	cg10997901	-0.575045936525783	0.00251208149278802	cg20382695	0.539234212643143	0.000197678394973351	cg12944704	2.31841151715472	0.000321589957219696	cg09384400	1.14504915194476	0.00141061767032269
632	cg09201469	-0.770225273162248	0.00140984375985837	cg10863922	1.12267576305043	0.00263796236975459	cg05119117	1.04246040354681	0.00168287684095412	cg19261612	-1.43554590451163	0.00148639065109853	cg14107159	1.63418943121981	0.00169334961639274	cg17257862	-1.28783380082213	0.00251208149278802	cg12737285	1.03650809322878	0.0001981542513524	cg10933035	2.02469877224552	0.000321589957219696	cg09039367	0.439654514757664	0.00141061767032269
633	cg04249779	3.02347804536597	0.00141031348197188	cg13600352	2.54365967415318	0.00263796236975459	cg14539466	0.929809464173351	0.00169228860342307	cg25141490	-1.41075430853658	0.0014959262611873	cg07501988	-1.041288007125	0.00169334961639274	cg17132507	-0.808486386934848	0.00251563255828365	cg11987757	-4.08152240664829	0.000198597929052857	cg13379325	1.30085122132266	0.000321608774914664	cg19701246	-2.08150026251835	0.00141061767032269
634	cg08761921	0.975034545980056	0.00141031348197188	cg16802439	1.483155616002	0.00263796236975459	cg13848395	1.14239629449422	0.00169403077687473	cg05269442	3.33562058486615	0.00150005794412302	cg05718884	2.15543116020927	0.00169334961639274	cg00881440	1.50544442510094	0.00251808675571715	cg15912427	-1.33353976524756	0.000199347904501199	cg24493367	-4.4862719411862	0.000322007628736457	cg16753167	0.550152671601816	0.00141061767032269
635	cg15914990	-2.0784666057367	0.00141658964162062	cg20056914	0.91690026530141	0.00263796236975459	cg11892200	-1.38299363172805	0.00169746170761396	cg10994214	-1.26631137937939	0.00151556549403105	cg22023797	-1.45550026774911	0.00169334961639274	cg06890065	-2.45499217785435	0.00251808675571715	cg22468999	0.425923742651739	0.000200183252965221	cg07921649	0.745775399995533	0.000323200064942589	cg03777022	0.879492855305242	0.00141061767032269
636	cg02507246	1.65442102408908	0.0014173760547466	cg00278102	0.891230275939403	0.00263796236975459	cg25640615	1.63145699724473	0.00169751620872554	cg05382730	-1.20849219856049	0.00152181423884762	cg04376644	1.80350018374112	0.00169334961639274	cg20966316	-1.24018480517681	0.00252309766676125	cg03852267	-1.90198778950069	0.000200183252965221	cg04138346	-2.28372333810302	0.000324770454430878	cg03138091	-0.874470845833022	0.0014116559530732
637	cg04544533	2.01741406914298	0.0014173760547466	cg27284424	2.99462563857299	0.00263930366952446	cg11783318	3.87013473839165	0.00169911316231742	cg11588729	-0.941826224179349	0.00152181423884762	cg21297677	1.54387287199129	0.00169334961639274	cg07275851	0.844236627693036	0.00252309766676125	cg25929234	0.575464382458553	0.000200183252965221	cg12944017	1.21563751113844	0.000324770454430878	cg03059138	0.933670506272532	0.00141785949323428
638	cg09990222	2.64952854378762	0.0014344864259577	cg06826574	1.48909916965002	0.00265302577073338	cg15240253	0.782393032695264	0.00169911316231742	cg27611887	3.19646599548482	0.00152204115973257	cg15260250	-0.984399925177281	0.00169334961639274	cg03819338	-2.06722090824677	0.00254202847385922	cg20214973	0.543784361176275	0.000200183252965221	cg16276523	0.976020783165924	0.000326681055290421	cg20461270	0.999692339747277	0.00143010120906149
639	cg10576132	1.97523801332267	0.00143787391478754	cg00512178	1.14984602311473	0.0026657866504281	cg13029853	2.23703870270082	0.00172512203654235	cg10660426	1.17286180902441	0.00152463311056063	cg04093125	-1.63699553765791	0.00169334961639274	cg05355094	-0.571811511818982	0.00254202847385922	cg04078896	0.765052078474294	0.000200731481432629	cg22569340	0.818272342499093	0.000328039890800045	cg14595083	0.86468008671027	0.00143010120906149
640	cg10347949	-2.01035076284285	0.00144497615758215	cg15072057	2.3598345633034	0.00267050772905083	cg05236313	2.47758302578841	0.00173842253067225	cg19142026	5.45710655475547	0.00154042393661772	cg16248432	0.793683521258493	0.00170090095249028	cg12829978	1.2414843034864	0.00254202847385922	cg13463335	0.669625222249732	0.000200800761177799	cg19063688	0.9302667569514	0.000328039890800045	cg02504956	0.725674999419622	0.00143010120906149
641	cg09889850	-1.40349908976198	0.00144530879605965	cg23719508	3.77704330918345	0.00267793755926823	cg21071727	0.546077250241483	0.00173842253067225	cg27586324	2.56804128763295	0.00154111875913043	cg13518257	1.51592844264699	0.00170909773744795	cg09690215	-0.783591434537197	0.00254202847385922	cg01267941	-2.5372248066016	0.000200800761177799	cg09976669	1.86590824182646	0.000328039890800045	cg15375239	-1.0541240757966	0.00143010120906149
642	cg12676740	2.23931329119796	0.0014460522445714	cg02276361	2.44691867001155	0.00267793755926823	cg10649156	0.389101811569881	0.00174061795346581	cg21409895	-1.70091521513683	0.00154111875913043	cg21320095	-2.69650317307053	0.00170909773744795	cg19695805	0.955955214907076	0.00254202847385922	cg01356297	-3.34720923088956	0.000200809887191178	cg11702129	1.44290171024751	0.000329976449581376	cg26293060	0.359754497552371	0.00143237660048849
643	cg09086714	0.893439874452211	0.0014460522445714	cg10538214	-1.26579601390422	0.00268332844816467	cg17703658	1.11257841892014	0.00174061795346581	cg11625382	1.2581846597692	0.00154111875913043	cg06280568	2.75877538943873	0.00171258389827334	cg05992301	-2.45808304877473	0.00254202847385922	cg24253500	0.444494234163761	0.000200809887191178	cg19403335	-2.65702078513228	0.000330208391476721	cg19744242	0.693320222494725	0.00143237660048849
644	cg05662582	-2.10503663643627	0.0014460522445714	cg22039268	-1.06235163300509	0.00269182854420722	cg05324959	0.88122119229625	0.00174061795346581	cg05747251	-1.30095108082621	0.00154111875913043	cg25456310	-1.11943989657812	0.00171258389827334	cg01486576	-0.962368662323279	0.00254202847385922	cg04272694	0.837102466053831	0.000202354861143266	cg21335046	0.578119442504437	0.000330208391476721	cg08335854	-1.03884087429226	0.00143237660048849
645	cg25306432	0.573160069841358	0.0014476041815165	cg19364635	4.72155889396135	0.00269182854420722	cg15473155	-0.883868037898301	0.00174061795346581	cg05977072	1.83346198776294	0.00154111875913043	cg09416543	0.999009378893835	0.00171344900175127	cg26477871	2.75594640939687	0.00255228020720998	cg14077270	3.04607973919347	0.000202354861143266	cg01552731	1.19904838962604	0.000330657224660991	cg19503586	1.31244172684791	0.00143649527615126
646	cg15604693	-1.53469060446468	0.0014476041815165	cg22568267	0.727690615966341	0.00269182854420722	cg18990035	-0.972109018596243	0.00174061795346581	cg22144284	-3.61793525674973	0.00154111875913043	cg01146928	-2.18640649396509	0.00171344900175127	cg07825247	-0.65889966706613	0.00255528088836321	cg04061878	-2.55521795031961	0.000202354861143266	cg26431823	0.512319734540382	0.000330804969991897	cg03222009	0.556000255563596	0.00143649527615126
647	cg17142344	-3.65616141027818	0.00144895598455898	cg21307634	1.79008828582418	0.00269182854420722	cg05851396	1.4747685656748	0.00174061795346581	cg11391544	-4.67295356843141	0.00154111875913043	cg01831390	-1.11153590419475	0.00171344900175127	cg21226412	3.27012443481325	0.00255528088836321	cg22680075	0.48003701908699	0.000202354861143266	cg09197895	-1.45999631216871	0.00033152371989478	cg16105531	0.397692289713335	0.00144327241473736
648	cg11118357	-3.04158992936099	0.00145069575244406	cg11941813	1.97321932392961	0.00269182854420722	cg19136371	0.894738731519313	0.00174061795346581	cg03521982	-0.817934161927887	0.00154111875913043	cg08102837	4.48464044212887	0.00171439179234294	cg25976016	4.15976781414844	0.00255528088836321	cg09068378	1.10744980177469	0.000202354861143266	cg23845450	0.876807571266508	0.000332358169099345	cg18284252	-1.78218762269407	0.0014460787269396
649	cg18640234	1.32547478960303	0.0014544860038871	cg12950732	-3.52979088602299	0.00269182854420722	cg01874807	1.33389363678548	0.00174061795346581	cg07732971	1.32889292717726	0.00154111875913043	cg21455891	-2.18763639420041	0.00171876700288324	cg20271466	-1.97828759657627	0.00255862275598477	cg12635919	0.523607059792176	0.000202354861143266	cg00419855	1.30275798078701	0.000333929623016558	cg23466771	-0.758960605503239	0.0014460787269396
650	cg07380881	-4.25785077081778	0.0014544860038871	cg21711868	4.22719517654842	0.00269182854420722	cg18773571	-1.5027746749611	0.00174061795346581	cg01584104	-3.0429018514798	0.00154347252282182	cg10878896	1.91933574747317	0.0017189436315733	cg21218093	-1.00500018760826	0.00255871271111465	cg23693971	-3.21821834402713	0.000204612743135784	cg10532384	0.793801277577237	0.000334719654715155	cg01450228	-0.74096042222245	0.0014460787269396
651	cg00822735	-0.824712164390477	0.00145454513072589	cg05575046	1.98441574658536	0.00269182854420722	cg00994717	0.810515128478161	0.00174061795346581	cg17418507	1.28330054297049	0.00154347252282182	cg12582262	-2.50043604047833	0.00171966868604919	cg01910875	-2.87821930423053	0.00255871271111465	cg10543035	1.83725568475339	0.000204612743135784	cg08723541	1.04283296152035	0.000335531299149046	cg07724623	0.589162091169673	0.00144613486917662
652	cg11709870	-2.69088279402375	0.00145729040693422	cg06697929	1.25529844782177	0.00269182854420722	cg07780377	1.0713829749249	0.00175771821646923	cg05038920	2.46966237019662	0.00154347252282182	cg18970405	1.81373409446382	0.00171966868604919	cg02498206	-0.549764904943005	0.00255871271111465	cg13607473	-1.18092622300936	0.000204612743135784	cg27247569	1.15297868144872	0.000335531299149046	cg12058878	0.569286844815315	0.00144662152164134
653	cg02932904	-0.892207979288236	0.0014631692747883	cg22456366	-0.713515987766191	0.00269182854420722	cg17177017	0.779115102043306	0.00176408995225836	cg09087462	-1.48354653528849	0.00154568932406459	cg10921334	0.731825779290938	0.00171966868604919	cg17292885	-2.17289331095041	0.00255871271111465	cg16695193	0.55970815323559	0.000204612743135784	cg24547092	-2.50938724835115	0.000335531299149046	cg03741498	-0.806025918287544	0.00144662152164134
654	cg24922308	-2.40146854883573	0.00146364736459063	cg04742624	1.03415494622234	0.00269182854420722	cg15712869	0.478920607412981	0.00177492229587536	cg06301220	1.42648363405721	0.0015458745823152	cg01704593	-2.70082985287559	0.00171966868604919	cg22342100	-0.479817525200235	0.00255871271111465	cg01263407	1.93619895827324	0.000204612743135784	cg05632420	2.24645197133878	0.000335531299149046	cg05212119	0.517863129712581	0.00144707614290084
655	cg02631119	1.45723595669638	0.00146364736459063	cg08961621	1.2987649588366	0.00270956463274912	cg14734794	-1.85633591917673	0.00177614107436102	cg25629077	4.52394795361974	0.0015458745823152	cg15434853	2.75291629658106	0.00171966868604919	cg12486944	-0.978651395512002	0.00255871271111465	cg14118546	-2.37007242802444	0.000204612743135784	cg08197142	1.23596906156541	0.000335531299149046	cg24464101	0.802061558735121	0.00146190351078694
656	cg06763161	0.703310562377176	0.00146364736459063	cg01959541	1.81848600463553	0.00271589486204811	cg15615829	1.77043232845606	0.00177614107436102	cg23439012	-5.47522720240928	0.0015458745823152	cg09874671	-1.40647994834878	0.00171966868604919	cg05810949	1.27972687136647	0.00255871271111465	cg12533271	-2.2585146515162	0.000204612743135784	cg25421108	-1.60100662681285	0.000336340378003697	cg18422852	0.656817300604858	0.00147913341103823
657	cg19680881	0.89843110315212	0.00146364736459063	cg01313796	5.09044320658671	0.00271733362237013	cg14768892	1.61084544805875	0.0017841693761316	cg03920369	-5.07052096697974	0.0015458745823152	cg02688710	1.52366765131258	0.00171966868604919	cg08541061	-0.731532149644551	0.00256781836129484	cg14192582	0.667484680288725	0.000204612743135784	cg03998104	0.675504590721711	0.000336340378003697	cg15337877	-0.836894346254566	0.00148279901092535
658	cg20197358	-2.74910369514935	0.00147211298310078	cg23188430	1.39346041325257	0.00271733362237013	cg09475045	1.03075752988885	0.0017841693761316	cg04883903	5.54166645349648	0.0015458745823152	cg01154234	-0.689516566158407	0.00172862772978048	cg19692774	-0.985017378888591	0.00257347262738064	cg01171597	-4.851024509346	0.000204612743135784	cg14946192	-2.08746450789248	0.000336340378003697	cg27378591	0.593242366996479	0.00149153617584528
659	cg17196057	0.444158581470827	0.00147318140015468	cg01645113	0.984273496195746	0.0027201642201129	cg14697583	0.399683555551317	0.0017941449507816	cg11233366	0.901296763822124	0.0015458745823152	cg20355062	4.02006753321229	0.00172862772978048	cg04529955	-1.41887560353392	0.00257959737920049	cg07177756	-2.37611396255081	0.000204612743135784	cg02287105	1.41838824858421	0.000336340378003697	cg13514175	-0.775625508489388	0.00149494114602127
660	cg16456087	2.75886463342985	0.00147962560805386	cg00998774	1.97021425530085	0.0027285275118116	cg09595275	-1.52056431460896	0.00179569191079271	cg24805728	1.6160188171695	0.0015458745823152	cg04921814	1.36966852192461	0.00172862772978048	cg13134990	-1.60495461038411	0.00257959737920049	cg25135706	1.40682915018396	0.000204612743135784	cg15993795	-2.47697275775159	0.000336340378003697	cg14162912	-1.80611956924996	0.00149648544041664
661	cg20734092	0.97285750504583	0.00148013655775274	cg26075090	-1.2161015987827	0.0027285275118116	cg09022647	1.84749249676754	0.00179572349507071	cg06922338	-1.70761782658573	0.0015458745823152	cg10768734	1.89665649935584	0.00173060871908977	cg09948336	-1.5184526194015	0.00258317376533404	cg16051792	1.5126698034895	0.000205011854294365	cg18408962	0.898746825129221	0.000336598528628706	cg03525628	-0.576972552355058	0.00149656310274252
662	cg15769920	1.43784983675513	0.00148013655775274	cg18831841	1.49179558485956	0.0027285275118116	cg25651278	0.733616424492557	0.00179572349507071	cg02696607	-0.93655331286487	0.0015458745823152	cg22978658	3.62817672684984	0.00173100640168975	cg05181727	0.95917668125741	0.00259101935692157	cg21278943	-1.72484453575158	0.000205270367942828	cg23508333	-1.9684630370609	0.000336598528628706	cg13891539	0.960161210410984	0.00149656310274252
663	cg12033187	-0.909648153354795	0.00148393671694701	cg19618634	-1.35429648366618	0.0027285275118116	cg17803713	0.586595143974443	0.00179572349507071	cg25480785	0.860940520550846	0.0015458745823152	cg22265640	-1.25447235312415	0.00173704752174641	cg16004435	3.34815451577686	0.00259359051574428	cg02147683	2.56310504225436	0.000205804254117232	cg22847089	-2.31837434179925	0.000336598528628706	cg03945320	1.20185652989398	0.00149656310274252
664	cg09868354	-4.06079666198587	0.00148467868893642	cg10717121	-3.35490357660113	0.0027285275118116	cg17411642	0.743786668272655	0.00179572349507071	cg22608017	-1.3094470956514	0.00155529904911342	cg12371889	-1.56266835057615	0.0017418368302982	cg03105070	-0.940418270989755	0.00259359051574428	cg17181660	1.20236235604463	0.000205804254117232	cg07617764	1.57174554311295	0.000336598528628706	cg06145569	-0.85340136620156	0.00149656310274252
665	cg10159923	3.18113199965049	0.0014847794580942	cg06220545	1.76346771142805	0.0027285275118116	cg15011721	0.948324850754733	0.00179572349507071	cg13214005	1.52951737411556	0.00156386849102202	cg14399236	2.23955925809876	0.00175694371832291	cg12546015	1.92484522989335	0.00259359051574428	cg16563984	-2.10002435247846	0.000205804254117232	cg22490758	0.706220945091437	0.000339265669575374	cg18532488	0.425698058331942	0.00149968108927793
666	cg20573831	-2.370763829342	0.0014885457070478	cg07509708	1.72163796170906	0.0027285275118116	cg05547765	-2.25797799631867	0.00179572349507071	cg25538512	-3.95530843610081	0.00156831644947333	cg09499724	-1.51652198518254	0.00175842894949013	cg15577390	-1.15707775293112	0.0025990133938791	cg13694471	-2.54225726848452	0.000206008139326522	cg20010418	1.42986791787207	0.000339294040028985	cg07575425	-1.49565088942683	0.00150432065186066
667	cg23127434	2.23032272689996	0.00148997764145082	cg13316171	2.45098527013095	0.00273468749360568	cg06568490	-1.54975210110308	0.00179572349507071	cg18081881	1.60853682866319	0.00156831644947333	cg06824581	-2.15479362098129	0.00176292234493154	cg10112117	-1.67737951744333	0.00262141532365287	cg08921404	1.46799599822473	0.00020621987660337	cg18385371	0.705747407414262	0.000340903445118056	cg26574247	0.346682474548668	0.00150508224202324
668	cg17921310	-1.20377885002714	0.001496911854869	cg21979972	1.01399877280449	0.00273468749360568	cg24866437	1.26175525040498	0.00179572349507071	cg02690969	1.66934886534763	0.00156831644947333	cg17006772	0.995443099337911	0.0017729788188216	cg10878896	1.86889430245217	0.00263237127830103	cg23301257	-5.25481284833012	0.000206346922898237	cg03141347	1.50151605555294	0.000341557500206292	cg17024526	-0.727444705519614	0.00150508224202324
669	cg27556332	-1.20119903390871	0.001496911854869	cg14090487	0.860999049588441	0.00276032216958281	cg26591391	2.31461988988229	0.00179572349507071	cg06521827	-2.60672516136578	0.00158089870612426	cg14268600	-0.764185612934185	0.00177703334085478	cg02767777	1.05098039617539	0.00263237127830103	cg21599798	-2.19980290607742	0.000207146251114184	cg00499787	-2.6990484174724	0.000341557500206292	cg00195054	0.726430629684337	0.00151065662765112
670	cg16605590	4.21184597754819	0.00150149507680687	cg00706444	4.90554350083277	0.00276735894296404	cg26586813	0.981441741430333	0.00179572349507071	cg02924425	-0.878282939241962	0.00158403764499166	cg11111474	1.43312734926729	0.00178764637582877	cg07906175	-3.62210778581399	0.00264194934449052	cg18512313	0.759343276759209	0.000207640062582607	cg07399520	0.685798653653881	0.000341654599055638	cg09307468	0.633300433175702	0.00151369870844857
671	cg18282812	-4.03987453434037	0.00150149507680687	cg04575263	-1.3767517541253	0.00277928065320144	cg25158147	-1.34646858485265	0.00179572349507071	cg08061334	1.38849062774617	0.00158403764499166	cg00485090	-0.867931557655298	0.00179052306093729	cg02927023	-0.685795086058407	0.00264878256936027	cg06814482	-2.78357584879542	0.00020850710653869	cg11950212	0.577012016871985	0.000341654599055638	cg19116545	-1.33184770842531	0.00151518391862694
672	cg04711328	-2.31537830383069	0.00150149507680687	cg18471471	0.99299796177146	0.00278779236859125	cg20978010	-2.20569043174637	0.00179572349507071	cg02163215	-1.35058085353177	0.00158403764499166	cg20000602	1.21230074245557	0.00180432417302936	cg12308865	-0.954340896175133	0.00265435218301182	cg02690969	-1.70156584705902	0.000208979378560986	cg19253743	2.39102275441855	0.000341654599055638	cg14229655	-1.20598394016317	0.00151518391862694
673	cg02396967	-4.15246214774078	0.00150149507680687	cg25456068	0.680193119893567	0.0027889309149426	cg16140449	0.898645585802853	0.00179572349507071	cg07259710	-2.31069226274248	0.00158403764499166	cg06906971	-1.96586857382762	0.00180432417302936	cg22778303	-1.08964782115402	0.00265435218301182	cg08482978	2.20784954938763	0.000208979378560986	cg22829799	0.968054425798757	0.000341688634075609	cg08753375	-2.23792039741409	0.00152179629417664
674	cg13547771	-0.691486090869433	0.00150556434752047	cg08042322	1.54386495867556	0.0027889309149426	cg10226213	-1.56346384515227	0.00179572349507071	cg15743799	0.878373382674725	0.00159273133745052	cg14564558	4.13204755896478	0.001811395749626	cg13569651	4.78248978864133	0.00267051305968752	cg19625115	0.545279387687756	0.000209439777732497	cg24027596	-4.12003545169898	0.000343544788921418	cg00111244	1.34615644012839	0.00152179629417664
675	cg00206185	3.78854791772366	0.00150958983551067	cg24295032	1.57669307021898	0.00279889018165458	cg26957811	-0.916659300250504	0.00179572349507071	cg02951261	4.2921867701892	0.00159273133745052	cg24228819	-0.540919620348892	0.001811395749626	cg20235383	-1.12733022774795	0.00267408184827187	cg05589276	0.680964678470237	0.000209439777732497	cg08017858	0.809500983537927	0.000343816731343527	cg23149302	0.736014736846293	0.00152179629417664
676	cg17292885	2.23661190267604	0.00150958983551067	cg09210026	-0.746378183041352	0.00279889018165458	cg11790938	-0.448971977952646	0.00179616464718612	cg15218847	-2.01158053449449	0.00159279660219745	cg06318401	-1.43805418777679	0.00181695864578488	cg26755700	1.39887596216863	0.00267718921853341	cg21477508	0.795832694873716	0.000211945760599306	cg06821841	0.928569699285885	0.000343816731343527	cg17006772	0.897642112610845	0.00152179629417664
677	cg25928603	-2.20869867510203	0.00150958983551067	cg14404158	-1.01005943751044	0.00279889018165458	cg16766542	-1.16003116797724	0.00179616464718612	cg24725657	-1.87140209502649	0.00159550515882901	cg21420746	2.10009789932854	0.00181728973080213	cg22511413	2.02607796051051	0.00268584874521468	cg05747251	1.32079308930151	0.000211945760599306	cg06310131	1.28967317175854	0.000343816731343527	cg03568507	1.56459033153949	0.00153218413660358
678	cg18373668	1.03323024320348	0.00150974303348539	cg02427438	3.68869271578378	0.00281611304980614	cg20334079	-0.847697849872203	0.00179616464718612	cg17374727	1.5939843755107	0.00159801646403499	cg27139067	2.58784066111928	0.00181728973080213	cg10073898	-1.67641569998631	0.00268584874521468	cg17973462	-1.7381651437302	0.000212367688769462	cg17150080	3.12325794126783	0.000343816731343527	cg10581625	0.928205131300982	0.00153218413660358
679	cg15316789	-3.30192777682852	0.00151095736938747	cg13353990	-2.88313591509584	0.00282947634707368	cg05341353	2.32756850171854	0.00179616464718612	cg18303175	-0.85247065912558	0.00159801646403499	cg06431702	1.06813677153563	0.00181774153775619	cg09573585	-1.19110853563844	0.00268584874521468	cg26503344	-2.47855627677966	0.000213212242084144	cg08714895	1.17440846457462	0.000343816731343527	cg01021724	-0.823771320586751	0.00153711100488168
680	cg02895278	2.56853515654622	0.00151360036145558	cg15086932	1.19753225619679	0.00282947634707368	cg04911180	1.72084661612378	0.00179679466898245	cg26410450	0.713405700262268	0.00161488131841657	cg02872070	-1.42155977038734	0.00182272477724099	cg17405801	-0.583171806454327	0.00268584874521468	cg18611668	-4.73179972954695	0.000214299698359789	cg02016721	1.43567004348717	0.000344114061736515	cg24933134	0.912751869575158	0.00153807564490913
681	cg16613133	-1.59492114460665	0.00151360036145558	cg21207567	2.36286012256396	0.00282947634707368	cg16941177	1.93191275295357	0.00179761659101292	cg15649852	0.89523199723609	0.00162293895217751	cg05632420	-1.86204705722778	0.00182272477724099	cg24535855	2.00508456846343	0.00270422663400296	cg20619523	0.887007538109292	0.00021447636431032	cg14745748	0.480190689623984	0.000344114061736515	cg25187763	-2.34533514477838	0.00153807564490913
682	cg20945531	1.8213278830927	0.00151960972118963	cg04705429	-1.54299972179929	0.00282947634707368	cg01310481	0.628487296895571	0.00179761659101292	cg05307864	-2.38055828616145	0.00162293895217751	cg14985635	2.93996953852833	0.0018241230930564	cg18263852	-0.757015147948575	0.00270422663400296	cg26245256	0.477521200064055	0.00021447636431032	cg24185357	0.657684788112293	0.000344114061736515	cg03383434	0.777099432787749	0.00155418998021083
683	cg01276891	1.06018422155146	0.00152011936114951	cg16987437	-1.38752073444042	0.00283844426206234	cg22683277	-0.576764328260809	0.00180138160619709	cg23999812	1.03515255659182	0.00162293895217751	cg07805833	-1.74389193807107	0.00183428189934385	cg01095395	-1.92561612193051	0.00270969208218075	cg13175078	0.465312001615132	0.00021447636431032	cg07836661	4.35048242633995	0.000345149883342656	cg02649514	0.444633333226555	0.00156519442379486
684	cg00277342	3.96916646172508	0.00152116019217369	cg22598458	-1.58784664332075	0.00283844426206234	cg19648552	0.551606206638624	0.00180442640379911	cg19476058	-1.61221400872864	0.00162461210833444	cg06506077	-0.495501296245662	0.00183755695413891	cg15468506	-1.24601402958799	0.00272300206585229	cg24677093	1.23400196703231	0.00021447636431032	cg16825288	-1.85325240015925	0.000345149883342656	cg09921707	0.923927672580684	0.00156697587755512
685	cg16684817	-0.854916254971751	0.00152116019217369	cg16371688	1.96651126223459	0.00285508636783793	cg19134567	-0.86361656836561	0.00181104241245253	cg03419475	-0.98459411259873	0.00163029629505977	cg20147497	1.47758884413683	0.00184143763848617	cg06044756	-1.36093990648244	0.00272955587603916	cg13065537	-2.40266774803361	0.00021447636431032	cg07472841	5.56081941794459	0.000345149883342656	cg04046704	0.411306136688825	0.00156697587755512
686	cg20089532	-1.58198464481182	0.00152116019217369	cg07037412	0.925613071623442	0.00285761645822561	cg25642217	-2.3950945282106	0.00181104241245253	cg02727247	-1.26375766117111	0.00164980518163873	cg24610854	-1.32293534636458	0.00184240482310908	cg01455446	-1.89070431839245	0.00272955587603916	cg00221904	0.640404158391298	0.00021447636431032	cg17593329	1.50997888052597	0.000346144929145797	cg19286699	-1.10073883076498	0.00156697587755512
687	cg03836901	-0.741317130158587	0.00152552145839464	cg01005349	0.88784670110736	0.00287843303900412	cg22317668	2.34629460783961	0.00181648891348836	cg16390044	2.25317011682581	0.00165873821907471	cg26834504	-3.01426371320249	0.00184767827169256	cg07156557	-3.19555527979581	0.00272955587603916	cg20996887	3.07230042697408	0.00021447636431032	cg20657864	0.944821737191044	0.000346144929145797	cg04804543	1.19204709968307	0.00156697587755512
688	cg24949344	2.73438215690811	0.00152837741632542	cg06814482	2.40021014847506	0.00288603399047289	cg15591930	2.08075638304438	0.00181728704389596	cg17342080	-0.692175953101034	0.00166635993682723	cg19505668	3.07515075373925	0.00186222402671095	cg10579797	0.899600722836515	0.0027444131561129	cg14444642	0.520224776686658	0.00021447636431032	cg20320604	-2.68257089891285	0.000346144929145797	cg06199907	0.797610204360184	0.00157367412332481
689	cg06788816	-4.84747792473148	0.00152837741632542	cg03575372	1.62444333977929	0.00288603399047289	cg16706324	0.446218705949295	0.0018219070535513	cg26463289	-1.14342165266716	0.0016739769056363	cg03555909	3.90006813313257	0.00186222402671095	cg23634560	5.23409007205937	0.00274659328975286	cg08740522	-1.05125257343841	0.00021447636431032	cg24366702	0.469434155970644	0.000346890168434344	cg01463644	0.335963292101355	0.00158015146761988
690	cg13939020	-1.43425524327548	0.00152837741632542	cg11218175	1.16098225503802	0.00290394335270373	cg13084569	-2.30864931820498	0.00182321493231481	cg06387820	-1.37388455715613	0.0016739769056363	cg18126312	1.01582984253416	0.00186222402671095	cg01490994	-0.689244903895861	0.00274659328975286	cg25360663	-1.20033294213376	0.00021447636431032	cg07271561	0.627663301202887	0.00034745841738154	cg00697358	0.87433890435505	0.00158015146761988
691	cg07380087	-2.03553762054376	0.00152837741632542	cg14839340	2.51991603941593	0.00290394335270373	cg06361072	-2.78019933291177	0.00182321493231481	cg21665350	3.86304484671875	0.00168850681159993	cg13090268	-2.25843384779633	0.00186222402671095	cg17873420	2.39478739146582	0.00274659328975286	cg00846036	-1.38262931785702	0.00021447636431032	cg24421839	1.52742288269977	0.000347945215529129	cg26741235	-1.54805479183408	0.00158015146761988
692	cg04894537	-0.953870269346442	0.00152837741632542	cg07903280	1.36641317642378	0.00290394335270373	cg12282777	0.621303542236111	0.00182321493231481	cg11420761	-3.65992742273398	0.0016962438017648	cg01848374	-2.17528626688406	0.00186222402671095	cg19719703	-1.21007310139102	0.00275732758299559	cg15020732	-1.53085091564531	0.00021447636431032	cg10247466	0.917379052693605	0.00034840279209131	cg01320657	2.4925744103048	0.00158015146761988
693	cg22239045	0.802008910867683	0.00153557921662654	cg09084391	1.25730504380214	0.00290864291703655	cg12724546	0.802898230510713	0.00182321493231481	cg07071250	1.26390660743001	0.00169650657495176	cg09851620	-0.697090255235223	0.00186222402671095	cg02735919	-1.93821782590018	0.00275732758299559	cg08117126	0.454823275036466	0.00021447636431032	cg14864041	-1.62179942932398	0.000348984904609452	cg05902130	-0.992861817508502	0.00158347837571845
694	cg13280713	-1.40622239824679	0.00153557921662654	cg04102793	2.40281281684845	0.00290864291703655	cg04456219	-0.765566789649073	0.00182321493231481	cg23481109	1.25482703737056	0.00172380315604932	cg04052452	-1.2265809860741	0.0018698073114904	cg03758477	-1.05518221387664	0.00275732758299559	cg00622661	0.487907693585835	0.00021447636431032	cg18333255	1.19695731452566	0.000348984904609452	cg12317515	-0.757824442628094	0.00158665966327102
695	cg01754013	-2.49683161784505	0.00153557921662654	cg02612790	-3.51792506831108	0.00290864291703655	cg03049399	-1.54595727691446	0.00182321493231481	cg14527458	2.90246745433725	0.00172857549383479	cg12285988	-1.24251995853405	0.0018756258047981	cg00334899	-1.27271599529072	0.00275732758299559	cg19820248	-2.08683873128122	0.00021447636431032	cg09864325	0.825219187893878	0.000348984904609452	cg05470179	0.853726011394114	0.00158668893929895
696	cg07577911	1.6345562132277	0.00153764776796474	cg13060531	-0.912151078776935	0.00290864291703655	cg15199065	-0.914557871997275	0.00182321493231481	cg02727029	4.65634711291281	0.0017356911880033	cg16141705	-1.56413296432655	0.0018756258047981	cg25535805	2.02862660962684	0.00275732758299559	cg09376680	1.09179838034543	0.000215990951778947	cg11929154	0.920131861014468	0.000348984904609452	cg19706472	-1.28267333311707	0.00158668893929895
697	cg15915621	-2.90627817017538	0.00153791965167384	cg21657490	0.905220479863965	0.00292410429487148	cg25130872	0.559861776361613	0.00182321493231481	cg22587238	-3.32349509735752	0.00174268157656699	cg04345008	1.75280089739578	0.0018756258047981	cg17235610	1.21430171918172	0.00275732758299559	cg02047889	-2.045124450752	0.000217205968811056	cg06441162	-4.83132932510127	0.000349787816148579	cg10487127	-1.2983191740759	0.00158668893929895
698	cg08004919	1.33216704761789	0.00153867345012852	cg10787904	0.788964966334743	0.00294553529861215	cg26898791	2.10545136346706	0.00182881797948086	cg14338836	2.74278147328711	0.00174268157656699	cg00310940	-0.780349667539576	0.0018756258047981	cg11171732	3.08684753479438	0.00275732758299559	cg05385826	0.769058796712876	0.000221415735185734	cg24320937	1.85090800967114	0.000350506299319387	cg22581831	-1.39093607966838	0.00158668893929895
699	cg08437578	-4.25315045269214	0.00154409762610658	cg15038110	0.774515537048629	0.00296531095482749	cg26780733	0.992763789126021	0.00182881797948086	cg05538359	-2.27989456566293	0.00174268157656699	cg22506801	-0.751142527004103	0.00187666599027972	cg01357530	-1.96258283975618	0.00275732758299559	cg26411261	-4.65993692611853	0.000221415735185734	cg01544744	1.44327388753273	0.00035051846881215	cg06496913	-0.97416060388702	0.00158668893929895
700	cg21234474	1.05525244359897	0.00154409762610658	cg24746997	2.44889251491665	0.00296531095482749	cg05284912	-1.24084329096915	0.00182881797948086	cg23801974	-4.21009979026603	0.00174268157656699	cg02674588	-0.752675615217594	0.00187666599027972	cg14862932	-0.653297566673014	0.00275732758299559	cg22584089	-1.33243294460094	0.000221569335006468	cg02086195	0.918952713759113	0.000351778772893524	cg18261056	-1.35029816094184	0.00158668893929895
701	cg04508467	-0.703022581231426	0.00154423069318978	cg04247014	-1.12022848316385	0.00297333574655696	cg27507660	0.901131487079292	0.00183410659124974	cg05396897	-1.82872670224484	0.00175542110074948	cg01951477	0.836527428295366	0.00188047540092318	cg06812488	2.06985512595725	0.00275732758299559	cg22702121	1.4972566487275	0.000222677011235766	cg13090268	2.71347342554806	0.000352197495929812	cg23397542	1.23168377716506	0.00158668893929895
702	cg01560119	-2.62234744279976	0.00154591653629906	cg25776236	1.35438131789396	0.00298007285687193	cg27525756	0.93305199816271	0.00183410659124974	cg04214370	2.48567680646715	0.00175542110074948	cg03284024	-0.382866663753051	0.00188051744634594	cg08692023	1.69830658233943	0.00276932309407421	cg14047656	1.60458211642546	0.000222677011235766	cg10713626	-4.98903361186314	0.000352622697111194	cg14921239	0.611733884969004	0.00158668893929895
703	cg11495060	-1.80794885139937	0.00154983935561696	cg25142749	1.06472506525407	0.00298007285687193	cg19924335	-2.34383677303338	0.00183410659124974	cg02772682	-5.679083357141	0.00175542110074948	cg25740652	-2.83059792643608	0.00190289223099788	cg10377414	3.26116210311507	0.00280639388681714	cg18684041	-1.75886248453008	0.000222677011235766	cg08885609	1.44877404474054	0.000353474341235389	cg23838838	0.648362763584772	0.00158668893929895
704	cg22090271	1.02822840504451	0.00155913658931365	cg04378518	1.59944971531715	0.00298201124069809	cg03488289	0.611328407073427	0.00183410659124974	cg23489580	2.04029827049933	0.00175542110074948	cg26229723	-1.58176810568333	0.0019068075784155	cg06551822	-1.48877943028208	0.00280639388681714	cg02083676	1.05521504459965	0.000223922045125605	cg10443823	-2.46904063400409	0.000353646825391996	cg05108859	0.34787789563193	0.00159121006710345
705	cg03072849	-2.30494881109834	0.00155913658931365	cg10535017	2.06004900190445	0.00298201124069809	cg22575879	0.963246685751473	0.00183410659124974	cg15625172	-0.734485056376961	0.00177088227125634	cg13971274	1.36718634018647	0.0019068075784155	cg25538602	0.562926957613271	0.00280639388681714	cg23759189	-1.80751301965334	0.000224116165125136	cg19776092	1.8798707747529	0.000354194419278537	cg07813254	0.291272037950593	0.00159181043071834
706	cg01697687	-1.19775381183381	0.00156106840311482	cg08235624	-1.35456174781393	0.00298201124069809	cg26276367	-0.855050173583269	0.00183410659124974	cg05170326	2.05770287433066	0.00177088227125634	cg22064635	-0.581379987534855	0.0019132832519191	cg01774941	-3.73968474194794	0.00280871879712771	cg03688995	0.92679854727401	0.000224116165125136	cg25642567	-5.21609403521185	0.000354522140647068	cg03532483	0.547991227492254	0.00159181043071834
707	cg16443716	1.13738887167683	0.00156106840311482	cg18076500	-1.16080117421874	0.00298836366775986	cg11495193	-0.510263205926675	0.00183410659124974	cg23112168	-2.29027559849559	0.00177088227125634	cg18180673	-0.661163878757612	0.00191812027928005	cg07990128	2.60285288006974	0.00282232286604053	cg07558455	0.451966419592686	0.000224116165125136	cg27343133	1.79438708963684	0.000354544314828162	cg08892236	0.543675889754748	0.00159209776678322
708	cg01359933	2.04303836591428	0.00156278909697103	cg13995918	1.24019809300593	0.00298997094179132	cg13804120	1.60462488315556	0.00183410659124974	cg08755972	-3.05595620538445	0.00177088227125634	cg01584104	2.72926321166528	0.00192033415967002	cg08034483	3.96695017936379	0.00283314178721828	cg03261557	1.08974672027394	0.000224116165125136	cg21171954	1.18770070606714	0.000355771467197477	cg17243637	0.314496684095808	0.00159209776678322
709	cg11637084	-2.43405793382787	0.00157561125511881	cg11013213	-1.41497700931955	0.00298997094179132	cg14214214	1.74249923401675	0.00185308119941659	cg23338195	1.9245511638976	0.00177088227125634	cg22880518	3.72564205674343	0.00193305096170673	cg04300161	-1.52687248982201	0.00285323614766689	cg20058193	-4.2865788864763	0.000224404749776197	cg26236109	0.780823097488356	0.00035762961362428	cg05263883	0.560238471046516	0.00159529347625103
710	cg26332116	2.01054277967308	0.00157561125511881	cg12039242	1.59185325308184	0.00301493180700095	cg24958687	0.525025395101486	0.00185355872285282	cg26279152	-2.42688299769484	0.00177098978805744	cg09258804	-1.37361485879989	0.00194090807718805	cg01111397	3.0491876181132	0.00285350257711804	cg01031956	1.10809668345997	0.00022477754130054	cg13450596	2.78781204546417	0.00035804465357233	cg25206705	-2.86686234343712	0.00159529347625103
711	cg14117180	-2.32363767051192	0.00157561125511881	cg20640182	1.34917934996495	0.00301924436423329	cg12517646	-2.59980972681113	0.00186015445079519	cg05989693	-1.20360867763752	0.00177791836680763	cg18147584	-3.25102070274811	0.00195264570361082	cg23596041	-0.624148749712191	0.00285870361654433	cg21073350	0.495124526167777	0.00022477754130054	cg26758414	3.03104211915001	0.00035804465357233	cg09703163	0.517285557607313	0.00159529347625103
712	cg16889945	-1.21073242733525	0.00157988387578181	cg24046884	1.17410788295483	0.00304087865589891	cg17799982	0.995026285241708	0.00186146010382205	cg17758439	-2.77737229279935	0.00177791836680763	cg14637899	-0.980499378572769	0.0019542795102369	cg16690577	2.07068538643382	0.00286254503688556	cg06555788	0.634146121393796	0.00022477754130054	cg12298905	5.84936853920472	0.00035804465357233	cg08497121	-0.791609909415558	0.00159529347625103
713	cg00770443	-0.917020054023019	0.00158345398038086	cg14264994	0.663394216487192	0.00305378358336958	cg23937350	1.27993304818575	0.00186442486236284	cg10124773	1.97950024585182	0.00177791836680763	cg24784881	-2.23378662765186	0.0019542795102369	cg02666387	1.1355015542367	0.00286254503688556	cg04665273	1.78959617716171	0.000225367621039465	cg11713304	0.52165637238368	0.000358600065832749	cg08114298	-1.0923761248446	0.00159529347625103
714	cg08804742	-1.48108722616194	0.00158345398038086	cg11745844	1.47338471420659	0.00305378358336958	cg25730031	0.548198306695176	0.00186442486236284	cg18618355	1.85319865025315	0.00177791836680763	cg01943577	-1.84374792010747	0.00195739581054465	cg21281001	2.03956608629394	0.00286254503688556	cg17457156	-2.30477778528159	0.000226240963422646	cg04125962	1.01424367220617	0.000358600065832749	cg12215340	0.428707554106962	0.00159529347625103
715	cg00809398	-2.13559662415675	0.00159277247419806	cg08166487	2.9613432614005	0.00307021257963734	cg13904458	0.919784640810528	0.00186442486236284	cg18656136	1.03944390574496	0.00177791836680763	cg22504360	3.79985842097856	0.00195739581054465	cg05352838	-1.4793574259191	0.00286254503688556	cg05232089	0.528367309196047	0.000226527772001128	cg07020080	-2.80456936064218	0.000358600065832749	cg17449416	0.615035006313722	0.00159534251408106
716	cg04521697	3.20495908082274	0.00159960570838211	cg13514037	1.1005107721628	0.00307021257963734	cg00760729	-1.59120121914273	0.00186442486236284	cg20337160	-2.41225614064381	0.00177791836680763	cg00623162	-1.74618278244239	0.00195784908366111	cg02987778	-1.32627277432904	0.00286254503688556	cg13549087	0.592223006674055	0.000226527772001128	cg10354104	1.405114411775	0.000361575100824686	cg04093047	0.435597848318086	0.00159534251408106
717	cg04443103	-1.51996581943311	0.00159960570838211	cg15124342	5.07303870830944	0.00307021257963734	cg20896049	4.0788985699583	0.00186442486236284	cg04372430	2.09400370021143	0.00177791836680763	cg21937995	1.00666707921189	0.00195784908366111	cg16092904	-0.444373608999048	0.00286254503688556	cg22411400	-1.76527573760394	0.000226527772001128	cg06270282	2.86584753591275	0.000361575100824686	cg25240964	-0.783316623342326	0.00159534251408106
718	cg06418458	-2.35075424002126	0.00160075725991492	cg17217194	0.694641216587599	0.00307021257963734	cg15717275	-0.615437040512419	0.00186442486236284	cg04558861	-1.40934240581029	0.0017896911456487	cg21878890	-1.54320370020918	0.00195845461838876	cg23021833	-0.987282430860319	0.00286254503688556	cg10794439	0.526603571263947	0.00022685279067554	cg04922566	0.619854763370239	0.000364723047153064	cg10108529	-0.992910981210473	0.00160637629812427
719	cg19527543	2.52000645348889	0.00160075725991492	cg03459312	2.71266711966639	0.00307024904454408	cg01560185	-2.1694730120423	0.00186442486236284	cg00157109	-0.944381688034697	0.00178993837668576	cg20702935	-1.16783932734836	0.00197009169211703	cg11726631	-1.14531264832543	0.00286254503688556	cg01827404	-2.45021055794263	0.00022685279067554	cg25327066	1.058775707877	0.00036495758104201	cg11806178	0.705396728586614	0.00160721949708997
720	cg25776236	-1.40281660272524	0.00160195010987661	cg21508192	-3.66641112703632	0.00307673604404734	cg01266576	-1.39139357821053	0.00186442486236284	cg03450336	-2.36574223213925	0.00179084320442661	cg20316716	-1.90506237258236	0.00197009169211703	cg22886467	-2.07944413711868	0.00286254503688556	cg07548530	1.10435341484181	0.00022685279067554	cg19864851	-1.19061207608253	0.000367293653151342	cg09733340	-2.02454794621947	0.00160863625200111
721	cg02006915	-2.02791180804238	0.00160195010987661	cg18754754	-1.35818355510995	0.00307673604404734	cg17510133	1.05538085262092	0.00187579757485117	cg02808797	-2.96135819266104	0.00179084320442661	cg21664764	1.24047543338068	0.0019848165118891	cg17474835	-0.920216023014703	0.00286254503688556	cg02384175	1.37915218232624	0.00022685279067554	cg09528494	1.85525279225477	0.000367293653151342	cg07892785	0.584598460909177	0.00160863625200111
722	cg01630688	-4.52601634402856	0.00160195010987661	cg25667202	5.22643800476276	0.00309447606830171	cg10641615	-0.837105046121166	0.00187579757485117	cg15355318	-1.68961479302251	0.00179229405317656	cg02272150	4.21152348722066	0.0019848165118891	cg07684862	-1.38106149927191	0.00286254503688556	cg01095395	2.20532075316928	0.00022685279067554	cg15368151	1.57210863157635	0.000367293653151342	cg19721609	-0.9491025478686	0.00160863625200111
723	cg05470389	-1.26078369848915	0.00160327986127956	cg15970363	1.89342600190119	0.00309596022334959	cg13726191	1.14527800382924	0.00187579757485117	cg25740437	1.75347612186127	0.00180296827154286	cg03524630	-1.33435778076849	0.0020058249312813	cg10836991	0.888227640598337	0.00286521785923439	cg14846710	0.945103221601314	0.0002277656759832	cg21337361	1.15865174302462	0.000368085591654498	cg03324459	1.23140033350093	0.00161064491737482
724	cg00113911	2.72078626495981	0.00160327986127956	cg15232035	1.4389872235082	0.00309596022334959	cg25212460	-1.5355667269256	0.00187579757485117	cg07592190	1.2943334949305	0.00182401804257171	cg14001992	-1.140566380473	0.0020058249312813	cg08899646	2.5025853675211	0.00287854500597485	cg20809377	4.14423863551749	0.000228313653032237	cg25342005	0.554397736342296	0.000368132883941166	cg09088045	0.880820316582057	0.00161064491737482
725	cg19317532	4.72105409832614	0.0016092487081059	cg02281493	2.1026307219953	0.00310840410974489	cg07125256	-0.798646225467545	0.00187579757485117	cg23523535	-0.882503283653367	0.00182570783829457	cg09611905	-1.58151334465084	0.00201745246065046	cg13944939	-1.66302401819596	0.00287854500597485	cg08263104	-2.42688693333615	0.000229136673970672	cg12970724	0.406953349812923	0.000368132883941166	cg27072940	-2.12153514301535	0.00162606463604135
726	cg21982902	4.11738146473843	0.0016092487081059	cg22811668	0.805121890839558	0.0031203344335255	cg00722636	-2.15310244605145	0.00188708205594555	cg04122568	-6.00502306822821	0.00183006840034594	cg27394217	-0.989367406323455	0.00201745246065046	cg09232203	-3.01809971389735	0.00287854500597485	cg05942380	-1.61654740932286	0.000229893931417565	cg26536189	0.616762649449739	0.000368339560479606	cg11159701	0.987169188419999	0.00162606463604135
727	cg00960186	-5.09278671713222	0.0016092487081059	cg25021728	-0.908913317676357	0.0031203344335255	cg03699633	2.57639426201729	0.001887209882573	cg21627865	4.87662249006245	0.00183164747126894	cg16300565	-1.27284761276203	0.00201857371551186	cg09178025	-0.961231363379243	0.00287854500597485	cg27161488	-1.26173923722784	0.000229893931417565	cg00653243	1.88332134993533	0.000369368053913062	cg10955910	0.741999536153005	0.00162606463604135
728	cg04189005	1.21427429603214	0.0016092487081059	cg21616243	3.70395046020705	0.0031203344335255	cg02339198	1.79103453128425	0.00188800388623287	cg27434072	-4.72886576413328	0.00183164747126894	cg02607043	-1.86548520657636	0.00202578888114921	cg00451771	0.929142681575035	0.00289499061246486	cg17525638	1.37818809584427	0.000230862668725778	cg05916662	-4.8074599780784	0.000369368053913062	cg12641047	-0.958243653854053	0.00162606463604135
729	cg17397364	3.07374097990851	0.00161415577283448	cg20338090	1.65799228370944	0.00312105981660404	cg11138204	0.591999079028901	0.00189138042153439	cg08793342	2.57074192098524	0.00183164747126894	cg19045002	-1.38047443201319	0.00202937628864811	cg20501697	3.04044891839765	0.00291440504672231	cg25212460	-1.92791953077447	0.000230862668725778	cg23915461	-4.96679096604572	0.000369368053913062	cg20348196	-1.34320379915138	0.00162606463604135
730	cg13958781	-3.47945327914567	0.0016143623851806	cg23966136	1.43531329876272	0.00312105981660404	cg04203702	-1.56716752552863	0.00189660214700446	cg02059047	2.40374379474623	0.00183164747126894	cg21127857	-0.594351396240069	0.00202937628864811	cg03495059	1.065922748228	0.00291683964629209	cg05101019	0.740225611998555	0.000231039970229005	cg18749836	1.51515699352447	0.000370888558438954	cg20905467	0.718719795867005	0.00163158712950949
731	cg23954243	1.48826760998718	0.0016143623851806	cg14370689	3.24991728666015	0.00313920358235925	cg14591655	1.56008376691757	0.00189660214700446	cg04111078	-2.42462478661287	0.00183169336562812	cg10241645	1.33984452132273	0.00203645253227209	cg05259835	-1.32582553653725	0.0029244788477521	cg15363270	-2.03787653326618	0.000231631743697577	cg02760405	0.866794978273727	0.000370903464369461	cg06292898	-0.937643192548675	0.00163158712950949
732	cg00255054	3.60759655245931	0.00162084535068536	cg16775939	-1.67027907196093	0.00316115544769937	cg15508113	1.64818835807479	0.00189660214700446	cg25329922	-3.06581069200639	0.0018442523543522	cg25109663	1.25124224230787	0.00203673097473752	cg20337160	-2.13509741154365	0.00293352715739763	cg21160105	0.682332370862429	0.000232028984396561	cg17315929	-1.41637050162531	0.000372829384542738	cg16691033	-0.759178358952391	0.00163536519396552
733	cg15607818	0.432834605804598	0.00162084535068536	cg24721157	0.838529451241425	0.00316951477341057	cg06675690	1.95071351309008	0.00189660214700446	cg18126791	1.94282404204116	0.00184958876359771	cg13516768	0.645349914939599	0.00204288696104174	cg10911865	-1.33633441274639	0.0029476959412953	cg20430725	2.27332680952206	0.000232727316852701	cg04732054	-2.40956352477393	0.000372889673137116	cg10765567	-1.07152436515146	0.001639888270866
734	cg07138617	1.84471629775146	0.00163221571289157	cg11802732	1.14145145454451	0.00316951477341057	cg11047885	-2.38509279045296	0.00190030110405266	cg06970401	3.64293037059639	0.00186241160336146	cg26832879	-2.49203793536012	0.00205753200750287	cg26099134	-2.48452803864462	0.00295552402435528	cg15956753	0.409473121345462	0.000233633205127873	cg16734612	-1.99111651074787	0.000372889673137116	cg20066716	0.521785093445404	0.00164032157589726
735	cg24380168	2.24944261283835	0.00163407109524733	cg26091124	0.905803479723692	0.00317932460094754	cg27335928	4.52419351359797	0.0019047313747517	cg03080377	-2.15763960414619	0.00186241160336146	cg17255631	-0.487315760034403	0.00206085413065224	cg22499994	1.3890631657299	0.00295552402435528	cg15098643	0.540194250645978	0.000233703337070175	cg27590475	-5.08341713286129	0.00037319705439221	cg00223593	0.489484707416501	0.00164032157589726
736	cg08291302	-5.22379729817542	0.00165798767240464	cg01285652	0.862887659328612	0.00318247268980542	cg17733616	-1.27238860727701	0.00191879773069295	cg01308787	-1.11332989106342	0.00186571550821079	cg23466771	-0.825209973913312	0.00206085413065224	cg25770411	-1.8270997527414	0.00295552402435528	cg04057858	-1.7964847013582	0.000234039893986287	cg08828261	-4.97723131040528	0.00037319705439221	cg09869531	0.389814699790848	0.00164766233993937
737	cg20797316	-0.718823801361114	0.00165798767240464	cg21826610	-1.61092719272158	0.00318679468604632	cg05846044	1.16069355955006	0.00192388647334666	cg04579064	0.856928810238778	0.00186601599356629	cg27170797	-2.88482662770616	0.00206232889155422	cg19162598	5.82196419964242	0.00295621966137025	cg04188705	0.843169937647761	0.000234391325608957	cg22485413	-1.9423457255069	0.000373520932637164	cg20985758	-1.36790426570259	0.00164766233993937
738	cg09106932	-4.27410713263439	0.00165798767240464	cg23346516	1.12317263870809	0.00318976921070708	cg07652482	-1.18117751759663	0.00192388647334666	cg02825477	1.56772989728915	0.00188494641221083	cg19969670	2.14708077456342	0.00206234934089713	cg08617069	1.38949352761249	0.00296314147795712	cg02718654	-2.11981802101216	0.000234908541367682	cg00106499	-4.65960538061465	0.000373520932637164	cg14910616	-1.29149048051309	0.00164766233993937
739	cg21721489	2.94557587208299	0.00165798767240464	cg06299644	0.879933924564019	0.00319393637034584	cg06935264	-0.497996369191529	0.00192621312791423	cg18358845	-3.18785245213707	0.00188672352116099	cg00241432	1.57262398781465	0.00206959062079169	cg02067430	0.888981706391837	0.00296314147795712	cg03935432	-4.81619108490039	0.000234908541367682	cg08982650	-5.48102497865493	0.000373520932637164	cg19370084	0.37335021099943	0.00164950514235874
740	cg22779920	2.34319062641766	0.00165798767240464	cg03528486	1.0908591676491	0.00319393637034584	cg23933164	0.782064124661169	0.00192621312791423	cg21871803	1.42463452107426	0.00190302906249484	cg10956147	-0.896941655769129	0.00206959062079169	cg14341558	1.54623408244113	0.00297158083181634	cg18717355	0.543905675014507	0.000234983202296971	cg27662877	1.42746490266005	0.000373520932637164	cg26472518	2.05672475903788	0.00164950514235874
741	cg14745383	-1.27129839883359	0.00165798767240464	cg18749629	1.31467926310432	0.00319393637034584	cg07454309	-1.42408170212364	0.00192621312791423	cg12935434	0.911299842509926	0.00190585646856879	cg08818866	0.830186162610114	0.00207282531759595	cg03680517	1.51381552460905	0.00297158083181634	cg10062193	-3.50083533597717	0.000234983202296971	cg14435390	0.969894382518035	0.000373520932637164	cg21308336	0.559651314668521	0.00164950514235874
742	cg06588230	-1.63428600864305	0.00165798767240464	cg22621686	0.95017676001102	0.00319393637034584	cg22393436	-1.04774568578019	0.00192621312791423	cg05476679	6.49919882894768	0.00192950381425515	cg01872286	1.41873270606119	0.00207959061822697	cg14993820	1.73532630128423	0.00297158083181634	cg19150970	-1.37016773716709	0.000234983202296971	cg11210069	1.31967833268726	0.000373520932637164	cg00901665	0.864001915550611	0.00164950514235874
743	cg17370987	-3.08751456403438	0.00165798767240464	cg26715884	1.34531693461966	0.00319393637034584	cg16848937	-0.818646461118583	0.00193641266241996	cg20690667	1.30868127813759	0.00192950381425515	cg25215418	-1.59230878312223	0.00208042905008501	cg01043409	-1.07650334111067	0.00297158083181634	cg17933295	1.39089495785698	0.000236127220165118	cg17692568	-3.37018898005255	0.000373520932637164	cg06658146	-1.09653696017739	0.00164950514235874
744	cg20397849	-1.05622548688369	0.0016594493589097	cg02308059	0.959317025104816	0.00319393637034584	cg02021984	1.29354359090711	0.00193641266241996	cg09089006	-1.26435517766519	0.00193259497108239	cg04287289	4.88008318056022	0.00208688346385803	cg24454790	-2.10572740869394	0.00297158083181634	cg08018468	0.444577437058055	0.000236171062305719	cg24915503	-5.63896321594309	0.0003735672465169	cg12006206	0.850362107357272	0.00164950514235874
745	cg21832294	-2.73664888451982	0.0016594493589097	cg24827399	-2.5083790512083	0.00319393637034584	cg05026798	0.57384035882314	0.00193641266241996	cg24640800	1.63240645541371	0.0019450243807335	cg09767346	1.22601026287016	0.00208688346385803	cg12850814	2.63865911932324	0.00297158083181634	cg24042978	-4.04809127637428	0.000237244222667425	cg04946721	0.721199426257045	0.000373839618283494	cg21198844	0.442067998860391	0.00164950514235874
746	cg07287961	-1.00408873185717	0.001663952802446	cg06212637	1.90459823019464	0.00319431434755666	cg07153868	1.89952361466728	0.00193992102812745	cg21823920	-2.36856485208385	0.00194597481666877	cg13168598	1.93646781827486	0.00208881052354515	cg00735315	3.78646377733474	0.00298617805652004	cg19968421	-5.96324148255037	0.000238046203552415	cg12396660	1.83881718217644	0.000373839618283494	cg07270423	-0.859994413646673	0.0016523186368783
747	cg24398932	-1.61510404308196	0.00166668012792448	cg20335185	1.42858551403931	0.00319726969488686	cg08470892	0.446653913297028	0.00193992102812745	cg06623274	-1.29841515208595	0.00194773169712669	cg14377176	4.62197689621959	0.00208975567889297	cg08390770	-1.72806966891384	0.00298617805652004	cg01555693	1.07598616180662	0.000238101723208508	cg05679686	2.85822020371889	0.000373839618283494	cg04276723	0.357205969839008	0.00165416038502874
748	cg00643111	-1.03862750595835	0.00166897510437277	cg17560720	1.04941471672023	0.00319726969488686	cg03228826	0.921964194084056	0.00193992102812745	cg20010264	-1.52074766173752	0.00194773169712669	cg27297724	1.09589140886546	0.00209349214426494	cg24874555	-0.496147892977404	0.00298617805652004	cg04494594	1.86812629128275	0.000238101723208508	cg01425186	-4.04223569005135	0.000373839618283494	cg24959305	1.77849256943647	0.00165467848265334
749	cg20996735	0.737940334408013	0.00166897510437277	cg01881464	1.39826633622862	0.00319726969488686	cg04855403	1.68073514530431	0.00193992102812745	cg01359081	-1.6617889586909	0.00194944940813475	cg13964405	-2.42827967820963	0.00209349214426494	cg08686288	-0.808857052135382	0.00298617805652004	cg06228763	0.814962509353608	0.000238101723208508	cg00095396	0.456136040349763	0.000373839618283494	cg14013155	2.05227813788808	0.00167994445789574
750	cg14740976	1.39914029001938	0.00166933662313458	cg24533897	2.61742831847469	0.00319726969488686	cg08806401	-2.15741786598103	0.00194049956112014	cg23749034	1.01119434878538	0.00195419324365455	cg18207099	-1.34984567212845	0.00210721260246831	cg21859993	2.04560560085019	0.00298617805652004	cg14174857	-1.7915045778552	0.000238282879548345	cg05730283	0.822995713218845	0.000373839618283494	cg04854794	-1.65553612591132	0.00168611976505136
751	cg15910719	3.78305166204138	0.00166956999879183	cg02403023	-1.55116276816751	0.00319726969488686	cg13827179	-0.546711275246606	0.00194049956112014	cg13928009	-2.55419292446887	0.00195419324365455	cg22369252	1.78297796460455	0.00211119925833309	cg14118546	2.02346462279502	0.00301236208680263	cg12696521	-2.07616822930624	0.000238893767279272	cg11038285	-5.01911276460886	0.000373839618283494	cg00623161	0.528913115634863	0.00168611976505136
752	cg14209728	4.01058829469611	0.00167202207314024	cg04010429	3.36615855811067	0.0032017907065654	cg00405078	0.964389899026625	0.00194049956112014	cg06538588	-2.86993815994955	0.00195419324365455	cg06173682	1.73185256828692	0.00211261984531467	cg22661942	-0.532018714941332	0.00301276559895054	cg02924425	0.88443447295045	0.000238893767279272	cg22506801	0.896911594083867	0.000375745263643717	cg01726854	1.95272625857017	0.00168611976505136
753	cg20430725	2.03495037093268	0.00167202207314024	cg26857837	-1.56763196429214	0.0032017907065654	cg24984970	1.135579015235	0.00194049956112014	cg03439983	1.35118059345466	0.00195419324365455	cg11096857	-0.421287474766327	0.00211261984531467	cg17714232	2.48961970546923	0.0030290645717529	cg16551931	0.506245338039315	0.000240122119946529	cg20773651	0.758898363659464	0.000375745263643717	cg05977002	0.669392209341918	0.00170000576853079
754	cg05476733	0.984260657584866	0.00167637060687195	cg23480821	0.878251771243506	0.00320343858748034	cg09105898	-1.06796253498243	0.00194049956112014	cg00119011	-1.59410893236843	0.00196174515457669	cg05462446	2.05432449770522	0.00211261984531467	cg00720732	-2.32715754611548	0.00309130761995862	cg19669625	0.998098135510252	0.000240122119946529	cg15851274	5.25949714611972	0.000380330754929488	cg17852841	1.36641975229979	0.00170005931044302
755	cg15831613	1.01499981114482	0.00167977733123291	cg09021112	2.47993593305502	0.00321190747030439	cg22827965	-1.70834191514153	0.00194049956112014	cg08712702	-2.27418993257354	0.00196174515457669	cg00818680	1.91124387233137	0.00211261984531467	cg00055764	-1.53109515699113	0.00309755700792951	cg05726263	5.17265019414762	0.000242499367563568	cg11391544	-5.00918943375839	0.000380330754929488	cg00648573	1.71661448499104	0.00170191881698508
756	cg11167550	-2.27108378926996	0.00167977733123291	cg01930524	0.740179408270776	0.00324703476525187	cg11460208	2.53764736873798	0.00194049956112014	cg00846580	-2.50296609102924	0.00196320335970343	cg08313853	1.59805186301412	0.00211261984531467	cg09558425	1.91296179839468	0.00309755700792951	cg06655414	0.487892529447959	0.000243249401607968	cg14488466	2.28231777059455	0.000380544453889583	cg16267059	0.530183677480799	0.00170191881698508
757	cg21871952	-1.28172314684059	0.00167977733123291	cg06376771	-0.745519295760492	0.00324703476525187	cg04737758	-0.447205270582524	0.00194049956112014	cg15759827	1.60365741154722	0.00197032739551514	cg23915461	4.10069107406555	0.00211261984531467	cg00402812	4.9574806625264	0.00309755700792951	cg19899561	1.73902789503748	0.000243349071252649	cg14157644	1.0117002836166	0.000380544453889583	cg01043019	0.613204527828541	0.00170191881698508
758	cg02488227	0.552606146401859	0.00167977733123291	cg13300630	-1.00007680054622	0.00324703476525187	cg02740876	1.43063095876231	0.00194373706674736	cg16680046	-4.16584404464705	0.00197032739551514	cg16370297	1.26685453678631	0.0021141125351204	cg02353165	2.20249854238164	0.00309755700792951	cg02361857	0.441318316836937	0.000244736070671828	cg23356920	-1.20125908129575	0.000380544453889583	cg13619163	-1.12085114571504	0.00170589510103551
759	cg20460253	-1.71904309919968	0.00168085692443123	cg19147804	1.52831002210873	0.0032692318087932	cg07508429	1.92961356246237	0.00194373706674736	cg25976016	4.58411474972061	0.00197032739551514	cg04999465	-3.31844816921015	0.00211485997742134	cg16536560	-2.09684597112212	0.00310808322644619	cg14862791	0.513601086986758	0.000244736070671828	cg05678739	1.30964728263543	0.000380544453889583	cg26276367	0.855037377350743	0.0017084547853339
760	cg14429089	1.14246399592174	0.00168159991175696	cg20637008	2.97441811268376	0.00327095791217836	cg20433365	1.08005062819291	0.00194373706674736	cg05180672	0.838477076784197	0.00197032739551514	cg24901922	1.11180877376379	0.00214155013139199	cg19315472	-1.91655118831157	0.00310808322644619	cg06840298	0.587815391310716	0.000245328769438709	cg03524228	-0.921479919567397	0.000380544453889583	cg12705211	-0.808081554531235	0.00170858450171921
761	cg00361360	-2.07075139375197	0.00168163785575298	cg05921324	0.592067183336516	0.00327095791217836	cg18849256	0.689903970847242	0.00194664135478753	cg10949187	-1.47943336149544	0.00197032739551514	cg08305742	1.7229178356893	0.00214521291072369	cg15085398	-1.31450212331245	0.00310808322644619	cg15966636	3.85628210586441	0.000245414287391093	cg25931279	0.715865575133863	0.000380595014608722	cg12850379	0.852258007241167	0.00170858450171921
762	cg00975238	4.8113789031023	0.00168703333633233	cg12511474	2.44147508752714	0.00327095791217836	cg08753375	2.19043656782201	0.00194664135478753	cg16004435	3.69725710633437	0.00197032739551514	cg16257247	-0.886762223508922	0.00214521291072369	cg10152624	0.817158185414354	0.00310808322644619	cg24529230	-1.41690066988318	0.000246314599864799	cg18572423	0.883720518640031	0.000380595014608722	cg13551860	1.08295491527431	0.0017089566135043
763	cg25817655	-1.81003574074303	0.00168703333633233	cg03907738	2.30200024079418	0.00327095791217836	cg13237509	-1.67170153339261	0.00194664135478753	cg26425637	-1.43312593410991	0.00197032739551514	cg22665089	-1.33060487842966	0.00214521291072369	cg00242394	1.35247116749387	0.00311163386036818	cg05607271	0.488668200034202	0.000247210922591542	cg27133532	2.39675836286572	0.000380595014608722	cg09366982	1.34593347527097	0.0017089566135043
764	cg25623099	-2.06280707671203	0.00168703333633233	cg09855693	4.04878381162693	0.00328131354408167	cg10916406	2.20355171428875	0.00194664135478753	cg16103656	-0.778537547498391	0.00198273657945561	cg14974608	-0.719856752860887	0.00214521291072369	cg05173112	-0.494285872329477	0.00311707434508395	cg06875191	1.35135940593335	0.000247833265237333	cg27209395	-1.37821699448445	0.000382419757381639	cg14756271	-1.25695671895317	0.00170943158944953
765	cg24544925	-1.32560353511777	0.00168703333633233	cg13692344	0.42666223868501	0.00329720748105563	cg25349370	2.10688165943847	0.00194762455847284	cg05732794	-6.02134130161744	0.00198761882431969	cg12602339	2.95545350254901	0.00214521291072369	cg22262895	-1.76689075145428	0.00312970735271924	cg11194083	0.445328576448722	0.000247865910515097	cg18357563	1.67844276481032	0.000382419757381639	cg13626357	1.1731852279645	0.0017121955671374
766	cg03322129	0.965555125167625	0.00168915969242779	cg07375207	0.946493124907782	0.00330119390307385	cg12074182	-0.649773676348338	0.00195037425275879	cg03961714	-1.16317987136986	0.00198761882431969	cg04239078	4.31704781255843	0.00215605526443478	cg09791835	-1.66254867382228	0.00314125949781458	cg09365446	0.6267906841047	0.000249415182319044	cg00053851	1.85801696939581	0.000384515544092784	cg04802238	1.0483490342902	0.00171401682526528
767	cg04548688	1.26048888737248	0.00169509349750781	cg23644589	1.48291851963239	0.00330842424165237	cg17292885	1.95646739442208	0.00195037425275879	cg00230869	4.4189682627525	0.00198761882431969	cg14412490	1.1959105450577	0.00217457081984142	cg17216243	-0.769511281542715	0.00314125949781458	cg10890030	2.18645982127125	0.000250263271211627	cg11415166	-2.98820225912217	0.00038515395308967	cg13797825	0.514261623821115	0.00171401682526528
768	cg05809135	-1.38711706925885	0.00169984180691278	cg06998278	0.950549952298649	0.00330842424165237	cg13641317	-1.10707032900137	0.00195037425275879	cg08479916	-1.29139495767979	0.00198761882431969	cg15959611	-0.488164934641272	0.0021790331370095	cg18245770	-1.87939525061983	0.00314125949781458	cg13651561	0.497581291615903	0.000252480926405238	cg13796433	-1.87232924622429	0.000385380626388542	cg24993255	1.00482448488545	0.00171401682526528
769	cg22262895	-1.83131734905111	0.0017045578457788	cg05275589	-3.16251268586604	0.00331562807557616	cg07443485	1.26845187982426	0.00195221234978973	cg21182826	-1.5486740348924	0.00198761882431969	cg17797614	2.16965282414762	0.00218490628986919	cg02412969	-0.880988709416104	0.00315027563794912	cg27414571	-4.90573036648618	0.000252480926405238	cg11096857	0.507468842241014	0.000385593590115577	cg16063141	0.421131630284127	0.00171401682526528
770	cg15784881	3.49141577939454	0.00170486866467526	cg16456087	-2.60648338962115	0.00331562807557616	cg12928102	0.666763288663431	0.00195244557392433	cg10657367	3.4130353569907	0.00198761882431969	cg02256969	1.38410132430152	0.00218785247729265	cg16630982	2.6433856171495	0.00315027563794912	cg21604928	0.816272346289104	0.000252480926405238	cg09370104	1.09825113138258	0.000387325203965122	cg06394478	-1.90534982518388	0.00171401682526528
771	cg10794439	0.46899438447823	0.00170854306602775	cg07365623	0.900781492083064	0.00331562807557616	cg25657834	-0.771670918870237	0.00196286698006127	cg27590475	-4.61367041250748	0.00198761882431969	cg01498384	4.52244632043644	0.00218875557691292	cg24256077	1.2405567944645	0.00315027563794912	cg25912016	-1.25111835982031	0.000252586753525102	cg26151310	0.722068615972963	0.000388654418352968	cg07983955	0.719556961370505	0.0017233648899549
772	cg15677497	-0.565928756397954	0.00170854306602775	cg12394789	1.55155379963831	0.00333882046955796	cg13113963	-1.24055247869237	0.00196431308326096	cg05238060	2.88855161994797	0.00198761882431969	cg27418586	1.18024980251465	0.00219849123850034	cg13964405	-2.36539493937003	0.00315027563794912	cg10657367	-3.4961233847758	0.000252661224339522	cg04623799	1.49952444616123	0.000388654418352968	cg04495116	-0.705592995503386	0.0017264543449122
773	cg14019073	-1.66206118938872	0.00171300554514938	cg16412776	1.31752359467788	0.00333882046955796	cg05576016	-0.842391020074882	0.0019676768960589	cg00709532	3.26278683930169	0.00199455549645725	cg01993141	-0.767599448800379	0.00220398135907811	cg10957885	2.72765878638912	0.00315485576166848	cg04714497	0.692649251556088	0.000252923233703581	cg09481404	0.587881716306507	0.000394391738267211	cg07051140	-0.679444786232309	0.00172854598314828
774	cg03293647	1.40111027604232	0.00171300554514938	cg10978346	-1.73589878559011	0.00333882046955796	cg00079563	-0.832273046144268	0.00197413818057002	cg15418474	-4.71451957026002	0.00199455549645725	cg26741235	-1.686073731558	0.00220398135907811	cg27553169	-1.15650315232257	0.00315485576166848	cg25270259	-2.78112857698599	0.000253284458309152	cg25021728	-1.11644955972182	0.000394391738267211	cg24078284	0.640754835841001	0.001741509938624
775	cg12846715	1.26638369719401	0.00171348111729928	cg26031382	-1.25000692331531	0.00333882046955796	cg27385940	1.91678955862915	0.00197413818057002	cg11726631	-1.27597986906815	0.00199992954210651	cg14714811	-0.627665730268566	0.00220398135907811	cg13855831	-1.81915155208793	0.00316403319598533	cg21718087	-5.88247007454989	0.000254121607434281	cg14499577	-6.45699980256665	0.000394391738267211	cg20036377	-4.17010127026057	0.00174283450448799
776	cg15239914	1.03618175914943	0.00172171955306987	cg06826305	-2.20430977267023	0.00333882046955796	cg09812462	2.83337175914638	0.00197413818057002	cg16319223	-1.4939556540652	0.00200525719036966	cg13305609	-1.45325692607307	0.00220398135907811	cg11145197	5.47083764734626	0.00316475321724825	cg20883730	0.482950729252145	0.000254121607434281	cg12685608	0.676689906095794	0.000396379957454601	cg18153326	-0.814094819547409	0.00174283450448799
777	cg00895528	0.575442452515317	0.00172290478975146	cg16800358	1.50756977744209	0.00333882046955796	cg00385072	0.780470947265835	0.00197802532379007	cg01839603	2.35275970539869	0.00200525719036966	cg05180951	1.24140428152462	0.00220407271472337	cg08726005	1.7532536822246	0.00317023878231069	cg08172536	2.84513703235362	0.000254121607434281	cg03003273	-3.20633041418073	0.000396578056974398	cg05208581	-3.32188395586437	0.00174283450448799
778	cg16691251	4.05547805227744	0.00173376170260537	cg06847053	-1.560666812179	0.00333882046955796	cg23499516	0.961921386712277	0.00197947975515122	cg19045002	1.50754935098369	0.00200525719036966	cg09493652	2.07038749826317	0.00223052516371349	cg14542367	-0.722679031508819	0.00317023878231069	cg14261391	-2.12868710206515	0.000254260742613831	cg07507129	1.69468345064955	0.000396825616814291	cg11489916	0.750358060642725	0.00174283450448799
779	cg13718312	-0.992512282382233	0.00173774771938895	cg00480686	1.24502656695495	0.00333882046955796	cg09763839	1.71357577571343	0.00197981249437542	cg01802453	1.92400110388712	0.00203820754276907	cg25466522	-1.95344984252471	0.00223732654073038	cg19714024	1.54360570513085	0.00317023878231069	cg05119200	0.797179661255149	0.000254289949147671	cg10314566	1.06953384838475	0.000397622236298458	cg12731430	0.492662726670031	0.00175054868308877
780	cg06247406	0.660694717466899	0.00174164992475455	cg06573573	1.92465639248277	0.00333882046955796	cg07957458	-0.886961000573066	0.00198118045920325	cg19271485	-4.38378429692008	0.00204511319909327	cg03298700	-1.59660239254541	0.00224659623426946	cg15558098	0.930175460628849	0.00317271659741407	cg14862932	0.742518707747664	0.000254289949147671	cg15961805	2.45930598177176	0.000398556940087085	cg00165862	0.39452887621902	0.00175054868308877
781	cg15914769	-0.435610935542305	0.00174210402596016	cg21869590	0.729621161074386	0.00333882046955796	cg13877226	0.686470216276491	0.00198444441674383	cg20313298	1.43637187581914	0.00204679053864579	cg13746715	0.864977902287825	0.00225659326161163	cg08294355	-1.19989228007971	0.00317271659741407	cg03963720	-1.13669948767438	0.000255091052466957	cg10124254	2.13647582526351	0.000400526619186553	cg08995183	1.37665806870601	0.00175054868308877
782	cg15735453	-1.11822800648848	0.00174210402596016	cg10430904	2.50101062564252	0.00333882046955796	cg15384340	3.89170925427667	0.00198559177959758	cg13906416	0.842461895435906	0.0020475223773802	cg07774222	1.72736637004846	0.00226967097238302	cg25198363	-2.03285768631518	0.0031780191696154	cg15999949	-2.35143920870098	0.000256668265962334	cg15145250	-1.88326265090602	0.000401299643297118	cg09276158	-0.771703072531849	0.00175054868308877
783	cg23689916	-2.33939973190326	0.00174210402596016	cg00218742	-1.27125737030807	0.00334122535641428	cg08806711	-1.7949086021338	0.00201431914066929	cg02203106	1.95825712945451	0.00205060786202947	cg13457403	0.756418161196218	0.00227063459522375	cg08462430	0.96694367708605	0.00318817114046459	cg12098949	0.714866863057771	0.000256668265962334	cg01110356	0.753002428775116	0.000401299643297118	cg17807777	-0.717194774780431	0.00175106573492844
784	cg11324445	-1.93690132141876	0.00174210402596016	cg03835793	-2.26475877815976	0.00334517863844396	cg20617834	-0.949880233564395	0.00201431914066929	cg11420582	2.85445449805581	0.00205875846102638	cg17128996	0.922280424886511	0.00227936945378905	cg06469332	-2.76771764681671	0.00319318646075965	cg20283238	1.53214192498014	0.00025673223643378	cg25282009	-1.69442292312373	0.000401734923415062	cg07980026	1.27523501067913	0.00175106573492844
785	cg14255417	-1.59369163365438	0.00174210402596016	cg25560965	4.37876966151915	0.00334517863844396	cg04614943	1.23465109305479	0.00202396781323937	cg07082726	1.89881298947069	0.00205888758656859	cg19970716	3.28154299358753	0.00227936945378905	cg19403127	2.53725245462937	0.00323280042604511	cg20877235	-5.21274482538534	0.00025673223643378	cg02272150	-5.02308463210137	0.000404566355085318	cg23685422	-0.835408881310125	0.00175356102693252
786	cg03567381	-1.61266495919481	0.00174549145343453	cg02003611	-0.915465043692058	0.00334517863844396	cg25390658	-0.635955625910812	0.00202833474913862	cg04142955	-2.84044993515869	0.00205892811085529	cg09874127	-0.889070020443325	0.00227936945378905	cg05253738	1.42727392694011	0.00323478988572999	cg02937966	3.10090908740455	0.00025673223643378	cg10446143	-0.945823111400386	0.000405511478007969	cg11364714	0.558452648295356	0.0017559215778079
787	cg17236668	-1.17620054195363	0.00174787215054927	cg06742440	0.666010200265902	0.00334517863844396	cg12911256	-0.67797546108205	0.00203164424737108	cg10078254	-2.07287337664595	0.00207490429028703	cg19797953	1.71027362868151	0.00227936945378905	cg06456789	1.63264743826098	0.00323478988572999	cg01804528	0.653431613448719	0.00025673223643378	cg12604192	1.05022699048426	0.000405619910662056	cg13362837	-3.04517073250244	0.00175810743449138
788	cg12039242	-1.6339644854585	0.00174952961856653	cg18023085	-2.24125645937333	0.003361888875075	cg07660635	-1.15287074137222	0.00203347915240547	cg09196863	-0.890848279086775	0.00208203928196051	cg14470803	-0.742549032610404	0.00227936945378905	cg13615322	2.45040654750227	0.00323478988572999	cg02556345	1.5361648427713	0.000257029601501367	cg22813744	-1.40497360059689	0.000406777643371961	cg09195319	-1.47943285379204	0.00175810743449138
789	cg09210026	0.760304031836639	0.00175473339307591	cg00311915	1.42995694744609	0.00336503390869687	cg10906281	1.7088753177412	0.00203357694964315	cg06398114	-1.64825623716174	0.00208709483742881	cg25597878	-0.578178225968906	0.00228546864554816	cg22045126	1.60984531290186	0.00325484648541176	cg13434874	-3.91085918945249	0.000257029601501367	cg00585558	0.751109371665718	0.000408769617457447	cg13505944	1.78775209318297	0.00175900023187825
790	cg14706331	1.76752602916248	0.00175473339307591	cg10445487	-0.599496379592987	0.00337162363377098	cg07637143	1.16900173241344	0.00203357694964315	cg07624650	-2.00386117158778	0.00208709483742881	cg02704116	3.11502155372257	0.00230348866719495	cg10320615	1.00690257069205	0.00325484648541176	cg23851685	-4.472643444867	0.000257668325161117	cg02580005	1.77350476689661	0.000409712992365473	cg01602153	0.899142199305595	0.00175900023187825
791	cg01031597	-1.3649859508175	0.00175473339307591	cg14768519	1.07296578860431	0.00337354985379702	cg09890286	0.540409621759486	0.00203357694964315	cg24798251	1.50128231991026	0.00209213474368255	cg13854219	-0.856511576004709	0.0023131095806802	cg09559324	-0.702526402927798	0.00325484648541176	cg14425532	-2.36139309848883	0.000258241755191974	cg14904295	0.76467951992195	0.000409712992365473	cg24864241	0.504083022168054	0.00176743182397101
792	cg19439427	-2.45825038915757	0.00176247555598737	cg14172482	1.04848481386718	0.00337480465326047	cg22533969	-1.16979640556616	0.00203357694964315	cg02919652	2.62476864945459	0.00209213474368255	cg00680826	-1.04048574072149	0.00231931802563486	cg12432155	-1.01134058671765	0.00325748255279008	cg10577937	1.50142846712932	0.000258241755191974	cg19045002	1.64760528104332	0.000410090084398346	cg04705084	0.86644283061414	0.00176743182397101
793	cg17035419	-2.19089473347988	0.00176873237791035	cg14246748	2.30929769792412	0.00337602485185745	cg06002066	-2.03165029124806	0.00203357694964315	cg26621431	-1.29675773126168	0.00209213474368255	cg03439983	-1.21706060214213	0.0023235502679977	cg09855000	4.41987760919384	0.00325748255279008	cg15268803	-3.48304564956229	0.000258787042219878	cg18082583	1.9541406902703	0.000410090084398346	cg10030458	0.791740501432099	0.00176863301025021
794	cg22364973	1.19386004268425	0.00177254007014776	cg04226745	2.04057370239469	0.00338420605562394	cg04103525	0.623680623346624	0.00203357694964315	cg12396660	1.66236593041859	0.00209934737054308	cg10607812	-1.48026279528269	0.0023235502679977	cg14502431	-0.439322231897597	0.00325748255279008	cg15986392	1.25608212908842	0.000258787042219878	cg11890641	1.28482714849976	0.000410688358483025	cg02475547	0.713784986233336	0.00176863301025021
795	cg12067499	-1.390891137459	0.00177254007014776	cg10314566	0.862326196203218	0.0033879832960189	cg09114672	1.75119907745637	0.00203357694964315	cg19701014	-3.7154848477228	0.00210452451842244	cg26019590	0.988332720423666	0.00233628516595704	cg07696648	1.43859293429112	0.00325748255279008	cg16421036	-4.27151747964143	0.000258980668530584	cg09005762	-1.18753988942132	0.000412159170219226	cg07826516	-0.915259471419681	0.00177219996208736
796	cg15721615	1.02197088074795	0.00177845236057269	cg07706715	0.948633158223147	0.0033879832960189	cg17115250	-0.845996519027485	0.00203357694964315	cg23642342	-1.63848554210705	0.00210452451842244	cg18255141	0.657925847747178	0.00233857728711833	cg11081261	-1.1016951381643	0.00325748255279008	cg13221261	0.701423092008916	0.000259713213543245	cg23279756	8.34513855897946	0.00041276714027625	cg08561588	0.664995998916058	0.00177219996208736
797	cg02831989	-2.32293269674268	0.00178153837606694	cg25822376	-0.723824629976201	0.00338944995133705	cg06673553	0.815570921650565	0.00203868001023675	cg24649269	-2.23090436667541	0.00210684173622217	cg11654281	-1.28634451617651	0.0023482590599223	cg03643433	-1.75907838252106	0.00326957272891744	cg05937445	0.532806500472258	0.000259993144282192	cg24403959	0.527750511607879	0.000413285362797274	cg16150752	0.615459161215605	0.00177446595578289
798	cg10430904	-2.59327793981496	0.00178303899484241	cg13356332	0.716378946771525	0.00338944995133705	cg18686937	0.687623943629651	0.00203975770225835	cg13166532	3.50901607230027	0.00212771954931695	cg20774834	-1.84751074731235	0.0023482590599223	cg24848349	-0.795680040136383	0.00326957272891744	cg04939882	3.42631264451106	0.000259993144282192	cg09768859	0.968711912106181	0.000413285362797274	cg22359362	1.59028111678895	0.00177732504559573
799	cg00852548	-2.36404568243646	0.00178303899484241	cg17639396	2.10998205314453	0.00340732037465417	cg03080664	0.45955227750182	0.00203979858869694	cg07798250	1.74543216313319	0.00212771954931695	cg26984174	1.23276963635404	0.0023482590599223	cg23125608	4.32053238395108	0.00326957272891744	cg25495986	0.530650222118125	0.000260009859451972	cg23064601	1.2600761742967	0.000413285362797274	cg10011040	1.08635286158445	0.00178128891995068
800	cg20617328	-4.41020260708044	0.00178523031398211	cg10257407	0.760588946545192	0.00340770455914444	cg19407943	0.427344550319275	0.00204899645642509	cg22921228	1.00688995572702	0.00213389561773667	cg23471338	-1.46314108296644	0.00235243277158115	cg01888920	-2.67931939016239	0.00326957272891744	cg21665350	-3.8804981583936	0.000260492938006637	cg20125846	1.7732385435324	0.000414910882204362	cg06567826	-0.712137960493417	0.00178214051287363
801	cg04871449	-1.69617035260889	0.00178586105228163	cg20411843	1.25072542943349	0.00341423664582029	cg06495055	-1.64123304853382	0.00204899645642509	cg12695158	-2.62308416335438	0.00213389561773667	cg04748673	1.65924024422853	0.00236192322142965	cg21631606	3.83043270992883	0.00328280822331016	cg13689113	0.963903782850663	0.000260492938006637	cg12251804	0.512387148903605	0.000415969445746689	cg17037497	-0.559824512707735	0.00178214051287363
802	cg06146466	-2.45533609362576	0.00178586105228163	cg05083128	1.15849468382797	0.00341584185641865	cg07567521	3.72669434809575	0.00204899645642509	cg18555161	-1.21010434752474	0.00213389561773667	cg06555540	1.30775865078102	0.00236270882234054	cg00749969	-1.39974407759853	0.00329409162925675	cg04304205	-2.45082267505952	0.000260492938006637	cg00389614	1.7101808694328	0.000416052260380661	cg03048083	0.878137951780163	0.00178214051287363
803	cg19270309	-1.34051340895481	0.00180375395628087	cg18944640	1.24149942859831	0.00342543261814022	cg06653974	2.39828299414033	0.00204899645642509	cg16603176	-1.62243319236144	0.00213389561773667	cg17680150	1.74942466539078	0.00236270882234054	cg11769279	-2.08714904860336	0.00329409162925675	cg25052040	1.7055325475255	0.000260794088149284	cg26739951	-2.39605585727444	0.000416052260380661	cg17122213	0.779112935689152	0.00180055869923376
804	cg25026091	1.16141990860167	0.00180466074973981	cg12744191	1.8928687663508	0.00342543261814022	cg13488605	-0.76715953543217	0.00204899645642509	cg00451771	1.03027590514847	0.00213823485202184	cg10959651	-1.07668957042764	0.00236270882234054	cg11439050	4.00090675613334	0.0032957149379858	cg11941813	-2.22120836955121	0.000264760917868285	cg18752643	1.81252342537748	0.00041800588657424	cg19195419	1.04895519639493	0.00180071741473788
805	cg09382693	3.84733035194479	0.00180466074973981	cg05074535	3.12373962416825	0.00342543261814022	cg20457942	3.80947922434228	0.00204899645642509	cg02866468	-1.05420965775327	0.00214519756333742	cg03368362	-0.905201169412185	0.00236761578015749	cg27611624	-1.73431144824797	0.00330629367072793	cg02549819	0.805936200797867	0.000264760917868285	cg09388605	0.618610692803838	0.00041800588657424	cg02823743	-1.35978827449337	0.00180071741473788
806	cg23725347	-1.59012895758077	0.0018183002727194	cg17045609	4.99654947382604	0.00343203476407364	cg26202286	-1.4752251103291	0.00204899645642509	cg12552261	1.55157205862296	0.00214519756333742	cg02064831	-0.777537297879802	0.00236761578015749	cg25516778	-1.15409308564232	0.00330629367072793	cg10938702	0.423641117358319	0.000265519536214213	cg24481891	2.96233656917104	0.000420105656620932	cg02993722	-1.85268025004085	0.00180288425087304
807	cg03196131	-1.50711651242702	0.00183403776779391	cg02920235	-0.902268678637768	0.00344760187997662	cg16976654	-1.41278931998626	0.00204899645642509	cg18640185	1.56206525467715	0.00214519756333742	cg20028869	-0.646950401785936	0.00236761578015749	cg13745140	3.73031641561763	0.00330629367072793	cg03779326	0.650629507275497	0.000265519536214213	cg10203440	1.22620861220609	0.000420105656620932	cg15467148	-1.2647091555731	0.00180442807852988
808	cg10664669	-2.4156065726147	0.00183403776779391	cg23475109	0.979553249233415	0.00345324713749345	cg25313172	0.820060644174115	0.00204899645642509	cg02270786	1.42733297051734	0.0021583189632877	cg04374931	-0.583636616885365	0.00238735198732295	cg16529318	1.21320489103963	0.00330629367072793	cg12909727	0.643361215156207	0.00026727608614726	cg08337773	1.03077154675049	0.000420105656620932	cg08285033	-0.975136245333673	0.0018188011597091
809	cg20170989	-2.0909558355246	0.00184375007186963	cg27380552	3.04791977104543	0.00346598911469963	cg06424097	0.653524570501628	0.00204899645642509	cg16107273	1.79036478268956	0.00215894145320754	cg16952973	-0.864302556329092	0.00239109947332789	cg25289297	1.0570726919039	0.00330629367072793	cg08470892	0.555480989417671	0.000267316829626294	cg00847043	-1.14427596167509	0.000420105656620932	cg19920479	0.425453555860024	0.00182204574510126
810	cg22129614	-1.33407030440843	0.00184584758637496	cg06599623	1.80855721658188	0.00346598911469963	cg15836785	0.766865728903562	0.00204899645642509	cg04451485	-3.77580700183862	0.00215894145320754	cg13106133	-2.06282220007704	0.00239333146495607	cg17013606	4.65317577782312	0.00330629367072793	cg05759826	-3.05121631870671	0.000267316829626294	cg12464134	0.747603885545026	0.000420140301435708	cg24068310	-0.821790793671036	0.00182204574510126
811	cg13423075	-0.772352180532771	0.00184584758637496	cg05676562	1.13884307663765	0.00346598911469963	cg14186799	-0.9451259626469	0.00205366979372481	cg01774941	-4.12631697200061	0.00216609052843078	cg26188803	-1.92448569294532	0.00239800749786022	cg09052978	-1.64670994616621	0.00331765880662179	cg26926973	0.585119970043827	0.000268536234101298	cg00408285	1.18410958182774	0.000420217488260697	cg08260766	-0.842759604544986	0.00182204574510126
812	cg24713255	-1.25502571293025	0.00184584758637496	cg16393730	2.05487975156857	0.00346770767666294	cg20800816	-1.50598088599461	0.00205376347152743	cg11724134	1.27898798090302	0.00217118200846622	cg01995811	5.45452438133927	0.00239800749786022	cg25890743	1.65340872516271	0.00333314537994524	cg24955177	3.62590030768141	0.000268536234101298	cg03296740	-4.00624900996359	0.000420217488260697	cg25515502	-0.749285843281173	0.00182204574510126
813	cg22985122	0.968682262880008	0.00184584758637496	cg16024273	1.30153960455846	0.00346770767666294	cg22329892	0.878496368798589	0.00205646156977868	cg24042978	3.89859663287999	0.00217118200846622	cg08748471	-1.72959370674377	0.00239800749786022	cg20083324	-1.04538786352953	0.00333398450166979	cg11290286	4.45961978434825	0.000268536234101298	cg03328147	0.78088428290183	0.000420217488260697	cg22381351	0.734011120387882	0.00182204574510126
814	cg20401393	-3.7535725450771	0.00184584758637496	cg06816054	1.13755521622378	0.00346912732292667	cg13216020	0.809171460658089	0.00206012561451135	cg00987534	-0.609403051934095	0.00218210512231645	cg07943780	-0.692293641746938	0.00239800749786022	cg26854277	0.491531484377393	0.00336287060017427	cg18750825	-1.55611767067781	0.000268536234101298	cg06120020	2.8629482679179	0.000422032826937216	cg08390987	1.01753619367572	0.00182204574510126
815	cg27426824	2.58724917668341	0.00184584758637496	cg13190885	-0.804518996387894	0.00348374676259378	cg07810763	1.41404854910107	0.00206012561451135	cg01683061	-3.61949502713809	0.00218233184693492	cg25678819	-1.34331245199121	0.00239800749786022	cg17463955	0.714422993449802	0.00336287060017427	cg12833043	0.619970274186084	0.000268892912668227	cg21753796	1.11321569204564	0.00042262435284012	cg07146354	-1.18051222603438	0.0018312089074028
816	cg27506503	0.739509088345923	0.00184584758637496	cg09868354	3.81370980041232	0.00348374676259378	cg16503585	2.59434011109194	0.00206012561451135	cg14682223	1.18038278123678	0.00218233184693492	cg21460047	0.815930335519469	0.00239800749786022	cg20687924	5.57315290830969	0.00336287060017427	cg07603815	1.83769896946428	0.000268892912668227	cg19235098	1.03315142334385	0.000423884147015954	cg20214553	1.66294247934373	0.00183421032498643
817	cg25862345	2.12802848188918	0.00185380052883503	cg15161171	1.36336054815935	0.00348969042939047	cg18208558	1.90160143728428	0.00206825025961745	cg03892117	2.38410299859625	0.00218233184693492	cg06332666	-2.62085002256395	0.00239800749786022	cg18555199	-0.967055026440256	0.00336287060017427	cg23699933	-1.2401441066952	0.000268892912668227	cg27648238	0.769746952803714	0.000423911908998887	cg13159106	-0.651677690744325	0.00183421032498643
818	cg25061073	-2.68500947072355	0.00186053174722282	cg07020080	-2.23038313574861	0.00348969518038432	cg23892348	1.22438841434704	0.00206895143385984	cg02330835	-1.60890655989893	0.00218380219661536	cg21297973	-0.760429457193381	0.00239800749786022	cg23360967	-2.64040844793318	0.0033692905000631	cg12633274	1.15867297359989	0.000268892912668227	cg23358442	0.540670829088575	0.000424848468560745	cg03878567	1.00300684845588	0.00183421032498643
819	cg04154911	0.888510653212438	0.00186053174722282	cg10208583	-1.65458092159016	0.0034933444890973	cg13185377	0.876239517041293	0.00207386209077264	cg20235051	-1.85665040954169	0.00218380219661536	cg21031775	-1.70298344991086	0.00239800749786022	cg13382707	1.79555607910631	0.00338484295993541	cg16565164	1.7075705358385	0.000268892912668227	cg15725046	2.24386410624409	0.000424848468560745	cg08114293	-0.76385298424462	0.00183421032498643
820	cg03803008	-1.69994276109002	0.00186099187891392	cg00258694	0.654063914767454	0.0034933444890973	cg21721867	-1.06880700228635	0.00207983950395317	cg04052452	1.31812903488909	0.0021910033441467	cg20960642	-1.00817545317758	0.00239800749786022	cg26871973	-1.22793388267866	0.00340157059760302	cg19716218	-2.23023871496295	0.000268892912668227	cg19109397	2.01985206570918	0.000425040942063579	cg19540682	-1.04978701715391	0.00183421032498643
821	cg14441471	-1.12013059747589	0.00186099187891392	cg07783220	-3.29022788569714	0.0034933444890973	cg15384589	0.61307770964557	0.00207983950395317	cg02927023	-0.750652381757946	0.0021938017876991	cg12409226	-0.582378494567975	0.00239800749786022	cg21912653	1.71796287222156	0.00340157059760302	cg13626907	-1.79880728069968	0.000269053084584729	cg07691818	-1.29571448080699	0.000425638503403059	cg19454508	-1.16587880210063	0.00183944063831052
822	cg00056280	-1.40187389314901	0.00186668176154603	cg13600461	-0.709866771268591	0.0034933444890973	cg21512324	5.66242008638959	0.00208147222057011	cg08887114	-1.38771274152944	0.0021938017876991	cg02064336	-1.17401473038874	0.00239800749786022	cg00386051	-1.18142292389888	0.00340157059760302	cg13563959	1.28382599057085	0.000269478619518805	cg01697687	1.3993085702729	0.000425638503403059	cg10719895	-0.586183205216321	0.00183944063831052
823	cg24893364	-2.93550602097761	0.00186668176154603	cg25245744	-1.25610396358902	0.0034933444890973	cg07818978	-0.529284479433218	0.00208553515403208	cg15547629	1.04202439140973	0.00219546957420973	cg12073167	-0.777827897547922	0.00239800749786022	cg21833159	-0.692825927730102	0.00342240584893295	cg12908055	-2.81321468391268	0.000270376085293967	cg22312298	2.15763399691718	0.000425638503403059	cg06417730	-1.94103342134575	0.00184252932464877
824	cg07691818	1.08763370856334	0.00186668176154603	cg25142228	0.954184957460739	0.0034933444890973	cg24216542	2.26818627927986	0.00208681126907143	cg12804283	0.968427461635728	0.00219570553369988	cg14837683	3.4645972322911	0.00239800749786022	cg03162506	0.722373073951307	0.00342240584893295	cg14258623	2.59903738770009	0.000270376085293967	cg27220130	4.55102399283201	0.000425638503403059	cg03874471	0.988798742357706	0.00184252932464877
825	cg24746997	-2.49258910032113	0.00186668176154603	cg19089810	0.564410738938387	0.00351901622585214	cg25907594	-1.25299194114091	0.00208681126907143	cg27451118	-1.28474436347316	0.00220310302986035	cg06951011	-0.990313323793223	0.00239800749786022	cg22247282	1.13237277024934	0.00342240584893295	cg12553645	2.39376510373095	0.000270376085293967	cg10843111	-0.831544812313729	0.000425638503403059	cg27384700	0.453404648726036	0.00184252932464877
826	cg25432518	-1.05377018192926	0.00186668176154603	cg04981690	0.778969078697235	0.00353304013939932	cg19824180	1.26638746112129	0.00208768523692165	cg15578837	-1.37087099625359	0.00220310302986035	cg00656431	-1.99287863409742	0.00239876809460842	cg09056493	-1.21437547236253	0.00342312160189042	cg13767177	2.44613413636538	0.000270376085293967	cg05718884	-2.51358230457407	0.000425638503403059	cg23110482	0.424803650880272	0.00184437458565659
827	cg08513520	-2.02713188909321	0.00186975902207778	cg11567978	1.03779479492244	0.00353304013939932	cg09907840	0.839715799127714	0.00210822984876733	cg24922399	-1.1437225455734	0.00220310302986035	cg10719895	-0.644891842295038	0.00239876809460842	cg13615171	-1.14484720118636	0.00342627016171489	cg22999603	0.717061808782951	0.000270376085293967	cg18128673	1.15617500790588	0.000425638503403059	cg16140510	-1.3831750705102	0.00184577078270012
828	cg26316336	1.22823362144002	0.00187026915020918	cg19064258	0.676275440372852	0.00355732350136695	cg13161131	0.452208562032142	0.00210822984876733	cg14993820	1.9225402650628	0.00220310302986035	cg12637205	-1.2766363456127	0.00240000492497776	cg13397260	1.57417619709625	0.00342627016171489	cg00881440	-1.68100295809829	0.000270376085293967	cg27372759	2.44679342123452	0.000425638503403059	cg26728173	0.6071209292022	0.00184577078270012
829	cg17595290	-1.07446119815707	0.00187327727290397	cg00649794	2.43152334581506	0.00359352090355671	cg14307212	3.24978240890958	0.00210822984876733	cg12260379	-2.32327025333658	0.00220310302986035	cg12400336	1.18702287646221	0.00241687723630028	cg23055617	1.9936916336341	0.00345980521835845	cg13365524	0.397119610392268	0.000270789484751811	cg09534489	1.29104481877156	0.000425638503403059	cg04848693	1.62720879538166	0.00186048504762999
830	cg07433955	-1.22986952924183	0.00187327727290397	cg26749825	1.84558852776175	0.00360216960218525	cg05609536	-1.55955885876386	0.00210822984876733	cg26315417	-1.66634895301672	0.00220310302986035	cg09667247	-1.28749376208592	0.00241715464015467	cg11846816	-0.556917733132794	0.00346169279019184	cg02624489	-2.58421708936916	0.000270933029418504	cg13798146	5.44997558084509	0.000425638503403059	cg11941236	-2.49030598533629	0.00186887624462404
831	cg17182635	-0.5486875033446	0.00187327727290397	cg05551922	0.948604201339214	0.0036022124735476	cg10286128	1.51140038001399	0.00210822984876733	cg03293884	2.8081928481213	0.00220310302986035	cg06412935	1.33643130785562	0.00241894432367803	cg06934749	-1.59555733293028	0.00346169279019184	cg23850171	1.1063745371696	0.000271059157150263	cg14449789	-2.10452068145008	0.000425638503403059	cg08930719	-0.852490522615398	0.00187100805803233
832	cg01482530	-1.80706336002393	0.00188264479835474	cg17871792	1.78460125636289	0.0036022124735476	cg22747531	-1.38677370645067	0.00210822984876733	cg06319183	-2.1630737012351	0.00220310302986035	cg23562514	-1.36471433703904	0.0024280672901617	cg11799589	2.44387512631579	0.00346169279019184	cg02789309	1.48192441015316	0.000271059157150263	cg13956954	1.18704701697019	0.000425652182544759	cg08848172	-1.67849910691633	0.00187100805803233
833	cg08886473	-2.76242306266667	0.00188355566177684	cg02912216	-2.12504521679473	0.00360716040052657	cg26935304	2.14639480134976	0.00210899943564305	cg17154729	-5.59151723274366	0.00220310302986035	cg21277452	1.31339882552753	0.00242953972438558	cg19305938	1.14894699064444	0.00346169279019184	cg10740819	-1.22918203709907	0.000271059157150263	cg21436431	-2.05657125315527	0.000429097572108939	cg00576388	-3.54454921904094	0.00187100805803233
834	cg16529318	-1.25250527746924	0.00188441945825752	cg17159699	0.980599546650702	0.00360716040052657	cg07108648	1.64814789417578	0.00210899943564305	cg18198212	-0.812455670145697	0.0022105181487532	cg03072921	-0.755466178668709	0.00246295418962853	cg18830699	3.01889676574914	0.0034656180055984	cg25475289	-1.01664650333005	0.000271059157150263	cg05433449	4.18530311135952	0.000429097572108939	cg15919857	0.435947319654055	0.00187576337568005
835	cg06746994	1.88194237221053	0.00188705150693718	cg12885203	3.11223104810587	0.00360838757818734	cg10088359	1.12238213050739	0.00210899943564305	cg22811478	-1.74876800691124	0.0022105181487532	cg14739123	1.91516073930593	0.00249945589259114	cg04180481	-1.56703066046106	0.0034656180055984	cg26816659	1.1186291628358	0.000271059157150263	cg14024242	2.80454446605934	0.000430719824507015	cg08631328	0.859242029119667	0.00188081175347353
836	cg18385824	-3.09801439119484	0.00188868338627614	cg02706649	2.35513191403496	0.00360838757818734	cg02882186	-0.535717608851309	0.00210986481099347	cg04336107	-0.750753300942832	0.0022148561741331	cg20934215	-3.13057929057349	0.00249945589259114	cg01802453	1.69336831489123	0.00348176804400468	cg10739015	1.1869540708495	0.000271059157150263	cg17212008	1.48559883272239	0.000430719824507015	cg04091927	1.12654693393735	0.00188081175347353
837	cg26355617	0.856617501433902	0.00189458726241933	cg25820491	-1.08763630397392	0.00360838757818734	cg00968423	-1.46340021567413	0.00210986481099347	cg17425608	-1.72733902566226	0.00221499675525917	cg24675442	-1.59823851533886	0.00249945589259114	cg10857905	-0.499057367823398	0.00348176804400468	cg17584085	-4.64761019934187	0.000271111992577503	cg20568227	6.74347388810082	0.00043177546223492	cg02777022	-2.53817736425508	0.00188081175347353
838	cg04389439	-2.39885745597651	0.00189827722664931	cg22135468	4.21531539174359	0.00360838757818734	cg14507346	0.783811598076403	0.00211361720848217	cg04705429	-1.69404681442582	0.00221510377514296	cg27549186	-1.02882275076521	0.00249945589259114	cg20088302	-3.7440728898058	0.00348176804400468	cg09549514	0.723747769283684	0.000271111992577503	cg04808200	-4.39875231693664	0.000433212490431267	cg03107393	0.552271603580268	0.00188081175347353
839	cg02612712	-2.08736353336809	0.00189827722664931	cg07046030	1.01953036604963	0.00360838757818734	cg04640269	0.70029228515688	0.00211461554484186	cg07366196	2.37691065007696	0.00221510377514296	cg10029396	-3.98281522820758	0.00249945589259114	cg01493617	-0.878266637409642	0.00348384727166854	cg05271276	-2.23596787815409	0.00027171891366239	cg11317677	0.500179474464247	0.000433915065200697	cg20805920	0.49886790747782	0.00188616434478715
840	cg11296110	-1.43577312020693	0.00189827722664931	cg22785629	1.21473744711983	0.00360838757818734	cg21268759	4.04235150819799	0.00211461554484186	cg27514017	1.01249393182858	0.00221510377514296	cg16915676	-1.92562611217774	0.00249945589259114	cg24531205	-1.60125257232026	0.00348384727166854	cg05253738	-1.63718522135389	0.00027171891366239	cg14529643	1.04955617640817	0.000433915065200697	cg12327449	0.942042091315362	0.00189139070500892
841	cg10325659	-1.26781729365825	0.00189827722664931	cg18928618	2.50581617747904	0.00360838757818734	cg24624576	-2.00809203857812	0.00211932632785206	cg24201716	3.340309460743	0.00221510377514296	cg15993795	1.99126546815689	0.00249945589259114	cg01363869	1.57003271067882	0.00348498024565562	cg25425078	0.50562677440507	0.000272316662628721	cg06764972	-2.34233793735097	0.000433991923418129	cg14450605	-1.63371432051361	0.00189139070500892
842	cg11223711	-5.37520752455279	0.00189929024053692	cg09257665	-2.15598469274339	0.00361726083868192	cg23442187	2.34131638707585	0.00212667302926418	cg00047081	1.55358455499382	0.00221510377514296	cg22378237	0.71650027847135	0.0025052874452365	cg10404683	1.62578246952365	0.00348498024565562	cg02763716	0.922456285891153	0.000273935920479379	cg00374927	-2.40218923287419	0.000433991923418129	cg12998533	-0.652707826698372	0.00189139070500892
843	cg00447970	-0.442137262662296	0.00190219396362205	cg05783554	2.16175049229335	0.00362355051775122	cg11271299	-4.17802937950229	0.00214009662814877	cg02628902	1.63523548232391	0.00221510377514296	cg07704959	-1.15412120667345	0.0025052874452365	cg17826530	-0.400922589706437	0.00348498024565562	cg07795954	0.462976200271199	0.000275080838313961	cg25833334	1.15018139237276	0.000433991923418129	cg02563962	0.355907181682594	0.00189139070500892
844	cg17414971	-1.4622093943876	0.00190693740996649	cg06966039	0.997350114279884	0.00362355051775122	cg13707025	-1.01040223110213	0.00214009662814877	cg00031346	-1.63573749101321	0.00222347059402445	cg13695078	1.46019508748158	0.0025125602620319	cg05483304	0.813308173887815	0.00348498024565562	cg09309979	-1.23977940463328	0.000275698296602422	cg18997635	0.508048467716333	0.000433991923418129	cg17680150	1.58092533734573	0.00189139070500892
845	cg01400638	0.912266630736734	0.00191081638586615	cg19817367	1.49377388429209	0.00362355051775122	cg14078101	4.60198835349135	0.00214009662814877	cg12346266	-2.24721520028549	0.00222347059402445	cg25784165	-0.42335894492666	0.0025125602620319	cg09439276	1.67451861665815	0.00348498024565562	cg05992301	2.74274031822785	0.00027584461675342	cg12776033	0.770102752257861	0.000435524882393314	cg02661034	0.856765781243443	0.00189868308032913
846	cg00201568	-3.16040943801613	0.00191195522086639	cg05941212	-0.672504648464612	0.00362355051775122	cg03402807	0.996069906539673	0.00214009662814877	cg07709181	-1.29203153741163	0.00223237227585318	cg16430616	1.71651080031446	0.00251513581571194	cg18270378	3.51974834683465	0.00348613993221486	cg15120743	-2.22310908937084	0.000276122266227452	cg06987384	1.58586773894692	0.00043648093250775	cg18457595	1.71895172929868	0.00190220791178621
847	cg19919855	2.18477898047162	0.00191195522086639	cg06220521	-1.13720276795866	0.00363854579442665	cg18204091	-2.18192935617246	0.00214055512175608	cg08704681	1.83261397898452	0.00223237227585318	cg14313373	-0.50662815153825	0.00251965381970528	cg15356441	1.53911920228272	0.00349303096323714	cg12631586	1.36955835176026	0.000277359935348357	cg25244420	1.34914861455719	0.00043648093250775	cg18776463	-2.11260638254618	0.00190220791178621
848	cg08223887	-1.38418456624599	0.00192608872967448	cg01777403	2.31931903006429	0.00364268853148311	cg01221207	3.92872397242656	0.00214055512175608	cg01823150	-2.02322097245031	0.00223776344823708	cg11642361	1.19984076108211	0.00251965381970528	cg16924822	-0.389020699676184	0.00349303096323714	cg16950487	-3.98084213829317	0.000277381499266825	cg15964309	0.664852419230141	0.00043648093250775	cg07231787	-1.05191511114957	0.00190220791178621
849	cg00816258	-0.744379201907293	0.00192608872967448	cg06265273	0.848637983465291	0.00364868799523589	cg00281551	1.13123434024849	0.00214299470219138	cg12437474	3.3569312440779	0.00223776344823708	cg13796433	1.52705368456885	0.00251965381970528	cg16681268	-1.03287254369475	0.00349960398990527	cg14093125	-1.77928400568412	0.000277442329391972	cg25118511	2.61368150330974	0.00043648093250775	cg04191932	0.950867969550599	0.00190808118527572
850	cg04437965	1.56576097527284	0.00192608872967448	cg07219448	1.04208965807996	0.00365957030743754	cg08786399	1.50719222133957	0.00214299470219138	cg26849909	-1.42953179948248	0.00225064113139295	cg07914962	-2.54478176236108	0.00252961300240135	cg09198085	-0.730310123301202	0.00349960398990527	cg00749969	1.60627070286939	0.000277442329391972	cg20953244	-1.47102467287475	0.00043678375303101	cg04897370	-1.01874361631775	0.00190808118527572
851	cg26416971	2.90620474515033	0.00192608872967448	cg24501728	2.23827931659983	0.00367652160789967	cg08733824	-0.845394016128155	0.00214311909255508	cg05364508	-3.0234337846148	0.0022519182855263	cg08814544	3.2511102681777	0.00253334621058697	cg16574871	0.80934362111801	0.003499729386598	cg17583271	1.07608864146991	0.000277442329391972	cg12643109	1.82965566628044	0.000437135601433529	cg12201779	0.461823350323438	0.00191186927668237
852	cg01806965	-0.780907645545471	0.00192608872967448	cg16053984	2.4254839098247	0.00367652160789967	cg10071605	1.1386887037303	0.00214311909255508	cg02527496	4.59816954996734	0.00225206533960978	cg06643622	3.44598509175153	0.0025513132872481	cg06566299	-0.592041735973161	0.003499729386598	cg04254595	1.29833918555914	0.000278157846758673	cg13742499	1.74902709417172	0.000437766324261798	cg12689060	0.547747609515481	0.00191186927668237
853	cg06319288	-0.963873447928012	0.00192608872967448	cg02164110	1.55348585852463	0.00368262626974931	cg10585257	1.88172643505763	0.00214311909255508	cg17691233	4.10268338069732	0.00225206533960978	cg15418474	4.21662249719375	0.0025513132872481	cg27253214	1.10546297899306	0.003499729386598	cg21095253	0.496011140193488	0.000278157846758673	cg27641382	2.09639864003808	0.000437766324261798	cg26690949	0.35848624378192	0.00191186927668237
854	cg21804045	2.4559452982399	0.00192882880885438	cg12312252	0.874708711188521	0.00370201656640209	cg23505281	-2.87217439507448	0.00214311909255508	cg20795357	-1.59855592173203	0.00225206533960978	cg01155183	2.70473580078188	0.00256688260684847	cg11622163	-0.808482152408759	0.00350288112865894	cg11193635	1.74908800644756	0.000278157846758673	cg27611887	3.37115393099268	0.000440473885245269	cg09936581	-0.805685586094414	0.00191186927668237
855	cg06157777	-1.07515224888675	0.00192966752525875	cg26687441	1.47374533051682	0.00370201656640209	cg03929569	-1.74917377560421	0.00214311909255508	cg23384045	-1.23310673203611	0.00225206533960978	cg19901515	1.4013073637811	0.00257822897119865	cg15647860	-0.563651274771304	0.00350288112865894	cg07094169	-2.76918005654974	0.000278157846758673	cg06369005	5.65751772961715	0.000442389683848641	cg06125591	1.09489685621517	0.00191506353099635
856	cg25362980	-0.544750950050774	0.00193583238888547	cg22934200	2.1646224696528	0.00371118399860141	cg21307536	1.60601790324442	0.00214311909255508	cg13996003	2.16744947634766	0.00225206533960978	cg01708014	-1.60633549031327	0.00257822897119865	cg14929554	-1.33082755538813	0.00350288112865894	cg13321983	2.73682820705089	0.000278896030345084	cg24375895	-1.32845597436075	0.000442389683848641	cg09657354	0.67012803033519	0.00191506353099635
857	cg02849917	-2.83429662856491	0.00193750778102749	cg08387133	-2.17732948067597	0.00371118399860141	cg17933295	1.09069536131498	0.00214311909255508	cg23304339	1.25325764943633	0.00226067270692138	cg05757803	-1.81323827069103	0.00257822897119865	cg10647357	-2.36398135499987	0.00350589053945933	cg18144560	0.574593760233464	0.000278896030345084	cg09084462	-2.97712800840919	0.000442389683848641	cg24974477	-0.936061780550319	0.00191506353099635
858	cg24956176	2.29292829561617	0.00193750778102749	cg08598925	-1.35222525852384	0.00373694174328279	cg22492709	0.455496775461631	0.00214311909255508	cg08483768	3.06501173294408	0.00227978173154401	cg21820436	1.04129208121446	0.00258518806802458	cg24662823	-4.0739278223578	0.0035116935117408	cg06686971	4.53074934075607	0.000281531299011986	cg08121090	-1.45213541674054	0.000443237900603069	cg18700071	0.818078765978714	0.00191506353099635
859	cg13763308	-4.58013024847972	0.00194110689310401	cg25594449	-1.19355997597749	0.00373694174328279	cg17977145	0.53797447506302	0.00214392716228635	cg00014986	2.19483407440862	0.0022819256460104	cg00562604	2.43663356295967	0.00259573335207723	cg12169532	-1.37654497277354	0.00351775486367307	cg08584136	1.24959945028579	0.000281531299011986	cg25485294	-2.03074036748901	0.000443237900603069	cg03375833	0.379264608183392	0.00191506353099635
860	cg23204239	2.47771650167411	0.00194306268001645	cg00846799	1.40356877151928	0.00374371368975111	cg05340623	1.35223128991708	0.00214682564775996	cg03296740	-3.62485908353682	0.00229335035050127	cg24178897	-0.690878852721397	0.00260207696644954	cg19183089	-1.73387883941687	0.00352699149200812	cg17598273	1.89987541178058	0.000281531299011986	cg12206846	1.10272797014419	0.000444342478029792	cg13910174	0.585701731567398	0.00191506353099635
861	cg26685590	1.41342158128932	0.0019461625561927	cg26770787	-1.2568746351332	0.00375297133365407	cg10959198	-1.42803543416449	0.00214682564775996	cg14412034	-1.01458685376574	0.0023002758132246	cg06563640	0.869324721926212	0.00260207696644954	cg08964513	-0.409555129346435	0.00352699149200812	cg21863229	0.978740809753383	0.000282210511030995	cg03326689	1.12650424285218	0.000444342478029792	cg06778633	-0.821913698283563	0.00191905148023923
862	cg22091037	-1.55893291693186	0.00195457983466622	cg06430029	-2.74578736982249	0.00375297133365407	cg15267021	-1.77822838306051	0.00214682564775996	cg00630991	-2.59466011407135	0.0023002758132246	cg08500997	2.00209139882482	0.00260301354612225	cg05965124	-2.3240864994659	0.00352921014386962	cg00939032	-2.16980294657241	0.000282339495905636	cg11869968	1.17071927700875	0.000445163635023583	cg24868447	0.857766510355914	0.00191974060926744
863	cg25714147	-1.01611767572334	0.00195470288799348	cg01386268	0.933973432853222	0.00376487364437604	cg24454579	-0.711923737338287	0.00214682564775996	cg22875875	-1.40116537254183	0.00232931281463049	cg06193258	2.04469785384997	0.0026032573566047	cg01287820	-1.01686413724774	0.00352921014386962	cg06974409	1.582929803534	0.000282339495905636	cg22125754	0.785250742214191	0.000445169377182682	cg24279744	-0.717498396962127	0.00192402859162086
864	cg21535156	0.72856621412437	0.00196421182610461	cg01309945	1.42421588285939	0.00376487364437604	cg27428714	-1.2341999335627	0.00214975822253813	cg08048567	-0.950392465304945	0.0023329563164025	cg20123153	-0.89582973111301	0.00260629159466943	cg02814641	2.32357192093935	0.00352921014386962	cg07731123	0.551970596237352	0.000283677110051218	cg26616378	0.737731016561752	0.000445342547102473	cg19677952	-1.42289077478334	0.00192806883817982
865	cg00921839	1.69533431747629	0.00196421182610461	cg04465784	0.837496760291208	0.00377579437932483	cg26749825	1.69855503769289	0.00215527212746631	cg15328001	1.08550431561737	0.00233354699827084	cg19595170	2.74410571479488	0.00260932435159577	cg27353979	-1.90506529865135	0.00352921014386962	cg07179770	-1.67481355821155	0.000284023745438823	cg27167181	1.20984257570114	0.000446017291230638	cg00022308	-0.594028644414552	0.00193156327020567
866	cg05061332	2.88763410889272	0.00196421182610461	cg08291302	4.92444404989283	0.00377579437932483	cg03626346	-1.06699587436062	0.00215660249156751	cg00902741	1.85911091299323	0.00234455417539891	cg09139580	3.67622455774069	0.00261645735347217	cg05488731	-0.605296014584871	0.00352921014386962	cg07692169	-2.20307737985131	0.00028410985098185	cg24455362	-1.08085467667709	0.000446017291230638	cg24830524	0.539147982109883	0.00193347872112276
867	cg08145377	-2.3342554990088	0.00196965231203735	cg03254230	1.20984642391944	0.0037837435387402	cg04304802	0.745515278316295	0.00216007427881037	cg05673731	-2.12580643368679	0.00234455417539891	cg10220025	-0.979665923312673	0.00261686438413738	cg09572656	-1.40785573525329	0.00353827777195832	cg23441747	0.919911174623395	0.00028410985098185	cg09115646	0.867243310560017	0.000446017291230638	cg21853250	-0.699249389747692	0.00193528536808097
868	cg22735889	-1.64976447931331	0.00197159393922124	cg15545222	2.26891563059248	0.0037837435387402	cg08401836	-2.18441689088394	0.00216007427881037	cg04918831	1.99005730585898	0.00234455417539891	cg00091899	4.42692391558541	0.00262345707071368	cg20401562	-2.80903507218718	0.00354308681977477	cg00866500	0.432114918552385	0.00028410985098185	cg19518308	0.935137732897757	0.000446017291230638	cg14909349	-0.59152259015082	0.00193528536808097
869	cg17639396	-2.16956646128462	0.00197159393922124	cg12755061	-3.52989999139082	0.0037837435387402	cg01133012	-1.12379902022409	0.00216821785763423	cg18506679	1.51410927294422	0.00234455417539891	cg02878040	1.25994698519967	0.00263641255278167	cg11163763	-0.592547199006385	0.00354900917508568	cg05804440	1.56497180510413	0.0002843801239987	cg19370084	0.487894350806546	0.000446428463387936	cg01368577	1.83552389880692	0.00193528536808097
870	cg24596434	1.37054251022595	0.00197211316795223	cg10448529	2.38676084605226	0.0037837435387402	cg08539620	0.704227646348634	0.00216821785763423	cg02363600	3.01625437500796	0.00234455417539891	cg26491791	1.51476907133925	0.00264521127407051	cg14789928	2.49701290511035	0.00355139502070051	cg21508623	-4.04668497349576	0.0002843801239987	cg00451771	1.12146200297588	0.000446492530646052	cg07893584	0.633664397689519	0.00193528536808097
871	cg04081899	1.72678945466802	0.00197211316795223	cg02639929	1.34126276241848	0.00381135665697722	cg19933954	-1.32976407262887	0.00216821785763423	cg15843009	-1.4461803990148	0.00234455417539891	cg00584878	3.19005236434522	0.00265618366421227	cg03550485	-1.33331097238956	0.00355139502070051	cg11730499	1.68772669012478	0.000287096581648363	cg25219246	0.607105616459845	0.00044666651778511	cg23894309	0.458800141375866	0.00193528536808097
872	cg22227621	3.24466766915632	0.00197290913372522	cg19063688	0.725074536545378	0.00381599251812038	cg03838322	-0.926351840908455	0.00216909935042266	cg26468274	4.5422360656005	0.00234455417539891	cg13836318	0.901648399117453	0.00266008600911612	cg05583020	-1.34983538173763	0.0035636750856899	cg08278462	0.358757153693951	0.000287854686071353	cg05446629	0.539920618886217	0.000446905844560858	cg06526179	-1.20779145610012	0.00193528536808097
873	cg16763954	-2.79865276812701	0.00198105176217316	cg06314129	2.40997903658067	0.00386246228870284	cg15086932	1.07201736798396	0.00217258395280343	cg23187387	-5.1422453290104	0.00234486908859863	cg16535352	-0.85718440182599	0.00266160053357902	cg17976043	-0.889833934048	0.0035636750856899	cg10613252	-1.58054271955034	0.000287854686071353	cg10893439	2.10986547921064	0.000446997211845062	cg25611244	1.21030002906546	0.00193601977395225
874	cg04664446	-1.21722412925763	0.00198105176217316	cg06874691	2.27734494499881	0.00386735947594523	cg13599928	0.944384541271659	0.00217258395280343	cg22526807	4.25638373917167	0.0023474551840546	cg27267248	-1.21371780309318	0.00266160053357902	cg11941813	1.90539814176787	0.0035636750856899	cg20305610	-1.69815419381413	0.000289375881066272	cg00846021	0.812696737979749	0.000447143282139297	cg22750384	-1.24011108122168	0.00194507328594353
875	cg05186820	-1.49045897211984	0.00198105176217316	cg18431161	-1.71567881804768	0.0038684302956288	cg15756420	1.63219606756371	0.00217514155861338	cg10863939	-2.27371241006276	0.00235111312116208	cg16817891	-0.608182326946948	0.00266160053357902	cg19020602	1.15090625388382	0.0035636750856899	cg15972264	1.85850145020189	0.0002898424448864	cg13917273	1.16570087359786	0.000447172030313901	cg12319001	-2.02939331465331	0.0019461553063748
876	cg20509944	-2.65527955175138	0.00198225952702478	cg00954256	-0.78852554324129	0.00388312506491971	cg05261207	1.09834881752793	0.00217514155861338	cg17731179	-2.76791390654838	0.00235178705233272	cg24051487	-0.815700168517707	0.00266558306319136	cg21928783	-1.46764523606471	0.0035636750856899	cg07335580	1.46738996355196	0.000291469162715728	cg00583861	0.813641702652486	0.00044763596661665	cg27326224	1.11594441840629	0.00194646733500501
877	cg16300222	2.35048688600781	0.00200023491779209	cg12470428	-0.92224449433704	0.00388312506491971	cg03982896	2.77219314071703	0.00217563127682423	cg02490453	-1.16682871694658	0.00235225854740187	cg05008135	-0.764124948428691	0.00266558306319136	cg12223342	0.996303099401903	0.0035636750856899	cg17101285	0.625634459993628	0.000292370337272899	cg13094005	1.08922251938874	0.00044763596661665	cg05817833	1.02915283432934	0.00194646733500501
878	cg16254267	-0.793561384717073	0.00200023491779209	cg16300838	1.35967805112888	0.00388365915199362	cg01211769	1.13842878113921	0.0021808247552141	cg06144335	-1.98691140885131	0.00235411325528663	cg03722513	7.41954318319543	0.00266558306319136	cg01590051	1.4817869828596	0.0035636750856899	cg09237521	1.71531263631811	0.000292370337272899	cg11656849	0.792343569842561	0.000447793322720565	cg05246887	-0.9273009014996	0.00194646733500501
879	cg00480149	1.49119283636007	0.00200023491779209	cg19602670	1.36402153659964	0.00388365915199362	cg16567319	0.609867745120168	0.00218149739123607	cg08843802	-3.30554815316117	0.00235580419235425	cg10267737	0.85804824363758	0.00267289542173097	cg13864877	-0.930916053827033	0.00356605907708613	cg22472304	0.670613930478388	0.00029341657691185	cg08814544	-3.9263713960289	0.000448156614403369	cg01982045	-0.737378549484773	0.00194646733500501
880	cg05211640	-0.829177306836622	0.00200153352647774	cg10200749	0.90694839015958	0.00388365915199362	cg06378948	0.58172392443625	0.00218149739123607	cg23298564	-4.04160396357657	0.00235580419235425	cg06988099	-2.60526679065153	0.00270656416300055	cg06201397	-1.71450882635583	0.00357344289576559	cg21279603	0.632731384598444	0.00029341657691185	cg23755016	0.72555950574861	0.000448392817772537	cg00959883	0.857856801498138	0.00194646733500501
881	cg27501362	-1.70835084261158	0.00200978583975968	cg20117260	-1.5052396646304	0.00389610560429413	cg17205515	0.799206792792823	0.00218149739123607	cg02788762	3.05653426916225	0.00235673772368447	cg26139475	1.70485648465201	0.00271000836298349	cg07170501	-0.615141207295205	0.00360085864112455	cg08175250	1.27366487554238	0.000294104272340198	cg26775289	1.53973532617146	0.000450728191770226	cg01069941	0.46906957549867	0.00194646733500501
882	cg04066115	-2.54863403589894	0.00201046861212305	cg24866437	1.32464711306693	0.00389610560429413	cg20948051	1.52606970371496	0.00218149739123607	cg11182257	-0.741627635955218	0.00236920056811635	cg07355776	0.864822323980911	0.0027100650767439	cg20285660	0.755135518097383	0.00360085864112455	cg01117148	1.46914449513465	0.000294104272340198	cg16275960	5.00539029845438	0.000452518707609398	cg11732925	0.550610175358629	0.00194646733500501
883	cg18802610	3.17501685658152	0.00201066202289106	cg10049783	2.39551030366604	0.00389621496146914	cg06442865	1.30039402681851	0.00218149739123607	cg10768734	-2.00459694728233	0.00237704689289937	cg15646041	4.65208443055793	0.0027100650767439	cg11087747	-0.581957009953569	0.00360085864112455	cg18234705	-2.27435106289687	0.0002945218683786	cg00273863	0.584582517173872	0.000453170141595737	cg16529548	1.23204439184406	0.00194646733500501
884	cg18503195	0.522564371273713	0.00201066202289106	cg03621319	1.87202474070761	0.00389621496146914	cg08532608	1.07704882217977	0.00218149739123607	cg16728516	3.43337214131891	0.00237910526559396	cg12434591	-1.37386822555103	0.0027100650767439	cg24391482	-1.6789254371312	0.00360492566610775	cg19682573	0.489655109144964	0.000294777555740872	cg27513573	2.76180560215291	0.000453706365202049	cg10464477	-1.92286840255955	0.00194646733500501
885	cg16010163	-1.11110328971026	0.00201290813751888	cg08790212	4.62987858074964	0.00389621496146914	cg01780104	1.73379955975436	0.00218149739123607	cg05006473	-1.57397751336433	0.00238516615664878	cg22902550	1.21409507673253	0.0027100650767439	cg07219453	0.654786789035266	0.00360497240592003	cg00584840	1.59191052801615	0.000294777555740872	cg13285968	0.746480228408092	0.000453706365202049	cg18997635	0.379725595095026	0.00194646733500501
886	cg16455781	-0.801836402770919	0.00202286157426349	cg06975171	1.00533482219957	0.00389621496146914	cg26335943	1.33678070920388	0.00218149739123607	cg08288044	1.97949233796449	0.00239735270352684	cg12214034	2.13705417168891	0.00272777872099092	cg24068310	-0.877129571228418	0.00360883498326419	cg19098493	1.24618634736932	0.000294777555740872	cg06062604	0.705873406276384	0.000454177861987879	cg27494383	0.788111326792644	0.00194646733500501
887	cg05551922	-0.978344695637451	0.00202286157426349	cg09429241	1.40673900128765	0.00389621496146914	cg15434749	0.693581161209956	0.00218149739123607	cg09720039	1.49302677612094	0.00241019242593608	cg23558626	5.4189309499004	0.00272894951355315	cg01154234	-0.648185767232388	0.00361028774364834	cg06905720	0.623177238659011	0.000294777555740872	cg27649089	-2.39227794300092	0.000454177861987879	cg05385496	-0.573025708491365	0.00194646733500501
888	cg25193782	-1.79542141103148	0.00202286157426349	cg18810133	2.24374078337543	0.00389621496146914	cg18124949	-1.39482966294909	0.00218149739123607	cg19230501	1.27770248258338	0.0024132149943851	cg24765354	4.30908098232332	0.0027558200701899	cg05759826	2.61547294114029	0.00361028774364834	cg07311419	0.743662424254733	0.000294777555740872	cg07056606	0.429086436177641	0.000454177861987879	cg13753670	0.399945445493976	0.00194646733500501
[truncated: 73,580 more rows]
