# Supplementary material for: Modified Methylation Following Electrostimulation in a Standardized Setting—Complementing a Transcriptomic Analysis
Source: Cells. 2025 Jun 4;14(11):838. doi: 10.3390/cells14110838 (PMC12155531; doi:10.3390/cells14110838)
Supplement: Supplementary file 1 [file cells-14-00838-s001.zip › TableS3_DMP_Q2_stimuli_impact_phys.csv]

	FIS.1.DC1vsNO_probes	FIS.1.DC1vsNO_logFC	FIS.1.DC1vsNO_adj.p.value	FIS.1.DC5vsNO_probes	FIS.1.DC5vsNO_logFC	FIS.1.DC5vsNO_adj.p.value	FIS.1.AC10vsNO_probes	FIS.1.AC10vsNO_logFC	FIS.1.AC10vsNO_adj.p.value	FIS.1.AC100vsNO_probes	FIS.1.AC100vsNO_logFC	FIS.1.AC100vsNO_adj.p.value	FIS.48.DC1vsNO_probes	FIS.48.DC1vsNO_logFC	FIS.48.DC1vsNO_adj.p.value	FIS.48.DC5vsNO_probes	FIS.48.DC5vsNO_logFC	FIS.48.DC5vsNO_adj.p.value	FIS.48.AC10vsNO_probes	FIS.48.AC10vsNO_logFC	FIS.48.AC10vsNO_adj.p.value	FIS.48.AC100vsNO_probes	FIS.48.AC100vsNO_logFC	FIS.48.AC100vsNO_adj.p.value
1	cg16625170	8.81482936957761	8.34747768618135e-12	cg11832956	-13.8244603967836	2.21399346645886e-36	cg16625170	8.76045954667832	6.50998826027583e-13	cg16625170	8.96185004222824	3.26775272921852e-13	cg02254916	-3.04691709020478	1.06074265887843e-06	cg13666317	-3.53763667373025	6.22140078613076e-05	cg25998887	3.03901466136816	0.000409289355622266	cg11832221	-7.84265482542518	1.60666898417838e-10
2	cg08519345	2.94615042687168	1.32898774777442e-07	cg06070414	-17.2100515321587	2.21399346645886e-36	cg04581294	-2.72148205134635	1.00039465559935e-06	cg07588109	-5.73995729899996	9.63328735733248e-06	cg06485447	3.02649037728737	6.92311243758846e-06	cg06005309	1.26190949776179	6.22140078613076e-05	cg16052721	-4.42634785793257	0.000409289355622266	cg13843727	-8.02499896872183	2.92041607838164e-10
3	cg04581294	-3.00249607657187	4.23965639060347e-07	cg09757588	-18.6348633787236	2.23329146613975e-35	cg08786399	-2.8008396414266	1.58899559130155e-05	cg09563451	-1.48045848812141	9.63328735733248e-06	cg10690327	1.76609157817742	7.50401608477545e-06	cg05151055	-1.60670754549975	6.22140078613076e-05	cg26091124	-1.17679276623744	0.000424164472720579	cg12038684	-10.7887205367323	2.92041607838164e-10
4	cg01883578	-1.9731924002824	4.23965639060347e-07	cg01941274	-12.5849584942772	5.04160637924537e-34	cg08010865	-5.06366381064246	6.21977574541487e-05	cg25731914	-2.59536681765289	2.72097648309111e-05	cg18695750	4.18418037578144	9.24761227607374e-06	cg13159106	-0.999468944162875	6.22140078613076e-05	cg11783318	-5.35658688429107	0.000424164472720579	cg10490099	-11.9587016569697	9.90915535957253e-10
5	cg19638039	1.80345068577383	5.66634442072174e-07	cg01806346	-13.2102905067989	1.0819015183614e-33	cg11281005	-2.01443403833307	6.21977574541487e-05	cg10163397	5.76283125030031	2.80873247614916e-05	cg04844516	3.0376798989509	1.04937673332106e-05	cg05573809	-2.87172535471305	9.37607845676581e-05	cg03020271	-2.92477032649847	0.000628946851296667	cg21170007	-9.53136940620108	9.90915535957253e-10
6	cg25823214	-6.63870533101044	6.66031130558336e-07	cg00626110	-15.5600330848836	7.28885762533088e-33	cg07836661	5.37800748455176	6.21977574541487e-05	cg07654934	0.797377044593802	3.6854254953289e-05	cg10459486	2.84270197374322	1.21188772650006e-05	cg18394062	1.60243093491441	9.37607845676581e-05	cg11460208	-3.42751073970494	0.000628946851296667	cg17760063	-8.64863517582612	1.00697935658748e-09
7	cg05207413	3.2938092454844	9.95386386809096e-07	cg16110759	-17.0304566148883	1.12859865446059e-32	cg25731914	-2.44729812607179	6.21977574541487e-05	cg25557827	-1.4947554087104	6.61860097641513e-05	cg26020522	1.0968844083542	1.21188772650006e-05	cg06593290	0.980354210510411	9.37607845676581e-05	cg03606798	1.88541608912855	0.000628946851296667	cg19265913	4.00040688496584	1.36357915758259e-09
8	cg06938235	-6.90442711201919	9.95386386809096e-07	cg18508590	-12.6205066959481	2.8987982490183e-31	cg03939666	-2.23631948192281	7.57582026165968e-05	cg03726015	-3.10874658682323	6.61860097641513e-05	cg25877553	1.99157442696546	1.29459400858322e-05	cg10044431	-2.11314249642673	0.000113946431044959	cg00330279	-1.35348737101031	0.000628946851296667	cg09002357	-6.80373548939027	1.36357915758259e-09
9	cg06153257	-1.0757237806841	2.17088178051377e-06	cg18093771	-14.1175144309358	2.12969276643235e-28	cg02127745	-3.06288477004813	0.000102957113695141	cg04581294	-2.15765014079173	6.61860097641513e-05	cg20302154	-1.69924745811463	2.5130019964862e-05	cg12796015	-1.32915010385842	0.000113946431044959	cg25642217	3.13271693698838	0.000628946851296667	cg26351764	-7.81168617920936	1.84216601608649e-09
10	cg00872486	-2.8540898228096	2.84959056015961e-06	cg13171223	-15.8308962008784	3.20831042110972e-28	cg14379968	1.93366117567498	0.000102957113695141	cg13268387	-3.33348787952236	8.63422268820696e-05	cg10044431	-2.215411517043	3.12576662676706e-05	cg18109106	1.88029252977299	0.000113946431044959	cg16299084	-0.949407369347287	0.000628946851296667	cg24796085	-6.89488821872939	2.0424412944369e-09
11	cg25354617	1.18300696908215	3.25843059761878e-06	cg05331162	-11.3184285519629	7.69525893571917e-28	cg04508371	-1.7647030334544	0.000167595070640849	cg11167550	3.20233069303821	0.000119720118654616	cg13055374	1.43904195245505	3.48088325696762e-05	cg15063771	1.58091703862752	0.000113946431044959	cg04898765	-3.61436524570894	0.000628946851296667	cg02343915	-6.39544708163211	2.50748309091229e-09
12	cg02740007	3.73479440243466	5.19245248789401e-06	cg23291161	-12.4880206249766	1.54837198031113e-27	cg02359186	2.82271509514984	0.000208320241143321	cg12658897	1.1021840258999	0.000119720118654616	cg01373369	2.15057043182145	4.27726190178495e-05	cg09700497	-1.12546124672013	0.000113946431044959	cg06439375	-1.8447753531625	0.000628946851296667	cg03043663	-7.45264321580372	2.50748309091229e-09
13	cg02851105	-5.5019622196067	5.19245248789401e-06	cg03130910	-11.9738907899864	1.66883654038215e-27	cg03293647	-1.90746975690021	0.00023113281784893	cg08010865	-4.7218315555717	0.000119720118654616	cg10538214	1.66775956748094	5.00140766070756e-05	cg26314593	3.83648905622342	0.000113946431044959	cg07564108	-5.26725883637226	0.000628946851296667	cg17999686	-8.85130074995136	3.90269500547459e-09
14	cg25077328	2.52120493404923	5.35694486639139e-06	cg16026813	-17.4201321669779	2.65661703605124e-25	cg10163397	5.02522222975877	0.00023113281784893	cg15892661	2.4758356189634	0.000149952470892923	cg10009930	-6.6192994429129	5.00140766070756e-05	cg16052721	-4.29760862680568	0.000113946431044959	cg00995133	1.47923687158287	0.000725300309795987	cg18503615	-6.08000174942126	4.32850632144892e-09
15	cg10909390	3.47687799132158	5.40034695261793e-06	cg23888977	-10.9683428112323	5.19919217677505e-25	cg23837756	-2.68990344147605	0.000256511922540363	cg18357563	1.93299706265406	0.000163631527907335	cg26683316	5.98483020604138	5.00140766070756e-05	cg05380205	-3.41437310445536	0.000143072855186026	cg18280563	1.7454691143604	0.000746340691758118	cg05930863	-14.8799771658693	4.32850632144892e-09
16	cg10166550	1.78984964608101	1.05431090461553e-05	cg08501533	-8.85682497811994	2.38869551655853e-24	cg01563410	3.03671155351592	0.000256511922540363	cg21694373	-2.71051715684486	0.000163631527907335	cg15378253	2.08215194782066	5.00140766070756e-05	cg10429747	-1.00061539133695	0.000163016857625028	cg17989886	1.48364889175702	0.000746340691758118	cg08022965	-6.73957791440716	4.54826763429324e-09
17	cg06879006	-0.711472199100789	1.15536714562813e-05	cg19878597	-10.3562348243478	1.6586630907392e-23	cg10208583	-2.31780493773176	0.000256511922540363	cg13501359	6.16987369837795	0.000163631527907335	cg01086940	1.81846937358056	5.00140766070756e-05	cg24047759	2.39930497320778	0.00019554683512067	cg25446676	-1.0701959900356	0.000746340691758118	cg10675780	-7.39643230254614	4.91750823296886e-09
18	cg22829799	1.34175247688927	1.26139455497205e-05	cg11148999	-11.1239696557587	3.05522832552501e-22	cg16699676	5.03036147602227	0.000256511922540363	cg21468179	-2.01589529322085	0.000163631527907335	cg22856834	2.1862212789775	5.00140766070756e-05	cg10075677	1.82844659826205	0.000222868765921778	cg14882828	-1.94042450689402	0.000746340691758118	cg27641709	-6.64853689983334	4.91750823296886e-09
19	cg14074052	-7.91038257080965	1.36664939489709e-05	cg21020089	-11.4168715037183	8.24319701575275e-22	cg07825114	6.48908489403731	0.000256511922540363	cg24250549	5.08667699204802	0.000163631527907335	cg12968939	1.97234885024354	5.00140766070756e-05	cg16631025	-1.12155729772721	0.000246648630338558	cg10445487	0.707835205648085	0.000746340691758118	cg00922825	4.31581413536011	4.91750823296886e-09
20	cg10163397	6.1302064852604	1.36664939489709e-05	cg03837452	-9.81353588619954	1.6620159342506e-21	cg11995069	2.71731620695552	0.000256511922540363	cg11375818	1.6040627066753	0.000171702482768589	cg14882828	-2.18607593059447	5.42085286301492e-05	cg16566279	0.936585002666956	0.000434561465553533	cg18436024	4.04007970356808	0.000746340691758118	cg13181052	-7.29717238105468	7.27422050793005e-09
21	cg03226114	-7.71914149544244	1.36664939489709e-05	cg14691416	-8.87751692808967	6.4358077747784e-21	cg19364635	6.35544045808879	0.000274525389765139	cg04112624	-5.29935278745536	0.000171702482768589	cg14584865	-2.49352696060848	5.42085286301492e-05	cg16354253	-1.16358220050414	0.000434561465553533	cg22659664	-3.80330907345668	0.000746340691758118	cg08006980	-6.96023006518357	1.00945645622134e-08
22	cg25799969	1.38760602160299	1.36664939489709e-05	cg02905605	-17.8600751637687	6.4861361061533e-21	cg00030423	3.37768901311575	0.000280629753877429	cg17871792	2.53096256010672	0.000171702482768589	cg12914362	1.08359764834174	6.0335355692459e-05	cg07668623	-2.22004959221465	0.000515508217020425	cg15494704	1.53995688420252	0.000899440732266125	cg12800932	-9.62983624866322	1.54570064920816e-08
23	cg07446677	1.88026501908544	1.39242576491387e-05	cg00315775	-10.2943705701038	1.04965904640147e-20	cg00688487	-1.53478409235864	0.000306131932932573	cg01563410	3.04671745091084	0.000185563319693852	cg01256522	1.10113927739237	6.0335355692459e-05	cg04898765	-3.53709212947123	0.000542200557770671	cg24643381	-0.89127139647018	0.000899440732266125	cg04118903	-6.47708759232101	1.86843090422534e-08
24	cg11701471	3.37412974057724	1.40135989405347e-05	cg09251362	4.76143148468678	1.95728972079842e-20	cg13501359	5.9136141687625	0.000306131932932573	cg19919855	-2.96062577425722	0.00018919898653114	cg14633742	-2.03361292708498	6.48670948508607e-05	cg18451254	1.15299580500673	0.000649311793193805	cg25248113	-4.50079195545379	0.000899440732266125	cg25027091	-5.13447776888112	1.86843090422534e-08
25	cg05049361	-7.85852090977608	1.40135989405347e-05	cg22186600	-9.43321603377176	2.02976556559884e-20	cg08217733	-2.03666998861769	0.000328125126279095	cg08027745	2.1418966960332	0.000200987311981763	cg16722058	-3.53672665358471	6.48670948508607e-05	cg24217756	0.769441495600112	0.000665485966359014	cg11661340	3.42595112182496	0.000899440732266125	cg00219833	-6.70249527040997	1.95396101213736e-08
26	cg11980765	1.88660879311046	1.43211923813723e-05	cg19022006	-10.9358690455915	2.15052042090727e-20	cg15740054	5.13934527845011	0.000355727451824767	cg07836661	4.79159869858847	0.000200987311981763	cg16052721	-4.26125466763034	7.41732311695196e-05	cg26683316	5.19013930135443	0.000709802258367409	cg05941212	0.779007384390426	0.00101953921243935	cg09706988	-6.38690563441753	1.95396101213736e-08
27	cg19731164	-5.72345268822528	1.43211923813723e-05	cg03182158	-10.1921871693368	2.24565255929671e-20	cg20568227	7.38409732718355	0.000369574554976947	cg24252614	2.10328616546916	0.000200987311981763	cg19022446	-2.84705617037613	9.34301335038552e-05	cg01071170	-0.741991693405944	0.000728824893225999	cg27609554	-2.18618706746835	0.00145018968856673	cg07384903	-5.78315755410411	1.95396101213736e-08
28	cg18590130	-2.12979246451089	1.50072047343114e-05	cg02014809	-9.10158107538233	8.71044798381313e-20	cg18758601	3.02580820102437	0.00039175457363052	cg02359186	2.71969931808606	0.000200987311981763	cg25248113	-4.96478363728242	9.61619116743092e-05	cg15206062	0.905461609219147	0.000793736956129548	cg10951289	4.11643338084099	0.00155919639370745	cg14484970	-5.21165465583622	1.96177459015648e-08
29	cg18373668	-1.65759942059273	1.50072047343114e-05	cg26292521	-9.92828987021675	1.02732634694606e-19	cg19534879	-0.996016984208708	0.00039355588071916	cg19403335	-2.89317959606082	0.000210276819763088	cg13110046	-1.97582041657427	0.000112062320035136	cg18758339	1.26073009105951	0.000793736956129548	cg12191938	-4.17937552636869	0.00155919639370745	cg14690220	-6.49407995851085	2.02252728987616e-08
30	cg15246232	3.74321872334843	1.55449100804577e-05	cg24894764	-9.74447256190984	1.64023988120181e-19	cg04331717	1.6334084927954	0.000405494101838541	cg22845723	-2.44438148246187	0.00021293850878451	cg07128900	-1.0628157194225	0.000115227720518489	cg13359649	-4.65997695777812	0.000809831953699022	cg18353550	2.30353127218337	0.00155919639370745	cg00037317	-11.5987661338505	2.24459074422766e-08
31	cg27241909	1.05764741619737	1.61145780625893e-05	cg23242697	6.49646288583468	2.37054747099878e-19	cg21503093	-2.04013042403448	0.000418140505052151	cg23482551	-1.96076346914233	0.000216665617771345	cg21602768	1.95472417190042	0.0001162272996096	cg17175626	1.59177836704822	0.000838708270461115	cg13400537	-3.10722622492742	0.00155919639370745	cg05511483	-7.6503806032819	2.24459074422766e-08
32	cg25731914	-2.65356028162801	1.72428903028596e-05	cg19459508	-8.6763762670679	2.89696516960494e-19	cg03726015	-2.68937414676677	0.000428004529193144	cg06369005	6.3149459611813	0.000216665617771345	cg22359362	2.13735237047392	0.000143185374730653	cg10522607	0.928529942771977	0.000838708270461115	cg20147335	-1.89951156777422	0.00157054716503986	cg15715386	-5.91155602310809	2.26206365431303e-08
33	cg08629275	-2.16030349166604	1.83428742025559e-05	cg03094935	-9.31894042052615	4.35170134047998e-19	cg14897316	9.86561275463305	0.000428004529193144	cg18590130	-1.71237852168245	0.000216665617771345	cg00278986	-2.55567635848557	0.00014330517143224	cg11590705	-3.23636651378891	0.000866203611126034	cg23314594	3.93338884105284	0.00162399951000478	cg01533108	-6.13828476110582	2.26206365431303e-08
34	cg07069743	1.11534869378326	1.83428742025559e-05	cg17171448	-9.64110088866368	4.35771012012672e-19	cg13268387	-2.92290018354567	0.000440082652941237	cg19696333	1.9081379805722	0.000229477512536214	cg21277634	-4.04958814233421	0.000148676384658431	cg01402866	1.30260863885474	0.000866203611126034	cg26683316	4.91214129552901	0.0016289348903536	cg27474133	-6.32496079740589	2.26206365431303e-08
35	cg02769865	-2.05017165967919	1.83428742025559e-05	cg11595203	-9.40117331950022	8.52496097243243e-19	cg23279756	8.89553692005374	0.000440082652941237	cg00591597	-1.28162259098198	0.000250545370990534	cg03475546	-2.72898691866808	0.000148676384658431	cg26925463	2.44874945056642	0.000870172770935182	cg00278986	-2.26686206901468	0.0016289348903536	cg11910118	-6.33065217170339	2.75123850594691e-08
36	cg11697464	-1.69241133269433	2.01689535464358e-05	cg20161145	-10.1987702346749	9.27322039927398e-19	cg25306432	-0.708476898851575	0.000440082652941237	cg02832169	-3.38604230652401	0.000256037777761134	cg09868805	0.791030191679297	0.000148676384658431	cg00427847	-3.12525779921409	0.000920450709935813	cg22041610	3.88217746413473	0.00174668535498665	cg26544448	-6.55121622533122	3.49906543708632e-08
37	cg21324211	-5.88688426844943	2.01870680495619e-05	cg21991822	-8.91203518724778	1.37147565944615e-18	cg08279092	6.67827210801212	0.000440082652941237	cg21010435	-1.80889923153366	0.000259463463999307	cg24814784	1.76505565603308	0.000148676384658431	cg14370689	-3.64042192987041	0.000989698580569582	cg04997885	1.77291817986555	0.00174668535498665	cg16190470	-2.93375969711749	3.56304653009453e-08
38	cg13486833	1.4982517583217	2.01870680495619e-05	cg24625909	-9.96052267048725	2.09003366380211e-18	cg14451560	-2.32721349634643	0.000440082652941237	cg13268919	5.50000944755007	0.000259463463999307	cg04583850	-2.33892632838348	0.000149261644137239	cg02893490	0.81152360777475	0.00108166314693089	cg23674943	-3.15957504755744	0.00174668535498665	cg02067211	-6.45099761408788	3.56304653009453e-08
39	cg05460898	1.94932126884778	2.01870680495619e-05	cg22517351	-9.40611800194675	6.55421826643429e-18	cg03283990	-0.752348282590853	0.000477079431953362	cg09005762	-1.29239341884131	0.000260204795445847	cg10440991	1.11809514446162	0.000149261644137239	cg25248113	-4.33996224507319	0.00113883247635238	cg10112117	1.78996024040971	0.00176104015948471	cg06103394	-8.83083787137281	3.57420604693811e-08
40	cg14912723	-1.34053146389226	2.01870680495619e-05	cg16057201	-8.87450646045014	7.71954981162848e-18	cg23656542	-4.19661247387811	0.000490803394524597	cg13118906	5.38100735070326	0.000260993270411337	cg03856450	1.08902915118383	0.000158492314828635	cg17019439	-2.43876477077532	0.00113883247635238	cg07910764	3.62398128318098	0.00176104015948471	cg11503523	-6.15607759700734	3.98843040014291e-08
41	cg19403335	-3.46110164370871	2.01870680495619e-05	cg05090759	5.45580692714081	8.15496805989909e-18	cg15291235	5.10134501171959	0.000490803394524597	cg21297973	0.996598729338978	0.000288774918017744	cg01062234	1.21621315025175	0.000163168802730639	cg03259205	-0.866396214196719	0.00113883247635238	cg10440991	0.987051115486667	0.00181787193998427	cg06988236	4.19352582577057	4.46345948327163e-08
42	cg06948783	-1.98946681869201	2.01870680495619e-05	cg07005090	-8.46048218926073	8.16030649239752e-18	cg11028609	3.65457333554461	0.000536871656294665	cg25947970	0.912838609726176	0.000289748826763005	cg10277624	-1.92092248645111	0.000164953900333212	cg03219879	-1.75416599355872	0.00116503108267255	cg10044431	-1.71635891703623	0.00181787193998427	cg19414071	-2.60109246677495	4.94667418390066e-08
43	cg07138962	2.29269931018166	2.01870680495619e-05	cg00459944	-11.7046869509926	1.41607754390656e-17	cg25264630	1.98281240641183	0.000542632262976625	cg00688487	-1.49691880678228	0.000289748826763005	cg26336955	1.6224417025762	0.000174703018287904	cg22443054	-3.30191218749773	0.00121204374384155	cg11745844	-1.5739334395541	0.00205310607195838	cg10530281	-9.05801853788371	5.04807632416842e-08
44	cg01563410	3.58032454693781	2.01870680495619e-05	cg10762214	4.23330069772255	3.22655916487838e-17	cg15413377	5.83206638501	0.000561113497329607	cg01582648	2.77360693565256	0.000290203442332152	cg26068911	-3.05462471235891	0.000194624243298138	cg23691781	0.976737687163486	0.00121204374384155	cg05748301	-4.02663635994579	0.00215015707379623	cg04205715	2.53562903330798	5.04807632416842e-08
45	cg22845723	-2.92460963676493	2.01870680495619e-05	cg04622772	-5.77878142353441	3.23624816467432e-17	cg06369005	5.92435987032868	0.000561113497329607	cg14897316	9.89679448061148	0.000290203442332152	cg02169105	1.89031373393659	0.00024705561117193	cg26065792	0.733427266974454	0.00121204374384155	cg12610118	-1.49546402036942	0.00215015707379623	cg27446566	-6.3715180652717	5.04807632416842e-08
46	cg06340161	1.36782619012973	2.09966846797386e-05	cg27040490	-9.30728991622848	5.10377227356178e-17	cg18357563	1.7325446198699	0.000561113497329607	cg11028609	3.7456653493426	0.000290203442332152	cg27595580	1.61331795446069	0.000248543363229528	cg08815652	-0.662665001398804	0.00121204374384155	cg01137128	-2.00579340824139	0.00220664497034226	cg02878367	-10.7064352421689	5.076185896433e-08
47	cg10606415	-7.09115011953357	2.24163458119754e-05	cg07843956	-7.96787310104274	5.89404670742416e-17	cg16932324	-3.01807804626647	0.000561113497329607	cg09472844	-1.28171759595616	0.000290203442332152	cg17472390	-1.04747855260933	0.000252597817591674	cg06307169	1.08979294756465	0.00128037233825669	cg10459486	2.01994534641879	0.00271442647178822	cg11176924	-6.30923554278058	5.40704284440227e-08
48	cg12050560	2.17777996151286	2.24163458119754e-05	cg05408686	4.27055794	7.80967500902656e-17	cg26668858	2.94155627478158	0.000561113497329607	cg15363886	1.79029195446284	0.000290203442332152	cg00242394	-1.60180287491312	0.000252597817591674	cg16322893	-1.13536535007279	0.00128037233825669	cg09729807	-1.22423882579419	0.00271442647178822	cg11979743	-5.66356513124422	6.66830295651894e-08
49	cg24046927	-6.70595945586059	2.24163458119754e-05	cg05013064	-9.18061829794376	1.06921716705366e-16	cg22507449	2.02422369976166	0.000561113497329607	cg13925014	-0.666566771701268	0.000290203442332152	cg10565738	-2.43380771840098	0.000252656422362747	cg02254916	-1.89322968632376	0.001329447942394	cg16654143	1.88747522918432	0.00271442647178822	cg11594513	-6.14218844982867	6.66830295651894e-08
50	cg03029723	1.22295688594405	2.24163458119754e-05	cg26581195	-8.77852545735872	1.18571868552406e-16	cg24676817	2.12651512249554	0.000561113497329607	cg08327378	2.06819761571178	0.000328582016597644	cg14420550	2.26285998627873	0.000260457801005206	cg12271800	0.618216341966013	0.00137225151404286	cg00452079	-3.99765399592385	0.00271442647178822	cg22856287	-6.53033305154695	7.12977039696644e-08
51	cg03545719	-3.5893063702862	2.24163458119754e-05	cg20908785	-11.4785123915643	1.2582813189135e-16	cg13124263	2.41465993185983	0.000561113497329607	cg15914990	2.55013843512215	0.000346899101942092	cg06896937	1.03629271768981	0.000262620514684714	cg01754274	-0.991801314740479	0.00150408879731104	cg24911283	0.775459442295086	0.00275221075523222	cg08684922	-5.40530142209431	7.12977039696644e-08
52	cg02672776	0.993114998929482	2.24163458119754e-05	cg04923496	-9.97030880730237	1.75823730239397e-16	cg21019451	-1.70521110691085	0.000561113497329607	cg07274511	12.3344861783769	0.000346899101942092	cg25768273	-2.45427968727224	0.000263592663833231	cg12384808	2.57068000135828	0.00150408879731104	cg03545346	-0.893762639071462	0.00353474119129719	cg04788806	-3.54485500499158	7.79515004295291e-08
53	cg06128612	-6.20170953449255	2.24163458119754e-05	cg15204474	-9.61822052939723	1.96310001034752e-16	cg02047251	3.27120315675757	0.000561113497329607	cg00242096	-2.9304568358152	0.000346899101942092	cg13895148	2.37774276660104	0.000263592663833231	cg05250380	-4.38376050923911	0.0015612254096767	cg12286963	1.15122913404356	0.00353474119129719	cg12490910	-5.82131721864052	8.25994356114388e-08
54	cg27323784	-8.26685908858096	2.24163458119754e-05	cg13718185	5.07036818126686	2.29580573509934e-16	cg05207253	-5.14219573360844	0.000561113497329607	cg00030423	3.20167767899493	0.000349986136782707	cg11341061	0.659299868775896	0.000263592663833231	cg21188989	-1.00894385736427	0.00159661905721479	cg08823985	0.562375369679291	0.00364046266072534	cg16823406	-6.53299640200765	1.06832056842937e-07
55	cg11173754	-6.78951357235523	2.24163458119754e-05	cg22541858	-9.96290907355386	4.14341681086304e-16	cg24044049	4.78718278202983	0.000561113497329607	cg10288467	-1.02151757372247	0.000349986136782707	cg03680150	-1.40637576296974	0.000263592663833231	cg24020826	-1.10363158818723	0.00162585139031597	cg21959682	-2.45391044297724	0.00364046266072534	cg21429551	-6.78725930624603	1.16454582525726e-07
56	cg20420826	-1.02580440370123	2.28892680217914e-05	cg01221694	-10.2425362017938	4.14341681086304e-16	cg20200877	-1.48656745051253	0.000561113497329607	cg02150090	-4.26371538391245	0.000349986136782707	cg15979257	1.80660079116511	0.000271158907605313	cg18237191	-1.50629250266402	0.00162585139031597	cg11941236	-2.78979519118776	0.00364046266072534	cg15286905	-1.40577074697835	1.45790050573621e-07
57	cg12572827	-1.08366488205419	2.28892680217914e-05	cg01576340	-8.90195468365174	4.24984443645186e-16	cg21721489	-3.57754891512724	0.000565046075411965	cg22198449	-1.8474993095303	0.000349986136782707	cg05941212	0.799011813003644	0.000275689962028431	cg25642217	2.75378389500377	0.00169819413364547	cg12954798	-1.24371188602876	0.00368504206786018	cg25221653	-5.86290940568506	1.45790050573621e-07
58	cg24759337	-7.69756390794322	2.31208714439696e-05	cg13700448	-9.30878588221231	4.61796030128373e-16	cg10640646	4.39851725041752	0.000582405912510256	cg09104050	6.533891012488	0.000349986136782707	cg19932974	-5.13438439463751	0.000276496163631557	cg07652213	-4.48004949079172	0.00172391849466583	cg06292958	1.12784419622725	0.00376779952881191	cg16437558	-3.91072028804296	1.47430850252407e-07
59	cg00282249	-7.93069396027751	2.31208714439696e-05	cg12141986	-7.69567307011917	1.43675760138714e-15	cg16275960	5.19034559340537	0.000584120694971692	cg03939666	-1.90016604654587	0.000349986136782707	cg02585168	-2.12322507464744	0.000276496163631557	cg16747061	-0.960822825033958	0.00172391849466583	cg18326578	0.807315118480643	0.00376779952881191	cg20428342	-2.93521795026552	1.66395787509656e-07
60	cg22701603	3.37684710746205	2.37610309733511e-05	cg02379764	-8.51517082731503	1.4543266301966e-15	cg27474175	3.31161333403621	0.000615311543690379	cg13124263	2.45058552819323	0.000349986136782707	cg20021784	-2.33309166101445	0.000276496163631557	cg12419334	1.0285276412598	0.00177905040973896	cg09212462	1.35222147962634	0.00376779952881191	cg12697603	-6.86761655398635	1.9411295060195e-07
61	cg09224958	-6.43491212181653	2.47539269206174e-05	cg21155461	-7.63840786872094	2.71933784660608e-15	cg14637221	5.9512316237115	0.00061925207176848	cg02127745	-2.65592523498495	0.000349986136782707	cg19926776	1.72286698064445	0.000277828827711057	cg07568233	-2.94426075849431	0.00177905040973896	cg10337572	1.76717318464944	0.00376779952881191	cg21934564	-5.18503402109135	1.9411295060195e-07
62	cg16650292	-6.55107612993375	2.51409543949999e-05	cg10923786	-9.09773915412826	2.95634977801152e-15	cg19403335	-2.64618366322043	0.00061925207176848	cg09147822	-3.44920005779455	0.000349986136782707	cg07018452	1.88787758011194	0.000277828827711057	cg21492839	-1.56455475297472	0.00177905040973896	cg17694322	-3.00249826186952	0.00399569446732138	cg15332094	4.84710458787153	1.99486252444898e-07
63	cg05471602	2.61233619702	2.56626125159313e-05	cg20998770	-8.69732866966177	2.95634977801152e-15	cg06908739	-4.28326452760524	0.00061925207176848	cg25264630	1.9814809202234	0.000369666996810097	cg14538055	1.03636453059574	0.000277828827711057	cg21155515	-0.826461661404568	0.00184149567741115	cg01395538	2.93676558499874	0.00420324983463468	cg08806401	4.17235075387261	2.0286199030247e-07
64	cg08926035	2.31012836589961	2.56626125159313e-05	cg04660357	-8.55606738352975	4.87726742555652e-15	cg01061553	-2.59954166425673	0.00061925207176848	cg18803257	-2.52589259475952	0.000369666996810097	cg06186973	-1.65083079513286	0.000299711220386113	cg09514055	0.969002527233475	0.00190357470908182	cg25020666	1.33086476081821	0.00420324983463468	cg12862397	-6.31936079453443	2.46867491216076e-07
65	cg15881107	3.21848574813703	2.56626125159313e-05	cg18424538	-9.43114102170528	4.87726742555652e-15	cg24250549	4.50229765333379	0.000622152506066897	cg00872486	-1.93569669254518	0.000369666996810097	cg26383870	-1.90747840428307	0.000299711220386113	cg18792528	1.7692279101393	0.00190357470908182	cg04109075	0.757038723479019	0.00463796002676924	cg08125539	-5.29701707131271	2.97009493068966e-07
66	cg21499429	3.60060502880411	2.56626125159313e-05	cg19075991	-12.0668992547898	4.96781867164879e-15	cg15914990	2.44939938999243	0.000622152506066897	cg04102793	3.04437405118571	0.000375306742503089	cg26393261	-0.715009740530485	0.000301946338858356	cg00091004	1.00465138057507	0.00190357470908182	cg06245656	2.71951165380596	0.00469685465331216	cg01708466	-4.00556612926685	3.03703376380633e-07
67	cg00566999	4.20648300175257	2.56626125159313e-05	cg05250953	-7.93928538517567	5.81177157783018e-15	cg09226822	4.44555744635695	0.000622152506066897	cg15543167	2.94164973846097	0.00038104195220918	cg24245601	1.86176891833721	0.000301946338858356	cg15027610	-1.26725799794083	0.00190357470908182	cg25187763	-2.50293881402564	0.00480402903205352	cg04762397	-6.32619324763305	3.03703376380633e-07
68	cg22678707	2.39056652446747	2.56626125159313e-05	cg07272264	4.78373645706155	7.70531439598816e-15	cg09104050	6.3075856076316	0.000622152506066897	cg13673837	-4.09128762496491	0.00038104195220918	cg07517901	-1.10694009368929	0.000301946338858356	cg12951898	-3.00947272057883	0.00190357470908182	cg02192981	-3.24344438888481	0.00480402903205352	cg22896098	-6.57818104129431	3.08642043545641e-07
69	cg19037327	-7.25696136465096	2.56626125159313e-05	cg19092837	-9.6305204691979	8.26327559262694e-15	cg00231966	7.37698848569181	0.000622152506066897	cg10208583	-2.13470820929164	0.00038104195220918	cg20386818	3.0035172084371	0.000301946338858356	cg10690327	1.19247578165823	0.00191192022410348	cg24859375	-1.28495843026208	0.00480402903205352	cg10832581	-4.6951759191745	4.14428575411597e-07
70	cg07479492	1.80124838892406	2.56626125159313e-05	cg12459316	-8.12873934320313	8.96838662270059e-15	cg10343367	6.05101585321587	0.000633908533399777	cg07825114	5.97879388282037	0.000387578634693346	cg01838419	1.82806207865966	0.000301946338858356	cg21096228	1.12790244997776	0.00191192022410348	cg20412744	2.71476745892861	0.00490174107362026	cg00997264	-5.15029158884481	4.14428575411597e-07
71	cg15788625	2.9311945579382	2.56626125159313e-05	cg27331738	9.52408020151707	9.37839243883668e-15	cg20520561	-3.578859901591	0.000652160770867391	cg20568227	7.01609068757867	0.000387578634693346	cg01827404	-2.42848414992691	0.000301946338858356	cg17019285	-2.29279311818283	0.00194862875866832	cg22013645	-1.58578701281104	0.0049450117054536	cg18043455	-5.02601897484441	4.37549183816084e-07
72	cg07293445	-7.78822610392185	2.56626125159313e-05	cg22353755	-6.40390447971629	1.03401940686512e-14	cg07628658	2.29468457622949	0.000669458208033707	cg10343367	6.17780524724516	0.000387578634693346	cg19697107	1.53403255775348	0.000310342027020116	cg04209749	-0.867738254598111	0.00194862875866832	cg15642855	1.56472674318357	0.00503491896099542	cg25967505	-2.14470297558768	4.40066591750824e-07
73	cg10356866	-3.01478020685512	2.58196077765126e-05	cg11993720	-8.11685905316473	1.49435746991103e-14	cg20646846	2.8968189700536	0.000669458208033707	cg23279756	8.63101575256026	0.000387578634693346	cg03662467	-1.17641667450029	0.000313945811839293	cg15034779	-0.95117516791727	0.00194862875866832	cg24194698	0.966268981857599	0.00508901007774373	cg02702510	-5.77029086685461	4.52516803593986e-07
74	cg01555693	-1.4686661567418	2.58196077765126e-05	cg05036635	4.52301170619028	1.524355772802e-14	cg18766982	-5.22247368133292	0.000669458208033707	cg16275960	5.23173419064042	0.000387578634693346	cg02673323	3.91140736714897	0.000315979820709011	cg24500398	-1.84457438542639	0.00194862875866832	cg20302154	-1.190684020389	0.00518630035409042	cg07098902	-2.49763733526576	4.89010803562763e-07
75	cg25001577	1.79269560924271	2.63038476259521e-05	cg13722634	-9.12876831353026	2.26982227185679e-14	cg22845723	-2.21268447670933	0.000669458208033707	cg14637221	6.02864818598176	0.000387578634693346	cg04829186	0.753957861895759	0.000328053447953224	cg17295589	0.735028331112766	0.00206403903121327	cg06784824	1.03986323818804	0.00518630035409042	cg02647388	-6.14286580519869	5.00943829984417e-07
76	cg07817988	1.62384692548071	2.65388125442248e-05	cg03934150	-7.18956982659956	2.65005855887422e-14	cg10566763	2.96913041120713	0.000677368764024822	cg18143390	-1.74435977095026	0.000387578634693346	cg25062542	1.34083886829008	0.00034544395026094	cg22969914	1.27967750899156	0.00207579749587692	cg04508371	1.20947148381333	0.00518630035409042	cg19887630	-6.50860011305775	5.01494313962425e-07
77	cg01704879	1.86084032739465	2.69151470546264e-05	cg01935358	-5.82082375952163	2.77138669655616e-14	cg13798146	5.49902745844639	0.000677368764024822	cg14270835	1.87786057928941	0.000387578634693346	cg15342873	2.70206018299675	0.00034544395026094	cg19503586	1.44502517925029	0.00207579749587692	cg06976575	1.42366587620316	0.00518630035409042	cg01561554	1.8909131963142	5.4135187373379e-07
78	cg22979080	-6.09303207809299	2.69151470546264e-05	cg16898150	-8.42981818368146	3.80328909195847e-14	cg00886812	2.62524690575259	0.000686809546699799	cg16551670	-0.673391725848062	0.000387578634693346	cg26118326	1.8510933667929	0.00034544395026094	cg09992587	-2.36289454531956	0.00207579749587692	cg14554846	-0.581941636930613	0.00518630035409042	cg15017907	-3.70599316588557	5.55148435510309e-07
79	cg14276323	-6.5838557913086	2.73571038615066e-05	cg01445151	4.43087531237639	3.80328909195847e-14	cg25708069	11.1662070609798	0.000686809546699799	cg07691818	-1.33600131721146	0.000416283274830416	cg14473485	1.05649102457248	0.000361068213136516	cg12906136	-0.889436357717922	0.00207579749587692	cg01649307	-1.71188444378445	0.00518630035409042	cg07780180	-5.97694349725129	5.55148435510309e-07
80	cg03726015	-3.20678134398638	2.81974671621088e-05	cg06291627	-10.9490501754956	3.80328909195847e-14	cg18761557	-3.22103086286756	0.000693463631989582	cg14781521	6.47768760483028	0.000416283274830416	cg11372853	1.95026047069279	0.00038142640358517	cg18393044	0.794116585804934	0.00207579749587692	cg04705429	1.50518530714045	0.00518630035409042	cg19325220	-2.16931629284436	5.56227014567235e-07
81	cg03957845	-7.05134250182252	2.84430108849302e-05	cg10919176	-9.1505387185179	4.61014702038481e-14	cg24909770	5.42796907619516	0.00076066796155134	cg18758601	2.8657478243399	0.000416283274830416	cg01852341	-2.07138639472833	0.00038142640358517	cg20601684	0.882143682069623	0.00207579749587692	cg17239271	-1.41064505993361	0.00518630035409042	cg03660331	-6.39567629171753	5.83550774183485e-07
82	cg23001086	1.59980426719354	3.03847933972558e-05	cg01184282	-7.72474442116378	5.47935138561977e-14	cg00881448	-0.917516681473332	0.000769330869330347	cg03934150	-2.16015376696422	0.000418691111940863	cg21312412	2.21394329839861	0.00038142640358517	cg01781896	1.12108914480826	0.00207579749587692	cg15978778	2.80704942124457	0.00518630035409042	cg07716110	4.06373035596382	6.07027230491861e-07
83	cg21195256	-8.29900497082915	3.03847933972558e-05	cg16130454	-9.00702876055243	6.83458005265566e-14	cg26112893	6.25854550578585	0.000769330869330347	cg23127434	-2.66228667841998	0.000424388339125465	cg20104456	-0.984772822775323	0.00038142640358517	cg12316696	-2.52613219459282	0.00209944148008647	cg12271332	-0.719181534358412	0.00518630035409042	cg05390455	-5.29412791084696	6.41466871648732e-07
84	cg22801675	-1.09342808990138	3.03847933972558e-05	cg11738421	-9.4151716034521	8.89604259085215e-14	cg20133046	-0.976772825086191	0.000770466316673905	cg14962050	-1.74137541512656	0.000424388339125465	cg17523253	1.55638842560598	0.000417180778245208	cg01606471	1.14777115478173	0.00209944148008647	cg14668870	-2.98765173780754	0.00518630035409042	cg01406280	-5.57469889391436	6.75561943342375e-07
85	cg03286391	2.96591217492709	3.0456458651234e-05	cg12024480	-7.24123819774517	1.05833295026892e-13	cg13673837	-3.90724137513934	0.000777162871974726	cg07029665	-3.72791891046277	0.000424388339125465	cg13679814	1.15060054298342	0.000417180778245208	cg08111925	-0.9432502400398	0.00209944148008647	cg07795298	-1.96802019878259	0.00518630035409042	cg12496433	2.0166115724087	6.83188494505062e-07
86	cg05314961	2.01113388560212	3.0456458651234e-05	cg09471899	-9.84733994337179	1.69174340390284e-13	cg10717121	-4.01070120006482	0.000811969314198613	cg06906395	4.64612400770399	0.000424388339125465	cg10971895	0.87414475879407	0.000417180778245208	cg11783318	-4.26873807828977	0.00209944148008647	cg26500804	1.20606566156182	0.00518630035409042	cg19745206	2.44913380426838	7.33300237851374e-07
87	cg02084553	-1.23227390109136	3.0456458651234e-05	cg13086581	-8.29140664324867	1.72459180178903e-13	cg01824410	-1.74264041959512	0.000826811221981485	cg15851274	5.338578314416	0.000424388339125465	cg04898765	-3.35352235196897	0.000417180778245208	cg01976243	-1.21725211862273	0.00209944148008647	cg14971026	-0.793763961468293	0.00534574943529472	cg01652244	2.36706861652687	7.88862560533962e-07
88	cg02497921	4.52004685492345	3.09886730427835e-05	cg23610018	-7.93958375978978	2.77799353239029e-13	cg05117785	-1.02430988706872	0.000828601051299181	cg00231966	7.42290377104778	0.000430614495822321	cg25349370	-2.56894007708445	0.000417180778245208	cg25686649	0.902906484101379	0.00209944148008647	cg22443054	-2.93626907080076	0.00554340278563809	cg01273777	2.41937354340971	8.05906300019961e-07
89	cg01182743	-6.45380340712239	3.11358675160383e-05	cg12141179	-10.3670497045929	5.3119749362716e-13	cg13184495	-2.18995138512275	0.000828601051299181	cg25708069	11.312870508319	0.000464875949214988	cg22120488	-8.13065047552414	0.000417180778245208	cg04361487	-2.35870215197608	0.00209944148008647	cg11149346	1.36086978780441	0.00567215510036001	cg13534536	-2.6134021380163	8.13465179002787e-07
90	cg19696333	2.19138161493404	3.11358675160383e-05	cg16929850	-12.9612826042752	7.20341830476322e-13	cg07274511	11.48874173414	0.000838372133007002	cg19321142	-2.77369447391835	0.000464875949214988	cg04575263	1.52122540231623	0.000417180778245208	cg25909708	1.31710029329213	0.00209944148008647	cg06558158	-1.03831777701189	0.00567215510036001	cg11821440	-3.32645633784748	8.35674850378106e-07
91	cg00347757	-7.72054298799719	3.15086153197209e-05	cg05607814	9.48960257480334	9.53919132447767e-13	cg25462716	5.55296309889323	0.000838372133007002	cg07265168	-2.00860031559471	0.000464875949214988	cg03350513	3.44980258319615	0.000420351258078076	cg21385629	1.07646433277658	0.00209944148008647	cg18230093	1.22641851242066	0.00598384007160145	cg21369890	3.11277550641084	8.35674850378106e-07
92	cg12991161	1.64858729701216	3.15086153197209e-05	cg27483261	-11.0965749802522	9.55200225314883e-13	cg09005762	-1.16970249426749	0.000838372133007002	cg14418138	-4.76141320772026	0.000493827046435064	cg19712567	-1.58334361886523	0.000420351258078076	cg03009213	-1.12867983528887	0.00209944148008647	cg26645401	0.456842555570378	0.00610064221103639	cg17081063	-7.58105714759603	9.04691383565951e-07
93	cg17025688	3.14948063128454	3.19948507626586e-05	cg03249985	-7.12168404605788	1.02960064435508e-12	cg25928603	2.53891046150763	0.000838372133007002	cg16890606	2.83985498732202	0.000519218383027084	cg10476260	-2.07034821154921	0.000420351258078076	cg17848959	1.44567117545107	0.0021105867532991	cg10464477	-2.04920371499479	0.00615012475075601	cg05540052	-7.30546020539104	9.20235468146578e-07
94	cg00878038	-1.05252534899558	3.19948507626586e-05	cg09657348	-9.22061802188347	1.05511421788526e-12	cg04732054	-2.34787211323029	0.000839311523034721	cg26624576	0.834372910480876	0.00052233015417149	cg10840007	0.753591468144341	0.000421543625470458	cg04755880	-1.18040622467215	0.00211419210632097	cg16430880	0.641641105923956	0.00615012475075601	cg25986312	4.23682839226942	9.5471146972893e-07
95	cg25728188	-4.32953951581914	3.19948507626586e-05	cg00881448	2.73416359790507	1.38821963700522e-12	cg06850852	-2.35629062251372	0.000855621981105385	cg24900927	-1.11099872312816	0.00052233015417149	cg22469141	0.844287263970815	0.000421543625470458	cg14356190	2.0325974773566	0.0021866526244954	cg05333968	-3.13470185278062	0.00615012475075601	cg13659778	-6.21680686986256	9.9648420313255e-07
96	cg17649815	1.0451177281385	3.24567799311966e-05	cg20088256	-10.1725546568026	1.48891154008267e-12	cg25432992	5.79135704762682	0.000867065980446061	cg07625903	-4.18642117974392	0.00052233015417149	cg05683227	0.701383579444064	0.000428001997183987	cg17965684	2.12901586175485	0.0021866526244954	cg06105669	-1.6594664949886	0.00616137008814745	cg27084965	-5.70895272539133	1.01488293597169e-06
97	cg16820086	1.41093163319043	3.24567799311966e-05	cg20788387	-9.35943331218867	2.21566691863182e-12	cg13118906	4.85503759931542	0.000870366851321991	cg07069743	0.829997534783856	0.000526946480569938	cg09349777	1.17862981275561	0.000434771156988944	cg24254658	-1.43887738893173	0.0021866526244954	cg21935381	-1.29701282815319	0.00618701341803028	cg22670759	-3.51925142514393	1.01488293597169e-06
98	cg04750100	-8.67218640459183	3.24567799311966e-05	cg19112564	-10.494883873984	3.21387001410155e-12	cg05978306	-1.65712273170556	0.000890862624736224	cg15246232	2.74706626328816	0.000526946480569938	cg15339505	1.65381115585072	0.000434771156988944	cg11783728	-1.28253561817071	0.0021866526244954	cg24062157	-0.659442986233615	0.00634707598806508	cg15228145	3.5938693270993	1.01488293597169e-06
99	cg27143326	2.90538599504607	3.2880304974794e-05	cg03752741	-9.88869731202944	3.30204015463843e-12	cg17524924	-1.09399451834866	0.000890862624736224	cg10635494	1.37117867484302	0.00053175835497565	cg21221358	3.24696933842882	0.000447998402565279	cg00158530	-1.34990400460172	0.0021866526244954	cg19099843	-0.645434737630442	0.00648037917630627	cg12185908	-5.99820839694558	1.0252549780202e-06
100	cg19093019	1.4671230959311	3.2880304974794e-05	cg24889122	-7.03731644550527	4.18282426910513e-12	cg02159808	-4.41861927448224	0.000890862624736224	cg14116624	-2.56637061524113	0.000548869234877583	cg01050433	2.86976795457779	0.0004538693923676	cg12293460	0.629392954154214	0.0021866526244954	cg27213737	1.71410830221176	0.00684361253834344	cg21659575	-7.46778344519246	1.22119047771183e-06
101	cg14466333	-7.25659760702268	3.29865761728908e-05	cg27501748	3.63191210555653	4.3081335297221e-12	cg17871792	2.17086752983325	0.000890862624736224	cg21180976	-1.8838468159568	0.000550435130635157	cg19892210	0.867132830939729	0.0004538693923676	cg14882828	-1.69331652407568	0.0021866526244954	cg00668949	-4.08467412328024	0.00689776083145545	cg09326812	-6.16393957469518	1.25165293564961e-06
102	cg23127434	-3.26093996964206	3.33071861776573e-05	cg06319033	-8.88557679868052	4.61832215984356e-12	cg03511767	1.39814097666822	0.000894748521109785	cg20520561	-3.54257481523952	0.000550435130635157	cg09980876	1.37421252491806	0.000459455700953384	cg19289922	-0.530466706055435	0.00223291651049363	cg14690837	1.3378265847976	0.00689776083145545	cg24906129	-2.01812378814197	1.31011729823102e-06
103	cg04296778	-6.9402047078555	3.46430616370353e-05	cg20728000	-8.46108658857252	4.63325838971943e-12	cg13987029	-1.90105249887039	0.000935364362274834	cg15413377	5.60254280754747	0.000550435130635157	cg17137980	1.89437098054377	0.00046686664440257	cg19305095	2.17857511788729	0.00236445466327373	cg03679305	0.727427911702911	0.00708430808776469	cg19971694	-3.01588128871541	1.45216633903994e-06
104	cg06739664	-6.48990945766427	3.46430616370353e-05	cg23345561	-10.3708927310423	4.9560976356903e-12	cg21694373	-2.27601895766185	0.00094615164469296	cg13430439	5.419432446152	0.000550435130635157	cg21054968	3.30243062219311	0.00046686664440257	cg03521506	-2.65757438728541	0.00247206951846531	cg05535573	0.58609578787841	0.00708430808776469	cg07395932	2.1000245348844	1.47182733716887e-06
105	cg23563656	-1.43576382128877	3.48595456836708e-05	cg15399923	-8.23911864635925	4.99962360755788e-12	cg17382459	1.22560744607187	0.00094615164469296	cg06933031	-2.67704004375505	0.000550435130635157	cg07126580	1.92099760799583	0.00046686664440257	cg04384398	-1.0953484129512	0.00248120079026943	cg15184824	-4.34924663202946	0.00708430808776469	cg14654912	-3.04907218807439	1.47182733716887e-06
106	cg08260549	-5.29012611973529	3.48595456836708e-05	cg22624253	-9.343710605456	5.24462007877866e-12	cg04725405	4.19418592035061	0.000949947073138263	cg16792560	-3.91541004701577	0.000550435130635157	cg07285386	2.20291146264662	0.000494413517785571	cg22659664	-3.2832488140034	0.0026198607981138	cg13180662	2.00333685451694	0.00708430808776469	cg05028202	-5.38806529108657	1.4906069251443e-06
107	cg15323252	-5.98832572783142	3.48595456836708e-05	cg16625170	9.30384610552937	6.06930103474488e-12	cg25813150	-3.84881684304292	0.000949947073138263	cg25728188	-3.42882302666634	0.000550435130635157	cg12440380	-2.01025253887932	0.000512105932736788	cg01011918	0.564401815614273	0.0026198607981138	cg23487067	1.43889685636144	0.00708430808776469	cg16263705	-4.70724157271548	1.53785526462225e-06
108	cg11995069	3.01919644743689	3.48595456836708e-05	cg19814032	-11.9690455944818	6.9525106755182e-12	cg04841648	4.73848605019371	0.000949947073138263	cg14706331	-2.09679308033344	0.000550435130635157	cg03729941	1.19973106781758	0.000512105932736788	cg00128805	-0.922210098436176	0.0026198607981138	cg10315303	2.44526979936936	0.00708430808776469	cg16698583	-1.57538617160881	1.53785526462225e-06
109	cg26312616	4.7289404713643	3.48595456836708e-05	cg18843944	3.92677378550605	6.9525106755182e-12	cg21735491	-1.96355038290283	0.000949947073138263	cg09262961	1.17245906857876	0.000552340215141598	cg01207974	2.84070332566302	0.000512105932736788	cg14524290	4.36176556755312	0.0026198607981138	cg00702638	2.16617292417462	0.00735782273091874	cg19829353	4.05532158157921	1.53785526462225e-06
110	cg24615751	-2.00706288766902	3.48595456836708e-05	cg14695524	-9.43648574872532	6.9525106755182e-12	cg15278510	5.04563843094635	0.000949947073138263	cg12511474	2.99527204053283	0.000555476196500057	cg02875185	-2.76517556288891	0.000512105932736788	cg09690215	-0.773013577296283	0.0026198607981138	cg02362859	-0.761854381372184	0.00736106190869862	cg00506738	-3.70877915169107	1.56066229397606e-06
111	cg07240470	0.930749316069655	3.50110304341054e-05	cg04646987	4.25189370467585	7.92465225569762e-12	cg17025484	4.89118737486201	0.000964668241580983	cg07628658	2.26617898500178	0.000563853336679696	cg17049418	1.92696022472581	0.000518208337965376	cg23741364	1.76068990115755	0.0026508349725324	cg20989968	-3.02564973773803	0.00750307621212104	cg22624253	-4.31881844558181	1.57097177522655e-06
112	cg01417606	1.93473262744137	3.52334635804359e-05	cg22737917	-3.71896047691673	8.83169263197819e-12	cg02252742	0.957452939150098	0.000964668241580983	cg06842518	1.07878660544887	0.000563853336679696	cg15176678	1.14747113694767	0.000541816674673659	cg11901750	-4.16680308896007	0.0026858843478562	cg10853277	-1.74079528909044	0.00752826763742306	cg02371401	1.65434263697792	1.57427008040374e-06
113	cg12630522	1.81944345968552	3.54965334211441e-05	cg01555270	-5.55711819219125	1.04008400679157e-11	cg16792560	-3.79237094804932	0.000964668241580983	cg19039809	1.82259986428506	0.000563853336679696	cg12568710	1.72798438339756	0.000541816674673659	cg03835061	1.19315735563498	0.0026858843478562	cg25803423	-1.95384494856455	0.00752826763742306	cg10047101	-3.01808400637922	1.57427008040374e-06
114	cg03325810	1.93201162073567	3.58479506226598e-05	cg24757310	-6.24544134624971	1.17286261201958e-11	cg23581656	5.16498532769529	0.000964668241580983	cg03325810	1.5439630223165	0.000563853336679696	cg07036653	3.03337546030727	0.000556191262620529	cg10446667	-1.84814111705095	0.0026858843478562	cg07813643	1.11612046617469	0.00752826763742306	cg25271375	-3.51995792945647	1.69536303449178e-06
115	cg07628658	2.83065974281065	3.59019025467334e-05	cg13348998	-10.1057969591224	1.38029828647245e-11	cg03957902	-1.85660598292846	0.0010227702455063	cg22678707	1.83863056802763	0.000563853336679696	cg04007241	1.00038320905825	0.000556191262620529	cg25799969	0.81420024608179	0.0026858843478562	cg06045598	1.42901103703148	0.00770122939434012	cg00301018	1.47198404475237	1.70537883879222e-06
116	cg15657564	-7.77627022946866	3.80103363959218e-05	cg06396434	-8.65968185696721	1.67413533546754e-11	cg27484512	2.19307247176931	0.00102406306929664	cg06376771	-0.910752179153731	0.000563853336679696	cg06593290	0.790048095965359	0.000569055101223736	cg03757871	-0.978534534757537	0.00274631618404632	cg11212709	2.26807792868367	0.0077907661393158	cg20009641	-1.5844417319814	1.78026120402203e-06
117	cg11167550	3.32654089702063	3.80247583344793e-05	cg17239876	3.80493884685644	1.82101076513843e-11	cg03368399	4.86683394642151	0.00102406306929664	cg18798853	-1.77021178866131	0.000565971605184517	cg18754754	1.47190844066651	0.000579179610144529	cg04064028	0.485558548160007	0.00276445312287462	cg26227225	3.81038183130281	0.00780941058157736	cg18073198	-3.82339573245929	1.82320722367743e-06
118	cg02359186	3.01064815339561	3.80247583344793e-05	cg22697929	-7.79082574025676	2.14141088550725e-11	cg13627234	-1.13329377467573	0.00102406306929664	cg27039983	3.39083067760005	0.000577609854471085	cg15255653	1.17962076383633	0.000579179610144529	cg19527409	1.13614622431052	0.00278174898595624	cg25353120	1.65867526258521	0.00809893932514642	cg09654929	-5.67720253316872	1.83062998422305e-06
119	cg26571142	-5.7894930385162	3.83986228418776e-05	cg15160780	-6.82913379663381	2.27385849876243e-11	cg25118511	2.53181651553677	0.00102406306929664	cg06934478	4.31489953213063	0.000587757642813856	cg24793746	1.31759868586309	0.000584946827696251	cg12934599	-1.70997310983225	0.00278174898595624	cg13943985	-0.982496172402906	0.00817219969544905	cg18000586	-4.15582936167949	1.90889630740491e-06
120	cg17871792	2.74159558375099	4.01753629607314e-05	cg25841256	-11.1913156980169	2.34818638410656e-11	cg01797979	4.03709584094389	0.00103030810443059	cg14162912	-2.32535894431681	0.000601297857549177	cg00876687	-2.7640445009532	0.000587280641136102	cg02601685	1.31586070009395	0.00278174898595624	cg23605670	-1.12981022594542	0.00825972825703853	cg03804126	-5.37781490229198	1.96884047030907e-06
121	cg22242926	0.881818449020513	4.04248553908998e-05	cg15931721	-3.42782139807639	2.39480364572684e-11	cg20103650	1.51904907023887	0.00103030810443059	cg20085815	3.67695282042006	0.000601297857549177	cg26033870	-3.20016156163795	0.000591338289196065	cg12427404	0.54391271665572	0.00278174898595624	cg07053841	3.34325310409222	0.00825972825703853	cg13299290	-6.04156233256867	2.04117113473217e-06
122	cg26104143	-9.14609407441927	4.04248553908998e-05	cg11278212	-7.57881650750113	2.75611428988839e-11	cg26762173	-1.1440447203256	0.00103030810443059	cg01283579	-1.29362819946162	0.000605269271576719	cg01630650	0.574020517264987	0.000591338289196065	cg13254269	-1.78962589173294	0.00278174898595624	cg05380205	-2.5007179680043	0.00825972825703853	cg27268120	-5.33340190191893	2.13446685015531e-06
123	cg14639847	-6.50455662762168	4.05169732184098e-05	cg05082960	-3.80800610876023	3.39754050817431e-11	cg01687864	-0.7991697111115	0.00103030810443059	cg27220130	4.50730627695808	0.000608820880533468	cg06845639	1.25328430743503	0.000597271480340679	cg03679305	0.759840413142996	0.00278174898595624	cg17350987	1.03455877029655	0.00825972825703853	cg06218627	-5.51853899988716	2.19147471486588e-06
124	cg00169737	1.69217434696286	4.05169732184098e-05	cg01965462	5.93229087359834	4.21647949020176e-11	cg02109969	-1.27363045993867	0.00103030810443059	cg09655782	2.93793890798996	0.000609767211989715	cg04009254	1.04178147968642	0.000608070162836812	cg18625956	1.02942055556023	0.00278174898595624	cg06754312	0.821449007648282	0.00825972825703853	cg15750696	-5.87966150203356	2.20581665752528e-06
125	cg15433289	2.17439096409613	4.05169732184098e-05	cg24150785	-11.3951261943479	4.63026767547185e-11	cg19696333	1.66075146114953	0.00103030810443059	cg13674914	0.656673166361128	0.000609767211989715	cg23906291	-1.70994364265155	0.000611910270315589	cg05468506	0.994811328230362	0.00282993254727046	cg21645620	-2.58807838546777	0.00825972825703853	cg15001567	2.13624700509731	2.23377285391406e-06
126	cg00498024	-7.94709518745646	4.05169732184098e-05	cg13335990	-6.5099943411415	5.92644640714515e-11	cg00306532	5.00956807798533	0.00103030810443059	cg12153879	0.591373255941903	0.000609767211989715	cg12910951	-1.44589653365407	0.000611910270315589	cg09921707	0.98289587410417	0.00283004871336251	cg16566899	-0.895199967916316	0.00825972825703853	cg02287909	3.20507069518416	2.24010343157678e-06
127	cg01504836	-5.67959103330941	4.06789958096455e-05	cg15828085	-7.44739799002624	6.42385968886267e-11	cg02853954	-4.32285271022555	0.00103030810443059	cg08464702	4.38173562350414	0.000609767211989715	cg22671691	2.81516511884584	0.000611910270315589	cg25131503	-3.77938203711679	0.0028316511203525	cg09392659	2.12566623258274	0.00825972825703853	cg00577591	-3.45471135416307	2.2908404002381e-06
128	cg02420615	5.97671977533763	4.06789958096455e-05	cg17823234	3.5455941559016	7.37353192630118e-11	cg08734093	-1.63420392611797	0.00103619748268167	cg15740054	4.62319581051536	0.000609767211989715	cg00111253	1.11393433817832	0.000616457741514186	cg17761410	-1.45957960592665	0.00287729893781285	cg17137980	1.60518971120825	0.00825972825703853	cg05768362	-2.60330531358435	2.36076905198668e-06
129	cg21549195	-6.81904808263923	4.35865075273609e-05	cg06539434	5.49016879573156	7.43867590673756e-11	cg09563451	-1.00924528153289	0.00103619748268167	cg19364635	5.59202758481452	0.000609767211989715	cg09733340	-2.34001194108076	0.000626300025772063	cg07363112	-0.99749319907489	0.00287729893781285	cg24424217	1.1881926751065	0.00825972825703853	cg25741794	-4.02118231983693	2.53738700400732e-06
130	cg13199429	-1.52337604587894	4.85971249181543e-05	cg14704079	-8.22006953250206	7.43867590673756e-11	cg20423942	-1.7910800448437	0.00103619748268167	cg18373668	-1.18573253023512	0.000609767211989715	cg01086477	-1.65088940373286	0.000627551136508466	cg23605670	-1.19263309050418	0.00290182059070116	cg17761410	-1.37469767146088	0.00825972825703853	cg06725035	-13.7613459944463	2.53738700400732e-06
131	cg17528559	2.64642119494617	4.85971249181543e-05	cg11489638	-6.30521350250729	7.85380365679486e-11	cg07982985	2.34225136364684	0.00103619748268167	cg02853954	-4.43161627895943	0.000609767211989715	cg26131879	2.82726296368774	0.000627551136508466	cg22779878	1.23497476333144	0.00290182059070116	cg05749855	0.927474867351939	0.00847256397198418	cg13618596	1.04502703134202	2.5434194485664e-06
132	cg10765992	-2.28114480746966	5.04935575785053e-05	cg16419620	-5.6132781467723	8.41592986569349e-11	cg00730670	-1.47562197399055	0.00103619748268167	cg11249390	1.35687801928206	0.000609767211989715	cg27268316	-1.88085498055486	0.000627551136508466	cg03522592	1.51605366890026	0.00290182059070116	cg19775372	0.853262716664403	0.00855314198894286	cg17468267	-8.24480280172278	2.67787300662061e-06
133	cg20249584	-6.88043080322506	5.07183184709722e-05	cg18422055	-6.82464988414424	8.56702160633644e-11	cg02806352	4.26268483365363	0.00103619748268167	cg13925583	2.04140577633069	0.000609767211989715	cg11905324	-1.40978765728782	0.00063371108975421	cg09622691	-2.2596628038964	0.00297589623080256	cg04197222	-1.15675541106581	0.00855314198894286	cg12445727	-7.20220049040571	2.69898634463631e-06
134	cg06260077	-7.35628012739309	5.10896293093418e-05	cg25595319	-6.62398841716534	9.99652777599478e-11	cg02272334	3.51715734328212	0.00106871910022899	cg08285033	1.27695778919739	0.000609767211989715	cg09518009	-0.840403433060814	0.00063371108975421	cg14549878	1.31089504688607	0.0029918114234123	cg20650029	-4.02041289210664	0.0086807212576512	cg06555452	3.62960805954376	2.78264974108446e-06
135	cg01041934	0.866357261457534	5.10896293093418e-05	cg11884093	-5.29736103955317	1.00067875077639e-10	cg20400383	3.89630636623162	0.00109547256393922	cg02775883	-2.5595824466225	0.000619686850134525	cg08415434	3.27345780332348	0.00063371108975421	cg15870552	-1.78756308364259	0.00308160173556824	cg02280249	1.42266394316909	0.0086807212576512	cg10860470	1.32931121949838	2.7830059058161e-06
136	cg03293647	-2.01206010973505	5.25093848473909e-05	cg26458359	-4.66404597991074	1.07455826348263e-10	cg15717656	-1.71026945078716	0.00110967715032676	cg07169296	2.12436106996338	0.000622888536081129	cg12618758	1.67086131520827	0.000635991619714393	cg09733340	-2.14317495934184	0.00310280264512876	cg17481109	-2.72345641301671	0.0086807212576512	cg13216597	3.95488019838722	2.80398731880123e-06
137	cg25518386	-5.65135883139069	5.25093848473909e-05	cg20216516	-5.53841485217956	1.0803300849144e-10	cg24752427	-2.25732490034834	0.00110967715032676	cg21721489	-3.4065494323466	0.000622888536081129	cg17650664	0.821617977100944	0.000636772257799352	cg02275243	0.771564244036963	0.00310280264512876	cg13639279	-2.37690979606473	0.0086807212576512	cg02764250	-1.20514714587879	3.1524217444768e-06
138	cg11542402	-6.76647043628829	5.25093848473909e-05	cg15666143	-5.8638773204434	1.08869659191301e-10	cg16339745	2.60741986589633	0.00110967715032676	cg08786399	-1.99325541867135	0.000623927868082952	cg23361127	1.24490959516586	0.000642731023791753	cg14567287	-4.95284950439418	0.00311180860033786	cg17703834	-2.23538403186946	0.00876949763867939	cg25557827	-1.49871112388615	3.1524217444768e-06
139	cg14745383	1.81652134860191	5.25093848473909e-05	cg08563032	-7.09461954084711	1.08869659191301e-10	cg09433558	4.50286706354647	0.00110967715032676	cg06334857	4.88591811935513	0.000623927868082952	cg02873163	2.49082903883949	0.00065441358156932	cg15378253	1.5350836961465	0.00311180860033786	cg27581644	-0.543532093804091	0.00881119973207353	cg00872486	2.3245884232329	3.1524217444768e-06
140	cg05933997	-7.34797021069721	5.30574124201208e-05	cg00636079	3.15822975910522	1.10859166349635e-10	cg02617132	5.07779010806146	0.00110967715032676	cg26413283	-0.495456141450713	0.000629384446982742	cg26187048	-1.57284252438307	0.00065441358156932	cg01253027	-2.01436197291359	0.00315502526809568	cg01141508	0.65863066539673	0.00884365684590107	cg14313868	-5.34508572070211	3.15330827874788e-06
141	cg14435390	1.1620526746723	5.34559134549676e-05	cg24349665	-6.62997195824325	1.12795842068109e-10	cg02727674	-1.17105328359665	0.00113854819190299	cg12712747	1.16805774254077	0.000629384446982742	cg13297298	1.55026065255803	0.000669338141776739	cg23674943	-2.85718501254829	0.00315502526809568	cg19949510	-1.6244122346886	0.00903107066525172	cg17016101	2.45572672654934	3.20418914079381e-06
142	cg27358789	2.01115004197359	5.35216470579251e-05	cg04126427	-7.73588325751315	1.17852503676867e-10	cg15851274	4.94271915836153	0.0011740197420287	cg21828319	-2.0003206797427	0.000629384446982742	cg25817788	-3.24330640923492	0.000687880128511134	cg17641914	1.58924701367635	0.00320622598765587	cg07330075	1.09774449637965	0.00903107066525172	cg00169304	4.25994364624543	3.44793129926411e-06
143	cg04817113	-0.91586984716077	5.40615129043714e-05	cg05973813	-4.66504514885279	1.3744699256068e-10	cg16418163	-2.28777691745099	0.00118758586885108	cg17025484	4.9349256119995	0.000629384446982742	cg02549516	-3.53655591792086	0.000687880128511134	cg23157916	-2.42904158921963	0.0032523493340569	cg16181978	1.73939402057193	0.00903107066525172	cg21191461	2.24348331682666	3.50071968493509e-06
144	cg27114727	-1.33989263704847	5.40615129043714e-05	cg11821259	-4.55877767179558	1.43240302576818e-10	cg13595913	-2.13692952572555	0.00118758586885108	cg24609752	2.88667459109813	0.000629384446982742	cg22265394	1.21568972911926	0.000695960675497468	cg13794009	0.989286437917337	0.0032523493340569	cg15055553	2.75056974628562	0.00903107066525172	cg01889112	-1.89228476316086	3.50071968493509e-06
145	cg11118357	4.26017266625453	5.47992477832033e-05	cg02930317	-8.50332263844228	1.47254785155121e-10	cg23612142	5.01856221057374	0.00119944804857389	cg10640646	4.17890426663221	0.000641435044383748	cg18689248	0.58342458131928	0.000695960675497468	cg07470284	1.4620482119954	0.00335925411089657	cg03219879	-1.46858178678089	0.00903107066525172	cg00260497	4.45231928350389	3.54160014742449e-06
146	cg00517612	-1.98640664890433	5.47992477832033e-05	cg18971502	-7.6393578890743	1.54300466877793e-10	cg03951139	-3.00603189307445	0.0011994922417854	cg11838463	4.48688046550095	0.000641435044383748	cg19089844	0.718613978391073	0.000695960675497468	cg23375049	0.861044072895123	0.00335925411089657	cg18256985	2.33831517604808	0.00903107066525172	cg12325455	-3.29854170171624	3.6700390084648e-06
147	cg21063722	-8.74106264032649	5.47992477832033e-05	cg03855572	-7.00951972818802	1.56215259200626e-10	cg21682057	5.08355993871526	0.00120108916203476	cg11908570	-1.49120992830411	0.00064308172019429	cg00596643	-1.70387440600202	0.000695960675497468	cg17830540	0.81554690333021	0.00335925411089657	cg18606378	1.74089972864982	0.00903107066525172	cg01044722	-3.98669574637646	3.6700390084648e-06
148	cg07190782	-3.63278256979061	5.47992477832033e-05	cg19001809	-8.82027042259569	1.57462139365577e-10	cg16667275	2.52131218156614	0.00120956802176661	cg26762173	-1.16017681181641	0.000650329505506828	cg19484680	-1.16604153197894	0.000699782046155397	cg21239660	1.48745483048721	0.00335925411089657	cg06018072	-2.26746133165073	0.00903107066525172	cg00242394	-2.05721288016401	3.8396363432964e-06
149	cg13268387	-3.29331569004877	5.64136909387519e-05	cg07320496	-6.69472200405842	1.58062649509593e-10	cg13660803	2.36373580484641	0.00125223603040168	cg06826305	-2.64543005803918	0.000664628455774997	cg02777022	-2.94557757189651	0.000710631153701068	cg16931913	-2.42772616855194	0.00335925411089657	cg14214214	-1.73829581674996	0.00908948077284852	cg11108320	4.3228525195013	3.8396363432964e-06
150	cg00688487	-1.67007712300511	5.64286143700756e-05	cg00001854	6.46059798815905	1.67959778355841e-10	cg24504307	3.06611344312096	0.00125223603040168	cg24380943	-2.22512266542617	0.000667883922837656	cg03306564	-1.99456200623168	0.000712215787777749	cg13042065	-1.65333346805668	0.00337364189637818	cg21763211	1.43018285290151	0.00908948077284852	cg17327217	4.17219080767739	3.95937639871517e-06
151	cg14083502	-2.45405790154584	5.68734239827278e-05	cg10708548	-8.4012179891534	1.79648151791473e-10	cg18373668	-1.1341640265476	0.00125223603040168	cg02643677	-2.4989950753524	0.000670367009006672	cg06260507	2.22829267874479	0.000732401107624717	cg13822446	-0.926400696084303	0.00337364189637818	cg21370986	-0.879294641284528	0.00908948077284852	cg00981117	-6.32590971582295	4.1352928529623e-06
152	cg14473485	1.36928990530537	5.77931437076822e-05	cg05666287	4.74938490889221	1.99813235945097e-10	cg09592219	-2.70919981442827	0.00125223603040168	cg04730588	5.29507030326864	0.000673245948267083	cg10479097	-1.40888587096314	0.000734428172820375	cg23286353	-1.89465708642308	0.00337364189637818	cg13850893	1.34186301625768	0.00908948077284852	cg25336228	-5.02725846036238	4.29029863123148e-06
153	cg03176143	-2.08867447387754	5.85031739127294e-05	cg15742468	5.10772098404867	2.2129821704818e-10	cg06826305	-2.5555624046875	0.00125300026088139	cg21435172	1.29091156788294	0.000673245948267083	cg05241265	4.0345496717281	0.00073529554411457	cg08911398	-3.03949026542526	0.00337364189637818	cg24155358	0.927544427421753	0.00918694072311026	cg02834732	-4.69821085283887	4.29029863123148e-06
154	cg06480793	-0.716882420207163	5.90356358829378e-05	cg03514560	-9.16494179842842	2.42316402173116e-10	cg24782169	5.37028172704701	0.00126895354477366	cg13798146	5.30986382082458	0.000673245948267083	cg13729231	1.36415051599168	0.000743813396346514	cg12926589	-2.55211849288756	0.00337364189637818	cg00150807	-3.01317001865879	0.00937315921298434	cg24993255	1.63971766010311	4.29029863123148e-06
155	cg26981251	-5.12485498438127	6.08819760334386e-05	cg24128066	-5.6008815864302	2.45409612471774e-10	cg11995437	-2.63443618077347	0.00126895354477366	cg23348374	-2.59450488766479	0.000692344725269813	cg01172802	-3.0771389545343	0.000743813396346514	cg13339708	-1.95795932487456	0.00337364189637818	cg15937958	1.19394387646553	0.00937315921298434	cg10042840	2.0266249253904	4.52558182732013e-06
156	cg15291235	5.79256141032728	6.08819760334386e-05	cg02719438	4.80581390773625	2.71156421071401e-10	cg21010435	-1.55327449978177	0.00129540106864112	cg07530681	2.30625601325613	0.000692344725269813	cg05026415	-0.79717157314572	0.000743813396346514	cg02879849	0.445683592221596	0.00337364189637818	cg15390554	-0.826200893842346	0.00937315921298434	cg14261780	-5.6354790901169	4.71223021036691e-06
157	cg10288467	-1.15723794670546	6.1180828298079e-05	cg20508688	-3.04931746581141	2.8125881637994e-10	cg19704102	-3.49508591785164	0.00129540106864112	cg04201271	-3.02722496661849	0.000692344725269813	cg09365240	0.78730369671439	0.000743813396346514	cg23807559	-0.878279058537177	0.00337364189637818	cg03995951	1.20082988172584	0.00951870762593406	cg17190930	-3.60250319190943	4.87258183041521e-06
158	cg09563451	-1.25938924618461	6.12217650680578e-05	cg21403447	6.07553104643071	3.01478637263122e-10	cg02365862	2.12449175586045	0.00129540106864112	cg21916557	1.08863493917046	0.000692344725269813	cg15561583	2.71515778473893	0.000743813396346514	cg04509682	1.09475723836435	0.00337364189637818	cg24437826	-1.69226823551827	0.00951870762593406	cg23110891	-3.24226858318459	4.88325291879519e-06
159	cg07972805	1.11579943908055	6.50890162359798e-05	cg07743231	-2.85997267361114	4.06156271917221e-10	cg05999681	-1.52750111044201	0.00129540106864112	cg02760112	-1.82849536315793	0.000702559027428656	cg24825693	-1.15933770162088	0.000747710812109067	cg26214630	1.78504552555631	0.00337364189637818	cg13618148	-2.7547217383385	0.00951870762593406	cg14228177	4.64865875432409	4.91623306611678e-06
160	cg06826305	-3.2290088203977	6.87216129922993e-05	cg13499717	-8.98204832991339	4.27819513831604e-10	cg11118357	3.30551817075837	0.00129540106864112	cg01469688	2.18777360384938	0.000702559027428656	cg02570361	2.06539749295349	0.000749168776551263	cg02328930	-0.840816909463244	0.00337364189637818	cg04249555	0.768046306600702	0.00951870762593406	cg02459375	4.45014524615636	4.94959341040925e-06
161	cg09517873	-9.33896848377681	6.87216129922993e-05	cg14851140	-7.34967309379983	4.64896511828838e-10	cg01469688	2.11875040267781	0.00129540106864112	cg00975357	-2.47085006389595	0.000702559027428656	cg25037384	0.870171027160861	0.000749168776551263	cg21408915	0.753514128317672	0.00337364189637818	cg21925754	-1.2941913983757	0.00951870762593406	cg05306024	-5.89056413028633	4.96423889724505e-06
162	cg03763764	2.90032931196359	6.87216129922993e-05	cg22901226	-10.7765038494419	4.68647736303276e-10	cg15365029	-3.58580873895339	0.0012960660289846	cg08279092	6.06473277016301	0.000702559027428656	cg15988843	1.48278193157669	0.000751218102638874	cg22648811	-3.48900709086208	0.00337364189637818	cg11666208	1.74558230014939	0.00951870762593406	cg03584742	2.55100343568413	4.98579932028661e-06
163	cg08643359	2.01209354371347	6.87547852702106e-05	cg25464078	-8.42516107852025	5.04470534116415e-10	cg14494661	-2.3295068339583	0.0012960660289846	cg21085462	4.9780280777776	0.000703548557493835	cg06292958	1.16443772210481	0.000751218102638874	cg02441305	-1.5288559943859	0.00337364189637818	cg26395071	0.478033075183553	0.00951870762593406	cg18801599	-2.62879479030189	5.00429158748412e-06
164	cg24856420	-1.0955652731189	7.26758597528234e-05	cg14474880	-5.93644610984733	5.32838652505106e-10	cg20077856	-0.764875747025181	0.0012960660289846	cg25432992	5.6917383776631	0.000703548557493835	cg16264373	3.19101707941402	0.00075464296703138	cg00559992	-1.61647228602868	0.00337364189637818	cg21635789	2.29779311102492	0.00951870762593406	cg25083732	2.32638508037596	5.10826247308288e-06
165	cg19998819	0.999075317178383	7.29529570955318e-05	cg14684798	4.83727488112909	5.97231866403180e-10	cg25354617	0.72448335077048	0.0012960660289846	cg01849559	2.05247141813657	0.000703548557493835	cg01352021	-2.54724945092613	0.00075464296703138	cg14132898	1.0621390165475	0.00344912853661392	cg11760363	2.49258703578218	0.00951983681777882	cg18147309	-4.10267714312711	5.17340716183524e-06
166	cg13793166	7.45999607784769	7.29529570955318e-05	cg17698999	-3.80956691925024	6.36646506912623e-10	cg02643677	-2.40089889823382	0.00130225153230844	cg26878870	1.85277463260761	0.000703548557493835	cg03331258	4.06563799874396	0.00075464296703138	cg26272228	-4.190496803549	0.00350902795267615	cg12042923	1.16810711915495	0.00954014677186922	cg01401381	-3.15385175222244	5.17340716183524e-06
167	cg08063160	1.40228220199142	7.41376525136518e-05	cg17271223	7.2146908722542	6.9547155592675e-10	cg23913240	-3.52802105703991	0.00130225153230844	cg05307818	0.624320949549292	0.000745799581490827	cg26112619	-1.16093230819517	0.00075464296703138	cg26106707	-4.40337467008571	0.00350902795267615	cg13113963	1.23579681732877	0.00968539149700948	cg23367351	4.83493089868901	5.17340716183524e-06
168	cg16789226	1.20464374292131	7.73051334444261e-05	cg05419696	-8.61893585556933	7.13939789917719e-10	cg11843735	-4.1945753188869	0.00132485472203851	cg08390180	-0.94603157373115	0.000745799581490827	cg10147974	-1.9912761609291	0.00075464296703138	cg11962649	0.672171515689708	0.00350902795267615	cg03801043	0.91324084135909	0.00968539149700948	cg06822952	-5.89429079009178	5.17340716183524e-06
169	cg02246160	2.48043423316935	7.73051334444261e-05	cg04637598	-3.7842229914625	7.41094637196259e-10	cg00255054	-3.94831807795012	0.00138376041214948	cg10536988	-2.07670786900688	0.000757262030988087	cg13521973	-1.38844716536578	0.00075464296703138	cg24221738	-1.02112184363216	0.00350902795267615	cg20056186	-1.064700167577	0.00972522034837994	cg09827499	-3.78812421108651	5.56224994039193e-06
170	cg15815053	-5.44642640119607	7.73051334444261e-05	cg23609749	-4.8859633405284	7.41094637196259e-10	cg13446110	-1.90506044020334	0.00138376041214948	cg03695591	0.704286255197563	0.000800003551431638	cg09406004	0.429980781886298	0.00075464296703138	cg05878107	-3.35086338843244	0.00350902795267615	cg25388052	0.985356203278892	0.00975375574161356	cg14229018	-4.05342185088081	5.58677842327835e-06
171	cg09543819	1.76850792941288	7.73051334444261e-05	cg16834496	-7.5823683642317	7.70360826639059e-10	cg15246232	2.53786609035871	0.00138376041214948	cg07733728	-0.874245642690312	0.000800003551431638	cg10524161	-1.94104083124114	0.000777936756745212	cg17105935	-0.891110949883619	0.00350902795267615	cg07811690	1.97056475604628	0.0097602562413269	cg22203702	1.69836313087202	5.59804903917602e-06
172	cg00776186	2.02508344000899	7.7397698022146e-05	cg21008969	-8.50253367028196	8.24432059591014e-10	cg04730588	5.06606930341963	0.00138376041214948	cg22488797	0.937276356954669	0.000800003551431638	cg27013914	-1.28466254265486	0.000797543029872771	cg02368469	0.537014703621021	0.00350902795267615	cg19627446	-0.805751736433411	0.0100072086628996	cg13825876	1.98726507976614	5.68346027071406e-06
173	cg18990157	4.01840817082006	7.7397698022146e-05	cg14089728	-4.97037062340689	8.62778378408115e-10	cg27414233	4.54409075962222	0.00140800432714625	cg11185743	-3.51260316430014	0.000800003551431638	cg23641677	1.55947516997482	0.000803449660317988	cg15704304	0.742181239072024	0.00350902795267615	cg26581206	-3.34559890417301	0.0100072086628996	cg06090630	-5.04332160150205	5.72634105001084e-06
174	cg08024316	-6.21714643365493	7.7397698022146e-05	cg01207916	-6.87262148513197	8.97274054453169e-10	cg26303861	-1.55289102152953	0.00142177586749276	cg19849728	1.01702839972094	0.000800003551431638	cg11768411	-1.30505558363584	0.000808855348984934	cg16378249	1.26141758218195	0.00366522173306832	cg06260507	1.91303025218607	0.0100072086628996	cg10113872	-6.23970159160776	5.72634105001084e-06
175	cg01733592	0.882033378101776	7.7397698022146e-05	cg03958512	6.8633457901331	9.75611435301196e-10	cg23704055	1.02465583633246	0.00142578748825067	cg17128017	0.893939619585254	0.000800003551431638	cg09948947	2.53626335731417	0.000808855348984934	cg03947281	2.24014542481712	0.00367094249560334	cg18432056	-2.24779748338028	0.0100072086628996	cg09911810	-3.05806726781194	5.8201392664963e-06
176	cg22507989	1.66945898767942	7.7397698022146e-05	cg08671944	-5.75566418294158	1.01948620769445e-09	cg26638011	-1.72938618560536	0.00144222723171727	cg11281005	-1.52707012625106	0.000800003551431638	cg21404373	0.730093578608468	0.000808855348984934	cg15716129	1.71208809657258	0.00367094249560334	cg26745770	1.28300404509144	0.0100193308440836	cg00970275	2.11748896969403	5.97971884160245e-06
177	cg02304814	-5.9814164458363	7.7397698022146e-05	cg05891497	-8.85309373331465	1.04366284336728e-09	cg07470302	-1.07773656054382	0.00144222723171727	cg08739850	5.07094831699815	0.000803251069702464	cg22251932	1.37764704304327	0.000808855348984934	cg12350057	-0.601115776534774	0.00369123596385741	cg20479231	-0.656556758537141	0.0100683357073601	cg08479916	1.6996802171701	6.02530466515472e-06
178	cg14150326	1.02327062551608	7.7397698022146e-05	cg14647217	-6.28257878336163	1.04366284336728e-09	cg21166785	4.55045758541405	0.0014430693409511	cg03951139	-3.03738029086865	0.00080682099668347	cg24643381	-0.807955165972617	0.000822256366848073	cg02479949	-0.893571228031202	0.00373057948540636	cg07172476	-1.35014200843155	0.0101435334498618	cg26246322	-2.00416473716158	6.17979198771465e-06
179	cg25438493	-0.724105745986918	7.75050871354386e-05	cg18472160	-5.60357930862297	1.143874559917e-09	cg09147822	-3.03875991996844	0.00144925933880934	cg25084027	-2.08145895724827	0.00080682099668347	cg05860722	1.24178383729741	0.000841914779626793	cg06082432	1.00688726583805	0.00380229075902654	cg20883850	1.5957555977054	0.0102658111024385	cg13782401	2.02706067523687	6.33133368227032e-06
180	cg06053407	1.55665140491666	7.75383747672238e-05	cg23118507	-7.4867093857975	1.15216740632417e-09	cg09162329	-4.11507818424201	0.00147059141037137	cg22639668	-1.42200800226561	0.00080682099668347	cg02669591	1.56797370951474	0.000845372759485263	cg03845383	-1.24806239106836	0.00380229075902654	cg09985397	1.50877441462643	0.0102658111024385	cg26683316	6.58872918306665	6.5501163999578e-06
181	cg19055986	-12.8019922186401	8.11765137715106e-05	cg25536300	-6.99893681988079	1.15216740632417e-09	cg00742649	-2.72731679431196	0.00147059141037137	cg13748577	-1.01854790248718	0.000819581277802235	cg14477263	0.573746561897577	0.000845372759485263	cg09197799	1.40553139089929	0.00382479362892817	cg26332535	1.51319894653552	0.0102658111024385	cg10866415	1.58645229923451	6.92121748838097e-06
182	cg02213001	-1.87211855476679	8.12071826830232e-05	cg12291519	-6.80739111644551	1.16123185659096e-09	cg21711868	4.6985831080705	0.00148438546925931	cg02452840	2.65490984942022	0.000819581277802235	cg07061775	1.55709869010945	0.000845372759485263	cg11558143	-0.589281755236769	0.00382479362892817	cg23576477	0.856657595639495	0.0102658111024385	cg04427707	-5.59343895609775	6.92121748838097e-06
183	cg15346317	-5.34883181446395	8.1790949755518e-05	cg08990480	-8.78321067411778	1.29768564562515e-09	cg20067471	-1.84370113202613	0.00148466306269135	cg26446275	2.49878646875344	0.000825966210998637	cg15635480	0.66050277629346	0.000847567159224187	cg27417659	-1.49440471906177	0.00382479362892817	cg21207731	-1.0837969302638	0.0103091570718379	cg19956136	2.28385654982057	6.97733201451614e-06
184	cg16677554	-3.35184870737024	8.2434209448451e-05	cg08463929	-9.56365483592668	1.41861977558169e-09	cg12564596	-1.41283968006011	0.00152586214792725	cg27523162	-2.37997431712231	0.000825966210998637	cg16915469	-1.06399191307745	0.000855902530810039	cg21619943	-1.5492645909482	0.00382479362892817	cg02454982	-0.882344695212187	0.0104846253992245	cg20201566	-4.45670342245943	6.98131156780388e-06
185	cg01061553	-2.98347836154469	8.25028907805103e-05	cg02384682	-8.85454768249724	1.43714939286227e-09	cg22551942	1.45183527915875	0.00152586214792725	cg13658186	5.61006604812146	0.000825966210998637	cg13106691	1.84052703189677	0.000855902530810039	cg26741235	-1.58698438761122	0.00382479362892817	cg15128025	-2.36694786448885	0.0105462483945638	cg01983188	-3.98653223860338	7.35480797801651e-06
186	cg23088184	-7.10146423812693	8.32739088106204e-05	cg06062590	-8.06956760312635	1.51564907666441e-09	cg23917860	-2.55629650619803	0.00152586214792725	cg27414233	4.65670487594807	0.000825966210998637	cg13024416	-1.29634434972752	0.000855902530810039	cg15838333	-3.51850604029529	0.00386414785466131	cg24866437	-1.22517541264084	0.0105462483945638	cg26618668	-2.74921597889214	7.48365670753808e-06
187	cg12119218	-1.02522140820367	8.44592987555167e-05	cg16450309	3.88817243187525	1.79737715837969e-09	cg15002541	2.50731128801559	0.00152840719067461	cg11308747	4.8584800984991	0.000831743231853591	cg25322645	-1.46865856362877	0.000866332873792802	cg25347033	-2.06439980809273	0.00394629478274253	cg15844308	-0.994326606484614	0.0105462483945638	cg16398128	1.43276984059103	7.50580066937218e-06
188	cg22755301	-4.42484984164313	8.44592987555167e-05	cg23480821	2.41650472726409	1.79737715837969e-09	cg14781521	5.79347845600252	0.00153681179020011	cg18435870	1.43420079516981	0.000831743231853591	cg13719885	1.28790463883183	0.000867876218039444	cg16449808	1.48622241413059	0.00394629478274253	cg13618596	0.606672848375393	0.0105462483945638	cg10550302	2.09633938240593	7.50580066937218e-06
189	cg26906037	1.17611173767884	8.44592987555167e-05	cg20825892	-5.78394515950718	1.79737715837969e-09	cg17274774	2.71055120814474	0.00153681179020011	cg25602485	-1.7113628327012	0.000840124789638406	cg03870816	2.09291636115129	0.000873881029688578	cg21603913	-1.71230323732395	0.00394629478274253	cg27552483	0.892466661095374	0.0105462483945638	cg22907065	-5.69853050204187	7.57591745731234e-06
190	cg13754259	-2.16396440779115	8.62495229951027e-05	cg04903898	-9.08576109667526	2.03058523795168e-09	cg25005739	6.62379037980423	0.00153681179020011	cg00886812	2.48190167685833	0.000840124789638406	cg26830834	0.904778192065087	0.000878437075663597	cg09212610	0.675815572535152	0.00394629478274253	cg05250380	-3.67689107879579	0.0105462483945638	cg04778331	-6.05154799897295	8.04214600024132e-06
191	cg06908739	-4.89086394339698	8.76080292213426e-05	cg03037033	-4.49058737151445	2.12896453233257e-09	cg07021538	3.61776148395906	0.00153681179020011	cg26416971	-3.30778438097871	0.000842662693059534	cg02274108	-4.52248154934211	0.000878437075663597	cg13597893	-1.59633124079069	0.00394629478274253	cg24514718	1.55168765449362	0.0106416371250391	cg22559350	-2.36198745983019	8.06429605825679e-06
192	cg03519593	1.62857223532041	8.76080292213426e-05	cg02711994	-5.39833614515733	2.15067718869169e-09	cg17665601	3.04181394611715	0.001546017661295	cg12282766	-1.04143178111812	0.000851159055200285	cg13416486	0.703780360436933	0.000878437075663597	cg09832781	-0.767961137224269	0.00394629478274253	cg14791048	-0.806386249044825	0.0107149167263783	cg03662347	0.612181584913173	8.06429605825679e-06
193	cg10208583	-2.38560680665695	9.03200121571793e-05	cg19735698	-3.72681830849885	2.16043199780248e-09	cg15991941	1.83528534869022	0.00155409694055741	cg09976669	1.72577298139223	0.000851159055200285	cg10629128	3.70781147926183	0.000878802001033791	cg11193799	1.39356071548447	0.00399397252265382	cg12907513	-2.60178375300227	0.0107898840677765	cg11821133	-3.15572812242719	8.06506675155045e-06
194	cg00539883	1.2549987141038	9.05647058286801e-05	cg10912581	-7.17488600541673	2.16043199780248e-09	cg02396967	4.44269367470914	0.00155409694055741	cg14999931	1.15542189706825	0.000860874078686758	cg10623043	-4.62386616597825	0.000879627050082789	cg00533811	1.10149543122943	0.00399397252265382	cg20330447	1.31187986464329	0.0109639280484977	cg26033870	-4.28476894386835	8.30981372965637e-06
195	cg02182794	-3.3077259181744	9.05647058286801e-05	cg11853073	-7.26203061156658	2.37577466504603e-09	cg27585405	4.37971172963556	0.00159684872222628	cg16616330	-1.23334481867357	0.000863416201460182	cg11004914	-1.43375133923872	0.00089251856217888	cg00050133	-2.34197071350378	0.00399397252265382	cg09982118	-1.4013530096471	0.0111014744449225	cg09328497	-1.78794888313546	8.46882409249276e-06
196	cg07509708	2.41305012666059	9.0577736749981e-05	cg23631636	-8.90772322167804	2.4092283949044e-09	cg15694989	1.19594006318293	0.00159684872222628	cg00580340	1.1674655079789	0.000875017871742531	cg18353550	2.14684647703875	0.000948031281358162	cg14478460	-1.38204541105035	0.00401963807564722	cg03224816	0.894067856970601	0.0111961631243279	cg13131771	0.907644755543949	8.46882409249276e-06
197	cg08777095	-8.63928092779476	9.08968882919635e-05	cg15571960	-8.24678876130863	2.52594766453148e-09	cg10434653	4.23071175806059	0.00159684872222628	cg10319829	-1.04548005865181	0.000876080984680197	cg24011228	-1.83359892959039	0.000948031281358162	cg24012128	1.04168613361503	0.00401963807564722	cg10069666	-3.60187759313081	0.0111961631243279	cg09340511	3.09872556325119	8.48465803492563e-06
198	cg10898577	1.23713655885798	9.08968882919635e-05	cg15404406	-8.29067907346253	2.63738926732293e-09	cg08739850	4.85663305176161	0.00161312663568226	cg13316262	-2.95823705517737	0.00088371064289634	cg00533811	1.19021456642271	0.000955778967393666	cg18676290	-0.684105869006395	0.00404614499255759	cg12948928	1.27432440346064	0.0112124584577934	cg23150219	-1.69483158908111	8.63113387618009e-06
199	cg09395368	-5.1416507606872	9.23711857431743e-05	cg11988568	-6.20620356679915	2.82954617153898e-09	cg03371556	-1.20538185134467	0.00162078271800007	cg00306532	4.93179680498077	0.00088371064289634	cg16990532	-1.62918345967357	0.000958643069128892	cg27567880	3.90805377535217	0.00404614499255759	cg04625338	-0.672092218210636	0.0113853545174665	cg04954411	-4.69367845028928	8.67221207526431e-06
200	cg06196161	4.00553649069016	9.48799799660276e-05	cg00940313	-2.89703629669071	2.84321773962831e-09	cg13141281	-2.87583662504853	0.00162529450645227	cg24712381	-3.21761392667734	0.000891742590500943	cg22637872	0.830572891460462	0.000970784254484031	cg12400790	1.89498045882893	0.00404614499255759	cg08439122	2.21659472062053	0.0115324558176126	cg07685202	2.00250528185868	8.7104261675333e-06
201	cg20977198	1.4753190245732	9.63455963273262e-05	cg10787502	6.21932854163968	3.02657007768533e-09	cg03251805	-3.59283266540873	0.00162529450645227	cg16699676	4.2087627451999	0.000893983971249922	cg17588350	1.27769901794512	0.000970784254484031	cg21549695	-1.3878187999535	0.00410511022267368	cg18364968	1.27330983783477	0.0115324558176126	cg01823416	-1.77603976836619	8.7104261675333e-06
202	cg04368808	1.62027277874671	9.63455963273262e-05	cg14837825	4.07968364219278	3.09113207529499e-09	cg10736404	-1.64302683571154	0.00162529450645227	cg27484512	2.14570693070748	0.000902741258003512	cg16451278	-1.2426588810997	0.000970784254484031	cg14621254	1.90500798147602	0.00410511022267368	cg05927610	0.966108792956859	0.0115324558176126	cg24156983	-4.33689833776096	8.87829921151416e-06
203	cg21297973	1.06547908587417	9.63455963273262e-05	cg15221554	-8.33099675433147	3.16704620277333e-09	cg24714100	0.619516090161723	0.00163914369171516	cg21503771	-4.4395304940101	0.000902741258003512	cg15536575	1.18167663152608	0.000970784254484031	cg13547771	0.62453320738912	0.00420371307084727	cg26062174	-1.38605576980224	0.011551319054699	cg00475955	-3.16030390457073	8.90214185791621e-06
204	cg21721489	-4.01441303132046	9.63455963273262e-05	cg26067188	-6.03147092738069	3.23993778423762e-09	cg05275589	-3.5538640321739	0.00163914369171516	cg03229183	5.52558245110248	0.00090289137792406	cg00372253	-1.42935630251199	0.000970909093798909	cg04254595	-1.0816325117513	0.00420371307084727	cg19738007	0.725346359238321	0.011551319054699	cg05647197	3.83448856369962	9.32273125089279e-06
205	cg11512948	1.41066215613651	9.63455963273262e-05	cg21717369	-6.29138821931194	3.23993778423762e-09	cg06172906	-2.21164536136192	0.00163914369171516	cg25462716	5.30020693773455	0.000922070260754462	cg01782227	-1.53773353371538	0.000970909093798909	cg02420966	-1.34353874409547	0.00425510753738294	cg23896253	1.66418748224748	0.011551319054699	cg13853489	-6.74971500179272	9.33607895970312e-06
206	cg06657917	0.976367763905784	9.63455963273262e-05	cg04272104	3.89670389359942	3.30937380914354e-09	cg25780498	-0.994546116630502	0.00163914369171516	cg20091234	-1.23313594835641	0.000933713198438957	cg18743004	0.500909850615638	0.000970909093798909	cg20749741	-1.11646065795009	0.00425510753738294	cg09843807	1.47024678833964	0.011551319054699	cg17695351	-0.909238167029621	9.52037961753298e-06
207	cg17255062	-5.25965154864258	9.7129224913609e-05	cg12940558	-7.49098276204701	4.00720069252208e-09	cg24506149	-1.18995033366638	0.00164017755491421	cg13249674	-0.787070627020647	0.000933713198438957	cg07619683	1.1027188762647	0.000977306046664547	cg23246901	1.02228270134856	0.00425510753738294	cg14633742	-1.39741749626858	0.011551319054699	cg12476754	1.94946621559668	9.52037961753298e-06
208	cg02446478	1.22016563331675	9.78681763599577e-05	cg02089409	5.9160788510351	4.1362683907016e-09	cg19919855	-2.38663032021296	0.00164017755491421	cg19459834	4.4026529369279	0.000939097899060485	cg11505018	-1.01246048812168	0.000977306046664547	cg03632165	0.535675500363744	0.00425510753738294	cg20820874	-2.12789862781814	0.0116143499527795	cg00129453	-6.04474322586277	9.67467861014544e-06
209	cg03842258	-0.886064423298403	9.86415656024372e-05	cg27050987	-6.1806131001743	4.37661027684536e-09	cg15347961	4.88268370859225	0.00168469385531828	cg05385823	-3.01464388394244	0.000939097899060485	cg03857502	1.61921347850452	0.00098237094319764	cg08507631	-1.29595210654596	0.00425717133605606	cg21640982	1.70577912517147	0.012049428212019	cg07597640	-5.49955007492423	9.76845896030294e-06
210	cg07825114	6.65031377109728	9.87787646326928e-05	cg23528982	-3.9568753946407	4.37661027684536e-09	cg13839293	4.41181699185973	0.00168488664974017	cg17390339	-3.91213739293905	0.000940793636970069	cg27468947	1.72922144271315	0.000983762639062108	cg08371685	-2.10576408207849	0.0042670810717848	cg07872987	1.88756467319032	0.0120935084357607	cg24732404	-3.16093118253766	9.80126185505966e-06
211	cg05470389	1.70708623170188	9.90885178913779e-05	cg18062281	-3.30631026346611	4.79091081638684e-09	cg25355972	3.91924578281228	0.00170139066287394	cg20467871	-2.51864898210406	0.000940793636970069	cg06034933	1.23671396446403	0.000983762639062108	cg25634666	0.793338806199702	0.00427011684526958	cg02430039	1.09619833695652	0.0120935084357607	cg06471254	1.65163027886239	9.96017248916711e-06
212	cg17315964	1.76696761901728	9.90885178913779e-05	cg05920643	-3.53794599200747	4.85702612248321e-09	cg02150354	-1.74499165209089	0.00174914831499236	cg07472841	5.12181442312603	0.000943570358158897	cg06192336	1.27278107604123	0.000983762639062108	cg18176509	0.891295547706886	0.00428032829248024	cg22437020	0.621033601192997	0.0120935084357607	cg13149730	3.03302462233885	9.96017248916711e-06
213	cg01687864	-0.958647752434424	9.90885178913779e-05	cg26606628	-5.9141886609931	5.18934384424676e-09	cg10319829	-1.00292092746637	0.00175473667320572	cg23612142	4.97820247412273	0.000947730298386318	cg02880898	2.05450372205502	0.00100625852355169	cg06907347	1.37985935510499	0.00430142668053307	cg17849912	-0.605753841328679	0.0121704974084533	cg24853868	5.44961645673693	1.00193119469394e-05
214	cg00030423	3.48934356981006	9.90885178913779e-05	cg06795681	-4.56280465858964	5.20723601335205e-09	cg17714828	-1.24949082331772	0.00175626885003861	cg15910719	-4.18660355089305	0.000947730298386318	cg16605745	1.26894487622608	0.00101570406856758	cg24697098	-9.7291262765701	0.00430142668053307	cg13831030	-1.65715785144551	0.0121704974084533	cg02031769	-6.64675447996599	1.01736985928178e-05
215	cg22811668	1.13337327816606	9.92116776012401e-05	cg19838041	4.40210806809196	5.60063233862645e-09	cg11464131	1.50573183881175	0.00177636499531271	cg11701260	-1.02163709075425	0.000972490130274437	cg03527893	-2.32780441199915	0.00101961857138472	cg03856450	0.842955272336904	0.00432597263286293	cg07061775	1.3268032019678	0.0122276224925235	cg24387186	-4.15882004089237	1.02016678274456e-05
216	cg14159036	-2.19566010446104	0.000101589682147424	cg25132948	4.72266831344428	5.60063233862645e-09	cg27380552	3.41816135995672	0.00178730199676936	cg11118357	3.30424772699601	0.000972490130274437	cg26753859	2.42231364483927	0.00102312586420866	cg19687422	-1.90045979734309	0.00436090544606728	cg23036678	-1.24498189214834	0.0122512540779758	cg15793280	2.03665246972081	1.02016678274456e-05
217	cg10587254	-1.30116422432977	0.000101967888051514	cg19778236	4.92878514587315	5.93071929783375e-09	cg15023460	-5.45250136568527	0.00179926477174708	cg02507246	-1.7921940965669	0.00097694164093338	cg03379367	1.21002163578069	0.0010257865585349	cg07867023	2.15402686729725	0.00436090544606728	cg16161979	-1.01070573615121	0.0122512540779758	cg27554237	-2.47602714858901	1.02016678274456e-05
218	cg15109002	2.70464805227056	0.000102328513402535	cg24136700	2.8603298059488	6.17512515508274e-09	cg15910719	-4.03998935284049	0.00179926477174708	cg24871088	1.25923560424415	0.000977902732198486	cg19696333	1.44340795134219	0.0010257865585349	cg10821789	-2.02491239040735	0.00436342370589709	cg04501438	1.59573182427593	0.0124879201396078	cg07656391	-4.05824840335004	1.03036228585842e-05
219	cg16413026	-2.22856775201038	0.000103029808203032	cg11640175	-7.41894426043907	6.54181460258124e-09	cg13658186	5.32837975388901	0.00182326753985872	cg24833430	-2.17707097259918	0.000981228526250343	cg25642217	2.63048575247954	0.00105737733402801	cg12466027	-1.28436898542249	0.00438517902138636	cg14588598	0.925867472666809	0.0124879201396078	cg25858706	-3.00767543295322	1.03238664531665e-05
220	cg16175124	-1.6045320760933	0.000106600906151431	cg09638704	-3.43134181466729	6.59696667770594e-09	cg25960334	4.13727020587693	0.00182729018172406	cg17591574	-1.62868091037077	0.000982639206472439	cg25430111	2.12657323777461	0.0010650616719623	cg17490283	0.976106448508185	0.004465497054381	cg21132931	0.751688258854136	0.0127683628612772	cg20875539	4.2365973672211	1.07215798954928e-05
221	cg02167618	1.98312290178319	0.000106600906151431	cg10090158	6.3589973865266	6.86001999407651e-09	cg25657293	-2.51358580477675	0.00187174584917143	cg08856919	2.77109984579719	0.00100654571739053	cg14083372	-1.66625846552042	0.00107552343862559	cg07172626	0.838827020041778	0.00447348866326806	cg03165356	-0.605339184869191	0.0128887095478675	cg16104915	-2.6162117245862	1.10027578802069e-05
222	cg12774902	1.68593213563019	0.000106600906151431	cg09213184	-4.43999082853345	6.9231508294403e-09	cg13801670	-3.1042227661387	0.00187174584917143	cg04314715	-3.47632281929235	0.00100694087589991	cg09223705	1.42899236693578	0.00107699473035178	cg00503338	-2.43911068175904	0.00453159857604148	cg02323007	3.00383261405736	0.0130597151054652	cg03560963	-6.55535203944965	1.10650604343722e-05
223	cg21212931	-1.15115620193089	0.000106990505423612	cg14476095	-6.72394362159611	7.31253484861375e-09	cg07112742	-1.34921977164682	0.00187880722004529	cg03679305	0.869298865448862	0.00100694087589991	cg17695351	-0.642757155546126	0.00109072874891293	cg08941191	-1.08088844015382	0.00453159857604148	cg04891617	2.1587958453503	0.0130597151054652	cg04930848	-4.46072980308943	1.13085543014321e-05
224	cg02969677	-2.14980897408501	0.000107854275499347	cg04847533	-4.55810582448881	8.10373432516597e-09	cg19050836	3.4964697066316	0.00187880722004529	cg01614308	-1.538999053198	0.0010073179403939	cg12096363	1.13869856436703	0.00109441165751944	cg25390476	-0.766989253294398	0.00453159857604148	cg17776376	-1.69281193012419	0.0130597151054652	cg00674573	-1.36807653889268	1.15168142574959e-05
225	cg02616160	1.14690388001856	0.000109156243636901	cg15518622	-2.94485844789262	9.14507162139438e-09	cg27041724	-1.28894239203243	0.00187880722004529	cg20646846	2.67838700863298	0.0010073179403939	cg06399901	-1.51632766317327	0.00109749936451834	cg13286018	1.10902362032364	0.00453159857604148	cg21828319	1.4723356163177	0.0130597151054652	cg08690174	-5.05001208682061	1.15168142574959e-05
226	cg11750080	-6.1748209182665	0.000109344076019479	cg07582825	-7.029804426022	9.17777314039713e-09	cg23696132	2.89155959432619	0.00187880722004529	cg23606809	-1.27957517627962	0.00101334117337208	cg20152430	0.665726828552897	0.00110791701280427	cg01297101	-0.751092205795167	0.00453159857604148	cg15750774	0.870326552295966	0.0130597151054652	cg05775809	-5.51856744505999	1.15576389778962e-05
227	cg11995437	-3.20557067690294	0.000109968053443386	cg17722319	-4.62764112503108	9.17777314039713e-09	cg27245219	2.54613322286874	0.00189242193645056	cg03676569	2.87860945674299	0.00103747760931651	cg23756631	-0.900650501355928	0.00110791701280427	cg04734572	-0.97862165352298	0.00453159857604148	cg04254595	-1.00514902649567	0.0130597151054652	cg23789019	-3.66505063260699	1.15611247334675e-05
228	cg10434653	5.27750512021019	0.000110084634126566	cg19967717	-3.62258891144292	9.67113139037515e-09	cg16101252	1.23475759331212	0.00189766198872097	cg10434653	4.29573426473267	0.00103747760931651	cg02973843	1.03745352721406	0.00110791701280427	cg25557642	-0.984733870346508	0.00453159857604148	cg24727320	-0.916802761948332	0.0131454777395729	cg16923402	3.98414485634541	1.19076527563051e-05
229	cg05295388	1.94956953788541	0.000110084634126566	cg06303168	6.17537079137045	1.09799120118841e-08	cg19459834	4.21689797392276	0.00189766198872097	cg13839293	4.50793337269898	0.00103747760931651	cg12623060	-2.18125103394646	0.00110791701280427	cg09462606	-1.8696148586728	0.00453159857604148	cg12994248	-0.831810688643002	0.0133213792962739	cg27162881	-5.61385155262271	1.20817076328973e-05
230	cg08162803	-1.41544230174158	0.000112018072476287	cg26930643	-4.39843300846453	1.13974197533999e-08	cg27574608	-2.55591078573709	0.00190723489970161	cg04115908	-1.03872431147572	0.00107140053540915	cg15935774	-2.89239537119344	0.00111934746665262	cg23989297	-2.20677882231615	0.00453159857604148	cg25327789	-1.66184126994337	0.0133364846531699	cg03507113	0.804026368991281	1.20817076328973e-05
231	cg27038480	-1.20066630524765	0.000112690283504652	cg16252642	-3.81760167786796	1.14263914183213e-08	cg25065689	1.87038412002511	0.0019494823550147	cg20797316	0.785879430126698	0.00107140053540915	cg26572901	-1.62765235674666	0.00111934746665262	cg00480269	-1.42584917375223	0.00453159857604148	cg01539965	1.94210952754632	0.0133364846531699	cg06419663	1.05778918768285	1.20817076328973e-05
232	cg11025118	4.14354636520701	0.000114492470233107	cg23495332	5.49915348826256	1.23561934078279e-08	cg09106932	4.52287317109211	0.0019494823550147	cg17257126	2.55014710886406	0.00107140053540915	cg26670100	0.993232106499289	0.00111934746665262	cg01194733	1.16784337599251	0.00453159857604148	cg15533809	1.18549018874758	0.0133364846531699	cg10150467	1.7840503118783	1.2128234877596e-05
233	cg27586626	0.968989390713179	0.000115729154604999	cg00260889	2.83441056952302	1.25176277334476e-08	cg10677959	-1.10511413864723	0.00195052542321419	cg00135449	6.18881276853384	0.00107643914572813	cg04607132	0.657762504591696	0.00111934746665262	cg02485345	1.90790492492583	0.00453159857604148	cg20739156	-1.55912157790805	0.0133364846531699	cg12071968	-4.97387800520172	1.2128234877596e-05
234	cg14441603	1.09263250627525	0.000117397430163906	cg26681211	-3.8931747703953	1.25355716988992e-08	cg24486736	-1.03976479152731	0.00196467703268921	cg08275084	0.9953710396919	0.00107721797707938	cg01113910	-1.27469371328706	0.00111934746665262	cg13148131	-1.32275422033694	0.00453159857604148	cg24151001	-1.23239286295741	0.0135751504936353	cg13766059	1.83260061086907	1.21990443572415e-05
235	cg05260031	1.18372355645464	0.000117397430163906	cg05271479	4.66421708176762	1.25805169543382e-08	cg07625903	-3.7240866505711	0.00197262940047722	cg00278102	0.990998456209886	0.00108743130881724	cg10577511	1.69933593406666	0.00111934746665262	cg13030586	-0.76899662638141	0.00453159857604148	cg08854266	1.08875785615892	0.0136452756894514	cg07270872	2.74326107401346	1.22154682222084e-05
236	cg06316553	-5.36160759159376	0.000119024421685144	cg12734386	5.47052553563325	1.27786820541759e-08	cg07530681	2.1324692721669	0.00198980070349046	cg05999681	-1.51011651148672	0.00108972450318661	cg25023975	1.21158816027789	0.00111934746665262	cg15572180	1.70476306873924	0.00453159857604148	cg10808950	1.43606263242807	0.0136630845415171	cg26863795	-3.62896424982212	1.23495791705723e-05
237	cg03862540	-1.64375643471878	0.000121153606338651	cg24708279	-3.87611633455268	1.28462230983499e-08	cg20714462	-5.35792992801447	0.0020126606646375	cg22251932	-1.48969108661769	0.0011320539562498	cg21276834	0.533209388384644	0.00111934746665262	cg15730464	-0.640108705841249	0.00453159857604148	cg01573501	1.16230361155875	0.0137241335180932	cg15883650	1.86456437982218	1.30293576507323e-05
238	cg05648345	1.12805221204588	0.000121153606338651	cg16781875	5.28754918536031	1.33128651179025e-08	cg11923722	-2.10845319017287	0.00202400777496516	cg23581656	4.92547658751947	0.00113432877290949	cg01823120	-1.88645856014941	0.00113625411076933	cg02400938	0.740044624007566	0.00453159857604148	cg06214754	-1.94965346244796	0.0137688305364526	cg22601108	-3.43896285032843	1.30293576507323e-05
239	cg14897316	10.4357119527183	0.000121600134249743	cg01780451	4.84417694869113	1.41660885908216e-08	cg16456087	-2.86964440822246	0.0020349927546749	cg01883578	-1.05768770712736	0.00113432877290949	cg06264592	-1.34260919962129	0.00113625411076933	cg03541369	-0.653003562451004	0.00453159857604148	cg17275857	1.5478657489036	0.0138645505392819	cg24140132	-4.15514288787621	1.30293576507323e-05
240	cg21234618	1.86332602213695	0.000121825176955827	cg02322621	-8.1111689893966	1.41908681558304e-08	cg01643441	-2.49021932411919	0.00206453145471472	cg26075090	-1.35104601382727	0.00117200604707995	cg00293660	2.19982401052845	0.00113685202179966	cg09993292	-0.789469214510334	0.00453159857604148	cg24367053	0.749760888177761	0.0139305120666982	cg08901888	-1.76482033257305	1.32161694975395e-05
241	cg19568613	-3.53513397538557	0.000122737286533686	cg04038503	-5.54031497971795	1.45974079447317e-08	cg04446724	-1.35804669719517	0.00206453145471472	cg02252742	0.910755389373982	0.00117200604707995	cg04640637	2.26436813904628	0.00113685202179966	cg18446708	-1.22455063760104	0.00453159857604148	cg21720679	0.610181664852271	0.0141284823191446	cg19503586	1.95638417164637	1.32270640721736e-05
242	cg23228418	1.83461487315758	0.000122737286533686	cg10217503	-6.71848907698516	1.58760684705262e-08	cg11048493	-3.85274761475052	0.00210412160638176	cg19781706	2.93459289271633	0.00117200604707995	cg11435167	1.65032756896523	0.00113685202179966	cg05209405	-0.807450907940491	0.00453159857604148	cg09513785	1.45897568184413	0.0141712661600376	cg27008133	-4.60719727994308	1.32737156097787e-05
243	cg06699848	-1.26519648019589	0.000122737286533686	cg25799710	5.87326505197966	1.6235509800901e-08	cg03229183	5.22773477582652	0.00210412160638176	cg09396832	-2.42403622864363	0.00117200604707995	cg08568138	1.61459259396476	0.00113685202179966	cg10820650	0.986748973189686	0.00453159857604148	cg00498163	-1.70810585515939	0.014279705839242	cg11413982	1.33722752061641	1.32737156097787e-05
244	cg10883266	-5.59020515518919	0.000125428935094722	cg21957479	-4.80481687941743	1.72023687314904e-08	cg27137731	-1.94521732077066	0.00210589114968486	cg15002541	2.5071801663055	0.00117249466945732	cg10142452	1.04345201981454	0.00113685202179966	cg09812080	0.896472722537828	0.00453159857604148	cg18302017	1.36065572961106	0.0142835450420124	cg01679611	-4.05268416105607	1.36055487335084e-05
245	cg07080653	0.646395638831056	0.000125428935094722	cg27466012	-5.9547796526201	1.83540078464967e-08	cg16960573	0.969405226372413	0.00218642170372559	cg13455597	-1.6050021392988	0.00117732268652886	cg18468726	2.52136774418306	0.00114545811229797	cg11482557	0.94454948199472	0.00453159857604148	cg05213722	1.34576935099755	0.0142835450420124	cg00883027	-5.14785801328288	1.3672246837476e-05
246	cg06056170	1.63282681215507	0.000125428935094722	cg21652344	-6.57834181920826	1.87871199697397e-08	cg04608184	-0.928241433181407	0.00219969004412248	cg22233170	1.15797376109865	0.00117914870285152	cg22322277	-1.16134888430011	0.00114750520567795	cg26852344	0.987252805992374	0.00453159857604148	cg23292766	-1.28391449822628	0.0142835450420124	cg11233593	-0.94277444464193	1.37270763765846e-05
247	cg16741565	2.16075154536027	0.000126804404431998	cg06238060	-6.36808706560631	1.94741233408914e-08	cg01699235	-1.8711103761012	0.00223280370280583	cg06763161	-0.751552765565857	0.00117943152637438	cg00602992	2.64439592051937	0.00114750520567795	cg17060410	-0.641785082027941	0.00453972990604733	cg18704037	-0.793849355816404	0.0142835450420124	cg03354340	-1.53052121073543	1.38142487169464e-05
248	cg23573403	-5.34579454203525	0.000127002380310924	cg25752539	2.74296481687283	2.08464690295211e-08	cg20680872	-4.40044783128088	0.00223280370280583	cg00336791	-1.66572622177722	0.00117943152637438	cg06901122	2.40695747322333	0.00115854490258493	cg03383835	-0.982139217650606	0.00453972990604733	cg04243577	1.64606215019593	0.0142835450420124	cg27168444	-2.69569918621092	1.38142487169464e-05
249	cg00472691	1.28151162988303	0.000130249267314692	cg22912890	4.53662436422651	2.22469898321715e-08	cg27220130	4.0502434893031	0.00223280370280583	cg14608180	1.40407608220528	0.00117943152637438	cg16483388	-1.43604990627441	0.00115854490258493	cg00428692	0.759404917934477	0.00453972990604733	cg22960133	-1.64077302087921	0.0142992571053226	cg01044684	3.36279695029629	1.38142487169464e-05
250	cg14631519	-1.15859889151227	0.000130302582355638	cg20453212	-4.42792631443502	2.26915609213622e-08	cg24646027	1.34514379568634	0.00223280370280583	cg18714170	-0.700643867570575	0.00118793826281962	cg12384808	2.3974268831312	0.00117985319876285	cg20426319	-3.09959393541693	0.00458426657591088	cg25310729	-0.760294365175683	0.0144254866833323	cg08798701	-5.53170640235278	1.41978387371126e-05
251	cg08092393	-1.09101044460421	0.000130302582355638	cg21381779	4.52615884523623	2.48696390883889e-08	cg14225926	-1.85635691228415	0.00223907400956716	cg26668858	2.60320487266223	0.00118793826281962	cg23200654	-1.21964812243226	0.00118669625922213	cg01638193	-1.32244164657641	0.00459307181682449	cg12384808	2.07250804823956	0.0145444669688819	cg25614119	-3.01396232577028	1.41978387371126e-05
252	cg25463478	-5.16987325023982	0.00013460206403754	cg25593258	-6.94486012190889	2.48720201716645e-08	cg20259534	-2.30687797705991	0.00223907400956716	cg09762493	-1.53750864094423	0.0012009005193601	cg20276933	0.794735345547034	0.00118669625922213	cg06616905	0.944813793628215	0.00462535296147212	cg00652189	-2.39067940437786	0.0145444669688819	cg23516261	2.6920644659279	1.41978387371126e-05
253	cg11290989	1.96685072608939	0.000134705981936768	cg03838237	-2.88538141887696	2.54418732402915e-08	cg02745111	1.36219770525745	0.00225101994489522	cg15291235	4.43687701125399	0.0012156738636643	cg21181101	-1.98767985238422	0.00119430726648605	cg18649310	-2.43117433050903	0.00466045388006108	cg23818229	-2.97293295196902	0.0145444669688819	cg08227444	-2.41735843985223	1.4371077475842e-05
254	cg14949892	1.66211605000877	0.000135244450422745	cg01129566	-6.78331103706207	2.7200815196253e-08	cg01642901	-1.28241902624942	0.0022609922619199	cg13987029	-1.78741698678238	0.00121732890189576	cg22570007	3.70063924209069	0.00119430726648605	cg07879727	-0.943142821783411	0.00466045388006108	cg12159863	-1.85857003029069	0.0145444669688819	cg11702768	2.30515425831519	1.47743960789824e-05
255	cg21471778	1.32322711921892	0.000135244450422745	cg23867523	-4.3983735666668	2.76583584066979e-08	cg22598458	-1.70326584990184	0.0022609922619199	cg26177125	-0.668428866770215	0.00122460557727865	cg00590320	2.77700442017915	0.00121415468301171	cg17539182	1.49771609836462	0.0046878133741725	cg09642740	0.597609867341473	0.0145444669688819	cg15806103	1.85434410295567	1.48392220774347e-05
256	cg25393861	1.94671658666833	0.000136746650239172	cg23563507	-2.83999132169242	2.77633142681724e-08	cg06247406	-0.69313968165351	0.00229347302724338	cg26643914	-1.06749358414224	0.00122460557727865	cg19020602	-1.17592640924819	0.00121415468301171	cg01058212	3.04646903494335	0.00479305690022726	cg13154908	-2.13345648047006	0.0145444669688819	cg23600500	1.09532015334981	1.48392220774347e-05
257	cg24250549	4.9648532452842	0.000137461239269766	cg08956208	3.24550226119888	2.83163959525377e-08	cg07831256	-1.98023826712808	0.00229347302724338	cg25647415	1.28999458332932	0.00122460557727865	cg16721427	0.688474320425411	0.00121744309194166	cg07201003	-2.01640008487889	0.00479305690022726	cg21561470	1.02310472250377	0.0145444669688819	cg17792564	-5.18207894837384	1.49203341614997e-05
258	cg00406796	-5.83684979656782	0.000137461239269766	cg12638261	-3.93028544780735	2.83163959525377e-08	cg10413467	-2.64029328701885	0.00235427097601798	cg27598706	-0.585805584463211	0.00122894707412506	cg02092690	-1.70406795146219	0.00121744309194166	cg04427651	0.799166731214128	0.00479305690022726	cg24566687	0.830031479342266	0.0145444669688819	cg12084046	-3.34567028574161	1.51626175268809e-05
259	cg27099023	2.90337657604117	0.000138982479357489	cg24334048	-4.11339635081817	2.84144239846512e-08	cg00480269	-1.64629582851485	0.00235927122346078	cg07953169	1.092446756066	0.00122894707412506	cg21828319	1.67443112815018	0.00122266925650265	cg15762187	-1.53487680474074	0.0048230497718341	cg15838333	-3.18918568555973	0.0145444669688819	cg21526518	2.49527370937318	1.51626175268809e-05
260	cg19758969	1.38816506541401	0.000138982479357489	cg18003189	-8.77607353663769	2.84144239846512e-08	cg23322432	-0.72680209386261	0.00235927122346078	cg02182794	-2.6031778583494	0.00122894707412506	cg10583683	0.746929637186042	0.00122266925650265	cg16605745	1.1504933675147	0.00483783785493195	cg08157964	1.61968585060013	0.0145444669688819	cg26377508	1.14057355013409	1.51626175268809e-05
261	cg20657811	2.69954301419738	0.000139682133273228	cg11212463	-5.61359073630573	2.84144239846512e-08	cg08090734	-0.979809373770047	0.00236635480192098	cg02617132	4.88250659489006	0.00122894707412506	cg24046884	-1.17146837742068	0.00122266925650265	cg23352185	-3.94541890785498	0.00483783785493195	cg20115611	-1.23870136585423	0.0145743992656023	cg07248043	-5.57571520798358	1.51626175268809e-05
262	cg15572067	2.86972388740019	0.000140005703050167	cg24197275	5.7430546762637	2.84144239846512e-08	cg18596621	1.87940034716494	0.00236635480192098	cg10681256	-1.15194796516501	0.00122894707412506	cg22872549	-0.831124232575235	0.00122365941915677	cg12286963	1.03495827636745	0.00485961017478212	cg05865497	-3.67566828317381	0.0145743992656023	cg21139518	1.67829030636606	1.51626175268809e-05
263	cg05248502	-5.72541766550609	0.000147817656792174	cg06158944	-4.90507023275525	2.88633613856061e-08	cg13748577	-0.942405090716452	0.00236635480192098	cg20312865	3.47360599069309	0.00122894707412506	cg25261995	1.14219824391918	0.00122365941915677	cg03151535	0.516791555919654	0.00488495057811119	cg20289045	1.65852681300462	0.0146095286997777	cg11182883	-2.52700493588278	1.54370206420805e-05
264	cg18749836	1.67370336854393	0.000149739467772791	cg27417567	-4.74159961528457	3.06284692778863e-08	cg13672975	1.79880650316393	0.00238242737209655	cg17194069	-0.660692984527486	0.00122894707412506	cg01292175	1.15052832375887	0.00122756721139739	cg18432056	-2.28866973342254	0.00488495057811119	cg26696517	3.55361000870384	0.0146095286997777	cg25570306	0.663757737666713	1.57787884328892e-05
265	cg26076004	1.78273748014676	0.000149801154755568	cg13278889	3.17824649437772	3.14644689647699e-08	cg22865050	-1.80119120551152	0.00240040271981984	cg13293488	0.642816572954215	0.00125033856193031	cg14028140	-1.05209598361528	0.00123435728405983	cg07295586	-0.96502629639268	0.00490318949203435	cg24826077	-1.28748262977971	0.0147985534944775	cg22417866	1.24757162612916	1.60219502693462e-05
266	cg07731455	-5.67490793048272	0.000149801154755568	cg18251255	-2.76666230772936	3.18692869416886e-08	cg16616330	-1.14671111338372	0.00241003350197613	cg01329445	-1.63960209521092	0.00125033856193031	cg10717739	1.13143237123727	0.00125618957935365	cg22726533	0.820076041059288	0.00490318949203435	cg07161721	0.364830505369326	0.0148247526897633	cg10353436	-1.08523892523171	1.60219502693462e-05
267	cg19934111	1.91990142094922	0.000149801154755568	cg06039624	-4.18966460891343	3.19830244648257e-08	cg24625634	-1.10828415947287	0.00241003350197613	cg11995069	2.20436861069521	0.00125805708047697	cg24489987	1.40839864474181	0.00125618957935365	cg05246887	-0.942141559641488	0.00490318949203435	cg12885732	1.17807835943796	0.0148247526897633	cg21217054	3.8672886777006	1.61882108231502e-05
268	cg10640646	4.77657804752217	0.000149801154755568	cg20327444	-4.53261363991162	3.20463706598886e-08	cg08239565	1.63371664637057	0.00244348927188097	cg13793166	5.75146900723661	0.00125805708047697	cg04662168	-2.56214250654763	0.00125618957935365	cg22392038	-2.09220072008894	0.00490875164153088	cg05341353	-2.16743684012223	0.0148247526897633	cg12104984	-2.44666891925792	1.62740342271025e-05
269	cg02060039	1.20707516335268	0.000149801154755568	cg23196177	-6.81853362858796	3.25434704611163e-08	cg26771391	-1.35461737700722	0.00250788044336972	cg02109969	-1.20967273627355	0.0012629224927531	cg12447670	1.89395189393295	0.00125618957935365	cg26333902	0.588140002858217	0.00491522331617208	cg11590705	-2.4695885653354	0.0148247526897633	cg23075098	-3.89208069354075	1.65558891527404e-05
270	cg24060473	-4.77941258716808	0.000149801154755568	cg24406243	-4.28053150742614	3.25434704611163e-08	cg13268919	4.4248274719958	0.00250788044336972	cg14234069	4.4348133096734	0.00126892390457311	cg09072679	1.81029129786962	0.00125618957935365	cg07668657	2.28881638227395	0.00491522331617208	cg22619307	-3.15957133240733	0.0148247526897633	cg07103639	2.41945461091495	1.65725868803089e-05
271	cg01616568	-3.03198798415483	0.000149801154755568	cg10020040	2.46263329005923	3.40219361740898e-08	cg00960186	5.25392094868718	0.00250788044336972	cg02137425	-0.82839360825514	0.00126892390457311	cg15869694	1.46665512581008	0.00125618957935365	cg12034938	-0.613386985360456	0.00491522331617208	cg15625467	1.78482126377771	0.0148247526897633	cg00856157	-1.78315630210345	1.66950276026455e-05
272	cg04910403	-5.27018095453599	0.000153819076064021	cg27061377	3.12592155203775	3.69716473692119e-08	cg19965868	4.54840168698982	0.00252271094828616	cg23001086	1.14496937281993	0.00128080332146043	cg10388975	2.55409768295515	0.00125899860210996	cg27066917	1.27046885965889	0.00497214783456181	cg01683044	-1.6341558892766	0.0148249792247288	cg22833190	2.194534977273	1.69103326861465e-05
273	cg15257259	-0.905905130039541	0.000154901522786044	cg04294979	3.63726538111842	3.73141663686991e-08	cg15485772	-1.63346129790956	0.00252271094828616	cg11495060	1.92612797606524	0.00128917636440457	cg00365680	-2.47913567817506	0.00126712580307577	cg15104818	-2.24988157762929	0.00497511374213154	cg03181382	1.76835728151253	0.0148249792247288	cg02224980	1.47647553432047	1.69373259453336e-05
274	cg11897689	-0.845953434906912	0.000154901522786044	cg14752720	5.56580558848058	3.96758690815007e-08	cg19900424	-1.09475888626423	0.00253426058241234	cg13741941	0.926817989074643	0.00128917636440457	cg26306080	1.95545693475305	0.00127489811175783	cg00998774	-1.79116181886033	0.00497511374213154	cg11087939	-1.33412815180161	0.0148249792247288	cg08173862	1.72955590561604	1.69373259453336e-05
275	cg06269962	-2.92129044087075	0.000154901522786044	cg17996591	-3.1096605315116	4.03315457040303e-08	cg13811232	2.02728576687074	0.00254151102376495	cg18043014	1.42144658176577	0.001293418760815	cg03671054	2.3546427870272	0.00128413127597319	cg19930420	-1.28073297632033	0.00497511374213154	cg00998774	-1.6759168588003	0.0148249792247288	cg19725306	2.14370622889849	1.70805631939825e-05
276	cg20671578	1.40973609413482	0.000155219643914096	cg08316775	-8.49376706098658	4.2140910976458e-08	cg04531007	-1.19069429534037	0.00255605109789076	cg05381491	-3.17501375491569	0.001293418760815	cg00218742	1.27453069223196	0.00130495044035954	cg20655802	1.4497975657707	0.00497511374213154	cg09536081	-1.09523219992453	0.0148249792247288	cg23620904	1.42410988064144	1.72992868593181e-05
277	cg17390339	-4.63485003100338	0.000155219643914096	cg04496615	-7.68496532176955	4.63996430077087e-08	cg12897251	-0.765685453153863	0.00255605109789076	cg21982902	-4.40051355966781	0.00129763240748213	cg03046264	0.797072004606289	0.00130495044035954	cg26865494	0.776447981222697	0.00500170883308787	cg14431546	1.75197344072504	0.0148249792247288	cg13807886	1.39825359534332	1.74719917501122e-05
278	cg11553755	2.12122336872206	0.000155219643914096	cg18361081	-7.96744292867903	4.95323276493189e-08	cg17199010	-1.96225688326645	0.00255709964483418	cg22751101	-4.18164091748555	0.00132902322134541	cg00959883	0.937363690645566	0.00130495044035954	cg14438755	1.63320289441781	0.00500170883308787	cg02205469	-2.02455292216485	0.0148249792247288	cg19447973	1.62970267002469	1.758967041486e-05
279	cg01557791	-5.0974174901151	0.000155219643914096	cg20719598	-6.08188977270723	5.00957528107229e-08	cg26226951	-1.12314635371468	0.00255709964483418	cg13457410	-3.28474214659918	0.00132902322134541	cg09100286	1.42715262839454	0.00130495044035954	cg02608656	1.16074443610604	0.00500170883308787	cg02819375	-1.72426621318595	0.0148249792247288	cg21636353	-1.69335299470441	1.7953642714486e-05
280	cg08968872	3.27217616190637	0.000155219643914096	cg15232705	-6.03514544866002	5.12760742006794e-08	cg18043014	1.36723007145031	0.00256249297232858	cg06807993	-1.70156671448676	0.00132902322134541	cg25772769	-3.93645432535156	0.00130495044035954	cg03569446	-0.960874787701688	0.00500170883308787	cg12316696	-2.10558094373425	0.0148249792247288	cg20452558	1.33477349953185	1.82782914718405e-05
281	cg22514756	1.94783107602417	0.000155219643914096	cg21059964	-7.19272206206149	5.17941847014318e-08	cg24560783	-2.76492737555148	0.00256249297232858	cg06500947	-4.61861096252429	0.00132902322134541	cg25423031	-3.66326406245623	0.00131222143219504	cg25062542	1.08436293643682	0.00500170883308787	cg07761328	1.32674033041487	0.0148249792247288	cg00464056	-5.21371773048146	1.83436483902315e-05
282	cg06893112	-5.53152036960746	0.000155219643914096	cg14744537	-2.91961815163757	5.23227999112449e-08	cg11308747	4.46643297301146	0.00258488136344303	cg02806352	4.04046278710418	0.00132904563763592	cg00932330	-1.2527111200294	0.00133618008106966	cg14599170	-2.20118149785659	0.00500170883308787	cg00278102	-0.753402517674255	0.0148249792247288	cg17672614	-4.60896323477348	1.88685908067809e-05
283	cg08135835	1.59957900939031	0.000155219643914096	cg22331278	-5.04320518118496	5.68693452000317e-08	cg03733433	1.83996536376033	0.00258488136344303	cg25928603	2.33221380150156	0.00136254308239866	cg25340361	-1.90017924707686	0.00134024647147696	cg16028023	0.793971641564842	0.00500170883308787	cg06918770	2.02202773279056	0.0148249792247288	cg03215868	-3.04250568174825	1.88685908067809e-05
284	cg11865882	1.5363861471678	0.000155219643914096	cg27530058	-5.63379225815102	6.10449107107626e-08	cg07472841	4.76908385697163	0.00258595696092546	cg12346266	-2.24432611994028	0.00136254308239866	cg11019462	0.982286268979455	0.00134024647147696	cg03025548	0.967688460438261	0.00500170883308787	cg20332469	-0.601529929783956	0.0148249792247288	cg27285599	2.41670033288935	1.90737172308448e-05
285	cg26302695	0.691699665032082	0.000155219643914096	cg23281552	-7.40319972353067	6.10449107107626e-08	cg27099023	2.25962754687918	0.00258693585330099	cg26945813	4.9057125353046	0.00136254308239866	cg23238327	-1.89605763668159	0.00134845647923012	cg15713625	-1.46804790845534	0.00500170883308787	cg09072679	1.56208610957	0.0148249792247288	cg14073481	-2.69955686650057	1.90737172308448e-05
286	cg15261499	-4.99459141696107	0.000159470888046004	cg13298344	-5.59323270913272	6.66008857366441e-08	cg10552184	-2.77979219561434	0.002595849389556	cg06495961	-1.72005901906927	0.00136254308239866	cg05900044	-2.38955646905117	0.00135125761104932	cg06587806	-0.567190072092585	0.00508838609788115	cg00613384	0.574114557992259	0.0148249792247288	cg03443213	3.76250769441949	1.92518341354973e-05
287	cg04272577	1.95713222929665	0.000159470888046004	cg01745692	-2.76508212561746	6.68352872132923e-08	cg08856919	2.59073913965863	0.00263254748522312	cg06826574	1.61799291279834	0.00136254308239866	cg27292367	1.57652577227058	0.00136187094060205	cg26817877	1.02295210399162	0.00512043862422733	cg06454248	-0.809787435109759	0.0148249792247288	cg21575283	-3.87639451085852	1.93949908282395e-05
288	cg22777309	-0.704539365235662	0.000162204387367777	cg20068492	-7.04535107597045	6.89070607869327e-08	cg11415369	1.40924060844285	0.0026368045474656	cg07018452	-1.79826603675899	0.00136254308239866	cg20604850	3.31590425258274	0.00136187094060205	cg11377030	-0.923036275862037	0.00515097416854945	cg04890859	-1.72568920140988	0.0148249792247288	cg23320011	4.2734821100012	1.94611949770737e-05
289	cg19199590	-2.96264502855908	0.000162204387367777	cg16912838	-4.30720618542665	7.02020491738331e-08	cg17649815	0.722666071230863	0.00267182254114851	cg24555591	-0.728320657335747	0.00136254308239866	cg17049032	0.59665717592727	0.00136482062446585	cg08478914	1.1408878931535	0.00515097416854945	cg27508586	-0.9050931909132	0.0148249792247288	cg04767327	1.70430703622555	1.97518343031014e-05
290	cg18800010	1.67490191240864	0.000162204387367777	cg16138854	-4.76279080217612	7.18774286750211e-08	cg14255028	2.86384842484708	0.00267208536580215	cg16054018	-1.96104507360564	0.00136254308239866	cg03775500	1.87714745792413	0.00137613917638607	cg00411838	-1.01592591271589	0.00515097416854945	cg19375587	-0.408819175953663	0.0148249792247288	cg16167274	-3.21851120002238	1.98811155518055e-05
291	cg23879937	2.5940834888497	0.000162204387367777	cg03393602	-3.49820716055242	7.37928263681355e-08	cg01400638	-0.951600122242486	0.00267832464580081	cg08171483	1.22765498283092	0.00136254308239866	cg18432056	-2.44521981838216	0.0013773839938637	cg13721764	-0.863644815363252	0.00515097416854945	cg19314775	1.35251363614223	0.0148249792247288	cg21567858	-1.82664185610922	1.9904108028107e-05
292	cg04809622	-1.25085704383619	0.000162923166511545	cg21335509	-15.4907444367444	7.54845605735806e-08	cg25560965	4.70152128608303	0.00268603200763613	cg22157087	1.3429521979054	0.00136254308239866	cg00140361	2.45950794691347	0.00138415686356522	cg17306624	-1.27498253842512	0.00515097416854945	cg25779426	-0.995643658561577	0.0148249792247288	cg07355411	-6.01154268270136	1.99578048591887e-05
293	cg27315841	1.30077589902802	0.000166090029360014	cg13794419	-7.16901690438205	7.55155628004628e-08	cg13693429	-2.18488345842508	0.00269224473576366	cg00693344	-2.12724070427253	0.00136775712906328	cg10727892	0.985425038164707	0.00138415686356522	cg23987548	-1.74283834588605	0.00516257847450028	cg04274779	-1.50042402115883	0.0149224815980814	cg04457423	0.98188404211581	2.00515142167727e-05
294	cg21164005	1.46306017776117	0.000166090752702077	cg09524505	6.43631349471334	7.64626831090796e-08	cg17397364	-3.14310366175405	0.00269291349144114	cg08590940	-0.891167490882275	0.00136775712906328	cg06059147	-0.641235112199711	0.00138415686356522	cg07384655	-2.89153492604148	0.00516257847450028	cg17783140	2.6223874527685	0.0149224815980814	cg24917645	-1.0740098770304	2.02081595885231e-05
295	cg11142077	-0.890533459409482	0.000166090752702077	cg06220545	4.04372696854607	8.09963026897084e-08	cg14303939	1.60657114433054	0.00269291349144114	cg24949344	-2.88637066528824	0.00136839852744372	cg09298207	-1.83740311182071	0.00139388113939793	cg16721427	0.629631653926041	0.00516257847450028	cg07810072	-2.17436746379499	0.0149224815980814	cg25803693	-3.11704307954195	2.04326354535569e-05
296	cg15434184	1.02184241238556	0.000166090752702077	cg03198386	6.69832082540364	8.27318612416207e-08	cg11709870	2.71751500477498	0.00269291349144114	cg10957531	-1.99315455298738	0.00136998087394208	cg12350732	0.720575985392355	0.00141142288842556	cg09415601	0.595143124813331	0.00516257847450028	cg03054093	-2.31160192007712	0.0149224815980814	cg12662955	1.21331693334483	2.05625645439364e-05
297	cg05950570	-1.04034504884708	0.000166090752702077	cg12903648	-3.21602875563649	8.42401782510362e-08	cg03006225	1.87027424460049	0.00269291349144114	cg08844859	2.72393718342737	0.00137544718869574	cg06835015	3.3519769443235	0.00141162250644117	cg24286165	0.574841375855889	0.00519653409200144	cg21877477	1.88586281254135	0.0149224815980814	cg27168632	2.33284716340719	2.06983113726444e-05
298	cg11838463	5.07692745547454	0.000166090752702077	cg07701041	5.92810497898982	8.59961111398248e-08	cg17390339	-3.62189985671102	0.00269517242513733	cg01754013	2.63486306408267	0.00137544718869574	cg19809865	-1.41169301785585	0.00141329561123617	cg11661340	2.73324072650394	0.0052289010225134	cg15199678	1.15250668000968	0.0149224815980814	cg23306510	-5.720778381965	2.10400262581823e-05
299	cg09143185	-1.47593084583073	0.000166215821272222	cg05755118	6.55819927543912	9.10221531333588e-08	cg21913974	-2.6491754315719	0.00270589400556675	cg14269189	0.990493583361054	0.00137544718869574	cg14242781	1.70950722711153	0.00141633696740777	cg26559894	1.40036421926234	0.00535785310480567	cg06977186	-1.18873648138546	0.0149224815980814	cg11754971	-2.78021018016631	2.11404182921167e-05
300	cg25355972	4.76026343685154	0.000166215821272222	cg05854310	-5.30159166993074	9.20888382633433e-08	cg09999650	-4.34217742556917	0.00273079533581838	cg15347961	4.83967126130312	0.00137923184688366	cg04705429	1.50464439077332	0.00142543963683754	cg24219913	0.666479863826787	0.00535785310480567	cg19363607	-0.70319036033951	0.0149224815980814	cg09719331	-1.73675541829182	2.13404203876783e-05
301	cg11752857	1.89251339803939	0.000167404323549858	cg27358947	-3.74282987974872	9.5472594848158e-08	cg01290608	-2.57706304451515	0.00276391944201146	cg05739874	2.31609872606179	0.00138361630432696	cg23475963	0.720841252907548	0.00144004436610786	cg15799791	0.591473167148741	0.00535785310480567	cg19918002	-0.686372392726218	0.0149224815980814	cg27655921	-5.37188572225441	2.20767175269189e-05
302	cg21007213	1.39737752959947	0.000167404323549858	cg27523974	-3.72153252630668	9.83895032966867e-08	cg06334857	4.32300900003083	0.00276525948054572	cg00960186	5.3962067113692	0.00139347628987719	cg26561025	-2.62964869450957	0.00144118880961917	cg13443371	-4.34491042147725	0.00535785310480567	cg12049550	1.20094629067487	0.0149224815980814	cg23560113	-1.75372173675042	2.28994365618139e-05
303	cg09898318	1.08052833278921	0.000168476089401865	cg20750244	-3.46214831647939	1.01269483412704e-07	cg17491058	-2.90759034887705	0.00276525948054572	cg13668823	1.99901922553509	0.00139939922402778	cg07977087	-2.98543775548965	0.00144118880961917	cg13125488	0.867644658630425	0.00535785310480567	cg25550003	1.94027976892771	0.0149578260390223	cg05924734	1.56651751330747	2.37173658787672e-05
304	cg10246881	1.07473570687866	0.000170822911422268	cg24597818	-3.9724781124704	1.05611207865203e-07	cg05381491	-3.02632822054986	0.00276525948054572	cg09315367	0.904943413899775	0.00139939922402778	cg21799943	-2.05385501548901	0.00144118880961917	cg14010829	0.957101543511975	0.00535785310480567	cg25514304	0.971788279809554	0.0149578260390223	cg18405037	4.24339496406546	2.37173658787672e-05
305	cg10692694	-4.33083637388133	0.000170822911422268	cg23926253	-2.977985376988	1.07190425478306e-07	cg01592389	-1.11021349933571	0.00276525948054572	cg08893924	2.28015285573766	0.00141265284144957	cg27178207	0.516798056525288	0.00144118880961917	cg03720605	-1.04307314976172	0.00535785310480567	cg15085603	0.970172893673316	0.0149695551531448	cg10687344	-2.30358492867244	2.37173658787672e-05
306	cg10189856	1.31129354123085	0.000170822911422268	cg14328737	4.16682866220846	1.13518058416736e-07	cg27393925	1.66996870215544	0.0027684273543561	cg14083502	-1.83560943092496	0.00141845960763449	cg15169007	-1.08461230670656	0.00144118880961917	cg11114928	1.35453364759387	0.00535785310480567	cg08939489	-1.29423214244015	0.0149890726037675	cg06259049	1.39999509170436	2.37173658787672e-05
307	cg03679305	1.02665201222458	0.000170822911422268	cg07680278	-3.78530211787128	1.1671413968895e-07	cg01357925	-1.0113129391529	0.00276980546433433	cg03459312	2.97843115143612	0.00141845960763449	cg17019439	-2.16586661475203	0.00144118880961917	cg26734421	1.49582535269991	0.00535785310480567	cg18991596	1.45664579776246	0.0150111023938933	cg14772079	-5.66729662605066	2.37173658787672e-05
308	cg07116686	-5.28677657357437	0.000170822911422268	cg05983557	-4.98110099492127	1.1671413968895e-07	cg18283916	-2.16000910675312	0.00276980546433433	cg12445258	0.853290555898644	0.00142220956471189	cg16538728	0.567979683487034	0.00144118880961917	cg20689167	1.52769964478201	0.00535785310480567	cg00408646	1.08272638619933	0.0150111023938933	cg06628901	3.93586320644009	2.37173658787672e-05
309	cg12712746	-0.874090771833833	0.000172551467873042	cg00707610	-7.34773525590247	1.17470149284606e-07	cg24236510	-0.967292689029789	0.00279879500975443	cg04732054	-2.14337336925217	0.00142220956471189	cg07398316	1.37907303672052	0.00144118880961917	cg12615557	0.724548106348035	0.00535785310480567	cg15340231	0.622614321381438	0.0150111023938933	cg17150091	-3.8503074088918	2.37772996025062e-05
310	cg10224250	2.06853481521765	0.000172551467873042	cg16977668	-6.71079945957914	1.1933173908726e-07	cg27392775	-2.12028173916805	0.00281526064511264	cg03229431	-2.97168010959811	0.0014587014995719	cg06079481	-1.48182103269666	0.00144118880961917	cg05283685	-0.845384232340624	0.00535785310480567	cg06440603	-0.476850183535876	0.0150111023938933	cg16181848	1.02095897159291	2.39597729006635e-05
311	cg21171304	1.96193529578778	0.000172569866071072	cg07795407	-2.67784742518116	1.1933173908726e-07	cg02832169	-2.67617048008296	0.00282260214277418	cg18889183	4.56378224835131	0.00146097198658624	cg06005309	0.868998609577488	0.00144118880961917	cg07842928	-2.5029095548257	0.00535785310480567	cg15804965	1.18613087133044	0.0150111023938933	cg11676500	-5.82220681606352	2.42674033023686e-05
312	cg22862961	1.50551622796825	0.000173266376853897	cg04330084	-4.91013505906737	1.22531892892871e-07	cg01119845	3.5789360185821	0.00284641397289994	cg01527441	1.517414076999	0.00148055335016412	cg01350824	-2.23009890245359	0.00144118880961917	cg22055687	-0.741537415475037	0.00535785310480567	cg06606267	-2.17260425132675	0.0150111023938933	cg22199628	0.595951780933191	2.43209251896851e-05
313	cg07936800	1.63228157293268	0.000173807340964553	cg21635589	6.97580302352572	1.27509808077947e-07	cg26160839	-1.27128194869899	0.00284840756148955	cg24577452	-2.06663274728266	0.00148686692374328	cg07040405	0.831401571550326	0.00144118880961917	cg03102879	0.883365112536581	0.00535785310480567	cg11917481	1.52948349711061	0.0150111023938933	cg13017019	2.34042332791051	2.45179556179332e-05
314	cg25776236	1.81118653484105	0.000174034892396911	cg06685287	-4.79852569663605	1.27773216733662e-07	cg04317854	-1.34688657717117	0.00284840756148955	cg02006915	2.13476805054017	0.00148686692374328	cg04092682	0.92755900832939	0.00146958428511693	cg05700333	0.913890453287507	0.00535785310480567	cg10100800	1.24276140811759	0.0150111023938933	cg11153783	4.81237341947365	2.46119658192664e-05
315	cg06005309	1.18913895127041	0.000174034892396911	cg07816130	6.03078881352549	1.3010377260796e-07	cg14435092	1.79284614883803	0.00284876907492046	cg07314677	4.19325751337995	0.00149817235799737	cg11062287	-2.52465247326399	0.00147871481609425	cg07666065	-2.55136835856908	0.00535785310480567	cg09556840	3.06657593396293	0.0150111023938933	cg06149604	-1.94538859372187	2.47707565080729e-05
316	cg11276198	-4.70475894496622	0.000174411975032693	cg07200060	6.07018431625912	1.3010377260796e-07	cg14839340	2.64119203469211	0.00284876907492046	cg27156542	1.00022617999042	0.00151035512243914	cg00101895	1.1552400978373	0.00149208497670875	cg08462247	-1.50988257756419	0.00535785310480567	cg21055948	3.75117934796669	0.0150111023938933	cg11703796	-1.36542719600345	2.48398194315326e-05
317	cg23279756	9.15563193110306	0.000176264553949048	cg22641430	1.59978853839056	1.3010377260796e-07	cg23138560	-3.76789758951488	0.00289215301284407	cg23684410	-1.29264338459201	0.00151462187328813	cg01191774	-0.833081637479408	0.00149834029751345	cg04053163	-1.5526922698198	0.00536636647471261	cg12234576	1.28335723407683	0.0150111023938933	cg15494987	1.08978856347862	2.48629275195245e-05
318	cg11177526	-1.41180357847755	0.000178500311559619	cg10516159	-8.04461186371786	1.30614939427725e-07	cg08066123	1.01491652146582	0.00289215301284407	cg09526469	-2.92816108693386	0.00151632625384181	cg13957432	-2.21164437929612	0.00151324826851598	cg12101273	-1.13901789085835	0.00538162762595164	cg21058987	-0.960710724819177	0.0150111023938933	cg01099338	-5.81951771632299	2.53290306812511e-05
319	cg05753046	0.980294126111878	0.000182441787586253	cg16786315	-3.94889965556653	1.32283269084379e-07	cg10057841	-1.2823823919632	0.00289215301284407	cg07926733	1.03817914018532	0.00153257430377861	cg07212963	1.3384597124795	0.00152544561978929	cg25421409	1.50099017932475	0.00538298613102925	cg21089669	1.7456770261816	0.0151970728333661	cg27458289	3.46862007754463	2.57317848788811e-05
320	cg27004975	-2.73411601797261	0.000187827319459744	cg25329728	6.10625027534387	1.32656957547474e-07	cg05027549	-1.21348371055983	0.00289215301284407	cg11288769	-3.9183703517681	0.0015387345018277	cg05151055	-1.10334676404858	0.00152544561978929	cg01256522	0.767290339267158	0.00538298613102925	cg01585592	1.69042787367457	0.0151970728333661	cg04189665	1.425491230852	2.63126547120686e-05
321	cg21144434	0.846722573762587	0.000190959869372278	cg13617432	-7.6882011672425	1.34778695015417e-07	cg14159036	-1.64583295694296	0.00289822715017133	cg20298241	-3.79195134702554	0.00154263994866508	cg14937902	1.11249835804068	0.00152544561978929	cg14538055	0.811861247300818	0.00538298613102925	cg16279140	-1.0245596909302	0.0152152704876919	cg16540079	4.03136445665478	2.63316900689892e-05
322	cg27007008	-1.67914295523773	0.000191838974043753	cg24916757	-2.47832564014437	1.34778695015417e-07	cg20438706	-0.507129149850941	0.00292415551704058	cg15777028	2.07736335658316	0.00154263994866508	cg16773899	0.86473394505246	0.00152544561978929	cg24136700	0.999040672752061	0.00540349242583633	cg02672232	-0.763437369437368	0.0152152704876919	cg06315217	2.1103296070303	2.63316900689892e-05
323	cg17350552	0.997197723143293	0.000195066873969169	cg24153143	-6.67191542284849	1.39322182357187e-07	cg02427438	3.84280362746031	0.00293125133624772	cg15566749	2.22942162972301	0.00154600278232126	cg11484145	1.82879644528506	0.00152544561978929	cg05350601	-0.754802880527596	0.00540349242583633	cg24251659	1.34910244431017	0.0152939662221309	cg05686323	1.85302839197892	2.63334097928708e-05
324	cg06271696	2.80688319839847	0.000198448247964919	cg11196466	-6.7667919816263	1.40884565002631e-07	cg04937975	0.84902378525636	0.00293125133624772	cg13060531	-0.988357206305469	0.00155158085711183	cg07634096	2.71292843572313	0.00152544561978929	cg20978010	2.15515389059566	0.00553542406138792	cg21265287	-0.710823789757469	0.0152939662221309	cg07717183	1.55802417365064	2.63334097928708e-05
325	cg03055478	-1.13504365104025	0.000199865502024034	cg06519782	-3.93845152694635	1.43558940479535e-07	cg24716960	-0.683430530294186	0.00293772947839769	cg26931934	1.81715251391577	0.00155158085711183	cg12161122	-1.46938926330075	0.00152544561978929	cg15359390	-0.908391980995011	0.00556165905338718	cg08850465	0.487777068227253	0.0153649762347605	cg26024874	3.23407430395762	2.63334097928708e-05
326	cg13348062	2.32556732692708	0.000199865502024034	cg10054127	-3.17582455279621	1.47944495734859e-07	cg17564205	-1.28025873752496	0.00294997111391814	cg26112893	5.60799044435121	0.00155373788232357	cg17009294	-0.812078250850702	0.00152544561978929	cg02968914	1.31036633234582	0.00565356559272758	cg01283398	1.46053658228114	0.015588836866667	cg22659664	-4.37368235518597	2.65879409267936e-05
327	cg07844369	2.28823918632502	0.000199865502024034	cg12464387	-7.39198299036315	1.47944495734859e-07	cg22412063	1.87605016235372	0.00295919122263443	cg17166103	1.10024669008702	0.00156551533432042	cg21636353	-1.200185871392	0.00154664350820083	cg23442187	-2.33649586098694	0.00566890345287017	cg16503585	-2.42320285388644	0.015612992840454	cg25615024	1.48190413119867	2.73782532170036e-05
328	cg07836661	4.64679793100752	0.000203227354392745	cg19337852	-3.51914913943116	1.5292076928986e-07	cg20776107	-1.48816122794768	0.00297333195259142	cg07319276	1.94283805429547	0.00158098493209184	cg00334168	2.69984413802366	0.0015488288493247	cg14885828	-1.0467437178482	0.00568377577436282	cg19255608	-1.82036932089969	0.015612992840454	cg09502531	-2.46982475002353	2.73782532170036e-05
329	cg03939666	-1.96556492486618	0.000204330211312199	cg14759064	-4.18576087031495	1.54869597192315e-07	cg10766341	-1.57667441465381	0.0030121001638308	cg22755301	-3.37500129833861	0.00158098493209184	cg00158530	-1.28856928465198	0.00155086446878195	cg26454300	-2.20956757156211	0.00571129928876762	cg24714100	0.472025490716261	0.015612992840454	cg01766371	3.38562936067038	2.7931688659295e-05
330	cg05222840	-1.66645020045226	0.000205231828754271	cg22900896	3.8890311273892	1.5682362404598e-07	cg24826355	2.57786764231605	0.0030121001638308	cg16775939	-1.82066224481692	0.00158283536506797	cg02992881	-4.09863339219689	0.00155086446878195	cg25226092	-0.457239004878331	0.00571129928876762	cg09786098	0.749291262061067	0.015612992840454	cg22236902	-1.32491505442888	2.79526735337665e-05
331	cg11567978	1.4006918613593	0.000205319183818206	cg17259952	-6.27931710938816	1.59233938824449e-07	cg11495060	1.81526281720847	0.00306937019180241	cg16435469	-2.13808191740445	0.00158283536506797	cg06307169	0.973316665031073	0.00155086446878195	cg02585168	-1.64982832135314	0.00571129928876762	cg27139852	1.26236353362042	0.0157312835826182	cg25573839	2.78592043174874	2.80028651484688e-05
332	cg07049912	1.37434369669708	0.000205410118542522	cg12393605	-3.1079806688348	1.71758107895311e-07	cg24987751	2.8572653551421	0.00308234179631633	cg05943554	-2.05072373860909	0.00158917826046279	cg08285033	-1.0351601793852	0.00155086446878195	cg03544453	0.91641934133742	0.00573402241895362	cg20696737	0.873866408293563	0.0157312835826182	cg01163994	-3.28714810057393	2.80856620948113e-05
333	cg07053159	3.35848667089908	0.000205564154203005	cg02867893	-4.56191658082062	1.77326217656414e-07	cg05038920	-2.25158712119689	0.00309020026024566	cg13029853	-2.60634189582342	0.00159680989693324	cg01285652	-0.842380397776848	0.00155086446878195	cg08194979	1.17522214222486	0.00575209412412129	cg26350143	-1.28111231997854	0.0157318117777428	cg18328612	1.79502053727804	2.82756899873823e-05
334	cg04159488	-1.69775501482954	0.000205564154203005	cg18485193	-3.20825814556269	1.80876730120555e-07	cg14608180	1.30732383599098	0.00315481448263263	cg04108615	-2.01516632149766	0.00159680989693324	cg16699022	-0.711968654150858	0.00155086446878195	cg22400293	-1.10628981610178	0.00575209412412129	cg08193322	1.59317877194823	0.0159961950190315	cg10914679	1.66569054920493	2.82756899873823e-05
335	cg06881081	-4.84747125181996	0.000206547424448656	cg17085605	-6.21202568728416	1.8298247959817e-07	cg00565242	-1.48828364761059	0.00316352195736672	cg04518066	1.28265836295626	0.00159680989693324	cg06273370	-1.15539621619803	0.00156643387813427	cg01217071	-1.60364073470656	0.00575209412412129	cg16220082	-2.76744564603727	0.0160745609881246	cg08462675	-5.55101414311413	2.82804565307303e-05
336	cg12125484	1.23824656244766	0.000206547424448656	cg23500637	-6.36772528887762	1.85737474971222e-07	cg15906409	-0.807328043290084	0.00317014703553064	cg04703009	-2.78196064576973	0.00159680989693324	cg26676845	3.65437922844173	0.00157981854176695	cg20265013	-1.44465379039421	0.0057697592170537	cg04725524	0.640049107060237	0.0161152205088565	cg04216778	-4.3584204982552	2.82804565307303e-05
337	cg23839938	-5.19179969308813	0.000207009166586961	cg20801645	-3.20098659483455	1.92593078038436e-07	cg00203456	1.12481725761085	0.00321060634220946	cg24224153	0.538121743336759	0.00159680989693324	cg05845808	0.892598132091839	0.00159352468744867	cg26898791	-2.05394775253684	0.0057697592170537	cg09375816	1.12659781641708	0.0161710837548628	cg24225259	-4.94083812703408	2.8543801034071e-05
338	cg04581187	0.938834555242039	0.000207009166586961	cg01919885	6.25832911277863	2.05432986818788e-07	cg19122402	-2.42323309793082	0.00321060634220946	cg17579338	-1.10974954308862	0.00159680989693324	cg18235353	1.92248967588171	0.00159352468744867	cg11346907	-1.00943105118352	0.00583761770912422	cg06335984	1.72449219864583	0.0161710837548628	cg00705916	0.73717025854279	2.8543801034071e-05
339	cg14814728	-0.979660471865711	0.000208863928988019	cg01382095	4.43690801188822	2.05432986818788e-07	cg18616622	2.87740615052142	0.00325715224761909	cg09997714	0.74481788533332	0.00160582650160755	cg10800082	1.5139167316499	0.00159352468744867	cg08128274	0.503586775385483	0.0058832487196983	cg27470406	0.645847773685227	0.0162668880515891	cg11301879	-4.38423148454336	2.8543801034071e-05
340	cg17826232	-1.7583430897403	0.000208863928988019	cg14784609	-4.02517684931054	2.0870595266229e-07	cg04009254	-1.00617772061699	0.00329266339831915	cg26657293	2.91706017868534	0.00160582650160755	cg11074977	0.775738843350209	0.00159352468744867	cg13635008	-4.17387027120247	0.0058832487196983	cg10325621	0.964004851805162	0.016305319410202	cg06522745	-3.92590142712167	2.88650333867926e-05
341	cg24741439	1.55723295483426	0.00021184195259472	cg16782613	-4.54998709105118	2.0870595266229e-07	cg15378961	-2.93511013707893	0.00329266339831915	cg06657944	-2.15043016702844	0.00160582650160755	cg20657864	-0.737403883985843	0.00159390672863314	cg02343467	3.07668054279135	0.0058832487196983	cg05490157	-0.84415799178405	0.0164024826003324	cg25646239	2.07058846276843	2.9065293952872e-05
342	cg04078939	-1.6029292943013	0.00021184195259472	cg16014725	5.28643132197292	2.31053697361922e-07	cg25177452	-4.51911883427565	0.00331661980588275	cg15547624	1.76582120967009	0.00161361723037063	cg14741581	-1.11634195195828	0.00159790987302057	cg21799943	-1.88170960301301	0.0058832487196983	cg07978331	-1.09820836108268	0.0164024826003324	cg26398510	1.9576852724949	2.9065293952872e-05
343	cg14010829	1.39010018780603	0.00021184195259472	cg21340129	-8.63181073909509	2.36281658706886e-07	cg11838463	3.91581533967019	0.00331661980588275	cg06751002	-0.754260232537695	0.00163400241505269	cg17404356	-1.46598400641012	0.00163545715180045	cg17915914	-2.98911959788624	0.0058832487196983	cg04197135	1.24389705065824	0.0164529630337716	cg20158944	2.75144315941245	2.94214174918364e-05
344	cg02741419	-5.31937625758116	0.00021184195259472	cg24449653	-7.37533087817867	2.36281658706886e-07	cg25450196	-0.915308809397317	0.00332437444983341	cg16210302	-1.42296867119155	0.00164860363436256	cg25461417	1.74852785107164	0.00163545715180045	cg05026798	-0.56243128753165	0.0058832487196983	cg23989297	-1.9915197178381	0.0167982943635856	cg03606215	-3.07678333270004	2.96525149758854e-05
345	cg27417846	-1.97041542728623	0.000211883520601087	cg19930236	3.22090405377223	2.40931575044835e-07	cg08149789	-2.33537464919229	0.0033934707035319	cg01007458	-0.616906352367894	0.00164860363436256	cg05031455	-1.12394939562277	0.00163545715180045	cg26331243	0.402906141864483	0.00592982647411489	cg19186049	-2.02829661815599	0.0167982943635856	cg22317668	-3.36824803356554	3.0069695224551e-05
346	cg03934478	1.07529414266467	0.000211883520601087	cg00504919	-7.7289920454346	2.44680685069006e-07	cg07271653	-2.76570858899398	0.00340344761579381	cg10437902	-3.53773218218094	0.00164860363436256	cg05840901	1.81411659869446	0.0016451344176924	cg16677245	1.40406295288079	0.00595887966484768	cg06405563	2.64589047518028	0.0170727934231875	cg23505966	-5.37099912685036	3.0069695224551e-05
347	cg25997660	2.00407230753128	0.000211883520601087	cg22255037	-3.56204802476641	2.52216314203403e-07	cg24658452	-2.29475674460103	0.00344455741626701	cg19146448	-2.47830784766719	0.0016556687089526	cg15063771	1.17516399392597	0.00164559077461463	cg18700071	0.806965802556719	0.00595887966484768	cg05218678	-1.37530830850917	0.0170727934231875	cg24817064	2.45831748487325	3.0373308110066e-05
348	cg18758601	3.01844634797658	0.000211883520601087	cg02761110	-4.57597219819086	2.55747650470366e-07	cg06906395	3.85438959514018	0.00345247180568463	cg14494661	-2.20550882524816	0.00165696710380428	cg15917154	1.03205921198909	0.00166755512286405	cg13534536	-1.41934318115154	0.00597736868811632	cg08652337	-2.56696944837917	0.017087189339964	cg08917208	-3.43025931212594	3.0840009263505e-05
349	cg11648662	-5.43293831003729	0.000212662564442045	cg03304981	-2.49614941638687	2.55974671457533e-07	cg07169296	1.83802592042253	0.00346798752004223	cg16991589	-1.21707871032743	0.00166598031759204	cg20977037	1.71539844071602	0.00167197856922079	cg11074977	0.717571057173923	0.00597736868811632	cg11648875	0.550428268343053	0.017087189339964	cg02129834	-1.71163448087394	3.14325923280545e-05
350	cg15160195	1.3328277417308	0.000213514140499932	cg13518792	-3.58633247295943	2.55974671457533e-07	cg25204176	1.97124775370121	0.00347476337319242	cg16726667	-1.17414593229194	0.00167148473156038	cg00030523	1.18890395230616	0.00167197856922079	cg06100639	1.12464223706136	0.00600757997066607	cg11531239	0.933163785057965	0.0171303535818438	cg18598108	-4.84134054197276	3.21574936282025e-05
351	cg02953125	-1.11921434883255	0.000215662602104933	cg22061957	-4.94544915104532	2.6416346880165e-07	cg09815927	-4.38329389673452	0.00349695584890156	cg12993716	1.164901827175	0.00167769271851353	cg14971026	-0.783429237405351	0.00167197856922079	cg20302154	-1.08104840351046	0.00600757997066607	cg23466166	0.889709529581357	0.0172353974436541	cg03874720	2.58512700226042	3.21574936282025e-05
352	cg05201243	1.60298048449984	0.000215662602104933	cg08474990	-2.66428120385754	2.66408895057579e-07	cg04370226	-3.00753496375486	0.00349695584890156	cg02500443	-1.82394265178936	0.00168807618856401	cg11045792	1.51824281636881	0.00167197856922079	cg01714440	0.813850981827713	0.00600757997066607	cg18368845	1.52885227450057	0.0172916711004355	cg01245316	1.2152978904005	3.26417458245894e-05
353	cg25487804	0.995315645727507	0.000215662602104933	cg15078072	4.75994594764591	2.75363147054822e-07	cg11329422	2.12682768592041	0.003549157096414	cg24909770	4.81056303876784	0.00169161018866752	cg10354406	3.78145032435656	0.00167197856922079	cg03967182	-1.19333019389161	0.00600757997066607	cg17421900	2.02522014882184	0.0172916711004355	cg10149336	1.82976683780383	3.28025238437917e-05
354	cg09879122	-0.997845302924331	0.000218932133104257	cg00376294	-6.33686627625809	2.7689722908739e-07	cg23281382	-2.60199543820379	0.003549157096414	cg18575244	1.15531756588309	0.00169439071310218	cg09796911	-2.21896224332443	0.00167197856922079	cg10657678	-2.5520473080972	0.00600757997066607	cg21075228	-0.920963342421006	0.0172916711004355	cg04012255	-5.48637932421081	3.28655822133547e-05
355	cg23999170	0.835719186327942	0.000219967237774392	cg26559804	-2.09398387520438	2.83752024365163e-07	cg15124342	5.242523719649	0.003549157096414	cg19473428	-2.00598288552137	0.00169439071310218	cg16238819	1.11497068207981	0.0016788001337861	cg01206539	1.26163004228978	0.00601611180951562	cg17851488	-1.75253242832318	0.0173242987476697	cg00030523	1.62557904433945	3.29976203381462e-05
356	cg11288769	-4.73319043604914	0.000219967237774392	cg05865497	-9.29326705698767	2.84240356903086e-07	cg17639396	2.20855995195093	0.003549157096414	cg25657293	-2.45960018324222	0.00171921062335352	cg01717276	1.04187624975468	0.0016788001337861	cg15417654	0.818328456350596	0.00601611180951562	cg05576016	0.77281551703343	0.0173723229048402	cg06326417	0.842387364463422	3.3265191171817e-05
357	cg06907295	-5.11347460410047	0.000219967237774392	cg01358740	-9.01448313791257	2.84571282459041e-07	cg26416971	-2.9503699997675	0.003549157096414	cg06957848	2.0673110488431	0.00172619950788316	cg22722028	-1.22855197548432	0.00168484086202445	cg07377341	0.913145135875603	0.00601611180951562	cg15669273	-0.844418301726094	0.0173894890961888	cg08548478	-1.78468756270213	3.36700316397813e-05
358	cg01178603	0.974996183067805	0.000219967237774392	cg22525422	2.06753354550357	3.01629970507296e-07	cg21085462	4.36558839776034	0.003549157096414	cg03368399	4.45174898275614	0.00176286538444443	cg08830225	0.973355649968766	0.00170031717278941	cg15494704	1.19820605952567	0.00601611180951562	cg14843813	-2.94050390016869	0.0173894890961888	cg02254916	-2.29942455877132	3.36813932824883e-05
359	cg27573031	0.942692984020865	0.00022077790716791	cg06132324	-4.76971278605195	3.01697933464017e-07	cg05068471	2.35411652935361	0.00356922530969469	cg07557355	-1.47001939743388	0.00177254518210183	cg23605670	-1.16120862705762	0.00170869113741431	cg07367434	-1.40963304494272	0.00601611180951562	cg01182926	-1.29787284298293	0.0173894890961888	cg01845272	2.44205692417546	3.41095760645141e-05
360	cg12630038	0.999331042073647	0.000223635641066104	cg21164765	-3.48021998247053	3.01704577663206e-07	cg12993716	1.11399505485186	0.00356922530969469	cg00451771	0.995896860415463	0.00177291212131268	cg02292859	1.47339568895058	0.00170869113741431	cg25979244	-0.799684947952366	0.00601611180951562	cg00089154	0.69931228438996	0.0173894890961888	cg14970543	1.63813016996217	3.41474195794973e-05
361	cg19966063	0.800226189624858	0.00022508102244614	cg24478125	4.55021618494428	3.08743558729971e-07	cg06202554	2.08342849668762	0.00356922530969469	cg25306432	-0.585492171879002	0.0017769563942405	cg19447973	1.14102785248503	0.00170869113741431	cg03948781	0.554882872900744	0.00601611180951562	cg15076328	-1.73640277682501	0.0174828160191724	cg04847243	2.52445666766519	3.41772468617011e-05
362	cg11995577	1.35387806756505	0.00022508102244614	cg04634598	-4.09366476135841	3.28005676203106e-07	cg08982650	-4.58892298560684	0.00356922530969469	cg20742234	1.13589049465587	0.0017769563942405	cg13400537	-2.7147717487484	0.00170869113741431	cg20168964	-1.12609325985329	0.00601611180951562	cg00681365	1.21376714591537	0.0174855152765486	cg04450361	-1.0915793498669	3.41772468617011e-05
363	cg03756907	1.8273707816009	0.00022508102244614	cg06809298	-7.02645946256366	3.30244141853461e-07	cg08464702	3.76286627067175	0.00356922530969469	cg00718923	-1.77735836054226	0.0017769563942405	cg14401494	-1.06203823973825	0.00170869113741431	cg20636351	0.739381936879175	0.00601611180951562	cg14452896	-0.901409420183005	0.0175054438989352	cg17011080	-2.60216698427674	3.44304440172623e-05
364	cg16562386	1.49675585070379	0.00022508102244614	cg17913676	-3.0093479063186	3.42899802290844e-07	cg00148048	-3.98788683018868	0.00359850332572235	cg12130295	3.03239328270992	0.00179590488641826	cg16144616	-2.30642891678243	0.00171030779326504	cg20697172	0.553450432008337	0.00601611180951562	cg02772312	-2.77059626373218	0.0175054438989352	cg10085153	1.55596206752354	3.45238262150741e-05
365	cg23422156	-1.34477820201096	0.00022508102244614	cg22568103	-5.1161357422372	3.47550328161279e-07	cg26288370	-1.65810915982581	0.00359850332572235	cg23563507	-1.25132251284759	0.00180703035419985	cg18625956	0.996165033899769	0.00171030779326504	cg15358431	0.98926282734891	0.00601611180951562	cg20299703	0.923142452585036	0.0175145463716832	cg09859794	-2.17000128387016	3.45920524689929e-05
366	cg18613679	-2.81622552084425	0.00022508102244614	cg16569014	-3.6379223147643	3.57792612116761e-07	cg06788816	4.78140472980058	0.00364379596703025	cg07271653	-2.85804738068297	0.00180703035419985	cg03139228	-1.08451811738695	0.0017290000375553	cg21930635	0.619537611611742	0.00601611180951562	cg11192270	0.812265558304039	0.0175145463716832	cg19928336	-2.38132002964276	3.51449335539623e-05
367	cg07274511	12.5332667766986	0.00022508102244614	cg00686761	-3.24189479301344	3.58824010309365e-07	cg12298905	4.86607389064725	0.00364379596703025	cg23546965	0.737466424458002	0.00180703035419985	cg24944457	-2.14416546359226	0.0017311302655648	cg03475546	-1.99117283312927	0.00602587254146505	cg02471284	-0.614174442779864	0.0175145463716832	cg01284406	1.70148490653224	3.5385062243023e-05
368	cg18043014	1.68180313496414	0.00022508102244614	cg26233468	-6.3926568439968	3.58824010309365e-07	cg12055459	-1.51662839291645	0.0036868374211484	cg12326308	4.5475661327438	0.00180703035419985	cg26220419	2.44226231097181	0.00174428157184737	cg26132229	-2.8412972868873	0.00604973715902943	cg04396998	-1.95227273283292	0.0175145463716832	cg08383102	-5.1726510799328	3.66145610225949e-05
369	cg06077723	1.3247363460243	0.00022508102244614	cg13507291	-3.0474732110198	3.63836660049968e-07	cg07045581	-2.44827894197143	0.0036868374211484	cg13947272	3.16137723162363	0.00180703035419985	cg07893062	1.82453708679164	0.00175520581879293	cg18237512	1.60086250537843	0.00604973715902943	cg14713504	1.01950661135927	0.0175145463716832	cg18700071	1.17857204892269	3.6674122020895e-05
370	cg24481891	3.19051330584657	0.00022508102244614	cg11256920	-3.87291961151987	3.63836660049968e-07	cg25996911	1.11860708546756	0.00373536964970143	cg01622001	1.58532832330056	0.00184010524333649	cg14364151	-1.54440366040611	0.00175520581879293	cg09479400	1.08850764678377	0.00604973715902943	cg10578779	-1.02811888171463	0.0175203060856451	cg21696316	-2.6658617499328	3.71828791279211e-05
371	cg23162960	-5.19534319257089	0.000225742721960334	cg17533064	-6.37650578329835	3.65530499891555e-07	cg21158981	-0.904702074992708	0.00374150255824191	cg01894614	0.999912728891909	0.00184010524333649	cg08597092	-0.732550301259798	0.00175918448263475	cg25700414	1.32136581617103	0.00604973715902943	cg13513349	1.136974039065	0.0176558000365885	cg20389004	1.74739344702548	3.80209443364225e-05
372	cg10133953	1.5600647549084	0.000227172724052485	cg03415909	-2.1358126901462	3.67863570842895e-07	cg21503378	-1.13459712145056	0.00378670963384457	cg24583287	-1.63757665154238	0.00185322783835589	cg23142063	1.5816683832487	0.00175918448263475	cg25037384	0.739002553761865	0.00604973715902943	cg12371075	1.57570753502891	0.0176558000365885	cg01797567	-4.92718673727365	3.86391472599919e-05
373	cg04410587	-1.2444492020185	0.000228307101756272	cg05990720	-3.1902675330991	3.86075247471243e-07	cg17456842	1.20381591352575	0.00378670963384457	cg19862722	-1.22260728484601	0.00186965784255528	cg03540771	0.46538571075064	0.00177096004396192	cg15176678	0.940946891695573	0.00604973715902943	cg25730573	0.666317207589207	0.0177949541553051	cg00345094	-1.61613213750682	3.99606207286441e-05
374	cg14456308	1.2270836771882	0.000228307101756272	cg08939788	-6.37100372535239	3.94510516707053e-07	cg04314715	-3.13550919182215	0.00378670963384457	cg21984150	0.990235908213862	0.00186965784255528	cg19497071	-0.814827658312465	0.00177096004396192	cg02192981	-2.90436793475829	0.00606199825076368	cg24327397	-1.55750736042399	0.0177949541553051	cg24114192	-2.51457609083854	4.01998685378174e-05
375	cg01681072	1.19047641345727	0.000229594529017192	cg06720001	-3.07351738359386	4.00252331575387e-07	cg10937529	0.492308056975226	0.00380127278120633	cg22430543	-3.69412964891164	0.00186965784255528	cg04270982	1.39072197364304	0.00177568871224983	cg08636203	0.894547093056898	0.00608683685554406	cg03719032	-0.788269528271363	0.0178676368485418	cg20276003	1.42401673615196	4.03062814105614e-05
376	cg16523221	2.06480668098461	0.000229594529017192	cg12591315	-5.31717419672987	4.07181549795499e-07	cg19070139	-4.05740060738186	0.00381625592555001	cg18737155	-2.76577228825588	0.00189841850817967	cg08626560	1.06683746823475	0.00177568871224983	cg16823958	0.570812811804441	0.00609892675932617	cg05617623	-0.593015308686855	0.0179032693037288	cg09919124	-1.466932948299	4.05637351428365e-05
377	cg21642281	-0.905667760922251	0.000229867351651585	cg00526516	5.92795546194865	4.21509956215978e-07	cg14969063	-2.14005941609897	0.00382954385143899	cg02217435	0.875999173653131	0.00189944829186192	cg05607278	-1.07017500054574	0.00177603877263598	cg21810910	-0.800243737164833	0.00611561857385259	cg03134157	5.7814924857766	0.0179843097426052	cg06767762	-4.30267775917687	4.06544590632593e-05
378	cg03712278	-2.74436445607077	0.000229867351651585	cg15811468	-2.74007800347488	4.4256346828461e-07	cg27446047	3.8751494817231	0.00383541909638975	cg24752427	-2.07442603064788	0.00190732338805063	cg22864549	1.15314093949873	0.00177603877263598	cg14834285	1.15839488607503	0.00611561857385259	cg01993685	1.8066638316428	0.0179843097426052	cg02062137	1.11697853040411	4.06544590632593e-05
379	cg14637221	6.25304114083343	0.000229867351651585	cg25597177	2.25768665689134	4.42694180560415e-07	cg20541779	-0.599461172047645	0.00390169040107507	cg08783804	-0.793763562252566	0.0019110612123229	cg17114501	-3.89585395519044	0.00180678970366033	cg20026651	-0.662516237268908	0.00611561857385259	cg07297540	2.17724260005329	0.0179843097426052	cg05080877	2.31991051487093	4.07676429769511e-05
380	cg12771611	2.21749908092751	0.000229867351651585	cg21430465	2.37523144709162	4.51242765191955e-07	cg10566589	-2.48555013084036	0.00391749316246569	cg18543428	-0.826714638976972	0.00195261950605574	cg08758916	-1.36525290772187	0.00181163014076854	cg03410925	1.01574900400775	0.00611561857385259	cg10776472	1.05613207523032	0.0179843097426052	cg22410724	1.77161008084392	4.08959549089675e-05
381	cg07402261	1.21097803135502	0.000229867351651585	cg24504307	5.70771028739573	4.54151891816144e-07	cg02734000	-1.33062546488837	0.0039309869224301	cg01733592	0.654398112018515	0.00195261950605574	cg25757320	-3.89937167319049	0.00181163014076854	cg02319217	0.728188106506179	0.00611712847860885	cg06696911	0.731301475866134	0.0179843097426052	cg08474897	3.25597904842723	4.18992421628913e-05
382	cg21103949	1.60857923443866	0.000229867351651585	cg00734052	-3.11757106311943	4.60759504195828e-07	cg03749563	-1.34279487309075	0.00393939882828699	cg25731924	1.37032350826497	0.00195875503964772	cg24890446	0.480785721208155	0.00181163014076854	cg15630907	-0.61159522544559	0.00612992888866571	cg09315367	-0.685246301363641	0.0179843097426052	cg22825979	-2.67747678485271	4.18992421628913e-05
383	cg25741829	1.20321934666934	0.000231674881393765	cg16483388	-3.0509395013492	4.74179759169678e-07	cg06635946	-1.54260478761708	0.00393939882828699	cg24044049	4.04604027794208	0.00198412703277294	cg00325968	1.96921844381454	0.001821087501527	cg03088570	-2.05609457690542	0.00616066545631524	cg02710723	-0.981312154498919	0.0179843097426052	cg10952297	5.09673210706669	4.19214457997439e-05
384	cg05724110	-1.31791392213481	0.000231840252771038	cg01402170	3.40753055739526	4.88710484527826e-07	cg21180976	-1.57501214383825	0.00393939882828699	cg01191449	-0.781619171694369	0.00198720232135182	cg13897122	1.14130206514183	0.001821087501527	cg03909097	-2.19285023014415	0.00616066545631524	cg14039251	1.13183123849553	0.0179843097426052	cg14708333	-1.97592776416124	4.21655790730048e-05
385	cg09241262	-2.1644253003622	0.000232548085826968	cg00803762	4.87029755977141	4.92789891277461e-07	cg15310511	-1.43320506604188	0.00396720678919236	cg14159036	-1.66408265330235	0.00199187294188342	cg04505346	-1.96502340387205	0.001821087501527	cg23009452	-0.907664645887039	0.00616066545631524	cg02376880	1.05179502348395	0.0179843097426052	cg09077675	-4.2157369179699	4.33743571790791e-05
386	cg24815842	-0.877176506625946	0.000232548085826968	cg20055965	-2.47566152633689	4.9329353552902e-07	cg00763094	-4.3033437176735	0.003968981137477	cg06633691	0.781270800179108	0.00200461528669571	cg26254667	1.20857991824484	0.001821087501527	cg04226745	-1.83851345966982	0.00616066545631524	cg18693924	-1.1033682786087	0.0179843097426052	cg00628820	-1.10979564521072	4.40225810865127e-05
387	cg12291109	0.862876955325754	0.000232548085826968	cg03251089	-5.74153267006161	4.98948462826567e-07	cg19640339	4.63614121187559	0.00403825592352699	cg00513665	-2.96417262348156	0.00200461528669571	cg06282829	1.23477463671373	0.001821087501527	cg26581036	1.99934402963645	0.00616066545631524	cg11797883	2.40834129664113	0.0179843097426052	cg01872286	1.79920658999624	4.51038074879021e-05
388	cg14819132	-5.40923291023721	0.000232548085826968	cg26303861	-2.91522483078678	5.1300325505424e-07	cg02303647	-2.18650570693555	0.00409118870717723	cg14192934	1.48399734527719	0.00203132201353959	cg17849912	-0.653510672204471	0.001821087501527	cg18209104	-1.76307563025422	0.00616066545631524	cg23471338	1.20569900588213	0.0179843097426052	cg25592589	-1.39082444371923	4.57942618572565e-05
389	cg02987724	-1.36990673633644	0.000232548085826968	cg20353544	-2.99872461138911	5.1798868179824e-07	cg23127434	-2.16975450707015	0.00409635305831231	cg09184842	-1.7484651409536	0.00203834023862817	cg01536668	1.57807897806996	0.001821087501527	cg08251386	1.2144806836245	0.0062552128285106	cg07357157	0.632385327857445	0.0179843097426052	cg23539034	-3.67107826020075	4.58206211122618e-05
390	cg20223162	2.86335021848278	0.000232548085826968	cg21027573	-3.83355415618401	5.21215407893729e-07	cg22910715	2.24017794525791	0.00409683554274109	cg20028869	0.680858583188212	0.0020385292616757	cg18422852	0.668464910563071	0.001821087501527	cg13895506	-0.793697095788358	0.0062552128285106	cg25762068	-1.38428014596485	0.0179843097426052	cg21807394	1.53179328649737	4.58862382181763e-05
391	cg18985842	-2.28190405670188	0.000233333411277741	cg21943841	-3.61142228584216	5.24625822611073e-07	cg11342130	1.83652216583724	0.00411268004249066	cg03655771	2.09626281917134	0.0020547853686815	cg18924315	1.02145203100982	0.001821087501527	cg15279718	-1.16409528889385	0.0062552128285106	cg11818790	-0.968266770219063	0.0179843097426052	cg00108850	-1.36687988039175	4.61819863705288e-05
392	cg01165816	4.28084509430484	0.000233839505193624	cg18031010	-4.09050053934605	5.24625822611073e-07	cg00251716	-3.89133653819493	0.00413531043528701	cg18975177	-2.08781484691049	0.00207942357503323	cg13710842	0.717824736984852	0.001821087501527	cg11388619	0.983444480696039	0.0062552128285106	cg07686023	-2.26594362785107	0.0179843097426052	cg25209074	-3.28230197708468	4.62025566302945e-05
393	cg09005762	-1.26983434466049	0.000234825037222074	cg16930225	-3.82748694156798	5.25631337230649e-07	cg21843616	-1.29673640911624	0.00422405552611266	cg00318347	-2.03478962588077	0.00209294526866641	cg14169796	-1.55611413572141	0.001821087501527	cg15976047	1.1054306964598	0.0062552128285106	cg07584563	-0.57352550833003	0.0179843097426052	cg19808408	-3.64831258825888	4.62025566302945e-05
394	cg01138565	1.41560871173072	0.00023605724490709	cg16091500	-8.1476150654237	5.37614215644573e-07	cg14192934	1.42074958125918	0.0042373132697451	cg13008977	1.22888203580737	0.00209438425950378	cg11779254	-3.42768551193871	0.001821087501527	cg19543911	-1.5771085147886	0.0062552128285106	cg12318316	-1.61799833819752	0.0179843097426052	cg21277634	-4.26438345020259	4.6671373852435e-05
395	cg04895936	-0.959830845803351	0.000236528662363534	cg08778768	4.01360859982067	5.44389170277843e-07	cg22550075	0.748249058408845	0.00428696229500815	cg21793382	-0.731684313527525	0.00209948069706634	cg05117208	-2.60690904318498	0.00182436765942354	cg09326880	-1.08477013542676	0.0062552128285106	cg25541680	1.1386632935989	0.0179843097426052	cg11534339	1.54144091832539	4.66975341570544e-05
396	cg00002749	-2.03734867623135	0.000236528662363534	cg09848405	-3.99974726609949	5.44389170277843e-07	cg25665103	-1.41058684498851	0.00429207406076285	cg16128337	-1.46148876108721	0.0021259878180796	cg00656387	1.09836525473472	0.00183666253184297	cg07618470	1.23785116833148	0.00629594607597733	cg11033014	1.40748898943294	0.0179843097426052	cg26221111	1.06304221058173	4.68028662156899e-05
397	cg11869968	1.26133687441218	0.000237378086270459	cg20150292	5.09650529403448	5.93742355280438e-07	cg08259472	3.26029569717232	0.00430362633276178	cg16517753	-0.621857585473925	0.00212897644290838	cg00927449	0.489071563904075	0.00183666253184297	cg18133111	-1.68329630484843	0.00629603349210424	cg12009255	-1.17918171395748	0.0180675907591341	cg15875068	-4.68674820827713	4.68028662156899e-05
398	cg11249390	1.47386432157514	0.000239220405390858	cg14450995	-4.09840701197336	5.94388355849285e-07	cg26401541	7.59414049183202	0.00433976166899349	cg01722695	-2.29919143375665	0.00213811254965168	cg18118893	1.29747541300585	0.00186915197445877	cg24960641	1.30836465014116	0.00629603349210424	cg09781931	0.884918222793447	0.0181224022992308	cg16997488	-1.48864316866357	4.76290366511688e-05
399	cg05693308	-1.36892036796309	0.000239220405390858	cg12088773	6.46035182078454	6.31161433110329e-07	cg10494257	2.0229291253267	0.00435026546565789	cg25574765	1.28975049484441	0.00214195355646929	cg07318231	1.04302595520857	0.00187035984103199	cg19621549	-1.04723896321356	0.00629857649756553	cg00205263	-1.1751849734357	0.0183560921997486	cg03178543	-1.67035527640546	4.78891780168701e-05
400	cg14220254	1.01224670986841	0.000239220405390858	cg18331396	-4.56986017107813	6.32040362261151e-07	cg02101403	-1.22645169611346	0.00435026546565789	cg15108705	-0.613683643697013	0.00216586038920048	cg06129726	2.0501689458262	0.00187035984103199	cg21822161	-2.25073229764988	0.00633673122170497	cg13297298	1.20614741027698	0.0186382749308529	cg07408607	-3.69066615018145	4.78891780168701e-05
401	cg05004431	-5.1698391379355	0.000239870955476906	cg01471147	-3.14191213969143	6.35122291510754e-07	cg07704934	-2.23220520467203	0.00436371321546972	cg00167941	1.13734776494844	0.00217261637174508	cg03189172	1.03108815966389	0.00187059021601535	cg26690949	0.349108105665789	0.00633673122170497	cg01191815	0.91486321746705	0.0187304040105884	cg20314319	2.23584711028684	4.80829084960517e-05
402	cg23913240	-4.03061267919976	0.000242275111862838	cg09052458	-9.96040742919567	6.65267952513677e-07	cg14859645	-2.62640951410495	0.00438288079155835	cg15363270	1.86238327181069	0.00217261637174508	cg11049828	-0.774362066301685	0.00187559752430083	cg00932330	-1.12210959541098	0.00633899262885693	cg10855978	-2.58190118075722	0.0187304040105884	cg15395101	1.07300928626326	4.83949694428597e-05
403	cg01648301	1.82758336925747	0.000242275111862838	cg21818402	-4.31944742373563	6.74589059308682e-07	cg08964948	2.1421841644276	0.00438328343892931	cg13932540	0.781482455144356	0.00217647711285167	cg11057877	3.4560160300686	0.00187559752430083	cg10579113	-1.96856044459658	0.00634149403541898	cg12987799	0.91708661547717	0.019127345969183	cg14421525	-2.77517576011083	5.01631738643512e-05
404	cg12072532	-5.02042880175585	0.000242275111862838	cg02569114	-4.89358701851878	6.79309242715066e-07	cg19317532	-4.60355141635302	0.00444028425318372	cg11637908	-1.79336889921668	0.00217647711285167	cg10322909	1.95399035147974	0.00188882525383063	cg27313926	-0.748987885985502	0.0064004506980593	cg24285270	2.95406254873022	0.019127345969183	cg24382627	1.76407884736602	5.01631738643512e-05
405	cg26472934	-1.36985518129674	0.000242275111862838	cg17288170	-2.65886604603293	7.09931162741218e-07	cg13133835	-2.01929455663385	0.00444028425318372	cg02467288	-2.00915285152355	0.00217647711285167	cg05157351	1.84032319355136	0.00189102518078241	cg04237804	-0.761225572157624	0.00642529116738027	cg00859254	1.3402454781874	0.019127345969183	cg16060189	2.40578088288272	5.01631738643512e-05
406	cg20568227	7.22565899608936	0.000242275111862838	cg06766313	-5.3433570509123	7.25852031581913e-07	cg07154931	-4.48141905313399	0.00444028425318372	cg12643109	1.5912446074405	0.00217806437104143	cg10390589	1.35778241901114	0.00189521668536881	cg01313796	-4.44814886259945	0.00642529116738027	cg09319617	-1.80664606197567	0.019127345969183	cg25598969	1.55636841838042	5.01631738643512e-05
407	cg04372098	1.80261753724034	0.000242293721660511	cg00298331	-7.18861821503895	7.29903823920509e-07	cg27564656	-0.640033371479978	0.00444028425318372	cg20400383	3.5321067426599	0.00218221866162935	cg15094908	1.89663546363109	0.00189521668536881	cg06229821	1.65729324183622	0.00642529116738027	cg18559987	1.22597132093073	0.019127345969183	cg18351191	2.60001313406147	5.01631738643512e-05
408	cg02181309	1.33890320907982	0.000242293721660511	cg23645768	4.77149217445583	7.35181972228763e-07	cg25994657	-2.54102673410217	0.00447263496816723	cg14404158	-1.05538394272251	0.00219109622254347	cg08260054	1.0111078525749	0.00189769894450333	cg24004370	0.809356833472517	0.00642529116738027	cg20590849	-1.31119686741924	0.0191474804902584	cg01385862	0.996003622943566	5.01631738643512e-05
409	cg14192934	1.81756856370077	0.000244884362391457	cg24215504	-3.16964700774282	7.57280544357458e-07	cg07207090	1.86321478775442	0.0044938177373767	cg01042202	0.532585069658823	0.00223882224758181	cg11570383	0.988434128591216	0.00192123011171016	cg07978331	-1.15102605654991	0.00642529116738027	cg01838419	1.31592088995208	0.0191474804902584	cg12746863	1.59362830858061	5.01631738643512e-05
410	cg16754346	-1.70788931027561	0.000246225605749841	cg07368146	-4.80620958404284	7.6991934228628e-07	cg16890606	2.32914134600382	0.0045044003479039	cg22507989	1.22321096582336	0.00226323608249956	cg27071312	0.880899465326039	0.00193432333548245	cg19577206	-0.875193252604725	0.00642529116738027	cg17803054	-0.742942798410776	0.0192144082466537	cg05409922	1.41796145237429	5.01631738643512e-05
411	cg25305700	4.2420060311612	0.000247481288861352	cg19864007	-3.03416743171127	7.97131774921663e-07	cg13658542	-4.47407114946754	0.0045044003479039	cg05755779	-1.314906475412	0.00226621937966742	cg10919190	-1.46875395188516	0.00194235280057944	cg27268316	-1.55159567172442	0.00642529116738027	cg02078230	1.19448577333799	0.0192144082466537	cg09406004	0.526966804173321	5.02127729179714e-05
412	cg14653225	1.04119711893541	0.000251596398972932	cg19774488	-3.30258582769752	8.09321091083788e-07	cg20477989	-1.77550136419672	0.00453117952116147	cg24191790	1.56238374949891	0.00227313364830075	cg06131211	1.52894899744341	0.00195667840411973	cg24173182	0.746644039731836	0.00645110142291577	cg16271121	-0.873709575847655	0.0192144082466537	cg25784048	0.942884299949832	5.04019544887315e-05
413	cg11877382	-1.03250491856839	0.000254289425811766	cg15049271	-3.80122527226732	8.16405608123182e-07	cg20927186	2.12557144222282	0.00454610147411172	cg06937593	-0.700369755449723	0.00227313364830075	cg02677777	3.21083056690108	0.00196272028338714	cg17969298	-0.870425750345902	0.00646222087594695	cg07152925	-1.31463471813339	0.0192535523535364	cg01285652	-1.11185776611798	5.08638100383169e-05
414	cg00725331	0.997304545343842	0.000254289425811766	cg14471630	2.57518361945714	8.31230961867679e-07	cg13430439	4.47902802542306	0.0045677593351641	cg00603122	-1.10271287851329	0.0022944585103589	cg24682316	0.907522091544727	0.00196272028338714	cg03498065	1.31030582891301	0.00646222087594695	cg14762845	2.13232039343321	0.0193963666643646	cg22664307	-1.62634147339469	5.08638100383169e-05
415	cg04277574	1.88700971994858	0.000254792075783894	cg06282155	3.88404909020918	8.5412924006132e-07	cg03133987	-2.43705787954804	0.00457603799054346	cg24572137	0.626751327200092	0.0022944585103589	cg26509305	-1.19738311568996	0.00196272028338714	cg09040038	-1.03860910283087	0.00646646973644509	cg08670465	-1.02521455658204	0.0193963666643646	cg16066237	1.95545208661351	5.08770141307866e-05
416	cg17537313	1.69058607667504	0.000254792075783894	cg22050040	-7.16879542458014	9.11802917498923e-07	cg20223162	2.20922632926914	0.00458521640761068	cg07131093	4.96850176630159	0.0022944585103589	cg11157691	-1.86011352476053	0.00196272028338714	cg15072057	-2.05313686857652	0.00650770373099755	cg27632861	-1.37670911135888	0.0194579033807899	cg15393025	1.05437388301958	5.19096525635132e-05
417	cg00727287	1.88615789676556	0.00025572543548965	cg22466830	-2.44803457904109	9.23651111543205e-07	cg07051847	-1.50521203920601	0.00461421584586299	cg08358115	1.25266138836047	0.00230476298184381	cg18109106	1.36688994253789	0.00197117904007377	cg24892659	1.05864649484503	0.00652863702851312	cg07411413	1.42501969402597	0.0195202593667779	cg21221497	-5.34674556178819	5.19096525635132e-05
418	cg06030362	0.908920245710675	0.00025572543548965	cg14208073	-5.13263589261097	1.00153685487081e-06	cg14223822	-1.33323859394505	0.00461421584586299	cg09344286	-0.993132352374006	0.00234844721776676	cg11941813	-1.84384402617992	0.00197454860045726	cg03431741	0.600936055798564	0.00652863702851312	cg14445849	1.25821698774576	0.0196189324647247	cg11941236	-3.49500701468775	5.19096525635132e-05
419	cg13513797	-1.17291642856616	0.000256306986945898	cg11642891	3.22550160321031	1.02008116070338e-06	cg26124029	0.969485653461971	0.00463157632426488	cg23574802	-1.03132263522666	0.00235186432742321	cg03818905	0.991895036796898	0.00201099830421297	cg07542695	0.815277485581719	0.00652863702851312	cg11302171	1.67831884937971	0.0196189324647247	cg17593329	1.55587413262698	5.26151474898418e-05
420	cg22289948	-5.48717012239303	0.00025811293508092	cg09619624	2.07746021130438	1.05296300067911e-06	cg01258653	1.08897928184364	0.00471946684464126	cg12727596	4.22423528515125	0.00235186432742321	cg14232340	1.63357824889406	0.00201483352765384	cg21897413	-0.872012177403612	0.00653076602337152	cg01062234	0.825768035682003	0.0196189324647247	cg12911847	-2.09598684782514	5.26151474898418e-05
421	cg19618634	-1.73208853214833	0.000262794643071221	cg12656851	-4.68193183757527	1.06520031290937e-06	cg18480664	-2.2292897082371	0.00474046864495151	cg20774490	4.78667494412193	0.00235186432742321	cg05046597	0.55652314191599	0.00201483352765384	cg14240593	0.727537864108103	0.00653076602337152	cg05283486	1.00559147993372	0.0196189324647247	cg22563691	0.789978266337865	5.26151474898418e-05
422	cg09526469	-3.47033217195666	0.000262928260700272	cg04096735	-3.45080214659282	1.09564971707114e-06	cg22051763	-2.59941232287663	0.00475207704978855	cg07115878	-2.65275524863959	0.00235186432742321	cg07491444	-3.55547168551548	0.00201550377280666	cg05696136	1.41420713903008	0.00653670102062543	cg25345360	-1.16350272494381	0.0196189324647247	cg06196689	0.928820540380106	5.26723914045625e-05
423	cg10197482	0.979752837664726	0.00026563260378802	cg15608357	-6.96693137202491	1.09564971707114e-06	cg02088196	-3.87670733528215	0.00475207704978855	cg10765992	-1.60938922111911	0.00235186432742321	cg14981232	0.69804647653024	0.00201550377280666	cg14022840	0.759455338403339	0.00653670102062543	cg08761264	0.681063870819031	0.0196189324647247	cg18070061	-3.04912018583921	5.30869816984657e-05
424	cg09903456	2.20979635897854	0.000266265733867942	cg16908601	-3.87665410011357	1.1110411994957e-06	cg27472888	2.58416081405538	0.00475207704978855	cg15363848	2.1479210908479	0.0023657862942711	cg22669787	1.22134565271455	0.00202096578131358	cg02471028	1.65265382953217	0.00653670102062543	cg14376653	-2.12749482393672	0.0196834952765454	cg04507925	-1.52364280328002	5.35098016224134e-05
425	cg16684259	-5.27553913947931	0.000266265733867942	cg14772639	3.85916018977199	1.13060962449278e-06	cg01056350	-3.99058344351727	0.00475207704978855	cg15950504	0.671634610952317	0.00238248066321356	cg07848310	0.624798860630317	0.00204240362362977	cg00205746	-1.35308816945053	0.00653670102062543	cg01699235	-1.42100696901737	0.0196834952765454	cg14442044	2.07907580556984	5.35968761747631e-05
426	cg03621974	-3.55324089219875	0.000266265733867942	cg21595481	-6.71625380211747	1.18423202735484e-06	cg27122127	1.69854008364836	0.0048090683089629	cg07186471	1.00683220481632	0.00238704081264931	cg04742071	1.025387464917	0.00204240362362977	cg18944640	-1.10951514499328	0.00653670102062543	cg14852267	-2.21743996518299	0.0196834952765454	cg11869233	-4.5851211642335	5.36169960469063e-05
427	cg09255844	1.28767854214729	0.000267731082357282	cg20280170	4.55184976723491	1.19794813031092e-06	cg21134182	1.82655306366102	0.0048090683089629	cg02427438	3.8243303388449	0.00240633130000881	cg17103705	0.930313936510861	0.00204888824315923	cg17380475	-0.961690300517115	0.00653670102062543	cg22924680	-0.949399989899074	0.0198187198993816	cg00785452	-3.69569769766975	5.41295536970199e-05
428	cg15002541	2.88284341094606	0.000267737019015357	cg01833699	-4.66249300264426	1.19837248224194e-06	cg05772086	-0.700398801763278	0.00480919539139893	cg22266348	-1.56740305900444	0.00240633130000881	cg15590692	2.12845106968403	0.00204888824315923	cg10817855	1.24627982750204	0.00653670102062543	cg14216068	0.787678261464505	0.0198187198993816	cg09154234	1.13469372897678	5.41295536970199e-05
429	cg08739850	5.61469518406413	0.000269449457987586	cg06809970	-7.38576638711047	1.20289891360487e-06	cg17166103	1.01514111558264	0.00480919539139893	cg03006225	1.8430951219887	0.00240633130000881	cg14977037	0.780866065548762	0.00204888824315923	cg19746375	-0.66328409842553	0.00656752850297077	cg13904936	-2.15237563501522	0.0198187198993816	cg09274402	-6.02885336284674	5.41295536970199e-05
430	cg23406642	-1.65545589966148	0.000269449457987586	cg23310850	-3.62101875048713	1.21870865340723e-06	cg26945813	4.46010775341705	0.00480919539139893	cg06730679	1.94868890080804	0.00240633130000881	cg08185072	1.27660816943745	0.00204888824315923	cg01991047	-1.82886201202142	0.00656752850297077	cg23403730	2.66557021501603	0.0198187198993816	cg24312680	-3.20416563567615	5.41295536970199e-05
431	cg19427686	2.01537516387932	0.000269449457987586	cg15717415	4.66289626476948	1.22792610003343e-06	cg19376417	-0.405859147311625	0.00485641070240213	cg08536012	1.6868647772262	0.00241129190605532	cg25799969	0.767805937882232	0.00205466106638727	cg18803257	-1.74445816514873	0.00656835599851161	cg23899720	0.510687107299725	0.0198187198993816	cg26195577	-3.74104294015029	5.43102553168319e-05
432	cg06414596	-6.00894703666911	0.000269449457987586	cg19098314	-4.80710340499776	1.22792610003343e-06	cg02306227	1.88140830400616	0.00485641070240213	cg06457135	-2.81060578399387	0.00242031979431922	cg02688348	0.96483306044799	0.00205767522596834	cg02279897	1.75984709017672	0.00661242707967516	cg19854495	-1.26105837816829	0.0198187198993816	cg26142076	1.67579706833269	5.43404483186099e-05
433	cg10607426	-4.13353586945328	0.000269449457987586	cg26807912	6.09241781030872	1.2910441976395e-06	cg19301992	-4.10240723009463	0.00485641070240213	cg24857957	-1.01833188345643	0.00243907281678138	cg08185877	0.542605602583489	0.00206432940111309	cg26583633	1.51807197892593	0.00661242707967516	cg10042840	1.10802373522269	0.0198187198993816	cg06669759	0.956710899728442	5.47098185970017e-05
434	cg20714872	3.15792148931302	0.000269449457987586	cg14755054	4.4264287287573	1.29716073392859e-06	cg15882155	3.20422906694642	0.00487646879714024	cg20401393	3.83019476243925	0.00245156195955275	cg19578936	1.10875112765163	0.00206432940111309	cg13446153	-0.797302866204362	0.00661242707967516	cg10938233	-1.56592859378194	0.0198187198993816	cg11538848	2.20496660029765	5.47098185970017e-05
435	cg01601306	-4.84687362775085	0.000269449457987586	cg08447992	3.30433047842172	1.29716073392859e-06	cg16361319	-3.23245476378672	0.00487646879714024	cg01201151	0.88891238166156	0.00245156195955275	cg01104200	0.697531523680622	0.00206432940111309	cg06816161	-3.85740510301803	0.00663176837315579	cg06445916	0.922233065690885	0.0198187198993816	cg22193350	-0.950029032081783	5.47098185970017e-05
436	cg27039983	3.61129284907754	0.000270390432400337	cg26033526	6.1417807262288	1.33530322865053e-06	cg23430388	-1.39069391977378	0.00488711827776392	cg08264747	-0.969656422186579	0.00245156195955275	cg10415209	2.77140911181595	0.00206432940111309	cg15103960	-0.587161218398768	0.00663176837315579	cg16359175	1.05247018110877	0.0198187198993816	cg25924583	-5.34767843083431	5.47098185970017e-05
437	cg26975754	-3.80787553384674	0.000270390432400337	cg09508305	-4.066701313615	1.36096514548707e-06	cg11587967	-1.37938009281556	0.00494735325696272	cg08982650	-4.63943717706209	0.00245156195955275	cg25223738	1.82243203185012	0.00206475330687071	cg19871388	0.793886527790624	0.00663606863497561	cg18915519	1.62570611322755	0.0198187198993816	cg27531483	-4.96222208270365	5.63399496022242e-05
438	cg09558189	1.06164925392165	0.000271550889878195	cg09350387	-2.35338167967106	1.43406580619491e-06	cg18452975	-0.675889701838609	0.00494945496647333	cg02046984	-1.35386096377636	0.0024577480142286	cg23310731	1.10463705641367	0.00206475330687071	cg21165252	0.50614756587014	0.00663606863497561	cg19683608	-0.891400039034042	0.0198187198993816	cg19720077	-3.10035087287542	5.63399496022242e-05
439	cg21577121	-5.92173192073558	0.000272087059309619	cg23552723	1.58038817734054	1.44004267097072e-06	cg01204646	-3.12534280660603	0.00494945496647333	cg15305633	-1.1663323611496	0.0024577480142286	cg09726087	-2.18567646879601	0.00206475330687071	cg00357988	-2.02053436247127	0.0066683274827687	cg16650530	-1.00995884180025	0.0198187198993816	cg25248113	-5.00125543287991	5.63399496022242e-05
440	cg11628021	0.816512426081335	0.000272110675574255	cg05224572	-3.50994169925918	1.44438563586023e-06	cg08066991	-0.572701266695601	0.00506897096727042	cg13367849	-0.695588088420157	0.00250027205460303	cg24561885	-2.49434277247846	0.00206475330687071	cg01601913	-1.12781600463018	0.0066683274827687	cg26276791	-1.37150329713492	0.0198187198993816	cg15716129	2.26894365295022	5.67893388196e-05
441	cg01874807	1.84746797166386	0.000272110675574255	cg20895000	7.48965425222481	1.44804685518923e-06	cg21284743	-3.22132322992996	0.00508837265248582	cg01566965	1.33041624844238	0.00250027205460303	cg03325810	-1.19747009275453	0.00206475330687071	cg13137323	-1.90119187544071	0.0066697216147438	cg05396121	-2.28597476831285	0.0198187198993816	cg08166863	1.88048426860468	5.74084170279021e-05
442	cg21282997	-6.8901137432518	0.000272110675574255	cg05709321	-3.25399729783719	1.44804685518923e-06	cg27426824	-2.52593687120375	0.00508837265248582	cg15769920	-1.42764551428031	0.00250027205460303	cg13854688	-0.760617341862355	0.00206475330687071	cg08141165	-0.538322526075593	0.00667382855205931	cg12738529	1.19046528580308	0.0198187198993816	cg17613592	1.45659240440321	5.74084170279021e-05
443	cg13977618	-1.17996628872085	0.000272110675574255	cg17969913	-4.29820094305263	1.45457102020524e-06	cg09158487	-1.50607773030933	0.00508837265248582	cg02636461	0.996723846196835	0.00250027205460303	cg15291273	1.00406671396321	0.00206475330687071	cg25845203	-0.635491890001405	0.00667382855205931	cg26500033	-2.94690414325189	0.0198187198993816	cg25327066	1.08928907756284	5.74084170279021e-05
444	cg06369005	6.01191576188363	0.000273178601785553	cg24034429	-9.82813951542601	1.46220586978013e-06	cg08893924	2.0725833298497	0.00508837265248582	cg14839340	2.60936128627022	0.00250027205460303	cg09417683	3.30144839563961	0.00206475330687071	cg05404701	-1.39710015902652	0.00667382855205931	cg27311590	1.58583471139814	0.0198187198993816	cg10856027	2.8616009903635	5.75239048394612e-05
445	cg15914990	2.53904239746173	0.00027375407051012	cg02229074	3.21748892945285	1.46391634078872e-06	cg07115878	-2.52695526726245	0.00509566544786753	cg21312144	0.940473233767725	0.00250027205460303	cg22825979	-1.93722395404775	0.00206475330687071	cg11753161	1.01773174101133	0.00667382855205931	cg21899520	0.890147126182249	0.0198187198993816	cg10787840	-3.09573202056471	5.76064637447587e-05
446	cg23025497	-1.55024408331655	0.00027425610085113	cg27039866	1.41748243217972	1.53851649035092e-06	cg13604445	-1.18968631542725	0.00513361236530677	cg14281646	2.32347747873426	0.00250169881550568	cg06895436	0.796356179919375	0.00206475330687071	cg14653225	0.704225054328765	0.00667382855205931	cg13204234	-0.490574195963098	0.0198187198993816	cg10955910	1.01619030809389	5.80391860460104e-05
447	cg22778132	-1.2768379019995	0.00027425610085113	cg09495303	4.64796637217959	1.55828175693624e-06	cg05651489	-1.69803317488585	0.00513361236530677	cg23109323	1.27918142479219	0.00250169881550568	cg15697257	0.857383386524434	0.00206475330687071	cg20308437	1.14614953100995	0.00667382855205931	cg15664702	1.2867869125299	0.0198187198993816	cg09889194	0.908121750431841	5.87978132846018e-05
448	cg22696358	2.67139502312131	0.00027425610085113	cg22982702	-3.82109962479929	1.55828175693624e-06	cg18006198	-2.28513944579593	0.00513738477979851	cg26670485	0.925343346703958	0.00250961649913353	cg19850149	1.33825807103579	0.00206475330687071	cg15944684	-0.80938869598424	0.00668514207209745	cg25561409	-0.863467258403709	0.0198187198993816	cg07089892	-3.22725031399537	5.90379655961959e-05
449	cg19459834	4.94065190286146	0.00027532950733853	cg24976686	3.94578714511014	1.56219589706943e-06	cg20030343	-1.15075943848532	0.00514956646368066	cg22312298	1.84442171067153	0.00250961649913353	cg05333968	-3.05321300615047	0.00206475330687071	cg21899596	1.96819055974671	0.00670510580724558	cg13069337	-0.972783274685177	0.0198187198993816	cg08586568	0.781820892210815	5.91331555550088e-05
450	cg16443716	-1.40457888868054	0.00027532950733853	cg10901390	-3.21912588128396	1.56219589706943e-06	cg01614308	-1.34855304531643	0.00515568468060831	cg10035303	1.04700885450835	0.00250961649913353	cg10787904	-0.739159808030309	0.00206475330687071	cg14720236	-1.04646956846255	0.00675895224575905	cg24090529	-1.14979939465689	0.0198187198993816	cg23506528	0.835583471603851	6.0128226967523e-05
451	cg24383018	0.869598429004297	0.00027532950733853	cg09898318	1.61091146989047	1.67859825437481e-06	cg17470412	2.84335788546746	0.00515568468060831	cg01004641	-0.691009798625007	0.0025235872409489	cg13661200	-1.34337106648804	0.00206475330687071	cg21410641	-0.949916432922796	0.00679222194504709	cg14595083	0.751335495391146	0.0198187198993816	cg02168159	1.67279444647034	6.01430729997928e-05
452	cg03006225	2.266708925702	0.000275820840660371	cg24032691	-4.14874363450722	1.69351916399394e-06	cg24481891	2.42161023794747	0.00515568468060831	cg15239914	-1.04576906105079	0.0025235872409489	cg17359367	-1.08227208342866	0.00206475330687071	cg10521706	1.02350356624795	0.00679222194504709	cg01253027	-1.68060889661667	0.0198187198993816	cg05380205	-3.38721170776848	6.06145346943672e-05
453	cg19739482	1.74718070875109	0.000278533519879205	cg22359362	-3.47334807036764	1.69864172952783e-06	cg17486075	-3.71768543054499	0.00518470960696304	cg25504868	0.601701324536058	0.00252467331434673	cg23691781	0.838098067891289	0.00206475330687071	cg02296079	-1.90733337682891	0.00679817039884268	cg09016908	1.05855391320195	0.0198187198993816	cg12884269	1.39736828512947	6.06145346943672e-05
454	cg24927852	0.869760899525428	0.000279027703656433	cg24611970	4.9505636561269	1.72739776490235e-06	cg07446677	1.10070714336455	0.00522512825944437	cg27585405	4.07096720281604	0.00252975288985284	cg25178781	0.907466485334941	0.00206475330687071	cg11103320	-1.10418882716495	0.00679817039884268	cg01845583	0.529855863189269	0.0198187198993816	cg04437965	-1.94816264326208	6.12163540112813e-05
455	cg18770690	-4.68644059263974	0.00027963568943791	cg16691834	3.03396903247908	1.79157238276249e-06	cg13680928	1.8782356450014	0.00524391018496448	cg07205460	0.988092990478071	0.00253574547165547	cg00659570	1.44629630969576	0.00206475330687071	cg22866430	-1.05058928504896	0.00685150024821845	cg14354895	-1.6755196473503	0.0198187198993816	cg11196693	-2.41137110817829	6.15436613969614e-05
456	cg24609752	3.10626989485724	0.000280319194081701	cg00615217	4.94467877371329	1.80285006693592e-06	cg22607959	1.32410593836843	0.00525566058961937	cg25814714	2.85673651025316	0.00253738521098729	cg02710723	-1.10836143786116	0.00206475330687071	cg18991596	1.49245684751646	0.00686628471583126	cg23980799	-1.48038602324208	0.0198187198993816	cg22361670	-4.22828958358611	6.15919526359385e-05
457	cg16476940	1.65106158028903	0.000280319194081701	cg13055374	2.0874381139354	1.81327570364996e-06	cg12216749	1.78876760809105	0.00527045351025489	cg09501047	-1.14981144731337	0.00254497227416706	cg10464477	-1.9920833265365	0.00206475330687071	cg11107451	1.45910034410584	0.00689581321252686	cg07775917	-0.949413015710833	0.0198187198993816	cg14971026	-1.02590407582457	6.26128563811658e-05
458	cg24027596	-4.24974648963773	0.000281207508377885	cg18045093	-6.01116939009365	1.81678921868936e-06	cg22507989	1.15541086747046	0.00533043112365232	cg02646182	-0.968718123436547	0.00256225273646018	cg01923002	1.40806314888555	0.00206860685461239	cg05197164	0.497251511128245	0.00691907803096645	cg01252526	0.834139081444549	0.0198187198993816	cg08892236	0.738768860699788	6.26128563811658e-05
459	cg04806177	1.04362433151459	0.00028248422052512	cg02415749	3.73950137456937	1.82474970252229e-06	cg00365672	-1.30160511342862	0.00533043112365232	cg26131292	-0.726245352153889	0.00256780413025471	cg02154914	0.39587927001688	0.00207066698047688	cg10166889	0.903958817868694	0.00691907803096645	cg13294888	1.28113856814982	0.0198187198993816	cg14383716	-2.28181528734412	6.26850408874794e-05
460	cg08831528	1.29373731969237	0.000285765077534693	cg27549186	2.04907475920592	1.82514333607638e-06	cg12727596	4.00447221279563	0.0053388994751706	cg25786333	-1.45808491942457	0.0025790480583452	cg20756287	1.99790656270035	0.00208097293095435	cg21812029	1.43912312921654	0.00692460233332907	cg08683581	1.51412057306643	0.0198187198993816	cg10249673	-2.53098886741165	6.26850408874794e-05
461	cg03387081	-4.30750770290551	0.000286622266598065	cg16537196	2.65015800839831	1.83443393094523e-06	cg10801634	-1.85578628786783	0.00534284437942071	cg16988093	2.22960733674752	0.0025790480583452	cg10576878	0.563036267085717	0.00208097293095435	cg05204104	-1.10134447410088	0.00692460233332907	cg12351797	-1.61516292354187	0.0198187198993816	cg11802172	-3.4376270490587	6.2775410428887e-05
462	cg12676740	-2.7280385519626	0.000287811383512443	cg09612591	-5.92671378478005	1.83443393094523e-06	cg13947272	2.92861615352825	0.00534284437942071	cg08886473	2.80673621481756	0.0025790480583452	cg18008865	-2.06128242082409	0.00208746839878557	cg14686798	0.751884440601882	0.00692460233332907	cg01394052	1.23045322337325	0.0199186572755675	cg10466968	-3.15467675016179	6.4223783528465e-05
463	cg10977834	-1.36802894538264	0.000287811383512443	cg03888207	-5.2297523379217	1.86696562534886e-06	cg19102065	-1.73576040004907	0.00534284437942071	cg12447523	1.96155911111413	0.0025790480583452	cg19918002	-0.752743533435645	0.00208746839878557	cg19078576	-3.49857886354431	0.00695904300736702	cg01920536	-0.926722168214248	0.0200530295758999	cg07457108	-2.77917772298836	6.4223783528465e-05
464	cg14356190	2.55102873634749	0.000289114129864115	cg08466143	-4.42916360711189	1.88514786930178e-06	cg18282812	3.82895237908697	0.00538639257015008	cg08978227	-0.466097499917858	0.0025790480583452	cg16812112	1.19423049187817	0.00208746839878557	cg21810130	-1.61336886219422	0.00695904300736702	cg22041712	0.930205459349077	0.0201151595651439	cg16061240	-4.12130594581557	6.4223783528465e-05
465	cg17705066	1.27181381678865	0.000289114129864115	cg11971077	-2.55196036864647	1.89537210617893e-06	cg12999084	-3.04007699645311	0.00542064157782758	cg17553881	0.435843390108565	0.00259901542341822	cg02900800	2.072827770139	0.00208746839878557	cg02339742	1.03757413451331	0.00695904300736702	cg03146155	-2.98418432258295	0.0201151595651439	cg13764979	-3.12057410613089	6.49476754386718e-05
466	cg21385629	1.34290823237051	0.000289114129864115	cg12282766	-1.79337611396302	1.90176167685059e-06	cg01116942	-3.26191119541066	0.00542064157782758	cg17705066	1.02869916109787	0.00259901542341822	cg16960593	-2.68694191220934	0.00208746839878557	cg26420724	-1.02954552385625	0.00695904300736702	cg12435854	-3.19296210184683	0.0201151595651439	cg21961321	1.50238879352046	6.58138888424247e-05
467	cg07648048	0.929563369474481	0.000289114129864115	cg00973732	-3.7920657276145	1.91719311550814e-06	cg00818778	-2.75043059241255	0.00542125073354716	cg26218466	-1.60647977032098	0.00259901542341822	cg05360949	-3.01545458602111	0.00208984845902131	cg10772185	-2.55412341203826	0.00695904300736702	cg25706478	-0.456183405552632	0.0201151595651439	cg05050757	-4.4864649274305	6.58138888424247e-05
468	cg10326823	1.8147796095845	0.000289114129864115	cg09483761	3.36499255824365	1.96720836806794e-06	cg15363270	1.74903095210291	0.00542125073354716	cg06974871	1.62885544880846	0.00259901542341822	cg01540023	1.45800331647573	0.00208984845902131	cg03538395	-0.658898522719417	0.00695904300736702	cg22177364	-1.86592245006962	0.0201151595651439	cg05887405	3.60692108411214	6.76237775755479e-05
469	cg09506707	1.84210659120415	0.000291905025896984	cg07327202	-3.84108397887784	1.9892751451893e-06	cg13709876	0.69990393324432	0.00543875064103169	cg17722319	-1.87652823645976	0.00260254698643691	cg24111443	-0.561421791137662	0.00208984845902131	cg05455234	1.51058292786733	0.00696969663762286	cg15935774	-2.33690114864065	0.0201151595651439	cg08767875	1.04889282354263	6.81225745047798e-05
470	cg15103960	-0.853736161799374	0.000293016951395219	cg20641095	-3.5946082279977	1.99859413946354e-06	cg14116624	-2.07519064272791	0.00553633318450931	cg08629275	-1.35423212956223	0.00262046523852051	cg06812309	1.77313346602549	0.00208984845902131	cg18060685	-0.678248526928741	0.00699359159331107	cg03389046	1.12011835808501	0.0201151595651439	cg24892659	1.5078442113588	6.81225745047798e-05
471	cg13447589	1.42185355923398	0.000293016951395219	cg26850559	-3.36746773450273	1.99859413946354e-06	cg22943108	-0.973923676125743	0.00555963709719455	cg03257107	1.10846158038647	0.00262046523852051	cg22132309	0.811412617023835	0.00208984845902131	cg07117038	-0.62952702990936	0.00699359159331107	cg05370380	-1.6334186236493	0.0201151595651439	cg25347698	3.80908002441722	6.81225745047798e-05
472	cg05840230	-2.23572809887421	0.000296977233336728	cg11210670	-5.00614045547361	2.02405353301049e-06	cg17327831	-1.8125391975999	0.00558290474451849	cg10272922	2.769870000118	0.00262147102433166	cg13737776	-1.57301566843208	0.00208984845902131	cg13291688	-3.18907529974971	0.00701676606329631	cg01259486	-1.19766965909532	0.0201151595651439	cg02083536	1.35124893693696	6.850023549126e-05
473	cg10552184	-3.33387517989191	0.000296977233336728	cg12491991	-3.53968879762624	2.0352694854744e-06	cg05575046	1.93625442335169	0.00558290474451849	cg08291302	5.21897126386628	0.00262147102433166	cg23464202	-1.81471026213732	0.00208984845902131	cg04041960	0.834199554204185	0.00701676606329631	cg08748368	-1.31048732452863	0.0202718786078161	cg09854184	1.44213912667003	6.85588741898567e-05
474	cg04445988	-5.67386495145398	0.000296977233336728	cg27498751	5.00160730306025	2.04040492197238e-06	cg14962050	-1.3771132443126	0.00558290474451849	cg14435092	1.75941278853824	0.00262622182654405	cg06259049	0.972141793460957	0.00208984845902131	cg16999661	-0.965267883466568	0.00704414991091384	cg13495086	-1.71927151171199	0.0205827450141514	cg06051716	1.11449203660201	6.87167915721103e-05
475	cg12337440	0.883552857193668	0.000296977233336728	cg19779486	5.39485388717148	2.04040492197238e-06	cg23574802	-0.973096056010024	0.00558290474451849	cg02595770	1.05785856134663	0.00263736222726052	cg12382045	1.06561862364587	0.00209550875768931	cg12931853	-2.51182368819884	0.00704414991091384	cg02304313	-1.11477879375733	0.0205954231837587	cg18939363	-4.78063238258813	6.87167915721103e-05
476	cg13124263	2.44102506591057	0.000296977233336728	cg23310975	4.15601842802078	2.07041818047306e-06	cg04865264	-0.984678047218519	0.00559256565855883	cg13450596	2.32668196225535	0.00264183011822645	cg13618148	-2.82256505750509	0.00210476727322887	cg10730398	-0.927918290899225	0.00704414991091384	cg25285053	-2.74157239955183	0.0205954231837587	cg15644389	-2.50202126431481	6.95566898847201e-05
477	cg26586669	1.51965291998074	0.000296977233336728	cg19121956	-2.83419169640022	2.07522010614965e-06	cg10347199	-4.08005080555119	0.00560770033544109	cg05586540	1.84283805101916	0.00264183011822645	cg00748492	3.10983989936119	0.00210718800811901	cg19721609	-0.890419699271503	0.00704414991091384	cg19933610	0.77214795729608	0.0205954231837587	cg18561902	-6.26558907020203	6.95566898847201e-05
478	cg24506149	-1.36588711566728	0.000297486697237895	cg12202185	-3.45941788482225	2.09385540461021e-06	cg26404179	-3.79457502531251	0.00560770033544109	cg05608716	4.48886336585367	0.00264183011822645	cg13107259	3.08246673028505	0.00211046190226895	cg11880098	0.577323987812465	0.00704414991091384	cg11893811	1.25132974502721	0.0205954231837587	cg11568940	-2.90310989128381	6.99577529936388e-05
479	cg02582320	1.2225688775771	0.000299094274188616	cg14825384	-2.62970673083859	2.10187506600455e-06	cg07917644	2.8232771781279	0.00560770033544109	cg25092644	2.04682297729886	0.00264183011822645	cg17826530	0.381994255742853	0.00211768585797579	cg13311509	1.0091003978264	0.00704414991091384	cg02483911	1.68784638238808	0.0205954231837587	cg20219943	-3.41908067255527	6.99577529936388e-05
480	cg14208472	1.60693569369744	0.000299405517258596	cg14467103	-2.26425098701605	2.14692611301486e-06	cg12038922	-2.99499916811657	0.00560770033544109	cg26822602	-3.82375927484955	0.00265729140139808	cg16309518	0.828259736670509	0.00212279071235019	cg15280030	1.23615099354519	0.00704414991091384	cg25938192	-0.610219592906843	0.0205954231837587	cg14561362	-4.38036792052	7.11954707181927e-05
481	cg24712381	-3.5633398383963	0.00030125763295551	cg10384494	5.85295838172939	2.17904282637824e-06	cg03055499	-2.25356393140937	0.00563100449303892	cg21569844	0.573182800092329	0.00266104032467482	cg04824914	1.67039964787701	0.00212279071235019	cg03846240	0.498419847450669	0.00704414991091384	cg12411476	1.81934386503334	0.0206128060277262	cg19052008	-2.1295898904207	7.11954707181927e-05
482	cg02488227	-0.682430634097492	0.00030125763295551	cg22139824	-4.52638447025677	2.17904282637824e-06	cg00534240	4.16726527694955	0.00564383058496455	cg15866669	-1.12977624024698	0.00267135045939415	cg07196858	2.7958508439624	0.00212827090158229	cg06623268	-0.961014208533951	0.00716169012472737	cg24082880	-0.649547930980249	0.0206163235559703	cg23064048	-4.32387170772421	7.13846745213858e-05
483	cg10891939	2.70576635597727	0.00030125763295551	cg17552710	4.36424902118826	2.1802881491093e-06	cg14991695	4.45134490499934	0.00564745248445529	cg05412843	0.924726866629332	0.00268076511853556	cg27301343	0.754813225736715	0.00212827090158229	cg17502120	-1.6808854035998	0.00716169012472737	cg24216542	-2.03167702013592	0.0206376758642357	cg05042043	2.06957841136151	7.1509319788575e-05
484	cg03333893	1.28695556238211	0.000303021744175416	cg00601666	-3.32087910093154	2.23222603576834e-06	cg19426572	-1.40379585047261	0.0057053480824693	cg11328558	2.69767640238203	0.00268076511853556	cg27021056	2.76153202368515	0.00213173398906661	cg01062234	0.872121275435553	0.00722425454464205	cg21095808	-0.797271709194065	0.0206376758642357	cg19511164	0.731722770712361	7.17100511071062e-05
485	cg08436828	1.73689464750066	0.000303218370245261	cg15652249	-4.33796794053151	2.25229581942866e-06	cg21468179	-1.41398162203999	0.0057053480824693	cg04492287	-2.4821303464448	0.00268076511853556	cg16465128	1.44565480008155	0.00213705288721268	cg16506172	0.953061780405963	0.00722425454464205	cg13738652	0.572392288681021	0.0206790937468028	cg02524983	-1.91779051318898	7.19522203562255e-05
486	cg00975357	-2.66951589310184	0.000304210801958681	cg16020740	4.45463843782846	2.27615972997996e-06	cg04521697	-3.03969031599649	0.0057053480824693	cg24790292	2.56688742671616	0.00268538155837682	cg11563839	1.56641235283081	0.00213705288721268	cg02267536	0.667702506500634	0.00722425454464205	cg18640234	1.02460986156133	0.0207762632316806	cg25495939	1.23497448656602	7.22641155407451e-05
487	cg06214754	2.84596514709638	0.000304285233769002	cg13139932	2.05643447496836	2.29731203701776e-06	cg00592461	-3.28211360036721	0.0057053480824693	cg24721157	0.867594189311257	0.00268538155837682	cg01316516	-1.00281828671994	0.00215557130753379	cg07306083	-1.9074840145214	0.00722425454464205	cg00554948	0.774318272682409	0.0208387669057263	cg00677383	0.864872240930423	7.24499469209207e-05
488	cg10343367	6.23097583260401	0.000304553436180303	cg00759301	-5.46832046019702	2.31360329565823e-06	cg14338836	2.3821851804899	0.0057053480824693	cg23989012	-1.24320637432981	0.00268538155837682	cg05104048	-1.23217999867152	0.00215557130753379	cg19707448	0.843071982660327	0.00722425454464205	cg02924382	1.188724835337	0.0208652127457176	cg17891444	-2.41265849912153	7.3408295193823e-05
489	cg03641225	-0.767142209537476	0.00030539349030942	cg24768113	-4.67242940556101	2.33576556576394e-06	cg10027557	1.86278077047389	0.0057053480824693	cg17034088	-0.740599685638279	0.00268538155837682	cg14132898	1.02538876332467	0.00215901290100239	cg20252221	-1.15860254911463	0.00722425454464205	cg01654139	-0.460278454600626	0.0209779579024539	cg01982455	-2.56723825054868	7.40292288980644e-05
490	cg19426693	-0.979405061788952	0.00030539349030942	cg11048056	2.83420958288341	2.33576556576394e-06	cg00872486	-1.49503709547275	0.0057053480824693	cg04154911	-0.896027586756935	0.00268538155837682	cg23246706	-2.02537751538557	0.00215901290100239	cg21478504	1.38527428919639	0.00722425454464205	cg20755619	-0.553837214834576	0.0210469245366492	cg08620995	-1.83256162456188	7.40492334527119e-05
491	cg14987222	-2.4398900002384	0.000308024364747543	cg21561142	-3.8297560874016	2.35413959688362e-06	cg09163246	-1.35289627223401	0.0057053480824693	cg07335556	-0.514379544449129	0.00268538155837682	cg14768892	-1.62012086855887	0.00216247321782623	cg20874261	0.643026929744298	0.00722425454464205	cg05256612	-1.6091199548452	0.0210469245366492	cg05878887	-1.4944907539961	7.40492334527119e-05
492	cg02719008	0.855099484182429	0.000308024364747543	cg09104006	-3.10322106362934	2.42444292250717e-06	cg00861669	-3.00297086826231	0.0057053480824693	cg18245770	-1.94791960584438	0.00268538155837682	cg12705211	-0.817360293261134	0.00217119470905737	cg01167501	1.76583215440132	0.00722604256980502	cg21656672	-3.46020243434095	0.0210469245366492	cg13559046	-1.23522770347191	7.51572279839859e-05
493	cg25409246	-5.14987332789096	0.000308170981105069	cg13342684	4.66799079741513	2.44102113678913e-06	cg03080820	2.37304544897068	0.0057053480824693	cg20170989	2.10547618797211	0.00268891953032033	cg03689472	1.77414897236881	0.00217278382609859	cg25556122	-0.790344143601728	0.00723830446327787	cg24029551	-0.845322864041655	0.021123459275899	cg01698432	2.50363190609063	7.52609849499875e-05
494	cg23348374	-2.79137856717656	0.000308170981105069	cg08104462	-4.88851087218257	2.54298628412419e-06	cg24125287	-3.3842167918765	0.0057053480824693	cg18761557	-2.71170926703426	0.00269976394764442	cg01714870	0.780873826607264	0.00217278382609859	cg20005074	-3.17743419017719	0.00723830446327787	cg09224049	-0.889099699405771	0.0212387768263463	cg00277502	0.694202326034884	7.52609849499875e-05
495	cg03939764	2.39012915294707	0.00031254301553068	cg08162205	4.35773841650618	2.54346694103284e-06	cg18863130	-3.08944025933664	0.0057053480824693	cg14216029	0.879724221845182	0.00269976394764442	cg25831189	-3.7232609796555	0.00217278382609859	cg21083636	-1.02786302558854	0.00724853405008589	cg15673104	-2.53899097562477	0.0214970201542695	cg22049163	0.879947606926684	7.52609849499875e-05
496	cg08856919	3.09351015246369	0.000313990537762678	cg16258503	-4.21745081261277	2.5739440541075e-06	cg04084898	-1.16137651863409	0.0057053480824693	cg00579595	-1.87386160077544	0.00272867217815871	cg23547561	2.69698482152786	0.00217278382609859	cg10225389	1.51021599558118	0.00728736279777596	cg08166720	2.22411976879193	0.0214970201542695	cg17380475	-1.36110720800195	7.57087994007191e-05
497	cg14240608	-0.809936081184072	0.000314673372140516	cg11091914	5.41336056854955	2.58444658971414e-06	cg06645192	-3.47437109268806	0.0057053480824693	cg19270309	1.3455135895331	0.00272867217815871	cg19674722	0.912567438266498	0.00217697539203673	cg20005705	1.64630229590315	0.00729793955958953	cg25579739	-0.837051559293504	0.0214970201542695	cg16146718	1.12532324831054	7.58396347003406e-05
498	cg21159422	1.52995190661114	0.000314673372140516	cg16633730	-3.54054345765165	2.65816054938075e-06	cg23523548	-0.621944297538067	0.0057053480824693	cg07507686	-1.59529157457667	0.00272867217815871	cg23491344	-1.49615364243429	0.00218706350865901	cg11672144	1.26743467618363	0.00729793955958953	cg03819562	-1.00796190046799	0.0214970201542695	cg13794318	2.09729500367254	7.58396347003406e-05
499	cg00149911	1.47539079778063	0.00031743699341547	cg17097394	-4.77817205737199	2.70647431600675e-06	cg06713374	2.11882408990432	0.0057053480824693	cg21857209	-0.789099594656136	0.00272867217815871	cg11026455	-2.10300229208447	0.00218706350865901	cg14234083	-0.666346704289476	0.00729793955958953	cg06546706	-1.53511214011724	0.0214970201542695	cg12903648	-1.73074026206384	7.73423684912583e-05
500	cg17341366	0.732895020296792	0.00031743699341547	cg09912548	5.42595186497387	2.71775114128951e-06	cg03077789	-1.19172962519504	0.0057053480824693	cg00806959	1.0259169713677	0.00272867217815871	cg04162999	0.94704792921184	0.00219140871637664	cg20375844	0.776065989478154	0.00729793955958953	cg25557642	-0.852155980824365	0.0214970201542695	cg15358103	-4.89762263048759	7.76502207470896e-05
501	cg24610790	0.978427588832856	0.00031743699341547	cg12659027	-3.32702128827404	2.72591688587837e-06	cg20809470	-0.84055747153445	0.0057053480824693	cg13316171	2.49270501322123	0.0027338733012065	cg12939630	2.82116750146779	0.00219140871637664	cg23279380	1.68434158925855	0.00729793955958953	cg07270423	-0.751245228176407	0.0215344189749965	cg03007659	1.86747840518898	7.78550714363682e-05
502	cg05275589	-4.0504801153998	0.000318093827179723	cg22066321	2.47265892328811	2.75926751008722e-06	cg11167550	2.16319670923042	0.0057053480824693	cg02612712	2.10595963535604	0.0027338733012065	cg19518674	2.71621211376825	0.00219140871637664	cg12776555	-1.1966742530262	0.00730751173880662	cg16804044	-0.963889724617686	0.0215344189749965	cg09787476	-1.57107674502806	7.78550714363682e-05
503	cg04525943	-1.32390583883241	0.000318870780084931	cg20708516	-4.25423909853471	2.83194972620356e-06	cg25478527	-2.10659234983502	0.0057053480824693	cg11830644	1.56876601136937	0.00275826733984348	cg13748577	0.815882336878362	0.00219140871637664	cg06105669	-1.490116235382	0.00731141897151918	cg01410553	2.0160091859742	0.0215344189749965	cg14356190	2.47753521395019	7.91577789458258e-05
504	cg08278503	-2.76844024337024	0.000318870780084931	cg23187196	-5.20533376038463	2.83208453984446e-06	cg12810560	-2.01640167753403	0.0057053480824693	cg25560965	4.54808732641728	0.00276479989112254	cg12175949	-1.40010129090618	0.00219505465024776	cg07532288	-6.28877524829471	0.00731920536729184	cg06882198	-2.70885835166598	0.0215344189749965	cg19530576	-1.28976618376289	7.95826065186919e-05
505	cg07405257	1.61475037679319	0.000318870780084931	cg01063759	-2.3478464071527	2.83208453984446e-06	cg17669158	-2.59622266962732	0.0057053480824693	cg17261932	0.666651520277233	0.00276930941762301	cg13157315	-0.59776199738641	0.00219749944408642	cg17070935	-0.836302152263173	0.00731920536729184	cg16532711	1.21894109238087	0.0215344189749965	cg02470521	0.915163369612371	7.95921741980115e-05
506	cg18688230	-5.74385284711349	0.000318870780084931	cg01054241	2.21226663206666	2.87584408683852e-06	cg23903357	-0.927159537628911	0.0057072686195534	cg09586210	-1.02527411320801	0.00284234380289193	cg01371108	0.745673041543226	0.00219935738779077	cg07686023	-2.36151534269585	0.00731920536729184	cg05359652	1.68218394920285	0.0215344189749965	cg13679814	1.27839313108375	8.05727316569746e-05
507	cg07940761	1.17884150038284	0.000318870780084931	cg03673191	-3.4875254181254	2.91072931903264e-06	cg15679799	-1.95711656802895	0.0057072686195534	cg14356190	2.04226699220087	0.00284234380289193	cg10494619	-2.10506910773615	0.00220427085839748	cg09195319	-1.39361858096534	0.007340538255686	cg23917791	1.40347381750541	0.0216931866467911	cg02154914	0.522979644432145	8.17915772098405e-05
508	cg01956420	-5.09441332340601	0.000318870780084931	cg07771343	-5.53872162719641	3.00270038974428e-06	cg03270376	0.799399226202108	0.00571083841280407	cg10566763	2.47827576451644	0.00284234380289193	cg05452836	0.957865717997623	0.00220427085839748	cg04347447	0.735528021700326	0.007340538255686	cg03835793	1.84871162232675	0.0217192596396861	cg21085188	1.12864286761576	8.17915772098405e-05
509	cg16358215	-3.76883172484662	0.000319779272526007	cg04108615	-3.61040774463041	3.02417951717054e-06	cg06440646	-1.66494361857522	0.00571083841280407	cg26401541	7.67199002932709	0.00284234380289193	cg25197728	-3.39878573843754	0.00221164504150298	cg21054968	2.59629075769892	0.007340538255686	cg08988309	0.653840380116706	0.0217192596396861	cg13537102	1.14173105512142	8.17915772098405e-05
510	cg20187418	2.0191106982206	0.000320116709709576	cg18437710	-3.60401074208439	3.06471899892115e-06	cg19325220	-1.26500905957379	0.00571083841280407	cg21416126	1.54398953608981	0.00284234380289193	cg15160644	-1.0475286976661	0.0022317798334796	cg07575425	-1.38220063975816	0.007340538255686	cg23178831	-0.677051250862129	0.0217192596396861	cg02359574	1.2910493878676	8.17915772098405e-05
511	cg16658734	1.42717031342204	0.000322382255386041	cg08990543	6.12596303430986	3.07927325680892e-06	cg24423282	-2.07652298871203	0.00571083841280407	cg16361775	-1.27270170738265	0.00284234380289193	cg20051324	-1.11242543274329	0.0022319662142011	cg23238327	-1.66029450694066	0.007340538255686	cg21231422	1.44698946212344	0.0217502621764906	cg22667494	2.36343912709451	8.17915772098405e-05
512	cg11488464	-2.04170551658924	0.000323642941270606	cg09010803	3.13860052027373	3.12520016398973e-06	cg14915033	-0.878138528620824	0.00571765003920559	cg15694989	1.09677713926611	0.00284234380289193	cg02367850	-0.819025869238563	0.00223726029106199	cg22760975	-1.24297174163194	0.007340538255686	cg17018980	1.15428320447088	0.0217502621764906	cg15979257	1.92190634586829	8.19873136706282e-05
513	cg03524095	1.61002468852491	0.000323642941270606	cg07354458	2.33300097358698	3.12520016398973e-06	cg27039983	2.74946511790972	0.00579955476757111	cg01061553	-2.140767956137	0.00284529075955368	cg24460956	-2.06204035882993	0.0022379266824026	cg13580138	-1.76234987963349	0.00734703916962091	cg20469575	0.962021477339769	0.0217502621764906	cg02812571	-2.75382957123087	8.28616897571129e-05
514	cg22777162	1.09126751985889	0.000323642941270606	cg14540792	-2.88279744997131	3.27354333314373e-06	cg24726273	-2.86954498861567	0.00580129589046881	cg21023093	1.8417738788913	0.00284944675618589	cg22911547	2.04944337509711	0.00223988482514223	cg14570506	-1.70480833081683	0.00735572071539459	cg22201734	1.97860315938234	0.021807019987654	cg08285180	-2.89122190256909	8.30075204265822e-05
515	cg27313926	-1.0709341333404	0.000323642941270606	cg24348107	-3.65466512554343	3.2980149844392e-06	cg19173899	1.6189143965929	0.00580129589046881	cg03554158	-2.24984239950168	0.00284944675618589	cg11680200	-0.870613623972037	0.00224099505363396	cg04502361	1.10601465583495	0.00736487780909709	cg12526100	0.779726278010164	0.021807019987654	cg01967744	0.879085521841275	8.38179305919445e-05
516	cg09026700	1.73679473674412	0.000325975517072861	cg18590130	-2.45267315567658	3.31505381265956e-06	cg16443716	-1.0717045989097	0.00580514973216581	cg16793061	-2.26557480558851	0.00284944675618589	cg16455234	1.66100018929592	0.00224615587398657	cg22228754	0.926937998772907	0.00737431474268544	cg11118112	-1.30717234763606	0.021807019987654	cg03874471	1.33950330737323	8.41785126835753e-05
517	cg09929430	0.715347816711415	0.000325975517072861	cg22879009	5.01432670279305	3.32284489830664e-06	cg16026958	1.13282420784687	0.00580514973216581	cg23291484	-0.912370175741747	0.00284944675618589	cg14612294	1.20096266627341	0.00224615587398657	cg03735656	1.51884490549509	0.00737431474268544	cg21453238	1.65967432293132	0.021807019987654	cg08115732	1.23957383652027	8.45417062523301e-05
518	cg00463485	1.53974605161423	0.00032776844312973	cg14875564	-5.07934647491642	3.3533740419286e-06	cg11535638	1.44191835669316	0.00580514973216581	cg03925413	1.59496562039277	0.00284944675618589	cg20150292	2.2427480110667	0.00224615587398657	cg08066123	-0.834017727166773	0.0073777073825547	cg06813951	-1.16035987151353	0.021807019987654	cg01341176	0.80650327631848	8.52109412021135e-05
519	cg02938202	1.11833903066974	0.000328019806805924	cg12732162	4.62695036224845	3.3989877328104e-06	cg27429982	-0.775454611751417	0.00583647198241885	cg06106905	-0.41177442470986	0.00284944675618589	cg11326717	0.970752412779219	0.00224615587398657	cg19014664	1.35248552913848	0.00738000467780846	cg00534255	1.38866117892148	0.021807019987654	cg23897383	-1.24545483470802	8.66227598192981e-05
520	cg21618700	4.4910656550177	0.000328019806805924	cg16193299	-4.26265079026207	3.3989877328104e-06	cg04796348	3.0620999706982	0.00583647198241885	cg09046056	-2.1682277976583	0.00284944675618589	cg21474247	-2.5170092156724	0.00224615587398657	cg25559122	-0.941930451890746	0.00738000467780846	cg00909401	-1.61678286120998	0.0218337859934634	cg09697644	0.665515235568556	8.84917006657838e-05
521	cg24636838	1.63653616928617	0.000328552209293561	cg04693824	-2.55490950226756	3.46379463821438e-06	cg13163269	2.51971483262193	0.00583647198241885	cg16232296	-0.911615836074425	0.00289136104420804	cg10416894	-1.04912314920059	0.00224615587398657	cg16066641	-1.84192091313486	0.00738000467780846	cg24736412	-2.00745115602396	0.0218337859934634	cg10219789	1.74319929287207	8.87534187583588e-05
522	cg19364635	5.88791291168856	0.000328552209293561	cg07276867	2.78660181261217	3.5171465462204e-06	cg05046110	-3.73353376304631	0.00583647198241885	cg16361947	-1.74225858737684	0.00291102824747995	cg15998170	-2.22364735196332	0.00224759013576474	cg16771103	-3.36554315938298	0.00738000467780846	cg13979562	0.664151922719396	0.0218833584628683	cg14882828	-2.05076790342537	9.00401943280977e-05
523	cg13465890	-1.76936434462989	0.000329518031396119	cg09564679	3.6246314704037	3.53823882449053e-06	cg08135765	1.56388028883416	0.00583647198241885	cg09491787	-1.36037320314479	0.00291102824747995	cg12198157	-1.43499157113581	0.0022540361187622	cg11429493	1.4169609857156	0.00738000467780846	cg12511474	-1.98165427323878	0.0219058721489933	cg18446708	-1.62043421056248	9.12624232207968e-05
524	cg14209728	-4.9047980301646	0.000329518031396119	cg22235466	2.06790748976868	3.53823882449053e-06	cg19025916	-0.691972204351976	0.00583647198241885	cg27518016	-1.45659701828445	0.00291102824747995	cg10554371	0.954167710111754	0.0022540361187622	cg21477861	-1.12326576565519	0.00738000467780846	cg13690063	-2.36135980855315	0.0219058721489933	cg23422870	2.88337878017477	9.12624232207968e-05
525	cg11379888	3.00835860615946	0.000331967982178274	cg18108534	4.25828102956429	3.5721838269016e-06	cg09547034	-1.06605840623571	0.00583647198241885	cg11651535	1.67213579933951	0.00291102824747995	cg02203635	2.54700943388638	0.00225676067008047	cg03951121	-1.14742731006502	0.00738000467780846	cg17984900	-0.404888423715174	0.0219058721489933	cg08244784	2.10968958866728	9.12624232207968e-05
526	cg24945636	-4.76991355310641	0.000332143674876573	cg20486407	-3.29778202039912	3.74410400208594e-06	cg05608716	4.25415212238457	0.00589772940789226	cg23676745	-0.890653958782527	0.00291102824747995	cg03156170	0.926988480946322	0.0022573905735199	cg25060243	0.746398781470344	0.00738000467780846	cg02528008	0.952470891379263	0.0219341796430825	cg07338836	-5.66524173891368	9.13234862875045e-05
527	cg20028869	0.810073851538904	0.00033419573010336	cg10252992	-4.28583945745796	3.79757764564499e-06	cg24739189	-2.10791267001012	0.00590430244722112	cg14550559	2.14830236110067	0.00292041337933618	cg12746863	1.15022962777221	0.0022573905735199	cg21763211	1.34277411960922	0.00738000467780846	cg19292957	-0.52405606747516	0.0219341796430825	cg00615592	1.52013920809636	9.13784199488378e-05
528	cg22607959	1.68047689127278	0.00033440306191145	cg00861669	-5.84969960134383	3.94711203017058e-06	cg09310125	-1.55230249892853	0.00590593452760715	cg21682057	4.50475017621109	0.00292223310618183	cg27349434	1.177047405258	0.00228116231532251	cg25415828	-0.573824218500874	0.00738000467780846	cg09514055	0.742750711558988	0.0220007447229027	cg04547477	-0.991724081869727	9.13784199488378e-05
529	cg04619852	1.09774136797644	0.000334812632948163	cg21931212	-4.81728767109789	4.01954799101379e-06	cg06256838	1.46729066373271	0.00590593452760715	cg25049766	-0.586926950113634	0.00295701616932895	cg07433982	-1.2236324343658	0.00228116231532251	cg20554049	3.53597012712101	0.00738000467780846	cg14202546	-0.429765699829084	0.0221151755588568	cg14259556	1.59152762349465	9.13784199488378e-05
530	cg05484511	1.10977843161165	0.000335014938218013	cg02831329	2.05952340572933	4.05113551677234e-06	cg12794430	-2.99500260297611	0.0059106749215101	cg18275850	-1.03581750785752	0.00295701616932895	cg17416215	-1.25016703801614	0.00228912028521101	cg05986866	1.96346545847647	0.00738000467780846	cg14560064	0.463097136175574	0.0223351438311813	cg03269673	0.736942712336835	9.24127370994119e-05
531	cg23097696	-5.61420994323385	0.000335014938218013	cg12435665	1.41329752646344	4.05209697103126e-06	cg13925014	-0.498679276976161	0.0059106749215101	cg09654046	0.804079607839935	0.003023823135793	cg08847550	1.22721824330034	0.00229650540865766	cg13155039	-1.34860671628408	0.00738000467780846	cg03735656	1.41070399759345	0.0223351438311813	cg15635336	-2.43612733679102	9.24586007582465e-05
532	cg08317284	-6.068990656835	0.000335014938218013	cg19210276	-4.45686655577559	4.11230321619758e-06	cg11923914	-1.64440550668537	0.00591181759973125	cg13153740	2.55442898548135	0.003023823135793	cg00686046	-0.72924936035792	0.00229802167856946	cg12650721	1.07549401675722	0.00738000467780846	cg10438034	1.42085978384455	0.0223351438311813	cg06361744	1.92931476888754	9.26187207696061e-05
533	cg17025484	5.21560468308694	0.000337474460695644	cg00408997	4.09919380983508	4.19183207629947e-06	cg07940162	-1.97757410491216	0.00591181759973125	cg05105110	-2.55005093958298	0.0030762704182751	cg22346581	2.16941171649321	0.00229802167856946	cg18795727	0.85915067736725	0.00738000467780846	cg03956367	-0.778494230974191	0.0223351438311813	cg06992147	-4.8329158971931	9.26736869388278e-05
534	cg10927534	-1.50874869581392	0.000337474460695644	cg13521951	-4.58176359722935	4.19565641115299e-06	cg13170891	-1.74133522967842	0.00591181759973125	cg21837372	-1.24426037616449	0.00308284552409591	cg11072887	0.914270968848323	0.00233306534300761	cg15869694	1.27174769731766	0.00739385075372905	cg13169221	-0.694201315073091	0.0223351438311813	cg13718312	1.18649943942261	9.28015057403095e-05
535	cg09726487	-1.02896149356543	0.000338536907381065	cg25290633	4.98939395132712	4.19565641115299e-06	cg05281304	1.35730589261379	0.00591181759973125	cg00718418	-3.31695242492026	0.003089351846179	cg13640811	0.765935939214625	0.00233306534300761	cg08715146	1.21797801578502	0.00740847103862124	cg16330918	-2.57160446685407	0.0223351438311813	cg03918629	1.13499420788398	9.28015057403095e-05
536	cg05775742	-1.08184949263011	0.000338536907381065	cg18422172	-3.96685387953434	4.19565641115299e-06	cg09872934	-1.28537658961113	0.00592010828779945	cg09561598	-1.05807060458021	0.003089351846179	cg00597666	0.860101280457285	0.00233306534300761	cg26655004	-0.971967778441901	0.00741649238038475	cg04315226	-0.923222043819146	0.0223351438311813	cg20535600	-6.96345537535344	9.41410739670558e-05
537	cg01359933	-2.47293415406421	0.000338536907381065	cg14409866	-3.39770575833214	4.2807867827425e-06	cg25351588	-1.49875166618268	0.00600220632709121	cg10831212	-4.09066179912453	0.00311520612773884	cg01586867	1.66019218888405	0.00234617800140152	cg05235171	0.938770967392601	0.00741649238038475	cg18594033	-1.82742899029681	0.0223351438311813	cg21910588	1.30654151496307	9.52579753502565e-05
538	cg06048193	-0.792719887681085	0.000338536907381065	cg06842519	-3.3309075126799	4.34073157931453e-06	cg00107039	-0.457290496181484	0.00600435827002531	cg15743793	1.56271309160368	0.00311812921390327	cg03021100	1.73170732666779	0.00234776607118879	cg11896024	0.366132691180816	0.00741649238038475	cg15089620	1.45598970762668	0.0223351438311813	cg20668546	1.6545161755929	9.67838000997478e-05
539	cg20207310	-1.11492043077229	0.000338738925080958	cg00682053	-3.98230357165807	4.43497285277161e-06	cg02796464	-0.603358539158561	0.00601242008407486	cg26077615	-3.43319652615117	0.00311895692588083	cg07164487	2.79252772162372	0.0023507341297026	cg05913514	-1.16878608313441	0.00741649238038475	cg21596294	-0.857776084770603	0.0223351438311813	cg02866870	-1.77881273389544	9.67838000997478e-05
540	cg13344867	-1.77662475955319	0.000338738925080958	cg17649293	1.90025881760721	4.47687837429897e-06	cg19917720	-2.73136716440636	0.00601242008407486	cg11213990	-1.43061595387747	0.00311895692588083	cg23299183	-4.6850830803	0.00235154830444641	cg02471284	-0.63302835230399	0.00742256461004995	cg14458626	-2.62853038930555	0.0223351438311813	cg05697394	2.93684881100241	9.67838000997478e-05
541	cg18637626	-0.880680381359824	0.000339335701443835	cg06744386	-2.32493559325612	4.49557663293869e-06	cg18100746	-2.39965745718302	0.00604809738652102	cg22550075	0.748385878056611	0.00311895692588083	cg16147794	1.02970541367387	0.00235154830444641	cg09496413	-2.33407554392529	0.0074376640887972	cg20549620	0.694093350501046	0.0223351438311813	cg10471452	-1.87153110951565	9.70635459394491e-05
542	cg25031275	1.02504004077122	0.000339446386596125	cg22213264	-3.35796858368542	4.53190003189382e-06	cg27314048	-2.85197135208818	0.00606486669087042	cg09163246	-1.39533709016552	0.00311895692588083	cg11799452	1.63693202536209	0.00235154830444641	cg08404702	0.732812318127081	0.00744094213219445	cg10102681	-1.24117169815519	0.0223351438311813	cg03158874	-3.24403462988781	9.73900886625862e-05
543	cg15813307	-4.86747855406878	0.000339676149828531	cg13882484	2.24852668776824	4.53222193064529e-06	cg09915978	1.46415091941954	0.00606486669087042	cg15844381	0.796340636438004	0.00311895692588083	cg27079740	1.30386066062625	0.00235441934473808	cg11559054	-1.25898276023158	0.00744094213219445	cg22259285	1.13757928569982	0.0223351438311813	cg05214268	1.13734456484959	9.76483531950012e-05
544	cg26306636	-2.79942191289229	0.000339676149828531	cg04249642	3.11184467295392	4.57188826981384e-06	cg24171938	-1.22474013157919	0.00606815800070978	cg27388130	-1.30524024039969	0.00316806020438916	cg14688628	0.955038175101825	0.00235441934473808	cg10837229	1.08049556331599	0.00744094213219445	cg06736242	1.46025479121832	0.0223351438311813	cg05451573	-3.57463116011523	9.83829489744865e-05
545	cg10751470	1.3832022214819	0.000339676149828531	cg14324153	1.1810955275195	4.57188826981384e-06	cg26670245	2.40637898882991	0.00606815800070978	cg09637723	-0.63285872566484	0.00316806020438916	cg11164347	3.05499952715443	0.00235441934473808	cg11102724	-0.730202921961215	0.00748277556330186	cg06563740	0.995027002820924	0.0223351438311813	cg12764441	1.07751068189999	9.83829489744865e-05
546	cg14658900	-5.28831704609403	0.00034088624928531	cg02123191	-5.11849555284049	4.59912056366068e-06	cg13338124	-3.11482317527179	0.00608917203694275	cg03198410	-1.18152144765986	0.00316806020438916	cg05418508	1.74273785371745	0.00235441934473808	cg03815928	-0.948471834530555	0.00748907178897564	cg10442056	-1.21410765587897	0.0223351438311813	cg02578470	1.32396806548579	9.86151430581577e-05
547	cg20170989	2.57223950528225	0.00034088624928531	cg22507615	-4.73657039994189	4.60569016892008e-06	cg26984694	1.37493009933619	0.00610224746396559	cg06908739	-3.48918220221746	0.00316806020438916	cg03244587	-2.35931536278108	0.00236660744271603	cg02851517	1.85524027823835	0.00748907178897564	cg24527973	0.803841855900836	0.0223351438311813	cg25489023	-2.49893354983916	9.90471537108327e-05
548	cg26131735	-1.72133539607411	0.00034113323532953	cg19517236	-3.46424707877359	4.60569016892008e-06	cg17077669	3.64870123179596	0.00611439755365125	cg12501754	-0.86528507900777	0.00316806020438916	cg07825247	0.59780450300231	0.00236660744271603	cg01013054	1.06401384796021	0.00748907178897564	cg21239660	1.22433726388208	0.0223351438311813	cg22322019	2.16821745643715	9.98859949369361e-05
549	cg22987448	-1.21014073299786	0.000342037053895261	cg07052986	-2.95077679006535	4.66218546693196e-06	cg05878849	-1.58019766826077	0.0061326367159709	cg03753329	-1.70114359346196	0.00316806020438916	cg03786582	0.890309237946629	0.00237065880286898	cg04246253	-2.24522588397697	0.00748907178897564	cg20911025	1.11046323218992	0.0225307403058532	cg10620898	1.79722020547282	9.98859949369361e-05
550	cg17717282	1.25510286054017	0.000343603046535785	cg12879607	3.28105501332162	4.80533605255986e-06	cg13568821	-0.583178698690645	0.0061658221977088	cg24826355	2.49311757998926	0.00316806020438916	cg16201970	-1.14970188656434	0.00237365861299662	cg06817864	1.34027959090169	0.00751444125258744	cg10002837	1.0179893438542	0.0226152669592043	cg14447047	-1.40094368748566	9.99024928936697e-05
551	cg11136882	2.65608723887622	0.000345106549354569	cg06254453	-2.99652335039774	4.81656901629704e-06	cg08612140	-1.19690057819395	0.00617077241479434	cg07089235	0.89296291009744	0.00316806020438916	cg21128354	-1.23544242759587	0.00237948564091995	cg09016855	0.889013145108216	0.00751650651757778	cg07336740	-1.92905984198477	0.0226244579316325	cg17905791	2.57360240488884	0.000101641652609217
552	cg16852490	1.42313340938349	0.000345639606716981	cg10935138	-3.826383160837	4.81656901629704e-06	cg00495476	-0.59896799960126	0.00618727820783733	cg12803617	-0.938306860995625	0.00316806020438916	cg11110533	0.592694103956394	0.00237948564091995	cg08410039	1.11006629680652	0.0075957304382909	cg07306108	0.690563924399734	0.0226244579316325	cg04782241	0.729841606328803	0.000101906793245873
553	cg07476924	1.71377324757096	0.000356195737314888	cg27645151	-4.94771773398035	4.98408405498903e-06	cg05632555	1.77436080649726	0.0062314915079259	cg06059032	-0.947911570311464	0.00316806020438916	cg20707230	0.920029730091935	0.00237948564091995	cg12323824	-0.488956488519036	0.0075957304382909	cg07564716	-0.829560978056197	0.0226244579316325	cg12090430	1.20827570329846	0.000103082108263138
554	cg13501359	5.49947713424286	0.00035664538719218	cg06332666	4.92784093261413	5.03968134650788e-06	cg02543249	-0.860848099289301	0.00625313576826213	cg04657468	1.63048968711411	0.00316806020438916	cg11270810	-2.80329937891936	0.00237948564091995	cg20838039	1.66689037859962	0.00763807818193423	cg14706331	1.37697438055328	0.0226244579316325	cg14376860	2.6992804748744	0.000103194135328108
555	cg21106505	0.832867100255537	0.000357079726779029	cg04010651	-8.92176833018266	5.16562779589777e-06	cg02723399	3.10737952516578	0.00626560739152291	cg14987222	-1.94173360420154	0.00316806020438916	cg19099843	-0.619225343834118	0.00237948564091995	cg01992464	1.03661477675241	0.00764603840518648	cg07056965	0.626992240509418	0.0227693680493277	cg18892169	-2.05471205897721	0.000103194135328108
556	cg27468077	1.41855772252492	0.000357079726779029	cg12922641	5.0613923450688	5.19423629852312e-06	cg23570433	-1.41137152625164	0.00638503592074534	cg00816258	0.740695697427101	0.00316806020438916	cg23950688	-4.35809658052658	0.00237948564091995	cg04626931	-2.07385881543987	0.00764603840518648	cg19518674	2.33245985548288	0.0227693680493277	cg10532833	-3.2024227005174	0.000103194135328108
557	cg06906395	4.66522335980662	0.000357643115417589	cg17790037	-2.78071312344341	5.19423629852312e-06	cg04313601	0.968834079421267	0.00638503592074534	cg00291981	1.15135842360679	0.00316806020438916	cg15028282	0.768686450537843	0.002382560174792	cg13313430	-0.710633877704624	0.00767111621121262	cg26660177	-0.680569012730485	0.0227693680493277	cg03412497	1.3555576721747	0.000103194135328108
558	cg27608139	0.760507951642914	0.000357643115417589	cg25845304	2.68599975039068	5.22764644893481e-06	cg12643109	1.46463746314506	0.00638503592074534	cg25016635	-1.67658835710282	0.00316806020438916	cg12992181	2.18328736810119	0.002382560174792	cg14217420	0.82727937435687	0.00767111621121262	cg13801670	-2.25603086024877	0.0227693680493277	cg14611684	0.704594973308718	0.000103194135328108
559	cg23627550	0.980331162303445	0.000360339078047054	cg15459688	1.99631332034909	5.35481882354358e-06	cg14209728	-3.76439226205273	0.00645954171017961	cg03595243	-2.20492272316136	0.00316806020438916	cg03219879	-1.46725195561363	0.00239560646454927	cg10993460	1.10401354851633	0.00767111621121262	cg19904783	-0.857570384452955	0.0227693680493277	cg15431103	-7.206628449206	0.000103238579235441
560	cg03229183	6.02290668531679	0.000361243978293095	cg02655864	-2.74322031849767	5.37874378351341e-06	cg10384725	4.17211408393612	0.00648434794034044	cg18991240	1.82895629765991	0.00316806020438916	cg11754370	1.09668677244784	0.00239560646454927	cg09414724	-0.869598646263571	0.00771344884713641	cg17799614	2.65207610419386	0.0227693680493277	cg02595807	1.07283666032353	0.000103238579235441
561	cg09277532	-2.15867367477783	0.000361815863261219	cg14181388	3.48333747306391	5.46147249416285e-06	cg10850353	3.57238504876225	0.00648434794034044	cg10955910	-0.809716404684426	0.00316806020438916	cg22490000	0.697276871945065	0.00239560646454927	cg24511325	-0.931307977157645	0.00772121543043239	cg15160748	1.35588211665432	0.0227693680493277	cg15400532	1.88398689973967	0.000103238579235441
562	cg13268919	5.17758546979383	0.000362588280760745	cg17333830	-6.14169518564596	5.46147249416285e-06	cg25953930	0.774406792242402	0.00648434794034044	cg00741295	0.876175212259291	0.00316806020438916	cg04262472	-1.73407188856395	0.00240578545981673	cg15937958	1.11759832744945	0.00772121543043239	cg19524908	-0.888326739950989	0.0228376644455128	cg07645237	1.35753527009377	0.00010397784292549
563	cg14595059	-4.82693916755118	0.000363651880951913	cg19657843	-3.66129837300945	5.65173227778088e-06	cg07379949	-2.62840169132472	0.00649317534082681	cg05281304	1.4048508031614	0.00316806020438916	cg18099844	1.47288887093747	0.00240609527787591	cg10524161	-1.59097939855303	0.00773734005784887	cg13939431	1.71043119036089	0.0229366651757532	cg07005090	-1.86617104917344	0.000104411820524286
564	cg05212176	-11.594067071401	0.000364191200568579	cg21955549	3.38007939863333	5.70087012895809e-06	cg07454309	1.50359286243297	0.00653998281379561	cg08759309	-1.36509854666346	0.00316806020438916	cg22659664	-3.00594692363486	0.00240609527787591	cg10416071	-0.526485884812807	0.00774842125991364	cg17491360	-0.816598194905822	0.0229408098960272	cg25478219	1.00397239398378	0.000104411820524286
565	cg00844202	2.22720900947385	0.000364830834011805	cg22500068	3.27612639068638	5.73661044831099e-06	cg15604693	1.41373584784889	0.00655338408089863	cg07262873	-1.0901829819438	0.00316806020438916	cg14214214	-1.73901039156913	0.00240609527787591	cg07128900	-0.728942272673805	0.00776206854588232	cg08602346	1.11417840953082	0.0229408098960272	cg06635343	2.34771756804256	0.000104411820524286
566	cg08633345	2.58502144801147	0.00036544125923924	cg03721768	-5.65334204115742	5.74840596983271e-06	cg16875388	-1.81285052441398	0.00656709585711481	cg00886958	-2.3274468736732	0.00316806020438916	cg16931825	0.884231267466692	0.00240609527787591	cg00634054	-2.17232214263154	0.00778143357689134	cg18972676	-1.26030763950038	0.0229408098960272	cg14311465	2.01977079580063	0.000104411820524286
567	cg12073541	1.10175185076404	0.000366200154265458	cg19123013	2.730048206104	5.82227272384846e-06	cg25026091	-1.0972138143081	0.00656709585711481	cg18282812	3.90566917017841	0.00316806020438916	cg19527269	1.22970516331013	0.00240659944342286	cg12627583	-1.0880066014614	0.00778749163443648	cg11140595	2.21871278045839	0.0229408098960272	cg20120491	-3.07036909153496	0.000104411820524286
568	cg10165702	1.2198002229136	0.000367869708488818	cg10090393	-4.44865377060568	5.99286429653161e-06	cg20569593	-1.34739681289219	0.00658483528420258	cg02364304	-3.46730817595312	0.00320991431870859	cg12912636	1.46529019751151	0.00243636051346573	cg11206148	0.820543603842323	0.00778749163443648	cg20135031	-2.81375555833869	0.0229408098960272	cg16162611	-3.25660710920657	0.000104549144149042
569	cg08916477	1.56643979150066	0.000370080672801945	cg22493117	-2.45225204547975	6.11107329905794e-06	cg26110710	1.46777433037366	0.0065849847619414	cg12170868	1.4571812664935	0.00320991431870859	cg05211356	2.27989851324631	0.00243636051346573	cg07420507	-1.14112785477338	0.00778749163443648	cg21997740	-1.02800277930385	0.0229408098960272	cg08422863	-1.96429957819588	0.000104549144149042
570	cg05837748	-1.0639080994981	0.000370698861138712	cg04581294	-2.67514501991547	6.1435465596178e-06	cg17104900	-2.23564768055131	0.0065849847619414	cg19796558	2.37682895260326	0.00320991431870859	cg06303171	0.540609355228245	0.00243636051346573	cg08232403	1.62459086348779	0.00778749163443648	cg09086380	-2.34128752144836	0.0229408098960272	cg02099102	-1.47722638970396	0.000104549144149042
571	cg16009387	1.11210526477166	0.000370873295048614	cg00453679	-2.7858354807436	6.32813449104728e-06	cg03552658	-2.03936597634262	0.00658966452210485	cg21670083	-2.70998366298298	0.00320991431870859	cg24437826	-1.70040163932965	0.00244214008122043	cg14394167	1.18784000452973	0.00782941703137274	cg13728275	-0.709446176663004	0.0229408098960272	cg08918523	1.91854652439439	0.000104549144149042
572	cg06022936	1.25000654430453	0.000371557579830531	cg04893733	-2.77191268831434	6.51234805505923e-06	cg21450730	-2.77870636582058	0.00658966452210485	cg18507595	-0.961637526272169	0.00320991431870859	cg00811275	1.32750402874986	0.00246999726393047	cg06315217	1.34778181264039	0.00782941703137274	cg16817668	0.904544356865673	0.0229408098960272	cg00754515	-1.93193855910464	0.000104715211948044
573	cg07920739	3.05240194431155	0.000371804248434294	cg25989892	3.1383189176879	6.85198741329081e-06	cg02499494	-1.34429520020057	0.00658966452210485	cg27409910	-1.2512939075213	0.00320991431870859	cg13887829	1.99933276553443	0.00248949772232632	cg01169396	-0.500404231810963	0.00784267575780269	cg12859943	-3.01105401982732	0.0229408098960272	cg09705243	-2.97862880791102	0.000105946201214588
574	cg02770073	-1.15375460059371	0.000372558865866369	cg21783852	6.22888749981359	6.91708725611609e-06	cg06961284	-3.08501390153123	0.00658966452210485	cg16090801	1.2463935991687	0.00320991431870859	cg08544192	0.524395794098197	0.00249855569457596	cg02464026	-0.550977371472926	0.00784431114955271	cg20294940	1.07546412429369	0.0229414663746866	cg17203352	1.25617228770619	0.000106209362065049
575	cg20784591	1.66852324925927	0.000373847581614817	cg18805621	-5.37009219117452	6.91732557303652e-06	cg04327831	-0.374408124024197	0.00658966452210485	cg20095485	1.6193365073699	0.00321176512407727	cg06105669	-1.57694824178638	0.00249855569457596	cg26498247	-0.931635784090962	0.00784431114955271	cg01780164	-0.514812974538724	0.0229414663746866	cg02509058	3.9068599220167	0.000106771561504317
576	cg14153041	1.16982529339593	0.000376866051153622	cg10812733	-3.25569159565182	7.02071664890147e-06	cg05896406	3.21022164975973	0.00658966452210485	cg18610541	-2.88005200608721	0.00321176512407727	cg06517599	-1.86374807812835	0.00249855569457596	cg15184749	2.44111596396964	0.00785675359315919	cg11414030	1.12607427272989	0.0229918562033794	cg22548804	2.49330415233633	0.000106771561504317
577	cg02096290	-5.60134041612569	0.000376866051153622	cg21214470	-6.41654140415031	7.02071664890147e-06	cg07029665	-2.88379018776361	0.00662862607333474	cg15553418	-1.47664004419603	0.0032246774502548	cg20305726	-1.09975424650217	0.00249855569457596	cg23052678	-0.639281504113045	0.00786086999594499	cg07595301	5.68323726447915	0.0229918562033794	cg09568705	1.99957665699031	0.000106771561504317
578	cg27331382	2.86769393470083	0.000376866051153622	cg15538243	-3.60105231210489	7.0747989425331e-06	cg14160807	-3.02973113489969	0.00664575636305078	cg01100864	1.47845516837621	0.0032246774502548	cg26065792	-0.613838355693392	0.00252558902365626	cg21277634	-2.82293956308867	0.00786086999594499	cg18194932	-0.80323174159737	0.0229918562033794	cg00542195	-1.40170653155972	0.000106771561504317
579	cg04145239	0.583150926925499	0.00037749768565441	cg19382285	-1.86573857006981	7.13949384804321e-06	cg05356848	-4.85856952942745	0.00674316384720471	cg02320937	1.60635864439278	0.00325468558082071	cg00418927	1.30580426456298	0.00252558902365626	cg17200257	-1.81007699151002	0.00786086999594499	cg00542195	-0.918247201597758	0.0230654829666802	cg01730668	1.06747488810096	0.000106890094419035
580	cg11843735	-4.59841626028824	0.000378337802909055	cg01220651	-2.01841743656173	7.16651729725891e-06	cg04469578	1.02790525996689	0.00674739799347667	cg13747878	-1.56363595901141	0.00325519024430565	cg15732742	-1.55164629170339	0.00252558902365626	cg24506149	-0.914587618616459	0.00786086999594499	cg02042393	1.5707822050244	0.0230654829666802	cg13843369	-2.98840001237431	0.000107246446476551
581	cg08479136	0.99526243669758	0.000380286271160234	cg14046365	-7.46255932501098	7.17880150798942e-06	cg02006915	1.88398498423625	0.00676642932834067	cg19419914	1.41293422617324	0.00328188022057005	cg11611676	1.16541929868517	0.00252558902365626	cg22509200	3.60196026496882	0.00786086999594499	cg24034568	2.36048080548706	0.0230654829666802	cg00676602	-3.23963383805538	0.000107246446476551
582	cg01961137	2.41857627548888	0.000380286271160234	cg09592219	-4.38532257553054	7.21730015744202e-06	cg02783970	-1.36871256731353	0.00677386287901426	cg13706079	2.59307859006929	0.00328188022057005	cg09757473	-2.8273260871776	0.00252727063667821	cg01272182	-0.763380811609661	0.00788077489271378	cg10069493	0.517388481644272	0.0230753757674865	cg20097329	-3.1739392907314	0.000107303249696472
583	cg08864083	1.64554256161747	0.000380367068974069	cg10306658	4.04988522577367	7.23867262479629e-06	cg18264820	-1.49052089116332	0.00677386287901426	cg15663092	0.973963362568787	0.00329564228260463	cg13649253	1.98783436350692	0.00253317198562143	cg16950941	-3.97413929653999	0.00792247563205461	cg01798499	1.46443844467691	0.0230842100400966	cg25751974	-1.67964011666111	0.000108392561726341
584	cg10491460	-1.48100302285002	0.000382845817108111	cg22055687	1.51582393035368	7.23867262479629e-06	cg20617328	4.14514087512904	0.00681200367888177	cg22463444	1.7311483295337	0.00331457961832785	cg24128316	-1.07927459770777	0.00253317198562143	cg17592968	2.5691238517181	0.00793746659869228	cg15390650	-0.776693988160171	0.0231626897627976	cg03679305	0.928439370110278	0.000108469583447355
585	cg09415274	-2.07635847749313	0.000382845817108111	cg24729559	-4.83378250864141	7.30214247656562e-06	cg04183188	-0.872711765826537	0.00684336168027981	cg09585751	0.724564664914441	0.00332290663771599	cg11606459	-0.6918636032107	0.00253317198562143	cg22383845	-0.969680809743708	0.00796961981121815	cg00796697	1.01738172724881	0.0231626897627976	cg23199938	-2.00010605983692	0.000108653531522995
586	cg25264630	1.9352731189092	0.000382845817108111	cg12966662	-6.97098615229826	7.41438150694069e-06	cg08404082	-2.49771116468102	0.00688909452675728	cg25355972	3.55819697155331	0.00332852751236519	cg16439608	-1.13583481130625	0.0025395804299449	cg18600110	0.80626908574486	0.00800879119684997	cg01328621	0.859877973467424	0.0231626897627976	cg09505476	-2.57846559931319	0.000110915937023735
587	cg13138919	1.46422553872636	0.000382845817108111	cg14287923	-3.20374196509917	7.41438150694069e-06	cg26023680	-1.49311073029249	0.0068999127214489	cg08110045	2.03974459310098	0.00333133695158427	cg19519867	0.772809613664082	0.00254353857475198	cg14699790	1.22786111366286	0.0080208152360092	cg15561583	2.05301129252972	0.0231626897627976	cg11832980	0.961378005889791	0.000111700521582285
588	cg06008435	1.5246208789952	0.000382845817108111	cg17245576	2.42107557329506	7.4762264127945e-06	cg06881858	-1.62418501605882	0.00690270114328424	cg23758769	-2.96269471290173	0.00333133695158427	cg06209210	0.839917444119194	0.00254353857475198	cg00945377	-1.22546027845606	0.00802679360487827	cg02911931	-0.565442934958009	0.0231856826542022	cg19340394	1.70066945140473	0.000111985771386991
589	cg24958325	1.55856277538096	0.000382845817108111	cg17208073	-5.89440586195288	7.5746152470816e-06	cg07537798	2.02533825605667	0.00693135319911422	cg19663137	-1.4416479892098	0.00333133695158427	cg07138452	0.690579675449535	0.00254353857475198	cg08109571	0.935199979881775	0.00803734719896287	cg09923032	-1.29938647749907	0.0231856826542022	cg18353597	1.96673744184731	0.000112244303795697
590	cg07737063	0.954297476102327	0.000382845817108111	cg13489987	6.40186506977864	7.5746152470816e-06	cg06500947	-4.01229887844504	0.00704347993200786	cg05780109	-2.50588433652941	0.00333133695158427	cg24363267	-0.794765417740423	0.00255480461519827	cg15416179	0.978978952617861	0.00803734719896287	cg27074890	1.14173096781188	0.0232891309762336	cg23350744	1.01786109192652	0.000112966421544866
591	cg15167579	2.03981449314725	0.000382845817108111	cg26560648	-4.34683795441484	7.5746152470816e-06	cg06972043	-0.814522484888766	0.00710230740166657	cg00538458	-1.05012346465885	0.00333349278629285	cg16142616	1.4917610364751	0.00255802455103961	cg19215386	0.778551370872381	0.00803734719896287	cg25109519	1.18329901182234	0.0232891309762336	cg04808889	0.526900489842839	0.000113211362267035
592	cg12257341	2.04268377196709	0.00038304322292142	cg12701112	-3.51046582320999	7.70313994644592e-06	cg11405531	1.94154288170512	0.00715499886830227	cg00124905	-2.01583876018993	0.00333349278629285	cg05426069	-1.34633223327668	0.00255891588418831	cg11472279	0.577443473323033	0.00803734719896287	cg21956400	1.33243248952501	0.0232891309762336	cg19432468	1.34937350031352	0.000114595218517906
593	cg01252496	1.30952914264082	0.000383086457473888	cg20619779	4.03660523460529	7.75047877338023e-06	cg03055966	-1.8748439339475	0.00716699712277581	cg11951882	1.22662328386546	0.00333349278629285	cg25564901	0.657769968080976	0.0025594963543491	cg15169007	-0.943129713149407	0.00803734719896287	cg05989100	-2.37882225974516	0.0232891309762336	cg12951216	-4.82944563534324	0.000114595218517906
594	cg26109981	0.80471738760321	0.000384452184037452	cg27086941	-2.43442923275495	7.78832778562413e-06	cg07399520	0.528796687580018	0.00718620668138143	cg10124254	1.75584208891312	0.00333349278629285	cg04639396	0.627896850271719	0.00256775097267345	cg11182257	0.575499216647542	0.00803734719896287	cg27316811	-1.10792023860808	0.0232891309762336	cg22602311	-2.40817892567235	0.000114740887985505
595	cg24897992	-5.28188781863672	0.000384452184037452	cg03291453	-5.35306771154785	7.83611552236372e-06	cg16081164	1.53492963144396	0.00723166386039432	cg22558795	2.13687390015713	0.00333349278629285	cg25031943	-1.54410221113949	0.0025744450538125	cg23509266	0.84796225751126	0.00803734719896287	cg10426797	1.81434429131311	0.0232891309762336	cg08602305	2.6224218868425	0.000114740887985505
596	cg23447960	1.89706347425936	0.000386900810726071	cg03499052	-3.94897976153226	7.8620856014907e-06	cg18472912	-1.38034087592862	0.00723951630116213	cg20197358	2.63536241686098	0.00334079875092437	cg18256985	2.31856809766622	0.00257628375869912	cg00472330	1.00557953430597	0.00804168112623346	cg20021784	-1.59738477691947	0.0232891309762336	cg13893036	0.735644671620386	0.000114740887985505
597	cg00231966	7.40864513069488	0.000386900810726071	cg23274377	-5.51145259785198	7.90173675780124e-06	cg07432643	4.22736841645632	0.00725163068270387	cg25294539	-4.09254710953196	0.00335679815937263	cg06834431	-0.641934175159704	0.00257628375869912	cg06397163	-0.942921357478779	0.00805621665398222	cg23560640	-0.829154699998398	0.0232891309762336	cg00533749	0.964048313133977	0.000114920614823488
598	cg13432048	1.94445448186684	0.000391374359373069	cg13781843	-3.63709276606665	7.90173675780124e-06	cg13084569	2.3955447226923	0.00725163068270387	cg14976978	0.983428512308075	0.00336625658763517	cg07536419	2.34928278122323	0.00257628375869912	cg04810908	1.05659236307596	0.0080726465629543	cg04243827	0.797142667636948	0.0232891309762336	cg20021784	-2.43119909473002	0.000115225284616598
599	cg23670631	-2.68325695967094	0.000396004744164368	cg17080798	2.33255151162125	8.14806568551532e-06	cg20985649	-3.75437623782875	0.00726471753543786	cg09664170	2.30643836236571	0.00339076466563687	cg23198898	0.712246320185047	0.00258663816423283	cg19971997	-1.51549461125154	0.00813159413933817	cg13746715	-0.678326883273304	0.0232891309762336	cg11343124	1.25655510202749	0.000115395598820411
600	cg08227926	-6.3431447009593	0.000401195329842009	cg08647407	-4.38667818391151	8.30052670563988e-06	cg02074238	-1.96414112760098	0.00726471753543786	cg01157919	0.788570735603323	0.00339076466563687	cg01253027	-1.87545017505511	0.00258663816423283	cg03078690	1.13862587281232	0.00814117770720345	cg05379784	0.999627694239726	0.0232891309762336	cg16204289	1.45584558435998	0.000115653724358959
601	cg26935685	1.36051287785666	0.00040123803435089	cg00918762	-3.89871394982066	8.30069482928168e-06	cg02550110	1.8843402491234	0.00732681362638559	cg24881229	0.756700657428009	0.00339076466563687	cg03363466	2.18865199544941	0.00258663816423283	cg16816602	-2.38753835692335	0.00814117770720345	cg24916281	-3.08511579877581	0.0232891309762336	cg25943661	-1.91441854198437	0.000115680288747672
602	cg27278221	1.14452496473001	0.000401338637071043	cg27338560	-6.59386390165209	8.30705599039894e-06	cg06419771	1.12565530853026	0.00732681362638559	cg23768282	-1.15897254988057	0.00339076466563687	cg13084292	2.04653770035183	0.00258663816423283	cg09999563	-1.15278087249189	0.00814117770720345	cg01119680	-1.32639888250726	0.0232891309762336	cg13395086	1.08395098903907	0.000116887989503173
603	cg02519286	-1.90881095046523	0.000403685216403474	cg14108711	-9.20238641819106	8.30882611752668e-06	cg27352765	-2.41620444643546	0.00733186095525776	cg08259472	3.22531743520911	0.00339523614943674	cg09837995	0.837640796991	0.00258672005514275	cg21572003	-2.04449711680922	0.00814117770720345	cg08884368	-1.46169014459727	0.0232891309762336	cg26286324	-3.59409303276027	0.000116887989503173
604	cg01703004	1.45490851584381	0.000407324183502361	cg17991430	1.20108289748681	8.31554106211126e-06	cg17128017	0.733689674662813	0.00737281093184895	cg16080512	-1.15854799126251	0.00339714205941221	cg03677054	-2.92820273659115	0.00259350127408435	cg26369098	-1.2699947870666	0.00814117770720345	cg12637615	-1.21500112089839	0.0232916226809081	cg25782696	1.70468713710164	0.0001177627333592
605	cg06443863	-1.52589120494639	0.000407324183502361	cg21567022	-4.44715818817455	8.31554106211126e-06	cg19730687	2.8050457699251	0.00737281093184895	cg09615501	-1.03029015584446	0.00339722449131515	cg11950415	-1.16649492582815	0.00259350127408435	cg16586913	-0.594879079882798	0.00814117770720345	cg09193923	-1.10466385624529	0.0232916226809081	cg19241377	-1.9886578594892	0.000117993688294183
606	cg19846500	-0.715385565385122	0.000407324183502361	cg01372241	4.45199861453833	8.39943229089808e-06	cg11976831	1.66730383572919	0.00744520841697685	cg15649083	2.50841542319682	0.00339722449131515	cg10225389	1.58817307378752	0.00259575968708723	cg01830100	1.20165117857576	0.00815395539829324	cg01157872	-0.930641465251017	0.0232916226809081	cg12006206	1.10925676972246	0.000118335256813857
607	cg05135596	0.844386601697777	0.000410483845093955	cg13576956	6.96603356785934	8.39943229089808e-06	cg05464016	-2.26924662246471	0.00744520841697685	cg17909464	0.537747671568332	0.00339734577604968	cg00595828	0.770347908117031	0.00259734718994607	cg11624116	0.885578593720346	0.00815395539829324	cg15128365	-1.43877402244202	0.0233795083169468	cg16764408	-3.74143238342457	0.000118335256813857
608	cg05367087	2.21820544727995	0.000411894244232959	cg23018838	2.01207856122793	8.60375233859211e-06	cg16923290	-2.40874610539749	0.00744520841697685	cg00426903	1.75434403677379	0.00339734577604968	cg09873510	3.41291153363488	0.00259734718994607	cg20021784	-1.70842867441981	0.0081870280416681	cg07493307	-1.25594119616015	0.023383831772505	cg09130089	-5.00595660472909	0.000118761130227509
609	cg27090191	1.34539317799036	0.000418367440648257	cg05073010	5.20110232167963	8.7037839913371e-06	cg13821038	2.18786832472732	0.00744520841697685	cg18385824	3.04841730338917	0.00339734577604968	cg02711904	-2.47255895269346	0.00259734718994607	cg11087939	-1.31779530101798	0.0081870280416681	cg22985036	1.82634370909327	0.0234877800008571	cg18089324	-1.31477204832282	0.000118761130227509
610	cg20999799	1.66206443894742	0.000419168094152986	cg02359186	3.65827234481437	8.71374046799173e-06	cg08054430	-2.73533429772985	0.00744520841697685	cg11069749	-1.12382956574946	0.00339734577604968	cg15866011	0.842527917840631	0.00259734718994607	cg11955290	1.1574551427302	0.00819577726284047	cg11114928	1.18081451184704	0.023595379780103	cg09605432	-4.56939257410444	0.000118984435536102
611	cg16792560	-3.97179571550159	0.000421113738966572	cg26571093	1.16978670883538	8.71374046799173e-06	cg10965041	4.45178365554865	0.00744520841697685	cg20152126	-1.84163083679869	0.00339876431381559	cg07870177	1.35526927161476	0.00260886389603624	cg03332113	-0.953084239396699	0.00826444063951227	cg23676369	0.917758859688742	0.0236035480779772	cg19752891	-0.984299552286181	0.000119496789027437
612	cg10956403	-1.71351438626438	0.000423377049609585	cg19635805	2.30487450817252	8.77468276558836e-06	cg22957235	-2.13363905291617	0.00744520841697685	cg07920739	2.44965193040374	0.00340741217427128	cg24430517	0.703093812571221	0.00260886389603624	cg05054096	0.490118064476684	0.00827002327402984	cg12674201	0.691239525511165	0.0236601970770358	cg18958224	-4.37523758608984	0.000119496789027437
613	cg14712058	0.943345850233144	0.000423377049609585	cg22455342	-4.93059908262163	8.80888623317922e-06	cg13935694	1.06111821874099	0.00744520841697685	cg13133835	-2.00163188450781	0.00341128610466507	cg19950139	-0.749315215961418	0.00261776664365983	cg02454982	-0.831443282344785	0.00827002327402984	cg25576706	-0.686376830714749	0.0236670571721439	cg26413174	0.692263491104768	0.000119496789027437
614	cg21736411	-4.32772507102276	0.000423377049609585	cg17999393	3.96736064089377	8.85318597702249e-06	cg22742060	2.98986728496574	0.00744520841697685	cg21565415	-2.8983615999417	0.00341128610466507	cg06054099	-1.92241030791154	0.00261776664365983	cg25678587	-1.11584136474085	0.00828378478257435	cg09556654	2.09218710340042	0.023672593132159	cg02360173	-3.5182619034123	0.000119521597396456
615	cg05768331	1.27317361085352	0.0004237473702816	cg20581070	4.36867150148689	9.05941092664754e-06	cg16756309	-1.63221294644371	0.00744520841697685	cg22479388	-2.16578273120908	0.00341933663053303	cg02418073	-1.45710598533733	0.00262382249489373	cg14339779	-2.46575940918213	0.00828493430515536	cg16399182	1.59754808943104	0.023672593132159	cg17907200	-4.52163416580163	0.000119992735473957
616	cg25799032	0.95158383187571	0.0004237473702816	cg18335316	4.76366096753857	9.18704971046215e-06	cg17896808	-1.50935269144574	0.00744520841697685	cg21871952	1.24392331730463	0.00342506274442019	cg25716065	1.88428415295707	0.00262382249489373	cg03046264	0.682261364228147	0.0082996668811361	cg06157116	0.824419040972078	0.023672593132159	cg26614073	1.33809996764852	0.000121079388671114
617	cg00196167	-4.83789828105793	0.000423749935813886	cg00856041	-4.14958155204506	9.21610714149882e-06	cg05669873	1.14424168551616	0.00746887278259441	cg17560720	1.0570331683159	0.00344222461363461	cg02527529	-1.06560928184062	0.00262382249489373	cg08750501	1.5618895525945	0.00830363322323527	cg10610323	-0.66304453782063	0.023672593132159	cg02310882	-2.68705349968063	0.000121517143211986
618	cg18839255	-2.01256556785428	0.000426707031282594	cg23313235	-1.04631445053968	9.32955726944647e-06	cg01609691	-3.11052153200147	0.00749864573735755	cg23408642	-0.996103244910854	0.00344242872632158	cg18976321	-0.925686718905918	0.00262382249489373	cg09964361	-1.45689288897079	0.00830363322323527	cg23161735	0.951796134414114	0.0236747793940552	cg23601412	-2.7550827403131	0.000123319799404377
619	cg22146737	-4.88037735880706	0.00042747977803034	cg09195321	-1.39356085045519	9.46131327122949e-06	cg10765992	-1.46665168545192	0.00750961431691516	cg16622176	1.31475202331801	0.00345445232781067	cg25026401	1.01023811938512	0.0026302141401034	cg20036377	-3.84487188409181	0.00830363322323527	cg15416179	0.909218589121468	0.0236747793940552	cg22464570	-2.29509051905746	0.000123319799404377
620	cg02526392	1.55479438106528	0.000428520516209117	cg06024099	-7.64614925984142	9.5644828957342e-06	cg02967055	4.14057274030458	0.00750961431691516	cg22579224	-0.473004996313205	0.00345445232781067	cg15753644	0.740874904758921	0.00264555151939387	cg18410168	0.985066085153976	0.00830884809030023	cg26640276	1.01252720052203	0.0236747793940552	cg04804545	1.84773753147864	0.000123319799404377
621	cg27502078	1.21217693689554	0.00043158001339774	cg08001107	1.96883533766667	9.59552576202627e-06	cg04201271	-2.44518392712586	0.00750961431691516	cg04910149	2.33055027209782	0.00345445232781067	cg18868478	1.7518879238938	0.00264804910332532	cg23831998	2.0685987744511	0.00830884809030023	cg03687878	-1.90472971436841	0.0236747793940552	cg19380001	1.09921296468405	0.000124962829529127
622	cg11404759	-1.20874946026557	0.000433018197595382	cg24676409	-2.07956752243262	9.61670830808138e-06	cg21137005	4.5141992001534	0.00754421184360345	cg12320351	-1.03067460869819	0.00346784182391769	cg24425727	-0.673493764627703	0.00265714978889439	cg02613809	1.15121057642558	0.00830884809030023	cg10762047	2.08628447947828	0.0237361411218658	cg09262559	1.93694575125936	0.000125038867361362
623	cg25551287	-4.44065377732082	0.000436261748981756	cg25593911	-5.23618391530041	9.67805428038461e-06	cg02056268	-3.93781409613227	0.00756032186959487	cg14502933	-0.629372095374291	0.00348588018708115	cg11855699	-1.56645644835153	0.00265714978889439	cg17398808	-1.68162055912102	0.00836237632302987	cg11950415	-1.01184289454265	0.0237361411218658	cg20804828	-1.56971667989561	0.000125038867361362
624	cg13118906	5.00032879926889	0.000437438856152411	cg07233135	-2.71536170564158	1.00102751967275e-05	cg13900023	-0.881399096177023	0.00756583998522515	cg09903456	1.71085401470752	0.00348670813679388	cg02696607	0.743225184694018	0.00267202929100992	cg17924044	-0.834396803489966	0.00850029275925865	cg22424056	-1.11747298719543	0.0237361411218658	cg27252197	-1.27506569003361	0.000125038867361362
625	cg00833524	-4.2303229893677	0.000440670489804744	cg15654594	3.37246630248527	1.00545711964347e-05	cg10189324	-1.1324037113815	0.00758572169294991	cg09564970	-1.27979139420638	0.00349630796538282	cg16666973	2.28387644490089	0.0026783980342202	cg10537484	-1.30017195841297	0.00850029275925865	cg27468947	1.33920926401022	0.0237361411218658	cg09921707	1.19059840236104	0.000125038867361362
626	cg14764050	-2.68529439311761	0.000444925756060496	cg07390377	4.92043708065188	1.00545711964347e-05	cg14644523	-2.82488436283339	0.00758572169294991	cg07644698	-2.5908380092804	0.00349703324328276	cg05379755	-1.70256690760037	0.0026783980342202	cg07537443	1.83746873036956	0.00850029275925865	cg13825876	1.06308855504836	0.0238927693051059	cg09641262	-1.87540047856936	0.000125827454770057
627	cg11663302	1.01608528252024	0.000445108318633716	cg13124263	3.48502539260459	1.00545711964347e-05	cg15459336	-1.94241068419094	0.00760391396034385	cg02101403	-1.20954662470949	0.00349703324328276	cg27567880	3.7443891352683	0.0026936281294078	cg07880727	1.08747739806742	0.00850029275925865	cg09406004	0.32423861634044	0.024110502864026	cg23301378	-1.98015200675624	0.000125827454770057
628	cg12532611	1.16668807194463	0.000445217900037716	cg07118596	-1.96133920177943	1.00545711964347e-05	cg22638195	-0.740159482787964	0.00761249474819146	cg04687176	-0.870018043971271	0.00349703324328276	cg00082656	-2.96400791211998	0.00269686202027548	cg01633282	-1.86624290555141	0.00850029275925865	cg22830091	1.3360461843511	0.024110502864026	cg14192582	-0.686121750267774	0.000125827454770057
629	cg06593258	1.67658931891473	0.000445785491922317	cg08522428	-3.45897726405193	1.03003068629704e-05	cg13338685	-2.69348429683486	0.00761708190179757	cg07948951	0.680773456470259	0.00350092190420104	cg21395655	2.0281536124697	0.00269686202027548	cg18489606	0.799045969354762	0.00853064448761041	cg22848646	-0.449943124618521	0.0241389101331235	cg03228075	3.3120047781118	0.000127612212341215
630	cg07375207	1.17561581525226	0.000445785491922317	cg02308097	-2.92106998109444	1.04134011487974e-05	cg08626560	1.06049362040627	0.00761708190179757	cg10870728	1.68835165502116	0.00352377501733794	cg09786098	0.801773110286334	0.00271096675043468	cg01872447	2.2287374874855	0.00853393576866821	cg23037918	0.888663505698628	0.0242455793907104	cg00471400	1.35481189884371	0.000127805326678245
631	cg00255054	-4.2831364708196	0.000447229751716408	cg16806696	-5.87471399386158	1.06838320775081e-05	cg10367364	-1.85542081842199	0.00761708190179757	cg21993317	1.87536987812545	0.00353527428638141	cg03507930	-0.655509565680866	0.00272444470816938	cg17489243	-2.03875949640862	0.00853438929003697	cg13273246	-2.67532212603858	0.0242681661724765	cg14083123	0.981798943043276	0.000128202171582479
632	cg13350298	-3.12700204772902	0.000448296094963641	cg01906054	3.84827082338149	1.06991853550291e-05	cg02693156	1.31513506327474	0.0076510286742492	cg00482101	2.5722875059106	0.00353527428638141	cg20728962	2.98436137291174	0.00274320339103659	cg02862461	-0.80305492976352	0.0085765536625202	cg05290231	-1.16366865232858	0.0242681661724765	cg07087457	0.718569449332233	0.000129717283858915
633	cg26715033	0.950970946948947	0.000448296094963641	cg23539688	-2.83479203179568	1.07571038574405e-05	cg12447069	4.29095540983035	0.00765469544453507	cg15723531	2.04653928256915	0.00357527144595828	cg12904769	1.54637821409727	0.00274599051043575	cg16655754	2.20404411404539	0.00863785636279246	cg17161130	1.22501442831842	0.024458321799577	cg15011721	-1.2268826589705	0.000129717283858915
634	cg02806715	1.93647631384929	0.00045071141052285	cg25237400	5.14999329543452	1.07618855574059e-05	cg16175124	-1.09256624331741	0.0076554843629028	cg23047804	4.13564888601146	0.00358262542113533	cg24498538	-0.799119139190784	0.00274599051043575	cg18047794	0.927757000350163	0.0086618024120843	cg12125484	-0.736776449313674	0.024458321799577	cg24878558	1.72615768382341	0.000129717283858915
635	cg05825788	1.41116846257223	0.00045071141052285	cg18532215	2.85543598898787	1.08084209111435e-05	cg03879251	-3.71445797637798	0.0076554843629028	cg00400869	0.890713938988917	0.00358410169734444	cg02308793	0.698263034791991	0.00274599051043575	cg03176143	-1.205050491903	0.0086618024120843	cg06796996	-2.79910548619524	0.024458321799577	cg06289320	2.08572305253494	0.000130002917306677
636	cg11787346	-0.85332121932858	0.000451446415208858	cg15246232	4.06333095913054	1.08084209111435e-05	cg00831931	1.35442566170595	0.0076554843629028	cg24404672	-0.998405062970374	0.00358410169734444	cg27607584	1.22777367172677	0.00274599051043575	cg19014002	-1.19120125171761	0.0086618024120843	cg23240927	1.23056477502287	0.024458321799577	cg16760684	-5.23335703779767	0.000130002917306677
637	cg00385142	1.05845802922553	0.000451446415208858	cg15658931	1.97019768310245	1.08151333270261e-05	cg00848394	-2.02287271037266	0.0076554843629028	cg18054492	-1.48808814399002	0.00358410169734444	cg18296929	0.369880968092441	0.00275771584692307	cg00683266	-0.769204063452536	0.008687965225757	cg05012620	1.43976018084927	0.024458321799577	cg09105898	1.3970368957333	0.000130002917306677
638	cg25014228	0.710401119102132	0.000451446415208858	cg07240673	-2.69258048320897	1.10069792366697e-05	cg06689619	-3.27753410056039	0.0076554843629028	cg01586609	1.74730930084607	0.00358410169734444	cg22629342	3.12668876957635	0.00277347372974356	cg22922289	-1.14020175140791	0.00879104882312741	cg14001518	1.20320280809384	0.024458321799577	cg26872045	0.552251007659953	0.000130002917306677
639	cg01231543	-0.807850620758344	0.000451446415208858	cg23380947	4.68242521918251	1.11776149837157e-05	cg08102688	-2.16910355894779	0.0076554843629028	cg18770690	-3.63945974606416	0.00358410169734444	cg02192976	1.63791500561993	0.00277347372974356	cg14131256	-3.40791004708513	0.00879104882312741	cg14745748	-0.304329362895639	0.024458321799577	cg16520357	0.931799443711338	0.000130002917306677
640	cg08146717	-3.48638249260534	0.000451446415208858	cg16549618	2.13465020434241	1.12196920465494e-05	cg19767709	-1.13960237757515	0.0076554843629028	cg08714895	0.941705778919939	0.00358410169734444	cg23097509	1.21311700486441	0.00277347372974356	cg01002508	1.32169835533661	0.00879104882312741	cg02375649	1.33984167572447	0.024458321799577	cg05444553	3.76031450654599	0.000130002917306677
641	cg00886812	2.63381756053974	0.000451461654124312	cg02436346	1.75005781744819	1.1275248297011e-05	cg20603637	-0.931432266842376	0.00767988298061792	cg13980623	-1.62005090779106	0.00361695982967174	cg10007519	-1.09757477166092	0.00277347372974356	cg18231583	1.1814153007466	0.00885376803813515	cg10276433	-1.51994100228554	0.024458321799577	cg17874034	4.16202258953732	0.000130002917306677
642	cg06925387	-1.65234940410957	0.0004519440476559	cg24684095	-7.0200024516183	1.12885874934133e-05	cg23047804	3.94172714366712	0.00770022758952549	cg17541103	2.65889501702016	0.00362228380477672	cg03008727	2.06351558509203	0.00277347372974356	cg15815375	0.562656447987208	0.00891631000776362	cg22389991	0.594913332922888	0.024458321799577	cg18802720	2.77903314824241	0.000130002917306677
643	cg00306298	-0.924755902642137	0.000453850520834084	cg10356060	-7.91681017982433	1.12900530016464e-05	cg19139899	-1.00990350546293	0.0077279844345653	cg24661306	-1.00696823473081	0.00362459617098676	cg21963179	-0.877286600427741	0.0027861677772706	cg04785916	-0.377676879326283	0.00892980486179653	cg09457752	-0.61450198686188	0.024458321799577	cg00487324	0.617449230211446	0.000130002917306677
644	cg22219587	-4.50622199218833	0.000453995601306108	cg07510080	-6.09554717260022	1.13659794454255e-05	cg15543167	2.20058717563844	0.0077279844345653	cg27408637	2.86774271519159	0.00362794469320454	cg26689716	1.88549055376603	0.00278749789368829	cg07887891	1.27036828875481	0.00907549955862309	cg04033835	0.652903192606606	0.024458321799577	cg21966631	2.21582095048583	0.00013006545924982
645	cg08776331	1.15094321311244	0.000454148971921246	cg05307864	-3.77910578785665	1.13659794454255e-05	cg22065423	1.93676059894576	0.0077279844345653	cg00643111	1.00033807365692	0.00364645808624057	cg20996918	-0.902655128251368	0.00278749789368829	cg26398867	1.17885592808162	0.00911835336256718	cg03882030	1.16778860380171	0.024458321799577	cg10308934	-4.78964805518425	0.000130191344730369
646	cg20095485	1.96913438030509	0.000454148971921246	cg14538146	-2.43234371280399	1.15208294920332e-05	cg16306515	5.0355570876059	0.0077279844345653	cg06836084	-0.738841896105773	0.00364995202037926	cg19832322	0.609111001486234	0.00278749789368829	cg06763472	-1.52614365648954	0.00916590843661422	cg16818627	3.28219363108619	0.024458321799577	cg11753765	-1.14392277427986	0.000130960393436192
647	cg07369212	3.73612127121992	0.000454490850978591	cg27322545	-4.75338123302647	1.18212222523227e-05	cg04794593	2.45409387412544	0.00776581700729086	cg26795934	-1.3226677226071	0.00365819930000608	cg15210992	1.00626803085437	0.00280370587720805	cg02446366	-1.16454485460333	0.00916590843661422	cg25722423	-1.42030164408118	0.024458321799577	cg21183404	-5.24921387336913	0.000131711888446302
648	cg10866415	1.33214685931507	0.000457005694921556	cg17799052	1.88257747777616	1.18808524883207e-05	cg17640165	-2.22146011158207	0.0077689683359926	cg16860439	-1.14445851801575	0.0036606078037668	cg11783318	-3.75436812431254	0.00280401249560573	cg17503711	0.889660121392411	0.00916590843661422	cg15870552	-1.43072644562643	0.024458321799577	cg27508021	3.79807062355507	0.00013250826493606
649	cg25342699	-0.61633464157151	0.000457703946333813	cg10303286	-3.03578055369776	1.18913738136627e-05	cg19941370	-1.0800137322539	0.0077689683359926	cg05005235	-1.82733595922069	0.0036606078037668	cg04197135	1.33365374511304	0.00280420871571735	cg05308976	-0.759593011937676	0.00922442444333448	cg13965908	-0.859035065971812	0.024458321799577	cg03194012	1.56916390354186	0.000133594667456819
650	cg08757037	-5.2062172336134	0.000458580291961338	cg03329833	4.54297588097781	1.19222801062348e-05	cg17711348	-0.575736931193502	0.0077689683359926	cg11843735	-3.6660048221778	0.00367627458755245	cg01093801	1.41139864389171	0.00280420871571735	cg18970929	0.653730927147119	0.00923616596450752	cg16846069	-0.800464164179504	0.024458321799577	cg02214672	-2.00420165440445	0.000133594667456819
651	cg24399395	-0.729295995666849	0.000458711857127908	cg18766336	-5.2174113258098	1.19414562366548e-05	cg25923062	0.9538741518703	0.0077689683359926	cg12725474	-1.2824275432065	0.00368509277220818	cg25632093	0.667147169340395	0.00281129604185451	cg04876084	-1.18480032484354	0.00929759220660025	cg24516516	-1.97824097311867	0.024458321799577	cg00561739	1.08191168447536	0.000133594667456819
652	cg05721189	-1.08582157938853	0.000458711857127908	cg23936390	-2.23375475330734	1.19988434395264e-05	cg17006042	1.72582298774541	0.0077689683359926	cg01928807	-1.55062522653981	0.00368509277220818	cg05629704	1.05000545889478	0.00282170378968325	cg04307297	0.717561646005444	0.00936865142987582	cg26580391	1.73933558311433	0.024458321799577	cg05375160	2.74952240899423	0.000134085869277029
653	cg10553204	0.719802088217754	0.000461759752983607	cg02917772	-1.53454820203838	1.24877652076004e-05	cg12505415	0.663974741251502	0.00784850633641069	cg23714751	1.62087784913709	0.00368509277220818	cg15261751	-1.78335140055778	0.00282170378968325	cg15390554	-0.756732923720436	0.00936865142987582	cg22764639	1.58457942318804	0.024458321799577	cg13912573	0.573794443657233	0.000134085869277029
654	cg02388537	-1.19648111737067	0.000467179331695347	cg17336761	4.58940483456509	1.25691661448546e-05	cg13733787	-4.31602307087449	0.00784850633641069	cg21711868	4.14455450991688	0.00372558293904886	cg18983789	0.828096540243163	0.00282170378968325	cg13204234	-0.502622460567622	0.00938395166692512	cg22753611	1.16499839577962	0.024458321799577	cg04171329	2.11245771057008	0.000134085869277029
655	cg22890571	1.43315251192918	0.000468113799591429	cg15020079	-4.69910962661745	1.25841407828262e-05	cg01313622	-1.14801442212651	0.00784850633641069	cg20232653	1.24917315032763	0.00373086032197028	cg23536293	-1.45017132057865	0.00282170378968325	cg12695158	-1.97909892253301	0.00941204492460689	cg09220756	-3.37002527891871	0.024458321799577	cg15272908	-3.17397183420176	0.000134085869277029
656	cg24446969	1.47546622100892	0.000468921286928183	cg15273366	-4.01016773108273	1.26304932810025e-05	cg00114724	-4.07653593532259	0.00786306562363702	cg25394782	-0.758875110382008	0.00373273766753472	cg10146011	0.629317697550703	0.00283028364333832	cg23108580	0.987009448901376	0.00944980557032274	cg16074101	-2.32729338234159	0.024458321799577	cg26797238	1.20904349160124	0.000134162004011008
657	cg09233730	1.05226592593817	0.000470308325383862	cg18937561	4.71880821200222	1.26556095591177e-05	cg23016695	-1.1412888170108	0.00786306562363702	cg10705488	-1.87989360885749	0.00374302210824609	cg00546936	0.757406586160654	0.00284358123839967	cg16483388	-1.19916390355931	0.00944980557032274	cg14639704	0.866010120156752	0.024458321799577	cg11555384	0.973919069804876	0.000134162004011008
658	cg03605029	1.94778221314741	0.000470308325383862	cg11669606	3.06659591783321	1.27003307314887e-05	cg04390141	-0.918969130598738	0.0078651510819335	cg12944017	0.964077662181707	0.0037543100304075	cg11969755	-1.60364323186282	0.00285829919292563	cg22807707	0.606486973211288	0.00944980557032274	cg07270153	0.755233157452446	0.02446502574151	cg17522332	1.33392431309712	0.000135215676551755
659	cg21155515	-0.960623452174115	0.000470308325383862	cg14146092	-3.6936638975819	1.27128407247818e-05	cg05150641	2.98601884297197	0.00786697679302683	cg14838738	1.57226084391692	0.0037543100304075	cg17927376	-1.71265559669804	0.0028609837111197	cg04316564	-3.31934694433513	0.0094555726734396	cg02990793	-0.648162728907167	0.0244984332287307	cg01974181	-1.70780014964059	0.000135225315214173
660	cg08315145	1.19573769858422	0.000470308325383862	cg08922515	-3.19446236028575	1.2814725597265e-05	cg12649539	1.42722386894486	0.00789701448244112	cg22829799	0.771766964843918	0.00377317363887887	cg27416283	-2.80794258673244	0.0028609837111197	cg25432518	0.864867993122108	0.0094555726734396	cg12154153	1.23778544023097	0.0245300316864396	cg09990882	3.24925656491825	0.000135225315214173
661	cg20561984	-5.19016955960196	0.000470308325383862	cg00509610	4.21312333035404	1.28456815150149e-05	cg19392754	1.11559196864973	0.00789701448244112	cg17196057	-0.420083191734234	0.00377544323341033	cg11840300	-1.16681105016741	0.0028609837111197	cg26300787	-1.57606340115611	0.00948621718066464	cg13521831	-0.734123694947518	0.0245300316864396	cg02842991	1.33635826407957	0.000135225315214173
662	cg01248488	1.33413634541021	0.000470308325383862	cg00213870	-2.03309421881339	1.33561370654792e-05	cg16458021	-0.940760255435686	0.00789701448244112	cg19050836	3.15516830570585	0.00378163012259142	cg15991124	1.18282431350981	0.0028609837111197	cg00475258	-1.58941661559001	0.00958282209008291	cg12746246	-1.41816473481713	0.0245300316864396	cg22584138	3.3304804446636	0.000135225315214173
663	cg24430668	2.2163217709414	0.000473082016665581	cg25391673	2.75006762112462	1.34373722445248e-05	cg16984522	1.25766993881563	0.00789701448244112	cg27446047	3.75047545852098	0.00378163012259142	cg10513359	0.819203724867556	0.00286428313481522	cg03193715	-0.628382578072967	0.00968167831725099	cg27512716	-1.21899708783804	0.0245300316864396	cg04209749	-0.993325560499459	0.000135225315214173
664	cg06211904	-5.19698591629318	0.000476878487586137	cg00697829	6.10655114818797	1.34373722445248e-05	cg06807993	-1.45635825151605	0.00789701448244112	cg00475606	0.980163436088988	0.00379096937423331	cg09251197	0.708794058117268	0.00289156503915654	cg14520214	0.615409073308111	0.00968167831725099	cg07878481	0.882333429109988	0.0245300316864396	cg14637870	-2.27315796638988	0.000135225315214173
665	cg20564026	-2.80064973220079	0.000478722344105711	cg03540450	-3.83525438162447	1.34373722445248e-05	cg13257371	-1.46715630782141	0.00789701448244112	cg22748211	-2.23215320898848	0.00379906102138511	cg05664664	1.98556401091426	0.00289156503915654	cg23498106	-2.11113452331322	0.00968167831725099	cg01710607	-0.842086628025605	0.0246373428493553	cg23997871	1.18116780513173	0.000135225315214173
666	cg05957761	0.958141843903643	0.000478722344105711	cg03938507	-2.7084331714866	1.35332353250778e-05	cg25961246	-3.93371264912999	0.00789701448244112	cg00861669	-3.02303807949538	0.00380875777660277	cg01993865	-1.89810719269598	0.00289156503915654	cg02297801	-0.711557447495499	0.00968167831725099	cg10538214	0.980763404854339	0.0246373428493553	cg18123911	-4.35445614045964	0.000136196734264133
667	cg17053201	0.715275237652235	0.000478722344105711	cg27532130	5.42507538710398	1.35619625949039e-05	cg22917801	1.8952396778256	0.00793091457195303	cg14614694	1.73255302526673	0.00382412074276643	cg18510665	-1.67206396325326	0.00289156503915654	cg03479403	0.756279013983209	0.0096901501305866	cg07651252	1.69325659136012	0.0247300560546594	cg25541666	1.9195730164998	0.000136506819378256
668	cg06439301	2.14714167558676	0.000478722344105711	cg06459916	2.03794123911223	1.35851435784016e-05	cg02961109	-0.952188199016491	0.00794339500056468	cg14590560	1.53782395318254	0.00382412074276643	cg16267263	1.07391174916055	0.00290929946936821	cg21041794	0.793154065785672	0.00969121313194108	cg15769876	1.08559700228078	0.0247300560546594	cg18704543	-1.2796744723238	0.000136911842740185
669	cg16667275	2.67599401233309	0.000482451458318824	cg05931571	-3.04334241718226	1.37106184092923e-05	cg20795891	-2.2077539053697	0.00798017717776334	cg26156565	-1.68632232527872	0.00382412074276643	cg16128122	1.22021732696018	0.00291129039902992	cg27185512	-1.77593954053512	0.00969927972325021	cg07643096	1.40994670613896	0.0247804389432851	cg26327947	0.952622763099074	0.000136911842740185
670	cg26945813	5.43082541783435	0.000483411471313817	cg12898955	5.01812330797301	1.38219916881702e-05	cg00332745	1.22064420360933	0.0079988739608804	cg05405747	1.96086637067231	0.00386007251965966	cg04396998	-2.10118790094565	0.00294789140298995	cg12678191	0.816735817916828	0.00973216664237181	cg24464641	-2.99236362065313	0.0248958639570678	cg04563643	-1.47108523671583	0.000137097097222839
671	cg25066961	1.01828711115898	0.000484192447735048	cg00042914	-10.9517131830054	1.38426026389146e-05	cg06246941	1.52101722114551	0.00803977615019766	cg16674433	-0.428757227985477	0.00386007251965966	cg21820281	-1.11879574110982	0.00297834665829125	cg10016321	0.81407283312456	0.00973216664237181	cg24173246	-0.773829872509822	0.0248958639570678	cg21045464	0.542848584891008	0.000139389960467055
672	cg06734634	1.76557721086944	0.000484192447735048	cg23058613	-3.7178431411611	1.38818868073225e-05	cg12326308	4.01210897862964	0.00805013328450049	cg20616125	2.04201704397942	0.00386007251965966	cg02372529	0.738025169253981	0.00297834665829125	cg02712474	-0.418978341572054	0.00973216664237181	cg03960279	-1.0371673753	0.0248958639570678	cg03541369	-0.834351949844967	0.000140077944270976
673	cg11362250	-1.10169119831489	0.000484192447735048	cg07181702	-4.15879175839616	1.40002384605695e-05	cg07131093	4.47309321607859	0.00805273123086089	cg22938319	-0.383529619034409	0.00386007251965966	cg04090712	0.679010881819737	0.00297834665829125	cg04791503	-1.7170382961403	0.00973216664237181	cg20386875	-0.902651376113637	0.0248958639570678	cg12778969	0.910431405212678	0.00014096953778076
674	cg17140797	-5.01899244856948	0.000484192447735048	cg13830081	2.58954587186947	1.40306607339343e-05	cg13045294	-0.62207517628398	0.00805273123086089	cg04420294	2.14380531032709	0.00386007251965966	cg07445585	1.15290799361427	0.00298083992965739	cg09102017	-1.10313348193503	0.00973216664237181	cg04226691	1.36074207728965	0.0248958639570678	cg24581852	1.29133117944013	0.00014132943711572
675	cg04426832	-1.61768278072261	0.000484192447735048	cg00932677	4.69300888390438	1.41213081730146e-05	cg00581848	2.05389723050113	0.00805273123086089	cg12298905	4.67632472204375	0.00386007251965966	cg00203466	1.42966722432479	0.00301734681950426	cg20597139	0.755209724505447	0.00973216664237181	cg22722777	0.679200525400318	0.0249983655595933	cg13834896	-2.91467155000299	0.00014167562633584
676	cg18593654	1.1556584961012	0.000484777418514282	cg21489646	3.13702703057035	1.41244632742781e-05	cg04492287	-2.27455372270362	0.00805273123086089	cg08697310	-1.23472094071597	0.00388543148812316	cg01934962	-1.397214992033	0.00301993837343014	cg22007893	3.76870847542094	0.00973216664237181	cg23897927	0.78336273317141	0.0249983655595933	cg22040469	0.44535804371312	0.000142591039496092
677	cg03632823	-0.578615421097659	0.000486130855840733	cg05622261	-5.23623624735256	1.43604055355774e-05	cg12773866	-1.22041420878401	0.00805273123086089	cg10626959	1.87009278514243	0.00388658573740349	cg10795579	1.13758503866716	0.00301993837343014	cg12978232	3.00621685716814	0.00973216664237181	cg14772227	-0.691839985023272	0.0251144885855859	cg27241909	0.754029318467497	0.000142708679974452
678	cg16699676	4.46276601002588	0.000486130855840733	cg26426885	-3.40524837438611	1.43777885556714e-05	cg04558973	-0.586015441177998	0.00806069160165091	cg03387081	-3.32353468278703	0.00388658573740349	cg14839386	-2.14485487275671	0.00301993837343014	cg24370586	-0.634503406710365	0.00975193762160341	cg22519702	0.90307687414595	0.0251456612088669	cg20983183	1.54465855758566	0.000142708679974452
679	cg03803008	2.03063175380495	0.000487353098988414	cg09887075	-4.72541086736148	1.44273766264582e-05	cg17591198	-1.88441406102605	0.00806992971117778	cg07070608	-0.758294390380025	0.00391078380118376	cg18334121	1.02882180509994	0.00301993837343014	cg06914817	-0.722161049035363	0.00983745439303396	cg24892628	1.23208903811304	0.0251456612088669	cg18972225	-2.79878146036379	0.000143031288315333
680	cg13430439	5.41747405556122	0.000488220868749349	cg04197634	3.46118263720878	1.4713463799323e-05	cg08096367	-0.577125763032145	0.00806992971117778	cg21716443	1.24091175880486	0.00391186743827318	cg26140833	1.49777412859648	0.00303721892018734	cg24866437	-1.13591546690249	0.00983745439303396	cg26667462	-0.973939581375903	0.0251503773825485	cg21466939	2.59294912719492	0.000143031288315333
681	cg01031597	1.62077643517198	0.000489039402515755	cg21210496	5.85298608845021	1.4983179665503e-05	cg27212213	-2.96565412237071	0.00806992971117778	cg26440361	-0.811291732143729	0.00393608285589842	cg10354474	2.42334435431495	0.00303721892018734	cg10081115	0.652716327765934	0.00983745439303396	cg21404373	0.548913788276848	0.0251503773825485	cg09426508	-0.945826299019833	0.000143031288315333
682	cg14442730	1.2830526731589	0.00048957913902222	cg07267984	4.51311704745658	1.50084304555494e-05	cg14086927	-2.74175685748445	0.00806992971117778	cg10729824	4.10570995714011	0.00393608285589842	cg02436346	-0.866941500838162	0.00303732628573362	cg21561470	0.985992239526321	0.00987747265819518	cg17588350	0.976407706799379	0.0252729027086829	cg02261915	0.809174294221148	0.000143031288315333
683	cg25712246	1.28778962021783	0.00048957913902222	cg22037292	-3.76548087525096	1.52959708811554e-05	cg00989002	1.03044821172874	0.00809701754837556	cg19887502	-1.99841450080746	0.00393608285589842	cg21526004	-2.34843835494333	0.00304313581765247	cg27594095	0.71962636641908	0.00992799064893829	cg10746326	1.57506672357759	0.0253167115785251	cg13822446	-1.13248128762148	0.000143031288315333
684	cg02128655	-4.88682079819784	0.00049023405960741	cg06690564	-4.32411582596056	1.54844779140179e-05	cg01558242	-0.651011907441574	0.00809986531266321	cg09106932	4.07700564272176	0.00396134374357017	cg15891827	1.42394082054668	0.00304420544564411	cg21889519	1.53470175016767	0.00992799064893829	cg02639117	1.39630848710543	0.0253167115785251	cg24117657	-2.9811371803161	0.000143632889404744
685	cg23362473	1.70074607828907	0.000491298804328383	cg01520321	4.4328700410403	1.55820182139751e-05	cg11412793	-0.966122500777568	0.00811408376871723	cg06340161	0.832918152760581	0.00398163192756814	cg21567625	0.754234031994829	0.00304420544564411	cg04648087	-2.24141156604917	0.00992799064893829	cg27041069	2.2445290864922	0.0253167115785251	cg15017119	-2.09939235683933	0.000143632889404744
686	cg17993204	-0.876875758023069	0.000491298804328383	cg16442712	6.48167635205409	1.56534041932587e-05	cg03259188	1.27567474638798	0.00818909537774155	cg07852793	-2.10533783000396	0.00398163192756814	cg23838249	-1.31133443337262	0.00305832298348634	cg11413982	0.795073158139636	0.00992799064893829	cg11106060	1.49084712285405	0.0253633640436817	cg17101086	-1.52379810902457	0.000143893105113845
687	cg03976208	2.08671493070661	0.000492469924633066	cg11848015	1.61239316976788	1.61274597653449e-05	cg09880207	-0.662849528347647	0.00818909537774155	cg27099023	2.09213444229434	0.00398163192756814	cg17644903	1.80985365710464	0.00305832298348634	cg10792309	1.07697132356657	0.00992799064893829	cg12754019	1.24404375536245	0.0253967717812327	cg25573066	0.968424537823001	0.000145477021009286
688	cg13673837	-3.92745073330191	0.000493377823360897	cg26206632	5.92170707394887	1.61274597653449e-05	cg25030844	-1.0789614436726	0.00821666924147834	cg05275589	-3.14840970093497	0.00399303888802086	cg11954557	1.44591597833397	0.00305832298348634	cg05132124	0.941333725627659	0.00992799064893829	cg03988568	-0.40177246525925	0.0253967717812327	cg02567719	-2.0390977777186	0.000145732151466131
689	cg12356431	2.68844372861757	0.000495236875761736	cg07218578	-2.75788183064912	1.61274597653449e-05	cg13865573	-1.06628668089599	0.00822752707001481	cg25883584	0.643787501450931	0.00399808838018194	cg08279231	-1.22159570538938	0.00305832298348634	cg14442329	-1.77368558855351	0.00992799064893829	cg08601628	0.578812671867504	0.0253967717812327	cg10352169	-2.46623506639162	0.000145732151466131
690	cg12755281	0.910051845320477	0.000495236875761736	cg03320005	-4.03184526502179	1.61378487711975e-05	cg08510845	1.62570634268211	0.00822752707001481	cg07162097	1.48277257509569	0.0040103872574568	cg11623503	-1.20424527153182	0.0030635898584201	cg13083529	-1.14511452079136	0.00996276231987384	cg03067660	2.02816010233228	0.0253967717812327	cg06287520	0.466101870319576	0.000146018716882887
691	cg19918866	1.06957237507732	0.000495236875761736	cg18304998	4.19978245057553	1.62476399258794e-05	cg05933625	-1.89581957089994	0.00830455551650742	cg18637746	-1.17002072793446	0.00403755503446531	cg03801128	-1.2772201606333	0.00306767724358892	cg26516510	-0.895671368637164	0.00996276231987384	cg08925925	1.23951081813636	0.0253967717812327	cg11362042	-0.757533562527167	0.000146127002453093
692	cg18394881	1.00172710883986	0.000498486159410545	cg00489486	-4.54041035360927	1.62992343224393e-05	cg06463913	-2.80111926783666	0.0083228009825542	cg20292322	1.49660673869285	0.00404408378772645	cg03330454	0.858594594630392	0.00306767724358892	cg12043200	1.07482928280514	0.00996276231987384	cg02332528	1.04074715724598	0.0253967717812327	cg07780377	-1.36750459372923	0.00014636291305529
693	cg17204562	1.27175754913152	0.000499393203192734	cg04737286	-5.19366684848787	1.62992343224393e-05	cg02655824	-2.38529821486141	0.00833605456235481	cg06842781	-1.34013393199154	0.0040507912711106	cg21784096	2.07979401015523	0.00307133267602082	cg24577159	-1.71101394390906	0.0100163291147784	cg17193151	-1.33410689566907	0.0253967717812327	cg16360420	-4.36236224492063	0.00014636291305529
694	cg05520500	1.56950168729001	0.000499940670794474	cg12868707	-5.90987279984128	1.62992343224393e-05	cg24174996	-0.98184765241601	0.0083636937511835	cg14969063	-2.05610117166677	0.00405479750612703	cg11369860	2.14087794191769	0.0030914696096707	cg11323020	1.53923943978985	0.0100717012735244	cg03166896	-2.42154566820211	0.0253967717812327	cg05518778	-1.94943182420373	0.000148239882652514
695	cg02026948	-4.96731924454801	0.000499940670794474	cg19901096	-2.48974804715455	1.64966627183654e-05	cg03846129	-1.51981311194188	0.0083636937511835	cg05303125	1.92611113393914	0.00405479750612703	cg04203950	1.04509323808018	0.00309690868663181	cg09506037	-1.4030993498455	0.0100717012735244	cg18480318	0.542971850574594	0.0254283253248711	cg27067412	1.88145957813525	0.000148239882652514
696	cg24727024	1.98718939132715	0.000500104069269874	cg04359639	4.59698059203794	1.65349668088685e-05	cg12997110	-0.876237323241574	0.0083636937511835	cg10552184	-2.56980490304442	0.00405603770890208	cg20135031	-3.15586855936004	0.00309690868663181	cg00030523	1.02439164210235	0.0100717012735244	cg01967317	-0.827352490949983	0.025450476733934	cg17244466	-2.32292728965304	0.000148524746354107
697	cg02127745	-2.52156481579387	0.000500552185568204	cg27015805	-1.87712284801982	1.66817286769307e-05	cg05578673	1.0930685204498	0.00843085838388484	cg17860201	1.64029351346253	0.00407785001980443	cg08535940	1.77470430187352	0.00310379648632263	cg15836635	0.546739551524568	0.0100717012735244	cg12687390	1.65962515650732	0.0254672355462359	cg16443242	0.67566024370036	0.000148757950621228
698	cg26016241	1.07055276734046	0.000500552185568204	cg16412776	2.3565716816455	1.68633544151613e-05	cg14371107	4.47022724173181	0.00843633306457073	cg08855394	1.57676728928532	0.00407785001980443	cg07355795	2.73282802043637	0.00310594124227428	cg10445487	0.504419285786086	0.0101028171314187	cg09629092	-3.3182476419944	0.0254672355462359	cg25116792	-2.27722063667308	0.000149245681693651
699	cg03459312	3.30161223346837	0.000500552185568204	cg11382630	-1.65955144438812	1.688628924731e-05	cg03545719	-2.10140685518784	0.00843633306457073	cg05978306	-1.36537730798676	0.00407785001980443	cg24240804	-1.26316814336367	0.00310683486132256	cg01982045	-0.675374071475449	0.0101312134788051	cg02573587	1.2048052216999	0.0254962145853299	cg26603919	-1.87906246472308	0.000151022922359782
700	cg10027557	2.30058544126692	0.000500552185568204	cg16858025	4.79623431441771	1.6968937933683e-05	cg07172476	1.4028360488943	0.00846233951339076	cg16913865	-3.36075857525558	0.00407785001980443	cg15316431	-1.82634479322215	0.00310683486132256	cg11875096	0.753846647199935	0.0101423057956849	cg23687437	0.536616410692273	0.0254962145853299	cg17961943	-2.72307086353316	0.000151081316871945
701	cg25811867	1.14821661068147	0.000500552185568204	cg01999343	5.10141850015819	1.69758614996329e-05	cg02831989	2.12635697669628	0.00855789439974972	cg12991161	1.05124511132636	0.00407785001980443	cg05375713	0.702472995898039	0.0031140732679107	cg11960719	0.779061329425685	0.0101423057956849	cg05482837	0.661836621945767	0.0255222578143319	cg10878170	-1.08188311776455	0.000151360855210878
702	cg02298059	-4.69480551876978	0.000500552185568204	cg26344867	-4.41875945779891	1.71316278087537e-05	cg27347930	-3.42592535346028	0.00855789439974972	cg17361576	-1.21897110518877	0.00407785001980443	cg22762361	1.24272560917359	0.00312329039408794	cg10581012	0.481196060766845	0.0101720187215264	cg11995282	1.72080615006197	0.0256265708352924	cg02045559	-3.4875948847134	0.000151542566462935
703	cg20307302	-1.98435289811151	0.000500552185568204	cg08330183	-1.60973459867444	1.71482832514545e-05	cg10090053	1.44613275071011	0.00855789439974972	cg14965628	-2.71311524098613	0.00407785001980443	cg21990144	2.63073990391153	0.0031244331563521	cg23006541	0.659264117028498	0.0101720187215264	cg04402002	0.719471212578915	0.025663530403647	cg01312658	1.6582456930954	0.000151542566462935
704	cg08796640	2.29562241724827	0.000500552185568204	cg09863040	-3.0929662209185	1.74582974435087e-05	cg12812489	-1.54346085698092	0.00855789439974972	cg04889030	-1.27076037679866	0.00407785001980443	cg24889553	-1.19627942939367	0.00312756768183548	cg09754663	-2.17125036462089	0.0101720187215264	cg18986330	-1.42377240059671	0.0257538106104719	cg21872942	2.53715353522762	0.000151793989221708
705	cg22466550	-1.49764741431929	0.000501107232590848	cg17827154	3.23051353585623	1.76528284582174e-05	cg05831521	1.85963616167866	0.00859117392611548	cg17679864	-4.13413502900048	0.00407785001980443	cg17588293	0.753870234074967	0.00312881809194015	cg07112742	1.01918800128514	0.0101720187215264	cg24273484	2.17819991487064	0.0257538106104719	cg21876869	-1.34593796148761	0.00015277453365121
706	cg13403689	-1.46005059885984	0.000503187463186006	cg02262786	-4.77041925187885	1.76746048259991e-05	cg08897844	-1.02885055034335	0.00859931721831857	cg19320193	-2.60737443110182	0.00407785001980443	cg20527647	-1.22787815571208	0.00312881809194015	cg22733839	-0.606403216853711	0.0101720187215264	cg10292250	-2.36195580073122	0.025784233849256	cg07382070	1.25710762946728	0.00015277453365121
707	cg16945428	1.00384919953287	0.000503187463186006	cg02743985	-2.78566374404381	1.80164353779729e-05	cg24063856	-0.862388480721425	0.00859931721831857	cg24747122	2.49375102301891	0.00410636797894687	cg10415685	2.09273078501312	0.00312916821940187	cg05117785	-0.705276796375522	0.0101720187215264	cg20841199	0.887618540832772	0.0258508842547427	cg02653117	-1.96629028926548	0.00015277453365121
708	cg22371859	-0.850094595520742	0.000503187463186006	cg18798853	-2.57521430595333	1.80164353779729e-05	cg01181758	-4.27039573386184	0.00863570981777722	cg24718756	0.827455609615977	0.00414927097325844	cg12435665	0.659528826043354	0.00312916821940187	cg20941554	-1.27652898221147	0.0101720187215264	cg13210558	-2.28741594398801	0.0258512912731747	cg02255950	-1.64329155999754	0.00015277453365121
709	cg27416412	0.642244038946364	0.000503187463186006	cg10682219	-3.7437556803305	1.80164353779729e-05	cg24902435	1.22109666344512	0.00864561899386313	cg23354236	-0.65254773329459	0.00414927097325844	cg12121516	-0.570501078247415	0.00312916821940187	cg26960719	0.483043306917668	0.0101720187215264	cg18245660	2.04160944514109	0.0258512912731747	cg01642505	-4.71111039059829	0.00015277453365121
710	cg20597139	1.09892766514201	0.000503187463186006	cg22641632	4.18564287472914	1.83426905265526e-05	cg20536794	-0.600280131405943	0.0086501065921696	cg04745689	2.3423234748519	0.00414927097325844	cg00064950	0.619609191408923	0.00313380994849771	cg16901621	-2.58990673042969	0.0101802101225716	cg21174202	0.999922566114074	0.026082574035388	cg06420959	2.65561799127681	0.000154348759940951
711	cg21711868	5.06821398728861	0.000504460390955549	cg20969923	3.73005411078887	1.83706372457116e-05	cg07089235	0.826236449333102	0.00872506143638459	cg17522463	1.55946061192612	0.00414927097325844	cg01590414	-1.60552312330473	0.00313407686902676	cg06734634	1.19941598904588	0.0102333921728862	cg08097359	-0.879491729196328	0.0261029700564912	cg01715525	1.47293468218978	0.000154466710537918
712	cg10734415	0.907068097278306	0.000504460390955549	cg24609969	2.413752775172	1.85600646228869e-05	cg05083455	-2.25167541286167	0.00872541848788674	cg25265226	0.46351205445417	0.00416510258729247	cg13857086	-1.16163203460071	0.00313718728559858	cg14229362	-4.46567098194935	0.0102788559299372	cg08585038	1.10265420096989	0.0261202081326234	cg17539487	1.87132299988577	0.000154560515073354
713	cg05339607	1.11674828526266	0.00050457248233899	cg22598458	-2.77534636596846	1.85600646228869e-05	cg09474959	0.521672042020315	0.0087632822199647	cg13854854	-1.88630101541014	0.00416510258729247	cg26510019	-2.48272874247222	0.00314082316101286	cg20948051	-1.40428670530017	0.0102938493435882	cg27153673	1.30679395481087	0.0261298393590523	cg01979888	1.75436198446947	0.000155603014896847
714	cg11599887	1.71050167522049	0.00050457248233899	cg07682871	-4.56985507978677	1.87578521007548e-05	cg00921058	-0.847217926357534	0.0087632822199647	cg10240056	-3.79819702286103	0.0041722350163607	cg14045845	0.793477393718723	0.00314082316101286	cg19889321	-2.20007280119592	0.010295823136528	cg03849047	0.995616774903488	0.0261298393590523	cg19671391	1.61442016589308	0.000155778121993854
715	cg14256136	-5.3543104135561	0.000507465367851217	cg17102349	1.70363558824095	1.89952235891228e-05	cg03198410	-1.09149708628565	0.0087632822199647	cg14069684	-0.460855551795017	0.00418940519681225	cg27097532	-0.969516211380082	0.00316442735317245	cg02650790	-0.536662903631679	0.0104582769456159	cg04843362	1.62240376016273	0.0261298393590523	cg08440934	0.749128920455489	0.00015644203700519
716	cg14194525	1.81682177936779	0.000509470524581082	cg07026968	4.63511756543843	1.90176225525531e-05	cg23632333	-1.69052767739793	0.0087632822199647	cg03928384	-0.654475142248791	0.00419022388230885	cg18674899	2.8848690806663	0.00317171848959064	cg24880222	-0.994607043994614	0.0104582769456159	cg24221490	0.863207016397971	0.0261823467794211	cg27244944	1.58300560000308	0.000157184744499119
717	cg21187175	0.833798162082841	0.000509470524581082	cg23963220	-2.65523709329521	1.90457222928454e-05	cg06724212	-2.17418838453094	0.0087632822199647	cg10597099	-1.55150010874228	0.00419022388230885	cg26331243	0.400245253071507	0.00318565436937669	cg15790941	-1.00078280917764	0.0104582769456159	cg09137729	-0.798831784843006	0.026328671349345	cg19202786	-2.03391373289469	0.000158087107155897
718	cg13655634	1.38778783187118	0.000513506639234111	cg02884770	2.08117309630493	1.92106120736657e-05	cg21832420	-3.88497001786764	0.0087632822199647	cg22881967	-1.65704764276775	0.00419240528808975	cg15866213	2.49486273020947	0.00319549193281458	cg01714870	0.692766331994115	0.0105810215525529	cg10716356	1.72802939062197	0.026328671349345	cg16126580	-4.39888517096801	0.000159727668052735
719	cg09068528	-0.646447906138311	0.000513506639234111	cg11288833	-2.2844618817842	1.93314223361429e-05	cg07418124	1.5870863502151	0.00876775305040803	cg24706793	0.686534369892144	0.00419426666955324	cg06636356	1.47012122395939	0.00319549193281458	cg01620441	-0.674014232356337	0.0105933762330883	cg23535261	-1.78309238120091	0.026328671349345	cg14312959	-1.47604135728533	0.000159951699536178
720	cg16473226	-3.37402990985397	0.000515782839386723	cg18627568	-3.333411010358	1.93835160702314e-05	cg08761714	-0.898157797598427	0.00876775305040803	cg14834881	-1.22479419614087	0.00419765774102467	cg13860387	1.79769881006186	0.00319687530547231	cg07748540	0.579961544162796	0.0106239405417206	cg01622722	-1.74049489254876	0.0263305641870038	cg16239694	2.88944615192789	0.000160731351782923
721	cg21197893	-0.756315379666753	0.000517613384152861	cg26632028	3.84741052816435	1.94191771629036e-05	cg01999343	2.69887036127928	0.00876775305040803	cg21839453	1.24165215332452	0.0042376396706331	cg07997689	-0.716388970458192	0.00319776796066543	cg12750728	-2.05673947735288	0.0106460737918366	cg15864741	-0.787636329999134	0.0263305641870038	cg05488568	2.29729182732856	0.000161536477997013
722	cg14801669	0.983890484325561	0.000517613384152861	cg01582648	3.70722536859367	1.94191771629036e-05	cg16988709	-2.35970155947753	0.00876775305040803	cg00809477	-0.87499731099001	0.00423986032348555	cg07667522	1.3854485843962	0.00319984151439111	cg13806231	-1.41358164646069	0.0106460737918366	cg27237019	1.69501882270735	0.0263305641870038	cg14773259	-1.50769274324663	0.000161702827303101
723	cg17250223	2.09866571644675	0.000517613384152861	cg03563562	5.95406229309902	1.95688707006941e-05	cg21297973	0.707145002653021	0.00876775305040803	cg08532152	-3.95264594208986	0.00424902324776088	cg04429873	-1.6831731043296	0.00321324849243057	cg11828766	3.48181643971475	0.0107008890371967	cg10021803	2.61854344794466	0.0263305641870038	cg03534655	1.74328966817701	0.000161708653474286
724	cg10437902	-3.96649770209224	0.000517613384152861	cg04383274	1.60062822028212	2.00059615681146e-05	cg18312988	2.35766411602032	0.00877725558491844	cg16879858	1.39296690294486	0.00425355854989303	cg17489163	-1.60009244893295	0.00321387837652691	cg11407198	0.517923610909391	0.0107008890371967	cg04578777	0.748477559236755	0.0263305641870038	cg06723479	2.32393618492104	0.000161708653474286
725	cg11130432	1.70851674527353	0.000517613384152861	cg18357563	2.39407769090939	2.00968955512757e-05	cg16031250	-0.998121625292394	0.00878854636259168	cg13830081	1.41770291067514	0.00425659582234757	cg13465723	2.45091714791755	0.00321387837652691	cg17152658	-3.4432749363186	0.010758773045917	cg14763933	-1.04357614573473	0.0263305641870038	cg09217897	1.11576974461729	0.000161708653474286
726	cg16689211	-0.877149749582407	0.000517613384152861	cg18825999	-3.6081805355891	2.01212725431209e-05	cg18770690	-3.41459686837608	0.00878923541046821	cg22092128	-3.27581055709696	0.00425659582234757	cg03639929	1.63862539937436	0.00322587890712749	cg05615487	-0.52424145226	0.010758773045917	cg09793376	1.74907070516416	0.0263305641870038	cg11692070	5.08863733766566	0.000163481471630121
727	cg15329277	1.03242401368456	0.000517613384152861	cg00586206	-5.05666675935711	2.02762587664719e-05	cg12050713	-2.27232404846004	0.00880660994192763	cg18374471	4.4670015526015	0.00426507709505577	cg24546153	-0.815192015939798	0.00324901524317623	cg08848172	-1.51863096469199	0.0107705995627163	cg16412228	0.98329823792929	0.026377218667523	cg01029027	-2.57205091652047	0.000163481471630121
728	cg09449273	1.85070011087659	0.000517613384152861	cg12275930	3.72651017263997	2.03591684049174e-05	cg00525025	-0.822787843462977	0.00880660994192763	cg09147392	-1.09539971557952	0.00426685810844904	cg10124773	-1.55757613976836	0.00325458506661278	cg14773259	-1.05727239600716	0.0107771544406022	cg20167047	-3.41334960564763	0.0265363834146616	cg01798419	0.709148369120553	0.000164131334953625
729	cg22178396	1.08323210861864	0.000517613384152861	cg21634100	1.64898359124777	2.05839634020185e-05	cg22499994	1.29813739335757	0.0088558168070056	cg00373293	-2.84548656649946	0.00426766646415364	cg05639912	0.677689388078595	0.00325876460745265	cg13570815	3.08171941995228	0.0107842282140023	cg01702880	1.41163251695037	0.0266025015701928	cg16852490	1.33121272266799	0.000164131334953625
730	cg11952839	0.905149911929094	0.00051832919757846	cg08541237	4.00678818309696	2.06730651354085e-05	cg22656247	-0.920701619028923	0.00886382965946473	cg21427300	1.09351890511208	0.00428707009043856	cg00702638	2.03235565879668	0.00325876460745265	cg27093989	-1.48971553037251	0.0107842282140023	cg06131211	1.25241906510112	0.0266025015701928	cg17936528	1.11168116960261	0.000164131334953625
731	cg08280787	-0.921597924849514	0.000518759925318531	cg08179898	-1.66449119163459	2.06730651354085e-05	cg02932904	0.794256699386957	0.00886979991252691	cg12312252	0.875192681699873	0.00428707009043856	cg17342080	0.541205278268841	0.00325876460745265	cg17588578	1.47093424974296	0.0107842282140023	cg16143763	-0.680766124708019	0.0266025015701928	cg24698846	-1.53167314343203	0.000164131334953625
732	cg18234193	1.32395002757569	0.000519642958033789	cg14310768	-2.21713129581625	2.07370828799536e-05	cg26519051	1.32910342605084	0.00889242016674387	cg14371107	4.64947505213833	0.00429996533097031	cg14968603	0.842101339066006	0.00326337703579798	cg19257828	-0.468442574436813	0.0107915248348198	cg10479097	-1.03637927556489	0.0266025015701928	cg23828766	-4.65173831172564	0.000164131334953625
733	cg03609427	-1.14622390197324	0.000519642958033789	cg17177219	-2.48782667264501	2.08173558568433e-05	cg10605767	2.15609798350362	0.00890129780551607	cg08835163	2.23237283223782	0.00430202934180701	cg19273494	2.30891794990871	0.00326564587462439	cg25084014	0.965988579266886	0.0108932830546774	cg01982045	-0.630911394896342	0.0266025015701928	cg22269486	-2.79664636566829	0.000165214571658599
734	cg16932880	1.70986504376628	0.000519642958033789	cg26554230	1.7308223357205	2.08173558568433e-05	cg15180357	-1.45525142986372	0.00890981917369538	cg20737287	3.94828323663453	0.00430202934180701	cg18118490	-0.878634688022473	0.00328255602188797	cg16807297	-2.42643229902799	0.0109230329481709	cg06196689	0.563486036741985	0.0266025015701928	cg09559995	-1.08987138996249	0.000165214571658599
735	cg06703373	1.37514900543597	0.00052510802700383	cg20640305	-2.9183700943028	2.08535405163948e-05	cg11895952	-1.75115469852099	0.00895895966837837	cg05245998	0.65542471303799	0.0043151436147964	cg25966745	-1.94006554984101	0.00328450479202022	cg04320629	-1.85130007891722	0.0109230329481709	cg23562535	-1.79052291744434	0.0266025015701928	cg24621371	-0.954829537754702	0.000166261538724329
736	cg25560965	5.35678980776975	0.000527010280471547	cg00347500	3.41358789562922	2.08546178313055e-05	cg02764330	-0.563941736669839	0.00905696547757565	cg20073153	-2.2869694667219	0.0043151436147964	cg08499107	-1.2973243523478	0.00328484365487495	cg02996454	-1.20506017219518	0.0109394272706275	cg15054197	0.556714170504794	0.0266025015701928	cg02771392	0.802929995095092	0.000166347088002777
737	cg20749185	1.28362241369592	0.000527395433027473	cg00475761	-5.14809712959787	2.09368095014568e-05	cg27013129	1.12186741875526	0.00907175130436062	cg25790310	1.75682448066046	0.0043151436147964	cg02559469	0.574771285127578	0.00328484365487495	cg10423682	-0.868486825546788	0.0110289736985905	cg08576197	-0.882343189072825	0.0266281537233298	cg24718870	-2.18696685619645	0.000167410635114168
738	cg22459263	1.79257629378735	0.000527679709520352	cg23381346	2.11455043687585	2.12945557721084e-05	cg11274148	-1.50136986805158	0.00907447567097602	cg18472912	-1.40642259847221	0.00432569378882586	cg00962271	-0.825161583432886	0.00328484365487495	cg04396685	-1.19678055223739	0.0110495340578594	cg20569452	4.89462360731106	0.0268178315901037	cg00268580	-1.55044941679317	0.000167508354148435
739	cg24249973	1.61444236079663	0.000528935406960866	cg25075459	-3.81329425525384	2.13421891714495e-05	cg20737287	3.76366656712357	0.00912729115244989	cg22065423	1.99117020670228	0.00432954086690729	cg16751778	1.40592179120337	0.00328484365487495	cg24592892	1.35982767375443	0.0110495340578594	cg17679094	0.868891201493258	0.0268178315901037	cg07619683	1.2647297655164	0.000168830284212556
740	cg10705386	-5.2857553581053	0.000528935406960866	cg06734096	-3.28732843106707	2.13696284506804e-05	cg25709906	-2.66286647751969	0.00912729115244989	cg23187103	-3.01083118941419	0.00434723606221377	cg10315303	2.28477031712736	0.00329297446796997	cg17396955	1.29072510532799	0.0110495340578594	cg27504117	1.51484824723295	0.0268178315901037	cg15645885	0.739000879871589	0.000168830284212556
741	cg09929650	0.812131983388348	0.00053054275715928	cg20955491	-2.57813547732663	2.15960870400255e-05	cg16022936	-1.35539563802605	0.00915471139887353	cg01219010	-2.74921598432983	0.00434994654719855	cg02470108	3.0341480333731	0.00331773408398513	cg23567573	0.660217863638752	0.0110495340578594	cg08017450	-0.824419998485234	0.0268674722888212	cg27458003	0.559794510889541	0.000169057071446906
742	cg19437341	-4.65938780027241	0.000531906696501314	cg07162124	-3.51818604150753	2.1670583170547e-05	cg03860859	-1.87166567137141	0.00916753559339579	cg04981690	0.774179828191607	0.00434994654719855	cg18428449	1.68895278482665	0.00331799304370099	cg15917154	0.879640160488468	0.0110495340578594	cg17662034	-1.93831510865048	0.0269506255263048	cg26720682	0.883578390097811	0.000169057071446906
743	cg21640566	1.19477215698277	0.000531906696501314	cg02839130	-2.96724696657323	2.17685446192218e-05	cg14661218	-2.63775766657962	0.00916753559339579	cg15278510	4.160373647993	0.00435396657926375	cg00076107	1.1184775407302	0.00332303490548954	cg00108850	-0.870393005840162	0.0110675446739652	cg22646227	1.05622962822991	0.0269506255263048	cg07924535	-2.83144654675092	0.000169057071446906
744	cg13834077	0.856936856281898	0.000532255317574665	cg05922429	3.24387415864256	2.19204787388891e-05	cg14802265	-1.71319128891739	0.00922188585429181	cg19881196	-1.60249676612842	0.00435452254945526	cg00278102	-0.778833150048332	0.00332303490548954	cg09084892	1.01785590222127	0.0111004361129835	cg04568813	1.61094384275829	0.0269868425086575	cg04237662	2.84334052547435	0.000169057071446906
745	cg18020679	-1.38628674046651	0.000532255317574665	cg22762615	-3.61763827122069	2.21197978689789e-05	cg14996929	-1.48779479235945	0.00922453639619816	cg09592219	-2.30451421335018	0.00436134405617419	cg15070897	1.66016150110808	0.00332534428262218	cg16341495	-0.798737261151155	0.0111004361129835	cg15489228	1.24720517350892	0.0269868425086575	cg03132399	1.05910626575927	0.000169057071446906
746	cg26368718	1.7226062427434	0.000533533099147236	cg09084163	-3.47120869229277	2.21207082608883e-05	cg00459997	-1.51018919767732	0.00922496687259545	cg09880207	-0.686003186890178	0.00436134405617419	cg21043886	-1.31159077946164	0.00333037493111652	cg23039711	1.20394159648925	0.0111004361129835	cg10245967	-0.596930922181262	0.0269868425086575	cg03340715	0.677831954361789	0.000169057071446906
747	cg26702929	-1.90856669111003	0.000533533099147236	cg27405856	-2.30235739093664	2.21207082608883e-05	cg17142344	3.23735781096245	0.00927389430582567	cg24485787	2.76131829747572	0.00437828909163687	cg03835793	2.03241886031356	0.00333037493111652	cg04467140	-0.719406689922287	0.0111004361129835	cg26750103	-0.727937318324462	0.0269868425086575	cg19356322	-1.25610348687417	0.000169534457380777
748	cg21167650	1.58527351242234	0.000535619821293663	cg07821112	-3.11752317775106	2.22769382925689e-05	cg09474156	-2.78431343106088	0.00928630055202731	cg13403689	-1.17191539739226	0.00437828909163687	cg23336630	0.746333069577086	0.00333133724815394	cg20995843	2.55277216356804	0.0111004361129835	cg21571135	1.39556756521848	0.027024254765038	cg21105972	-5.47246910043628	0.000170004780521053
749	cg24054508	-5.06290872591822	0.000538068425455559	cg26642420	-4.78447959373777	2.23845512024205e-05	cg14279416	2.88457414057578	0.00933072603381073	cg14215363	1.86407786898729	0.00437828909163687	cg00872486	1.34724530248752	0.0033320148340603	cg10045804	-0.713597660524124	0.0111004361129835	cg02443994	0.697662397376979	0.0270897849453296	cg07936800	1.42649380686729	0.000170151487765357
750	cg04703009	-3.09658526577233	0.000538068425455559	cg11708116	-2.90151921062875	2.24927148023931e-05	cg07733728	-0.69672308622432	0.00935869276302139	cg04841648	3.90019652937949	0.00441260846040395	cg05645404	2.84728107972039	0.00333661731283908	cg11604216	1.42272838965118	0.0111004361129835	cg03323895	-1.20955246739318	0.0271722072140383	cg12684785	-2.62842717537099	0.000170219223614869
751	cg14869700	1.12696643806868	0.000538068425455559	cg04602939	-1.63383628066631	2.24927148023931e-05	cg09472844	-0.909912779513975	0.0093848011519443	cg25305700	3.18329799439881	0.00441883365584983	cg16351734	0.483077731600453	0.00333661731283908	cg00590869	-1.1909092450125	0.0111382897811776	cg16988637	-0.497494821004588	0.0271984534545359	cg16691033	-0.959737109651886	0.000170219223614869
752	cg15657055	0.995221047171769	0.000539083017169338	cg18645194	3.27586623435271	2.26798050065614e-05	cg24018174	-1.34819790751697	0.00939789554433992	cg24947024	1.88689768443702	0.00441883365584983	cg20693190	-1.61517253181091	0.00334134031792125	cg26727429	0.938838161991798	0.0111382897811776	cg00011578	0.493490908064675	0.0272003884507859	cg25067702	1.1422084788433	0.000170219223614869
753	cg27438935	-2.0361294840034	0.000540500971391516	cg24775027	-1.65360468608737	2.27906368639934e-05	cg11540624	-2.22525983851405	0.0094995691758274	cg03558537	-3.05060533416439	0.00442433861203728	cg22475869	-2.7468281552641	0.00334134031792125	cg07813285	-2.67859791765422	0.0111767567067188	cg01697687	-0.890143059409932	0.0272003884507859	cg04367719	-1.24755394524765	0.000170219223614869
754	cg20011543	-4.69232250351673	0.000541077977925306	cg05135596	1.1840978356243	2.29901031404102e-05	cg22268403	-2.03979356172279	0.00955540540403971	cg22917801	1.95070934596343	0.0044259999032283	cg04094751	0.615099623984303	0.00334296766077238	cg04054221	0.731736138932662	0.0111817642416795	cg09823277	-1.51956788973129	0.0272003884507859	cg10416840	-1.40608095340095	0.000170219223614869
755	cg00338702	-0.773080045900421	0.000541077977925306	cg03856748	-4.37665001151074	2.30098463871322e-05	cg19921130	-0.664396079602793	0.0095857901188678	cg16003494	-0.673836327260065	0.00443904713987571	cg05084974	2.30667334192584	0.00336985926295235	cg25435332	-2.01149973773852	0.0111817642416795	cg07939743	2.38929580115963	0.0272003884507859	cg00313957	-2.44298548405929	0.000170219223614869
756	cg21657490	1.08679123556648	0.000545720788883118	cg07575501	-1.72381489886578	2.31661028535737e-05	cg23481109	1.02558223171968	0.0095857901188678	cg08251398	1.0461589113503	0.00444309583744641	cg16291917	1.09367550459371	0.00337351576071696	cg17927889	1.15788540127571	0.0111817642416795	cg14278057	0.576419108916895	0.0272003884507859	cg27557428	-1.52153187939953	0.000170633671217379
757	cg26445772	-4.58522329472263	0.000547688612853394	cg23091836	3.36350224303327	2.36492430684766e-05	cg14022896	-2.10440314500724	0.0095857901188678	cg19392754	1.14672794704241	0.00444309583744641	cg11155438	-1.18483656827566	0.00338412846451884	cg15581061	1.27091362482719	0.0111817642416795	cg12834131	-0.602354433224617	0.0272003884507859	cg02679815	1.8598356567777	0.000170633671217379
758	cg23704055	1.09175897332438	0.000547688612853394	cg17854510	2.85657660400437	2.3678884798729e-05	cg16267016	0.876217545202307	0.0095857901188678	cg21519235	2.04019195752062	0.00446893465341472	cg17033267	-1.082812970141	0.00339215497304459	cg20324777	1.59201381068953	0.0111817642416795	cg24033280	2.22531113574053	0.0272003884507859	cg11611676	1.48947161241406	0.000172278974470049
759	cg07021538	3.88848539695635	0.000547688612853394	cg24068511	3.54948595641022	2.38502796539763e-05	cg24659712	2.37430530900753	0.00958686612095661	cg17166258	1.47437201054675	0.00446893465341472	cg18922874	1.37233503184827	0.00340118986511126	cg26924392	0.698553144511691	0.0111817642416795	cg20749059	-0.621966464394768	0.0273209087257595	cg08720478	-4.3702882069367	0.000175734974078416
760	cg00561739	1.09037556534849	0.00054988985092324	cg07625268	5.33757137097852	2.38551108962729e-05	cg26157948	1.20668834067812	0.00963092156184283	cg04940824	-1.30108666871556	0.00446893465341472	cg04559888	0.988393937651615	0.00340118986511126	cg01331810	-1.3859986598535	0.0111817642416795	cg13593427	-0.488381469805931	0.0274063027691608	cg26607828	-1.0926679302149	0.000175734974078416
761	cg06453997	1.41555905648344	0.000552635427964042	cg26628821	-1.79287828504344	2.39082742252993e-05	cg02775883	-1.98130244526046	0.00963342354610008	cg03646045	1.10475299403921	0.00446927810517343	cg11087939	-1.37217118747523	0.00340925127103834	cg15022739	-0.615389686745682	0.0111977348992937	cg03946288	0.841219486522117	0.0274063027691608	cg16688899	2.96557014405127	0.000175734974078416
762	cg06217312	-1.0244808154317	0.000556375567143972	cg10240449	-2.43169262687124	2.39128417844687e-05	cg10787840	-2.25820885282215	0.00964959016729206	cg15115816	2.32938637635845	0.00449207950258957	cg20406003	-1.06352365335813	0.00340925127103834	cg04248573	-1.02236648484537	0.01129626808112	cg02995290	-1.12707197338548	0.0274063027691608	cg05742591	0.457208188440823	0.00017675384622941
763	cg20786495	2.71366723077974	0.000558643696193845	cg12356153	5.29209457601332	2.39128417844687e-05	cg23348374	-2.0334735731467	0.00969656174624207	cg22064357	1.98603593477215	0.00449505126387153	cg04716277	-0.467002915893047	0.00342391787133608	cg08895497	-0.830837436691529	0.0113287326795503	cg04583850	-1.48119450637278	0.0274063027691608	cg06973172	1.30208317077357	0.00017675384622941
764	cg21536775	1.83205962680483	0.000559832766862522	cg27616666	-5.68175745560288	2.39128417844687e-05	cg27497900	-0.963599495044902	0.00970856279722988	cg27331382	2.23499295252887	0.00449920672394881	cg27213600	3.37616288646645	0.00342419848648975	cg24965159	2.4734359731136	0.01136308644006	cg27508535	1.06729036693468	0.0274063027691608	cg08692277	0.700296625092867	0.000177122004757403
765	cg21470094	1.48015355318924	0.000559832766862522	cg19518695	-4.00322617998148	2.39128417844687e-05	cg26824408	0.857449159825573	0.00970856279722988	cg26766885	1.28146922020218	0.00449920672394881	cg00393407	-2.14683805675868	0.0034337222626161	cg24727024	1.33887373893558	0.0114070070225568	cg22667494	1.47171095114616	0.0274063027691608	cg17701942	1.47769417697098	0.000177837368838975
766	cg06622080	1.02815423401958	0.000559832766862522	cg13336335	-2.57052808544591	2.39418548798434e-05	cg23362395	-1.89139534323513	0.00970856279722988	cg16309993	-1.22618813199566	0.00449920672394881	cg14862287	2.94425372933622	0.003439508917033	cg00275626	1.31967765809383	0.0114070070225568	cg01958606	1.45834625348178	0.0274063027691608	cg03865546	-1.8088565812941	0.00017886441309244
767	cg22639668	-1.46928235054028	0.000561731705920216	cg13986881	-1.33844620619582	2.39418548798434e-05	cg02196044	-1.3486354784329	0.00970856279722988	cg04931788	-1.05895079578459	0.00450899654062786	cg09667261	-1.15064099239334	0.00345328663134462	cg24935786	0.779262250601859	0.0114070070225568	cg13171067	2.35891534051055	0.0274063027691608	cg25746479	0.502843927898872	0.000180677726676844
768	cg19897222	1.25933973789472	0.000562321822050337	cg06043820	1.87355760531583	2.39757219459373e-05	cg05460130	-1.65810094858644	0.00973989479670901	cg15356650	-1.55641687689355	0.00451858018693879	cg18991596	1.50768890608641	0.00345328663134462	cg16500957	0.690649826186274	0.0114070070225568	cg26382635	-2.07747276064045	0.0275287828410345	cg24465196	0.965837325030093	0.000180677726676844
769	cg12727596	4.84893348018393	0.000563388338851171	cg04774559	-3.13099554020149	2.39757219459373e-05	cg18775587	-3.94982075097108	0.00973989479670901	cg20617328	4.17708420009671	0.00456470020702961	cg11186282	0.868787959185846	0.00345892460550719	cg01465617	-0.770612335320778	0.0114070070225568	cg08384379	-2.60404821042634	0.0275287828410345	cg22856834	1.92309752523159	0.000180783769663869
770	cg20708282	1.53495233457624	0.000564420906248884	cg22424366	-2.07174749258774	2.39757219459373e-05	cg08847885	-2.52816639257877	0.00973989479670901	cg15807648	-1.1877046325198	0.00456470020702961	cg07961406	0.917039036763707	0.00345975238815666	cg07330075	0.975271956935428	0.0114070070225568	cg12220058	0.826103155871473	0.0275287828410345	cg15617706	0.702478199111877	0.000180884021975165
771	cg14234069	4.79346769088109	0.00056570042060716	cg10367730	-3.48975372829239	2.40827144715503e-05	cg03888624	-1.87555298742609	0.00973989479670901	cg03050687	-1.67287557619387	0.00456470020702961	cg27508535	1.22080475967726	0.00346220654966178	cg15761972	-0.881094174771842	0.0114070070225568	cg01564343	0.764749348727587	0.0275287828410345	cg25186802	-1.01973257192713	0.000180884021975165
772	cg13847966	1.33667307395812	0.00056570042060716	cg20465980	2.47237117637144	2.43554575419438e-05	cg18617219	1.96203953563385	0.00973989479670901	cg11819621	-1.11543908998431	0.00456470020702961	cg15072057	-2.05458388235946	0.00346641944604092	cg15917110	1.36271107686135	0.0114136656850649	cg12175883	-0.586384931643736	0.027618568003073	cg23339914	0.758439736903604	0.000181214093324355
773	cg10480513	-1.55704286447895	0.00056570042060716	cg07356905	1.89656595371097	2.43694400639616e-05	cg11441280	-1.78375183527717	0.00974292990130059	cg00319798	0.828138833738549	0.00456470020702961	cg23977209	1.12608653209219	0.00347842125436403	cg21161403	0.664053796623351	0.0114136656850649	cg22922289	-1.04279258912339	0.0276274807714521	cg19959477	1.25655623186588	0.000181214093324355
774	cg09592219	-2.83697214785474	0.00056570042060716	cg16818768	-8.01785487013814	2.46335067708725e-05	cg08970795	1.94103226120632	0.00974292990130059	cg13389611	1.11556255027809	0.00456470020702961	cg23270415	1.5873906126022	0.00347842125436403	cg13801670	-2.31160965046641	0.0114156523912391	cg04140924	-1.58267022981673	0.0276274807714521	cg11377467	-1.61724528999408	0.00018204887075963
775	cg13528863	-3.04618650629328	0.00056619172821329	cg16717356	-3.59274076672735	2.48475948505314e-05	cg22785784	1.98498962279829	0.00974292990130059	cg02060567	-3.71774283297054	0.00456470020702961	cg04165964	-0.650745791190469	0.00347874464502732	cg27316811	-1.14145960011944	0.0114425995126987	cg05194847	-0.73854786733998	0.0276274807714521	cg25623099	2.33071664065294	0.000182117643680964
776	cg17042073	1.51426203360887	0.000566474363424039	cg14062041	-2.5558304833842	2.52015932092817e-05	cg01939741	2.02218196638297	0.00974292990130059	cg06649416	-2.32552372464351	0.00456470020702961	cg11026874	1.67988702138919	0.00348329629970637	cg26132163	-0.964589116103084	0.0114425995126987	cg21567625	0.648378848426597	0.0277858904839088	cg18860292	1.76385415938132	0.000182345897891409
777	cg24028076	2.03723584163094	0.000566855279804851	cg04385631	-2.17386501376017	2.52015932092817e-05	cg09693800	1.63424598481233	0.00975230550913632	cg08386422	-3.05768134061756	0.00456470020702961	cg26238604	1.39612642083767	0.00348329629970637	cg05485137	-0.382704758096917	0.0114425995126987	cg00035249	-0.918768635974921	0.027949082377843	cg12459841	1.01147146952554	0.000182786453211971
778	cg00312217	5.41245363243472	0.000566855279804851	cg16179125	-2.07250406427451	2.52951148689439e-05	cg14235273	-0.67973591649732	0.00975230550913632	cg17489243	-2.33976453326785	0.00456470020702961	cg02466190	0.780632836204072	0.00348329629970637	cg18194483	0.734322777237905	0.0114425995126987	cg01313234	-0.932141265148362	0.02804164095206	cg19976771	-1.65526373381171	0.000182786453211971
779	cg07379949	-3.25769246381976	0.000567307810121163	cg00168439	2.65947902763984	2.55469837828106e-05	cg01035107	-0.772182012200428	0.00975230550913632	cg06888353	1.45479509770546	0.00457434257786681	cg11738782	1.23606647107445	0.00348329629970637	cg15372476	-0.826964645770777	0.0114425995126987	cg03708925	0.708360602695361	0.028058470438005	cg12437873	-2.3369438829933	0.000183253926914217
780	cg23475244	0.594719609819629	0.000567436840567254	cg12803053	2.94823570585912	2.55685370249297e-05	cg08951005	-3.34578553986282	0.00975230550913632	cg07496917	-2.02516691060534	0.0045760048128382	cg03221984	-1.83969783924193	0.00348329629970637	cg07423363	0.799372761874896	0.0114425995126987	cg21041794	0.730767225642653	0.0280651914481962	cg12464134	0.714762192640087	0.000183551081721911
781	cg05656039	1.65904098257034	0.000569604076845042	cg00088747	-3.46741801350685	2.56975317939253e-05	cg22695637	-0.615994248491251	0.00975230550913632	cg03003273	-2.53990564971037	0.00457766623586572	cg17978362	1.71234845125345	0.00348329629970637	cg03889742	0.697171393109549	0.011503304731254	cg20844579	1.94641509323481	0.0280651914481962	cg06105669	-2.00334832937025	0.000183551081721911
782	cg22360544	-4.9218976579268	0.000571641798125249	cg10419493	3.81315396627783	2.58422814703931e-05	cg04515533	-1.74505607983208	0.00975230550913632	cg02109734	1.13044140169778	0.00458303854673995	cg09265623	1.77660440556783	0.00351565322797249	cg15984835	0.423144952355927	0.011503304731254	cg16014905	1.46159409166617	0.0280651914481962	cg06855092	-1.93554996558104	0.000184205998598753
783	cg21085462	5.07380619497981	0.000571641798125249	cg01332476	-3.35723217220673	2.58768015906019e-05	cg03195643	1.18900529718674	0.00975230550913632	cg12783520	0.85151234410947	0.00458303854673995	cg14624314	1.29095482707513	0.00351565322797249	cg10724425	-2.60056370949195	0.0115487001851736	cg09266433	-0.881412548378853	0.0280651914481962	cg10871333	-2.95428076575505	0.000184446858201402
784	cg00241355	-1.10829286374647	0.000571641798125249	cg05743413	-3.33358836640922	2.59153757058358e-05	cg21056697	-1.25795965853864	0.00977146442445363	cg22234630	0.739460174974846	0.00461625927761573	cg13672649	-1.19744976701955	0.00351565322797249	cg07890107	-1.07757830456325	0.0115487001851736	cg23513203	-1.55770270372091	0.0280651914481962	cg11059254	2.32443591604823	0.0001848684138457
785	cg22430543	-4.14878347490858	0.000571922768604449	cg22812178	-2.91848321973981	2.59153757058358e-05	cg03714937	-1.54068879833313	0.00977146442445363	cg01849156	1.86950387492409	0.00464073436271581	cg11753193	-2.24822205880904	0.00351590321747395	cg22032532	-0.902366852486828	0.0115646959842696	cg22819488	-0.462750145141825	0.0280651914481962	cg01635878	1.50024285555661	0.0001848684138457
786	cg13671328	-1.95774779382373	0.000572621011785794	cg13755380	1.69664679347829	2.59153757058358e-05	cg10648815	2.14712180446599	0.00977146442445363	cg16786712	1.96123518877249	0.00464564161095438	cg00714492	0.794089737068574	0.00351879610470933	cg03136625	-1.14199599205167	0.011582360860925	cg09888145	-1.15148902831006	0.0280651914481962	cg20689167	1.95557368779324	0.0001848684138457
787	cg14264994	0.795696706094271	0.00057346358550685	cg24868790	1.46301116845658	2.61517626044845e-05	cg04120229	-2.72942247193365	0.00977146442445363	cg17731243	-0.476671800874226	0.00464751304415932	cg16122782	-0.962849832033711	0.00351879610470933	cg03207661	0.591775023757794	0.011582360860925	cg14611684	0.444153471494415	0.0281582803463816	cg17928819	0.9446265314978	0.0001848684138457
788	cg00924278	1.71118010300542	0.00057346358550685	cg05160558	-6.94173410570995	2.63265169388279e-05	cg13504856	2.32283487614664	0.00979270166400482	cg23178831	-0.812842765472889	0.00464751304415932	cg01475577	0.510627834885875	0.00354791159640066	cg10200749	-0.761784745786606	0.011582360860925	cg22346581	1.80356772288786	0.0281582803463816	cg21996149	1.48996400504834	0.000185101414680383
789	cg17692568	-3.2808250823424	0.000574792822229091	cg17084900	-5.79634574565475	2.71076600236859e-05	cg17427002	-2.07336735937559	0.00980009411830754	cg22957235	-2.16265880829455	0.00464751304415932	cg13005974	-1.6803396277806	0.00354791159640066	cg01250563	0.416912067845371	0.011582360860925	cg05972792	1.59013824854891	0.0282633449277292	cg26127393	-4.24512366921175	0.000185174568340028
790	cg19681357	0.851497752201612	0.000574792822229091	cg27607583	-3.21823558970729	2.73852962495679e-05	cg26202142	-1.51620895228846	0.00981896186970145	cg05949399	-0.93944444226969	0.00464751304415932	cg19529502	1.0310243671918	0.00354874533519083	cg16133486	0.831487146464912	0.011582360860925	cg05332446	-2.66547534696212	0.028274314544736	cg21686851	-6.31845521490709	0.000185174568340028
791	cg02793656	0.836980901488619	0.000575754553921335	cg15074057	-1.64242063340268	2.75312175950469e-05	cg19954219	-1.51966582936436	0.00983063831049801	cg04631313	-4.11618532155122	0.00464751304415932	cg01919011	0.665305167349067	0.00354874533519083	cg25574548	-0.643675369038699	0.011582360860925	cg03364504	0.529749787282765	0.0283557587678172	cg17292885	-2.48781408318146	0.00018577079709818
792	cg04156650	-1.15399625826755	0.000575754553921335	cg15066503	-2.40914463154643	2.75312175950469e-05	cg22606039	-5.02360594626651	0.00983063831049801	cg02954212	0.595423101922382	0.00464751304415932	cg08091398	-1.0765298189269	0.00354874533519083	cg22090259	0.995180597675511	0.0116066794287261	cg05181989	2.3635149210212	0.0284182118285408	cg07695257	-1.38334709799595	0.00018577079709818
793	cg18032502	0.790027421716931	0.000575754553921335	cg04119405	-5.94651616737244	2.75312175950469e-05	cg24491079	2.47833310957158	0.00983063831049801	cg15364905	-4.97860828793881	0.00466941421302838	cg19908621	-1.82334955605308	0.00355017067405065	cg16201970	-1.01849640621096	0.0116066794287261	cg26733035	-0.728592588876858	0.0285377730432196	cg21654684	-1.12747596582283	0.00018577079709818
794	cg21988813	0.958861778534542	0.000575754553921335	cg00295835	-4.68463200907893	2.75667533521419e-05	cg03711961	-1.48836259360994	0.00984125346719112	cg25429092	0.854021019240276	0.00467170200787014	cg02920235	0.806369487215513	0.00355017067405065	cg01492989	-0.739499409325505	0.0116066794287261	cg03642549	1.69404275757338	0.0285517929373002	cg25946909	1.06980909661321	0.00018652992094532
795	cg12651540	-1.86417245497021	0.000577684430381581	cg13070909	-1.42874613866462	2.77251254035469e-05	cg13089661	-1.64544157864835	0.00984807492164416	cg10607426	-3.10299721009061	0.00467170200787014	cg18446708	-1.15795549397962	0.00355570066490423	cg25431366	0.79027237553996	0.0116066794287261	cg00067424	-2.30370579741881	0.0285517929373002	cg01076874	3.17292824133766	0.000187087612666383
796	cg15864418	0.88697506430169	0.000578860532045235	cg12134638	3.71316475291145	2.79330909164693e-05	cg00544413	1.61577698223743	0.00985325202882314	cg23662487	-2.20153968648401	0.00467170200787014	cg01413780	2.06787500705955	0.00355570066490423	cg08387662	0.678412894886427	0.0116066794287261	cg13185377	-0.741347932428046	0.0285517929373002	cg07295586	-1.21630070654542	0.000187087612666383
797	cg03738341	1.67918433886196	0.000579954272614625	cg04640687	-2.74005379323145	2.79330909164693e-05	cg05195756	3.1295630244729	0.00985686449273854	cg16811455	0.899549022091311	0.00468476462987077	cg20034983	-0.915510996757308	0.00355570066490423	cg03741657	-3.53686724239516	0.0116066794287261	cg03740132	1.01061206062141	0.0285614321417686	cg00315606	-6.24500020442821	0.000187087612666383
798	cg03128163	-3.85283050941226	0.000579954272614625	cg21497833	-4.00594808706962	2.84689269441647e-05	cg08953370	2.2709848214126	0.00986514543005728	cg14019073	1.56126373564534	0.0046907265961405	cg25241845	-1.19762700372494	0.00355841517894048	cg05479462	1.4680496410003	0.0116066794287261	cg09250933	1.12196375045189	0.0285749344774874	cg21718151	-1.36930398501592	0.0001873549327162
799	cg26588222	1.49747012816241	0.000579954272614625	cg21720431	0.862968442977255	2.8493953656187e-05	cg07445339	0.79618872130426	0.00987126994716884	cg06675569	-1.04216991541281	0.00470420241721136	cg11444278	-0.830349778393063	0.00359645549435225	cg12387713	-0.751362464514217	0.0116066794287261	cg20928981	0.647827169043862	0.0286379209732584	cg20231669	-2.14689006075987	0.000187865445036177
800	cg10161614	1.81611972395115	0.000579954272614625	cg26557737	-5.81713351837551	2.85381984871077e-05	cg05199785	-1.19289129147145	0.00989406532046422	cg24987751	2.64274925073712	0.0047087336607601	cg18491507	-0.990258681213023	0.00359645549435225	cg22664807	1.13005645740335	0.0116092104800119	cg25261181	1.20694146674365	0.0286379209732584	cg19116545	-1.65395164481444	0.000188188282358841
801	cg16916433	-0.670730056703188	0.000579954272614625	cg22116234	-2.61634239639109	2.86025606609904e-05	cg25792252	-0.900240101915047	0.00998564611786659	cg02838932	-0.601427604008845	0.0047087336607601	cg19679281	1.06913136424083	0.00360067486126909	cg18466340	0.646606074895775	0.0116282088421816	cg12891342	-1.88248736098733	0.0286379209732584	cg00527382	-3.40316691326188	0.000188758162904032
802	cg25779653	-4.66429460116936	0.000580082042061273	cg16631774	-2.7522114085427	2.87059725294549e-05	cg03233885	-0.793798226399539	0.00998564611786659	cg13685273	0.545877854222067	0.00471042984283439	cg05576016	0.81031504818364	0.00362040157419308	cg12275348	-0.565382345481482	0.0116684987810575	cg16503933	1.51446162772494	0.0286379209732584	cg03574115	-1.94549654757264	0.000188923127093596
803	cg05485589	-4.84370532266543	0.000580126056442176	cg26111002	6.3814528318988	2.87099914230423e-05	cg25337148	-1.61556312078965	0.00999856854137413	cg26309978	-1.50307284494144	0.00471042984283439	cg19138478	-1.31748034408047	0.00363784132582117	cg25852061	1.50286327372414	0.011696446671576	cg09298207	-1.43235566427295	0.0286379209732584	cg13356685	0.539900297965185	0.000188923127093596
804	cg06114358	1.27209450378104	0.000580126056442176	cg17871792	3.11753178803407	2.87099914230423e-05	cg04613109	-1.42284877719778	0.00999856854137413	cg05619021	-1.12969687479661	0.00471042984283439	cg01702246	2.27760603444459	0.00363784132582117	cg09559521	1.80018912593469	0.0116995804299234	cg10082078	2.76324932560993	0.0286379209732584	cg19200719	2.60416107041185	0.000188923127093596
805	cg25692290	2.11102589432114	0.000580126056442176	cg17350448	-2.65683633069888	2.88760896530573e-05	cg13477253	-0.849708884025377	0.00999856854137413	cg17530639	-1.5242780859183	0.00471237218931611	cg20457962	-1.32725846793296	0.00363837285927235	cg13339083	0.558526350010863	0.0117168041270807	cg05918376	-2.09530015682931	0.0286487610740936	cg25241102	-4.16050808315565	0.000188923127093596
806	cg06548416	-0.714299842131956	0.000580126056442176	cg06852486	-2.37009487556982	2.8999453236717e-05	cg02168505	-2.07279940972798	0.0100036271290924	cg04705429	-1.48047546332929	0.00471588207370861	cg19275119	1.53593433749058	0.00364187277983343	cg06619247	-0.974950161513149	0.0117168041270807	cg20127120	-3.09187468628792	0.0287779342928985	cg18416871	0.483738754796377	0.000189697604345605
807	cg20504077	-1.71772271141068	0.000580126056442176	cg17385847	-6.87540450725274	2.90328859036223e-05	cg03737308	0.707630548886995	0.0100086199960953	cg05805291	-1.41435322347188	0.00471588207370861	cg04226745	-1.8151816486667	0.00364187277983343	cg20172563	1.15093369570068	0.0117168041270807	cg08171483	-0.853868097045701	0.0287779342928985	cg15572180	2.12312397467233	0.000189819656133084
808	cg03403298	-4.95205021829428	0.000580126056442176	cg20590312	4.30961022782912	2.9332246912617e-05	cg26281559	-0.818702909055238	0.0100206670581398	cg20541779	-0.565945333553923	0.00473712311022316	cg27518156	1.22248956193433	0.00365459048688094	cg19438790	-1.69898456705783	0.0117207367341239	cg14903799	1.46066984450363	0.0287944071124968	cg25076881	-1.70350688927623	0.000191435901844486
809	cg14217248	-2.1218517341624	0.000580126056442176	cg04921335	1.98928871065996	2.99363939229802e-05	cg22724288	0.778259053790248	0.010030747660277	cg09443807	2.055807819614	0.00473787740416239	cg04903930	1.63578954630511	0.00366425439711139	cg24031277	-0.909726483489205	0.0117207367341239	cg26605006	-0.907929624327797	0.0288464762724837	cg13192640	1.14713066290597	0.000191435901844486
810	cg00373616	1.25488976904272	0.000580126056442176	cg06456216	3.48035466155024	2.99363939229802e-05	cg14494204	1.22678550714084	0.0100330500967298	cg15934415	-2.05538189724633	0.00474564113931702	cg02271578	-1.60829134532379	0.00366775237797734	cg19556901	0.463637526770666	0.0117207367341239	cg02178763	0.452416465690346	0.0288725195060474	cg02279650	-2.8910352235887	0.000191530014193978
811	cg00861669	-3.65092038779926	0.000580481661521048	cg24607725	1.42829780566358	3.02976130516717e-05	cg05524170	0.792612856917298	0.0100842770972727	cg01976243	-1.1436572882838	0.00476523798696933	cg20699960	0.850181443654456	0.00366775237797734	cg03731348	-1.90061038127493	0.0117207367341239	cg06646682	-0.461219845339763	0.0288725195060474	cg04937744	-1.49824904926345	0.000191836861751909
812	cg03003273	-3.1319518810537	0.000582248293341028	cg04468493	-1.6572275012215	3.04612619984446e-05	cg00763768	-1.51364295675214	0.0100842770972727	cg01204646	-3.01654298050056	0.00477401904614256	cg04811887	-1.05116242582612	0.0036704522698065	cg25566623	0.652580662470533	0.0117207367341239	cg02636890	-0.820787463828982	0.0288725195060474	cg06428091	1.97758483442176	0.000191836861751909
813	cg04247014	-1.33648970826493	0.000582725126956814	cg22779920	-3.86793852495512	3.04612619984446e-05	cg10131124	-0.714597255933105	0.0100842770972727	cg20415517	1.23248788640438	0.00483852478344464	cg21855830	-0.745296464229905	0.0036704522698065	cg03639526	1.27029151159487	0.0117233935027477	cg21312412	1.50800564871792	0.0288725195060474	cg27611005	2.09413200980083	0.000191867198017491
814	cg02109969	-1.30084801424431	0.000584299159550073	cg20942931	-2.99894753945477	3.04991948272121e-05	cg19897222	0.963805347251876	0.0100842770972727	cg16022936	-1.40275960177151	0.00484634213907462	cg07948095	-1.24664559208127	0.00367346743146692	cg05671516	-0.892152177449603	0.0117233935027477	cg25150083	-2.11574837931485	0.0288725195060474	cg23157916	-2.88105224075003	0.000192200267372376
815	cg13997759	0.680540655728708	0.000586343050083918	cg27055732	2.7750476051119	3.08844475688153e-05	cg01715499	-2.35862773223928	0.0101280063983142	cg25757345	1.12844094574111	0.00484634213907462	cg14744537	1.08378456144731	0.00367387730886287	cg04687176	-0.709133677685998	0.0117604215019875	cg16423461	-1.08813693954628	0.0288725195060474	cg11026129	0.906607903747517	0.000192200267372376
816	cg24646529	1.55242618772635	0.000586343050083918	cg09975316	-8.97186884994919	3.08892909644026e-05	cg23001086	0.948233764591141	0.0101280063983142	cg23738323	-0.56424768566303	0.00485441767721876	cg09331632	-1.7422426536318	0.00370087486240229	cg13965321	-0.563095107053747	0.0117604215019875	cg14103123	-0.733098679921338	0.0288725195060474	cg19933610	1.10042818710147	0.000192875926093121
817	cg14647109	1.748472022056	0.000586343050083918	cg08922347	-2.60271088280514	3.12892488903743e-05	cg09854775	-9.4249900011671	0.0101280063983142	cg02723399	3.08209766792656	0.00485441767721876	cg07867023	2.01056451272851	0.00370106425690748	cg24102360	-1.02664913489159	0.0117629282734173	cg27349434	0.973371367613149	0.0288725195060474	cg09738522	-2.85268224999085	0.000193020239813954
818	cg23354236	-0.794398203271887	0.000586343050083918	cg13947691	4.3492462952974	3.13924204423915e-05	cg09247060	-0.698756332980796	0.0101418878289998	cg11171004	-1.15053351016056	0.00485665328254532	cg08673716	-0.861040400027429	0.00370106425690748	cg02412969	-0.722148163498971	0.0117818181113292	cg19913456	-1.69525447262182	0.0288725195060474	cg11775391	-2.49896812816845	0.000193020239813954
819	cg15991941	1.95977103990832	0.000586343050083918	cg03889991	-2.29011924257859	3.21269591416109e-05	cg10123733	3.00718912553651	0.0101418878289998	cg00078194	-1.06628634026269	0.00485665328254532	cg24687723	-2.53228754460812	0.00370607920335328	cg10729419	0.65881011650937	0.0118254666176776	cg02386916	-0.603804714161051	0.0288804465846784	cg25253534	-0.958575242065644	0.000193680063220271
820	cg07123579	-0.865502694734553	0.000586812394222905	cg14459668	-1.73712964447322	3.23682158763172e-05	cg02273638	-0.421594794752603	0.0101418878289998	cg21601056	2.31114171468263	0.00485665328254532	cg08562978	-2.16741533272435	0.00370607920335328	cg09234759	-2.29445786229337	0.0118286528448206	cg06245305	-0.66232535661605	0.0288876887059976	cg09673602	-1.66155549918473	0.000195179753254386
821	cg05925971	-2.48196212185031	0.000587195476404814	cg01076082	-5.84585840595168	3.26227977118855e-05	cg04879889	-1.51710415260691	0.0101418878289998	cg09768859	0.764653116589305	0.00488735212578342	cg15750774	0.868701232307563	0.00371340965684287	cg18078696	-0.913551231793788	0.0118286528448206	cg21509385	0.873493668437751	0.0289016001967814	cg05968988	1.6861985215339	0.000195775540816921
822	cg20400383	4.00381645012971	0.00058859685942755	cg22075791	-2.40528823969058	3.26297243911264e-05	cg14637553	-0.79846004169565	0.0101928144401463	cg02905066	1.72902410261553	0.00488735212578342	cg15632228	-1.69863408695423	0.00371340965684287	cg18832348	1.05294211404793	0.0118584170808856	cg02873163	1.78807642760362	0.0289364074929951	cg09478045	0.79095406710952	0.000196231330289345
823	cg08141639	-2.31640251292158	0.00058859685942755	cg13995918	2.10555353837338	3.27171320375602e-05	cg04916103	-1.47056825038038	0.0101928144401463	cg18990157	2.69506508644599	0.00488983116364989	cg08580292	-3.24530998534528	0.00371340965684287	cg14516720	0.542150225151947	0.0118584170808856	cg04654170	-1.96502883264609	0.0289364074929951	cg24969605	-1.32418269129689	0.00019652332617806
824	cg00166213	1.76639775509731	0.000589140341180956	cg12399162	-4.04945906066992	3.38825752600994e-05	cg02727252	1.51517045228549	0.0101928144401463	cg21967790	-2.19717174844504	0.00488983116364989	cg21887591	-0.783041142104039	0.00371792603584715	cg01944000	-1.65866227833885	0.0118584170808856	cg01703780	-0.344844815677078	0.0289364074929951	cg13145669	-1.5621911355204	0.000197781764233567
825	cg25374296	1.90627007300719	0.000591828419112702	cg13650313	-4.69511881749384	3.4449977210988e-05	cg14312439	-2.0387940561753	0.0101928144401463	cg25819112	-1.6859610661121	0.00488983116364989	cg20293685	-1.53428363827696	0.00371867967922828	cg24082880	-0.650196854724383	0.0118584170808856	cg23537867	1.7429356887431	0.0289364074929951	cg11839036	0.919886450783832	0.000197781764233567
826	cg07081887	-5.17966237854666	0.000593035327002549	cg01447791	-3.38209917837297	3.52779809965552e-05	cg19738727	-2.40908214588601	0.0101928144401463	cg07751757	-0.518024613183287	0.00488983116364989	cg24642679	0.902678605674191	0.00371867967922828	cg03178543	-1.05436594084644	0.0118584170808856	cg25487047	0.475481868308562	0.0289364074929951	cg02889664	-3.05356296376885	0.000198095332497384
827	cg20227255	4.07856313835546	0.000593035327002549	cg05180756	2.47962755066504	3.55257574058394e-05	cg03577591	-1.72299736653327	0.0101928144401463	cg18100746	-2.36744080843572	0.00491698972705727	cg21492839	-1.29760835053171	0.00371867967922828	cg18639463	0.860459718651378	0.0118855335435083	cg01061283	-0.935774079155063	0.0289364074929951	cg17476518	1.02852596532603	0.000198567002435159
828	cg14142521	0.894868247864023	0.000593035327002549	cg21199854	2.06555869733808	3.55257574058394e-05	cg24631739	-1.4104585867718	0.0102005790734783	cg02289791	-1.18043225730887	0.00491698972705727	cg19277007	1.11703808629565	0.00371867967922828	cg12201779	0.412632455867545	0.0118919461833669	cg06121277	-0.724641638625879	0.0289364074929951	cg13229579	-3.00996707653599	0.000198567002435159
829	cg09655835	-0.676488481683967	0.000593035327002549	cg17069872	3.13199534263077	3.55809604531149e-05	cg06703092	-4.05883146635114	0.0102030545306105	cg00277342	-3.6569115459856	0.00491698972705727	cg20537511	-0.955418045093512	0.00371867967922828	cg25973378	1.05372345549286	0.0118919461833669	cg26251192	0.567657127796435	0.0289364074929951	cg05231631	-1.21115888883022	0.000198567002435159
830	cg02683893	-1.76884621450977	0.000593035327002549	cg06920904	-4.77049791544306	3.55809604531149e-05	cg21322417	0.834450315196759	0.0102637220762716	cg11615066	-6.73894281447164	0.00491698972705727	cg24850139	0.448672118761072	0.00371867967922828	cg04259326	1.24906725134206	0.0118919461833669	cg20508514	2.40038262563433	0.0289364074929951	cg14090487	-0.98546336755503	0.000199129594455602
831	cg25741594	-1.20358250314798	0.000593035327002549	cg23327095	-2.39569707779748	3.61543109665967e-05	cg06295244	-1.17152547533635	0.0102637220762716	cg14597908	-0.64421521424211	0.00491757171065058	cg22102041	-2.07319605093007	0.00371867967922828	cg19714454	1.7186811380174	0.0118982325986281	cg02254916	-1.33502942580872	0.0289364074929951	cg13813999	-1.75269319896271	0.000202102501223119
832	cg24539147	1.04934122151121	0.000594468628710282	cg07511671	-5.57542036456309	3.61587361490184e-05	cg22248011	-0.712293623085092	0.0102637220762716	cg00855398	-1.82139838118303	0.00491757171065058	cg26390509	1.08713231543197	0.0037314156691809	cg06357305	0.896860803633265	0.0119226284571004	cg02535060	-0.975307869676179	0.0290573356089597	cg21421846	1.96780375040375	0.000205100503062836
833	cg12946395	-1.39011452182657	0.000594476036846326	cg23596826	-3.24856610098777	3.61660699264593e-05	cg14173325	-2.82044519150404	0.0102637220762716	cg05224572	-1.67083571820307	0.00491757171065058	cg17941247	-1.61357347199151	0.00374348084008472	cg06552547	0.907704233192329	0.0119226284571004	cg02919652	1.80248245355681	0.0290650471000368	cg14473485	1.07832245893937	0.000205100503062836
834	cg02304751	0.922893397208142	0.000595543965282648	cg20859082	-2.71351111709419	3.61866011798992e-05	cg22781562	-2.28712914053671	0.0102637220762716	cg10664669	2.27088631955362	0.00491757171065058	cg04982938	0.586640277630142	0.00374348084008472	cg04954441	1.04276004542574	0.0119480517029615	cg05008854	1.62413242632086	0.0291109773879877	cg25893831	2.79344109903765	0.000205100503062836
835	cg15847124	1.93608710482487	0.00059724166700328	cg09817162	2.36446367189086	3.61866011798992e-05	cg05110396	2.09126284449288	0.0103215623166944	cg15860771	3.12203344950561	0.00491757171065058	cg03707308	0.61732505064623	0.0037584999632919	cg21614491	-2.02879065406122	0.0119731729340441	cg22157494	1.09648114926761	0.0292047494658013	cg21219880	1.68329793225259	0.000205265334166584
836	cg25140002	0.714502614368372	0.00059724166700328	cg15267545	-1.99233914518063	3.6547297504193e-05	cg04010988	1.8290985821414	0.0103215623166944	cg00255054	-3.34754664760835	0.00491757171065058	cg23255601	1.28751897572043	0.0037718777812092	cg01645113	-0.790306732672573	0.0119752054769549	cg02835779	-2.27181798629587	0.0292047494658013	cg27442726	-3.40793218551116	0.000206701720121832
837	cg04077575	1.04729093734575	0.00059724166700328	cg18859398	1.63138273747403	3.66119214900868e-05	cg22755301	-2.84911539658334	0.0103292810983004	cg27106936	1.63321212554594	0.00493264273152219	cg18563258	-1.06157056658328	0.0037718777812092	cg26842801	-0.467690410359721	0.0120153186516227	cg00261569	-1.06717260173266	0.0292047494658013	cg08750509	0.901901629845951	0.000206751279152782
838	cg13798146	5.34613601119046	0.00059724166700328	cg22930894	-1.13479096772114	3.68409452179138e-05	cg00435752	-2.72273348892199	0.0103547346532598	cg12030923	-3.14361378440076	0.00493264273152219	cg17095171	0.94291944764981	0.00378234303773059	cg25438876	-1.32737833426017	0.0120699024861259	cg11395919	-0.788953999806627	0.0293053136382976	cg03036862	1.27499829481122	0.000206751279152782
839	cg15083887	2.08509485347761	0.00059724166700328	cg01894743	-3.15343562523974	3.71106229083392e-05	cg25822376	-0.672316252571235	0.0103547346532598	cg03897860	-0.598082656180994	0.00493264273152219	cg24591105	1.34290197132669	0.00378580404460045	cg10486272	-1.34995113231186	0.0120738731002312	cg15677957	-1.79209844201468	0.0295507761345774	cg04723601	-5.12667314899623	0.000207908614538672
840	cg15740054	4.59166478158511	0.000600095975654047	cg14412195	5.98669019796762	3.75649039706749e-05	cg06834431	-0.644468338652205	0.0103547346532598	cg26824408	0.889975531872828	0.00493264273152219	cg02387946	0.847015393084262	0.00378580404460045	cg06663737	-0.671721109487321	0.0120821006872961	cg07118489	0.51264112562213	0.0296403337189807	cg04640637	2.59424103744987	0.000208078218488002
841	cg15734820	-2.49773182850796	0.000600360900099675	cg11871910	-4.40767530394761	3.75828593911023e-05	cg07920739	2.23917727243756	0.0103815852854112	cg03991250	-0.870884277061865	0.00493264273152219	cg26119605	2.18208661103292	0.00378580404460045	cg12245236	-0.647380163625315	0.0120846483488664	cg02053175	2.48280973177019	0.0296403337189807	cg16990513	-1.30672090576992	0.000208327395601117
842	cg10314807	1.34965969079023	0.000600957533389005	cg23904047	-2.25697242771619	3.79843608370588e-05	cg17115040	-3.69904856077982	0.0103998853330687	cg13569051	-3.97833479885928	0.00493264273152219	cg08378282	-0.728557466654534	0.00378580404460045	cg10805483	1.85484037202257	0.0120846483488664	cg03397659	-0.954633188263817	0.0296403337189807	cg00597623	2.05219367261304	0.000208327395601117
843	cg15618041	1.06101948843386	0.000602230108519584	cg10633147	-3.13695351471758	3.82041976608576e-05	cg08645720	-2.47036821738949	0.0103998853330687	cg25498969	-2.68192402636925	0.00495725795797693	cg16842483	0.888230508973606	0.00379393136945179	cg13362837	-2.68891507648317	0.0120846483488664	cg17302906	-0.347504640725425	0.0296403337189807	cg26338428	2.76115402402245	0.000208327395601117
844	cg19881263	2.71667923948436	0.000602269262241022	cg06620117	-3.29829381265256	3.86694531879854e-05	cg11023456	-1.09161676533151	0.010399957169701	cg10695647	-1.01899313026069	0.00496992855514668	cg23318990	1.46011405559096	0.00379988922239418	cg00833394	0.558489228937126	0.0120846483488664	cg16925362	0.973541008019892	0.0297275796983222	cg04560347	1.68588402848729	0.000208327395601117
845	cg08277444	0.871459132939034	0.000602269262241022	cg06648948	-1.11467199203921	3.86694531879854e-05	cg15983071	-2.01902552977491	0.0104058608089148	cg03148700	-0.660771377270009	0.00497986627848576	cg21808707	0.670059429536614	0.0038086088636102	cg20104456	-0.710308035968142	0.0120846483488664	cg20285224	0.550584204534423	0.0297275796983222	cg00579409	-1.81392409450612	0.000208327395601117
846	cg10662832	2.09550483083987	0.000602633832271173	cg08500500	-2.91225349161151	3.91265713078275e-05	cg02864070	-0.856929458641495	0.0104058608089148	cg05682442	3.08779192596279	0.00498441029046058	cg15728517	-1.36213444465768	0.0038086088636102	cg22099441	0.948990042855721	0.0120846483488664	cg12902444	-0.7732268848495	0.0298762423511055	cg26412629	1.29442695214984	0.000208592943812089
847	cg08309069	-3.49815465216959	0.000602633832271173	cg05882878	-1.86692992193967	3.93935334049702e-05	cg18803257	-1.81439181124314	0.0104560237799393	cg16598670	-0.909909702412874	0.00500243167654314	cg02881547	-1.84169562671353	0.0038086088636102	cg26604499	0.867459659432741	0.0120882788049601	cg11955290	1.03820724562108	0.0299046885833918	cg14312391	-1.81059579948121	0.000208855391943354
848	cg00296018	1.47615878991893	0.000604232024238248	cg03944444	3.39144786489078	3.96953743278535e-05	cg20379239	-1.29898409974938	0.0104623960436919	cg20551956	2.46044891523561	0.00500566078310793	cg19756947	-0.940221401324095	0.0038086088636102	cg16487285	0.949274939124272	0.0120925241248748	cg19753469	2.51257035330763	0.0299403616281436	cg00121868	-4.01888514615078	0.000209757530088264
849	cg04331717	1.47669630471248	0.000606301036112148	cg01968306	4.88658195699321	4.00784463642724e-05	cg17411642	-0.734668965295785	0.0105051057686502	cg08682433	0.524184550446844	0.00503993553674755	cg19657960	-1.42721572240079	0.0038086088636102	cg21132931	0.692087717162238	0.0120983259327772	cg07701716	2.28759706483687	0.0299461558612877	cg05791091	0.756217386711626	0.000211609854202752
850	cg06993432	-1.01181393286501	0.000612645066439857	cg17337764	3.33539918511719	4.00784463642724e-05	cg07980947	-0.91017742249785	0.0105707039058152	cg02150354	-1.51207158445194	0.00505985584637024	cg21010475	0.437289242901971	0.0038086088636102	cg08866780	-0.54082484383476	0.0120983259327772	cg06619566	0.450816126469106	0.0299461558612877	cg05444140	-2.13074689738801	0.000212024211476786
851	cg08065812	-1.00042710449823	0.000612718280302778	cg12912716	3.77566207435607	4.02444016932282e-05	cg01044695	2.6835988213193	0.0105707039058152	cg18280007	-2.10595967130638	0.00506516456020437	cg08760431	-1.55552114278726	0.0038086088636102	cg19685719	-1.59673629425449	0.0121457419433406	cg07529428	-0.537590175554256	0.0299461558612877	cg09907968	-2.69796077218214	0.000212690928716661
852	cg05060534	0.74157704837826	0.000612718280302778	cg26188934	7.64749587142903	4.05409426801006e-05	cg00373293	-2.65943965487113	0.0105707039058152	cg17624935	2.03373475552319	0.00506516456020437	cg15020863	2.59825393269432	0.0038086088636102	cg08825721	-2.44032338321599	0.0121457419433406	cg15433807	-1.49625360618233	0.0299461558612877	cg14015327	-4.31692044139502	0.000215620077944108
853	cg16295975	1.89504249296876	0.000613852076655445	cg00159658	-4.09006307151357	4.07167226112513e-05	cg02605805	-0.842081234448566	0.0105707039058152	cg18689942	-1.24474460066835	0.00506516456020437	cg07420507	-1.1633142938289	0.00381382500980335	cg26307117	-0.624081401056589	0.0121536977068544	cg25798479	1.13337907979302	0.0299581864047884	cg05950833	-0.857907256363787	0.000216171671235616
854	cg21090872	1.35736077600435	0.000613852076655445	cg14845772	-3.86532782255689	4.08763753792836e-05	cg05736987	0.717117911842962	0.0105745173822449	cg02693447	-2.38923361690618	0.00506516456020437	cg09829868	-0.620865462848594	0.00381598642894032	cg22629196	-0.771610937684572	0.0121995550477902	cg06636221	0.738627109489113	0.0299581864047884	cg04197363	-1.99398136836902	0.000216171671235616
855	cg02702515	1.77999146771619	0.000614658296531586	cg13874459	2.00463787674237	4.11762907334726e-05	cg00479269	-1.23433587620984	0.0105745173822449	cg00500221	-1.83373437001096	0.00506516456020437	cg26155965	1.02587908760984	0.00381598642894032	cg03214730	-0.835107064883042	0.0122093014052138	cg00472722	2.5868111641908	0.0299581864047884	cg21911849	-0.865996349907755	0.000216921795222687
856	cg22897181	3.10077035031353	0.000614658296531586	cg14842658	3.29268568575584	4.1520533256418e-05	cg16754346	-1.20171598046612	0.0105745173822449	cg18430478	2.3008370875902	0.00506516456020437	cg22179181	-2.10444184820596	0.00381598642894032	cg21757276	-0.909171629422752	0.0122589425436584	cg12498181	0.745788087319756	0.0299581864047884	cg08139522	-2.13056143607734	0.000217008069421029
857	cg11786839	1.36685468033653	0.000614658296531586	cg04323925	2.35589533964393	4.1664756936456e-05	cg13353990	-2.61616231001913	0.0105745173822449	cg27565556	-2.80241897017394	0.00506516456020437	cg18672446	-1.88578190638021	0.00382152501657881	cg00541647	-0.603937153076597	0.0122589425436584	cg27071217	0.571463524528354	0.0299581864047884	cg01601841	-1.99167557297291	0.000217008069421029
858	cg10827559	0.999846527139255	0.000616124655514564	cg10627511	-2.55675291649768	4.18166203702386e-05	cg16210302	-1.20314603221731	0.0105745173822449	cg12519121	-0.841100296233499	0.00507222639524166	cg24952090	1.80028593467946	0.00382213029759784	cg18539482	-1.76238385431216	0.0122589425436584	cg04199023	-1.73415528409771	0.0299581864047884	cg13101887	3.18867177015643	0.000219989403970749
859	cg03366034	1.91472158520009	0.000617437886135585	cg24296250	-6.07334210336996	4.18190090687112e-05	cg18610541	-2.60655547450302	0.0105745173822449	cg19899836	-0.616145312881106	0.00507547114090747	cg15718642	1.82612204781167	0.00382213029759784	cg08358991	-0.582732312393394	0.0122589425436584	cg04855004	0.547926353330275	0.0299581864047884	cg07647154	0.66817077302225	0.000219989403970749
860	cg01171355	0.930383077415691	0.000617437886135585	cg13692860	3.59662856341588	4.18933924704711e-05	cg22812005	-1.12299922908369	0.0105745173822449	cg13595333	1.83610599166259	0.00508098354894983	cg23847967	-3.0735663234431	0.00382585717091567	cg23788468	0.791171829742674	0.0122684900277059	cg16030177	-0.822299056130531	0.0299581864047884	cg05146852	-0.75948997321727	0.000219989403970749
861	cg20520561	-3.44682010991051	0.000618890053019144	cg18121669	-3.6263781140344	4.18933924704711e-05	cg03459312	2.48102131238194	0.0105745173822449	cg16664091	1.07601501081591	0.00508098354894983	cg09700054	0.435249986528678	0.00382585717091567	cg18830224	-3.21063705292788	0.0122684900277059	cg03947281	1.77595900560527	0.0299581864047884	cg00376283	-3.76462095409316	0.000219989403970749
862	cg27393925	1.87755279288618	0.000619248111012599	cg15910663	-3.00218531195291	4.19318543082626e-05	cg02711020	-1.39362186222568	0.0105745173822449	cg19930236	1.39994449216682	0.00511884736019924	cg24389494	1.27772652247044	0.00382585717091567	cg23209487	-0.999609447163373	0.0122684900277059	cg25437947	0.60652470082362	0.0299581864047884	cg02508438	2.5128092248142	0.000219989403970749
863	cg19432468	1.32469068940584	0.000619248111012599	cg04639396	1.15173204670189	4.20079694672825e-05	cg12985491	3.15401069450689	0.0105745173822449	cg06676579	1.06295716793989	0.00511884736019924	cg16244362	-2.49036774724844	0.00382585717091567	cg18415182	1.79012587642047	0.0122838079152986	cg21083247	-0.677538144196295	0.0299581864047884	cg02304033	-2.63514949496243	0.000220097868811837
864	cg15910719	-4.35002014508298	0.000619792957056035	cg10089978	-3.08293576948215	4.21571109955205e-05	cg26632028	2.00280115247294	0.0105745173822449	cg22934200	2.11938127009922	0.00516199472572925	cg05404890	1.93957425947978	0.00382585717091567	cg23476801	-3.90729019924699	0.0122838079152986	cg23708044	0.928814621428411	0.0299581864047884	cg27622495	-1.85035038265059	0.000220556203392886
865	cg18803257	-2.35403909907026	0.000620488255186758	cg18554537	-2.50822128468812	4.2329657429998e-05	cg24557470	-1.44193019879491	0.0105745173822449	cg16424440	-0.943756415741182	0.00516199472572925	cg19002411	-1.51695611343676	0.00382585717091567	cg09731017	-0.581296881040023	0.0123268808967588	cg20276933	0.603597413159356	0.0299581864047884	cg02030802	0.744576872919029	0.000221887264177932
866	cg06999074	0.647278777576051	0.000624046421440807	cg13250711	-4.75858264228158	4.2329657429998e-05	cg04224025	-0.445262926380945	0.0105745173822449	cg07906551	-2.9029600427292	0.00517893757316769	cg18525669	0.812117855966246	0.00382585717091567	cg08509008	1.17336684260871	0.0123268808967588	cg02177007	0.713667942291574	0.0299581864047884	cg13236854	2.30406107328785	0.000221887264177932
867	cg16403125	2.57010454225873	0.000625673520669683	cg04089644	4.67714938899711	4.28109272101247e-05	cg14968427	-2.57345118228709	0.0106686689393694	cg05579179	-1.24794058097112	0.00518793256139222	cg07787049	-1.00664650399063	0.0038281601033775	cg00045607	0.696157206402701	0.0123268808967588	cg11495193	0.420825881681962	0.0299581864047884	cg12917475	-1.50879584867853	0.000222470422554488
868	cg24919342	1.50134851821352	0.000627650123198987	cg24939813	-3.06464123114161	4.29393722535923e-05	cg25208724	-4.563708366611	0.0106768926884213	cg12976693	-3.56071786546346	0.00518793256139222	cg07576142	1.00416413500943	0.0038281601033775	cg12828896	-1.25569940385949	0.0123268808967588	cg08747394	1.52210291288982	0.0299581864047884	cg23234830	2.33771947760589	0.000222806947243125
869	cg00851052	-3.20014221972788	0.000627697737176407	cg00852768	-6.31212502708402	4.31967031494768e-05	cg27191786	-1.57043800696355	0.0106768926884213	cg01195881	2.13646418380348	0.00518793256139222	cg11724590	-0.513113379193594	0.0038281601033775	cg10438011	1.23577462041734	0.0123268808967588	cg24099140	-0.953875190074287	0.0299581864047884	cg19609438	-4.35795932980387	0.000222806947243125
870	cg08747051	1.97252370683791	0.000627697737176407	cg15327692	4.6404118317184	4.32322939411166e-05	cg14828484	-1.89011575407918	0.0106933746424954	cg15697579	-2.12447318791398	0.00518793256139222	cg14723977	-1.41354478026609	0.0038281601033775	cg14756040	0.930484243319674	0.0124115178653327	cg12308275	0.855516015070242	0.0299581864047884	cg11936410	1.95595420945692	0.000222806947243125
871	cg00135449	6.49240983109039	0.000634516651959783	cg04257171	-9.95265274528578	4.33943878751809e-05	cg13367849	-0.609757041354995	0.0106933746424954	cg21536775	1.45611825679253	0.00518793256139222	cg16329587	1.01366721627062	0.0038281601033775	cg07966372	0.519009022545421	0.0124266134323344	cg00067124	-1.59665515467792	0.0299581864047884	cg16650472	1.04405007513029	0.000224526172769238
872	cg19779886	1.3218444359977	0.000635403596487047	cg13543544	-3.07110833787341	4.33943878751809e-05	cg06669350	-1.31712631951449	0.0107112986644311	cg11122895	2.0781424048627	0.00518793256139222	cg11830986	0.682391948698226	0.0038281601033775	cg18464402	0.874428233789761	0.0124266134323344	cg12799086	-1.4538022756279	0.0299581864047884	cg02904522	1.80852779612943	0.000224526172769238
873	cg16572375	-0.48948858793256	0.000639482960156984	cg11477837	-3.60859839022357	4.34792376056365e-05	cg26217504	-0.900159189453374	0.0107326177989602	cg24796720	1.62848485843103	0.00519332581283409	cg09515766	-1.00745649591122	0.0038281601033775	cg00273383	-3.79869184790987	0.0124380616502162	cg21185674	0.705873957153573	0.029983803961898	cg01560020	-3.85981370686818	0.000224526172769238
874	cg19102065	-2.07318618297813	0.000639482960156984	cg03781917	3.09499925546816	4.36874673929602e-05	cg00355315	1.18334525839792	0.0107475491153118	cg14205126	-2.905957711939	0.0051958059933048	cg26946534	2.44707848187974	0.0038281601033775	cg03922168	1.48432151888709	0.0124385459692023	cg11702762	1.23223625410896	0.030035704422402	cg22367492	1.37633399205061	0.000224865134161119
875	cg18331412	-1.15785023051869	0.000639482960156984	cg17490806	-9.83763407538018	4.44769710082521e-05	cg04867509	-0.646350087789835	0.0108089445056465	cg02005385	0.578753183740825	0.0051958059933048	cg25540854	0.870006843468721	0.0038281601033775	cg20721837	1.19124448708393	0.01245530707973	cg12674192	-1.28610475800262	0.0300582404243059	cg24882097	-0.99546946996094	0.000225852340156841
876	cg21519235	2.48389375440691	0.000640036229310477	cg19186435	-2.27300125382867	4.44769710082521e-05	cg03189333	-1.13840089426803	0.0108252088356982	cg21217221	-1.49572091845139	0.0051958059933048	cg19572849	-0.814924470454979	0.0038281601033775	cg08391265	-0.405821966242783	0.01245530707973	cg23719508	-2.83008063104989	0.030129914033599	cg24092536	-3.92047642609611	0.000226335389530966
877	cg25928603	2.50278900984612	0.000641944498474652	cg03693374	1.72618899415238	4.59798298779045e-05	cg20887544	2.71231469348754	0.0108492764734204	cg20927186	2.01297952983807	0.0051958059933048	cg01180860	-2.72612452998427	0.0038281601033775	cg27180028	0.989679448283498	0.01245530707973	cg22847553	0.399009776985226	0.0302049245997161	cg01726854	2.42023219041752	0.000226724115334615
878	cg01739354	0.671946282963652	0.000642193718475647	cg13296984	4.96620837815989	4.59798298779045e-05	cg26780409	0.606118647879754	0.0108498391776667	cg21645631	1.69043591193949	0.0051958059933048	cg17779534	-2.35226037504648	0.0038281601033775	cg26411814	2.08689219936394	0.01245530707973	cg08570226	-0.67780162629443	0.0302059855629066	cg20126937	-4.34546558332676	0.000227270363476456
879	cg22666687	-1.73748967690212	0.000643599478252873	cg24730479	-6.49675979844676	4.68860105998651e-05	cg16842060	-2.29284042217297	0.0108512735923981	cg11860533	-0.973311986631852	0.0051958059933048	cg10358342	0.839421932186779	0.0038281601033775	cg09459451	-2.03385560765879	0.0124637101150159	cg08402107	-1.82638900098257	0.0302858246063389	cg14441748	1.45253635542085	0.000227904813223346
880	cg02330683	-1.61024615205674	0.000644153653972734	cg25076940	-6.00748114193942	4.71071358865689e-05	cg07312880	-2.22825225479247	0.0108888469379136	cg03762431	3.73192091699365	0.0051958059933048	cg13932370	-1.0060969417123	0.0038281601033775	cg21386611	-0.894589634564046	0.0124637101150159	cg15593647	0.916630533174932	0.0303124979573399	cg12244464	-2.67563729064678	0.000228969613778159
881	cg15994896	3.00239654308678	0.000644153653972734	cg03138242	7.28095409868134	4.76969955620924e-05	cg25786333	-1.28091355132336	0.0109348727220735	cg13846854	-1.8642257678281	0.00519806151882683	cg22553555	-0.549789614202666	0.0038281601033775	cg25703843	-1.71226737162988	0.012528337858784	cg22875823	1.16104856572225	0.0303124979573399	cg23465350	-1.24447403062059	0.000228969613778159
882	cg05605996	-5.64369840331398	0.000644153653972734	cg27111395	3.35773391923219	4.79851259276666e-05	cg12676740	-1.93938787206305	0.0109348727220735	cg06589961	-4.35483878004606	0.00520994878472434	cg11828766	3.66936866665475	0.0038281601033775	cg15998170	-1.93430942139251	0.012528337858784	cg22253255	2.09886278380947	0.0303124979573399	cg09694746	2.22873602442247	0.000228969613778159
883	cg23934081	-4.35370297570581	0.000644153653972734	cg05800827	-3.43771431842713	4.82226903237618e-05	cg27320835	-0.614236982629483	0.0109560628887518	cg13485718	-0.699638900717582	0.00521572746690315	cg21680824	1.24674352970216	0.0038281601033775	cg00242394	-1.09686753399535	0.0125613056044149	cg07560520	-1.24782478860498	0.0303124979573399	cg04454259	-1.14290461055199	0.000228969613778159
884	cg11724241	1.40129944486706	0.000644700636744755	cg14893690	-3.75773488952499	4.83458529727861e-05	cg19290091	-1.80898663833797	0.0109627731035594	cg14884276	-1.17734967377189	0.00521572746690315	cg03293439	-2.31198651895601	0.0038281601033775	cg15796437	1.26730464173514	0.0125613056044149	cg12570756	-1.02901745599644	0.0303124979573399	cg00953352	1.45260345741072	0.000228969613778159
885	cg09932441	-7.21319351728569	0.000644834360145982	cg20178924	3.15230528487511	4.84520775855334e-05	cg18381420	1.07261529228994	0.0110735927803015	cg04867818	-0.810088010139664	0.00521572746690315	cg05306441	1.03687739982472	0.0038281601033775	cg25198085	-0.792829248948592	0.0125613056044149	cg20707786	0.858348969175772	0.0303124979573399	cg14431361	1.65913009580337	0.000229520536180728
886	cg16285217	-1.97153261884782	0.000645052515739249	cg18917803	1.28390086789363	4.86417525658719e-05	cg10479325	-1.22727141348558	0.0110740866475127	cg12042678	-1.24103577321324	0.00521572746690315	cg24155358	0.879649678528453	0.0038281601033775	cg22135752	0.410640696872945	0.0125613056044149	cg11466922	-1.33717338747421	0.0303124979573399	cg15297752	0.766839635351118	0.000230563236935387
887	cg03342928	1.00243155383393	0.000645096567550035	cg23371877	3.76552231568653	5.02074191001513e-05	cg22713941	-1.39053566255832	0.0110740866475127	cg20117260	-1.47751059107293	0.00521572746690315	cg08190883	1.01774535057378	0.00384427182837971	cg10369408	-1.30380631486215	0.0125821006667354	cg01388847	-0.698079112329265	0.0303124979573399	cg13416486	0.778851999438603	0.000230563236935387
888	cg05061073	1.12189712750131	0.00064693524029081	cg15365029	-5.21174415968121	5.02074191001513e-05	cg03999020	-0.610339878440944	0.0111125598319355	cg08141639	-1.85072484477992	0.0052221643741997	cg07357989	-1.13524974642587	0.00384576579627954	cg01007029	-3.44801429509008	0.0125821006667354	cg18900772	0.887571285139634	0.0303230916900406	cg19001086	0.382200865975867	0.000231332246130943
889	cg01526778	-2.18555819943407	0.000647723267935545	cg12555810	-3.92303994003634	5.10721841208325e-05	cg06705045	2.92824241353177	0.0111125598319355	cg10257407	0.735802378266917	0.00523281892947142	cg00998774	-1.69525198833662	0.00384576579627954	cg08139102	-1.68711592097531	0.0125892103030916	cg10203440	0.763642345055357	0.0303511089316243	cg18173474	0.642080866191876	0.000232013279339989
890	cg17103088	0.565883262330114	0.000647723267935545	cg19285484	4.27414337563063	5.13837014542168e-05	cg04181644	-1.14159417781533	0.0111125598319355	cg00517612	-1.2885779991476	0.00523281892947142	cg07172626	0.778828601770219	0.00385749362551926	cg18217157	-0.974600233284364	0.0125926849792637	cg06951564	-0.800509212662132	0.0303511089316243	cg07716386	3.52724478054346	0.000233379141978827
891	cg06567525	-0.666051906327565	0.000648999668402073	cg00996083	-3.03729381457356	5.16334331218168e-05	cg06858599	-1.62816984279333	0.0111125598319355	cg00706444	4.63557467843222	0.00524189502404682	cg13339708	-1.75435356753682	0.00386291137855841	cg09143673	5.76244061871881	0.0126099022840442	cg25086418	2.51148458709058	0.0303644564581962	cg03789688	-0.841848641194849	0.000233621508402452
892	cg14429919	2.5750323827771	0.000653668221740794	cg05550328	3.03108753953911	5.19992203272032e-05	cg05563613	-3.8456782979554	0.0111419467793152	cg16130408	0.735305520060519	0.00528362666435257	cg13257636	-1.25057342091953	0.00386641480399172	cg27520886	-0.576236070324506	0.0126298972534546	cg15942950	0.779983028182334	0.0303796972657063	cg27268316	-2.00365242421266	0.000234291322453875
893	cg16510350	-0.74009637546133	0.000653902646475293	cg13531268	-3.75896671211482	5.20471150740947e-05	cg20066347	-2.54923644255585	0.0111898547373034	cg16132877	0.625567474900572	0.0053052043793346	cg07386228	1.84065204438186	0.00386804623678237	cg17179842	0.425706543062125	0.0126313967382304	cg21633963	1.42435745320936	0.0303854297661016	cg21392975	3.30052757293214	0.000235450396435632
894	cg24752427	-2.29864610024464	0.00065776003155672	cg00698584	-1.79781247208355	5.21890817012817e-05	cg02703198	1.37400412771508	0.0111962894173227	cg23090515	-1.99958136726035	0.0053305834006378	cg24928184	-1.00972605646619	0.00387911756558516	cg13368734	-1.04644434075597	0.0126313967382304	cg02389195	-0.891581400861315	0.0303854297661016	cg11047419	1.68088085648424	0.000235478599858016
895	cg18909469	-1.07504445487343	0.000659629570812851	cg05138787	3.22643045476727	5.255456918618e-05	cg00601174	1.40702654205874	0.0111962894173227	cg19918866	0.83687260517679	0.0053305834006378	cg08164500	0.912273101671632	0.00387911756558516	cg22359362	1.39635527369469	0.0126686251710172	cg21850448	-2.33039338602276	0.0303854297661016	cg11832462	-2.53974684978093	0.0002359000548372
896	cg20600205	1.09676186832765	0.000660824079396307	cg11250576	2.28520049050642	5.28219838455849e-05	cg15734820	-1.90258989741449	0.0112098470006444	cg21574477	-0.613768384110471	0.00534273734489714	cg03562940	0.599837016960505	0.0038845146725366	cg23719508	-2.99909232936948	0.0127094056793326	cg01158436	-2.5231261454555	0.0304272159642779	cg02606010	3.4512294850655	0.000237707273572691
897	cg21087537	1.21601407915062	0.000664669645474366	cg20485058	-2.50475188234872	5.28478392261056e-05	cg07750834	1.46468172542756	0.0112098470006444	cg19533443	-3.19768525069984	0.00534969629095313	cg13586944	0.84501561073433	0.00388857214956591	cg03117701	-0.450206759678075	0.0127094056793326	cg24480916	-1.30389109739867	0.0304272159642779	cg12046888	1.33314307653135	0.000238361540590935
898	cg13141281	-3.04645382464244	0.000664988044931671	cg01449141	-1.67158209700421	5.28934541835862e-05	cg15340645	-0.431844287044124	0.0112138109220402	cg14210634	3.82154401025436	0.00536175373129821	cg14985973	1.87219709229981	0.00389027425914474	cg02248396	1.53754156387618	0.0127094056793326	cg25158863	-2.99253673655332	0.0304272159642779	cg07343174	0.809687885120098	0.00023994212245673
899	cg02806352	4.31141880783889	0.000669519555405959	cg09620798	-3.7628404730488	5.31968852957816e-05	cg16324767	-2.76576511171998	0.0112179098182906	cg21080655	-2.21316173026357	0.00536175373129821	cg26159063	1.73271832461231	0.00391476217612117	cg10694992	0.598560727567388	0.0127544119053594	cg03800922	-3.66987543611563	0.0304272159642779	cg20520743	1.84614131710125	0.000241131658265559
900	cg12643109	1.78140021374483	0.000669564804639407	cg04774103	-2.40988681093617	5.31968852957816e-05	cg00399776	-0.404961829653212	0.0112250963262492	cg06475503	1.36256037379564	0.00536175373129821	cg07801662	0.536736018740235	0.00391476217612117	cg08775835	-0.85249526474022	0.0127853233077078	cg25036250	-1.56822524569779	0.0304272159642779	cg06644051	1.5384863069345	0.000241594519039139
901	cg00977293	1.33063481356272	0.00067096618831123	cg04458869	-2.16234647246772	5.34425074392266e-05	cg19277954	-0.447047229390039	0.0112272521913287	cg18842049	-0.855705772410948	0.00536492293685837	cg15615829	-1.65643807197386	0.00392518294693292	cg26190136	-2.19326233321536	0.0128057196816756	cg11217953	0.553205256197484	0.0304272159642779	cg02310670	-1.81398602865962	0.000243699594756033
902	cg20553930	1.6260074441146	0.000674670514011434	cg06203515	-1.96987901147355	5.41355674959854e-05	cg25538312	-4.20549164015175	0.0112982700501825	cg05721830	1.04153327205837	0.00537188732856789	cg09650158	-0.950639324594893	0.00392551538027554	cg03071988	-1.51636369797894	0.012833518029858	cg05350372	1.97073890570852	0.0304272159642779	cg23155089	1.71918306429964	0.00024410944809764
903	cg07644698	-3.0571116766489	0.000674721254475399	cg02271859	3.29905566438262	5.44293242831589e-05	cg16807420	2.64016733719461	0.0112982700501825	cg15009596	2.65914870306023	0.00537460542224422	cg01343543	2.76744450715962	0.00392967122002085	cg01827404	-1.70415422290874	0.0128365976085549	cg01013630	2.12717065759152	0.0304749523377966	cg00724584	-1.22884299463897	0.000245171372845471
904	cg23883872	1.413446743579	0.0006771804761172	cg16619614	-3.1807209434442	5.44293242831589e-05	cg15567634	-0.642935809647692	0.0112982700501825	cg13618880	-4.37108145265647	0.00537460542224422	cg17978850	-1.7581502658059	0.00392967122002085	cg06206128	2.9008196747894	0.0128481465879248	cg06916620	-1.60043685678154	0.0304889856022153	cg00513316	1.08443809231503	0.000245171372845471
905	cg10974064	1.6139333794454	0.0006771804761172	cg04564646	-3.41575898891706	5.54240529594886e-05	cg26677807	0.832816064877482	0.0112982700501825	cg25639218	-2.02426987290959	0.00537460542224422	cg21125037	-1.54594266158989	0.00394339584630326	cg05236313	-2.1412726338921	0.012859893865865	cg20238525	-1.27758206734339	0.0304889856022153	cg13772515	2.22023748083743	0.000245555941011879
906	cg23244463	1.21770350650962	0.0006771804761172	cg09856709	-2.47728537235772	5.54584402647899e-05	cg11315544	1.60647430689215	0.0112988411159807	cg01826959	0.895209544268501	0.00537460542224422	cg08482214	1.24326118937468	0.00397387797210598	cg00567543	1.07841865075821	0.0128825690243553	cg21572003	-1.82052456264218	0.0304889856022153	cg11590705	-3.25997818430677	0.000245617037813594
907	cg18985738	2.19554217984904	0.0006771804761172	cg22311408	-5.22501991160147	5.54584402647899e-05	cg04475517	2.64588366595637	0.0114176540850381	cg01533228	-1.66884405996584	0.00538091048040751	cg09081596	0.877258330624976	0.00397387797210598	cg05534723	0.57777745490643	0.0129870253810788	cg13254269	-1.36281734021547	0.0304889856022153	cg20540969	1.0539497844147	0.000245617037813594
908	cg23376713	-0.59017776160991	0.0006771804761172	cg20423942	-2.52859359298238	5.55059296956288e-05	cg01894091	2.08760005238585	0.0114215208742808	cg00107469	1.72801855042459	0.00546104875402586	cg03107393	0.525267812680166	0.00397536898152001	cg09114672	-1.54522099536563	0.0130153951708441	cg00676602	-2.01805434514312	0.0304889856022153	cg04868119	-1.65938057688223	0.000245617037813594
909	cg00078025	-0.695620936207263	0.000677209548304347	cg21180976	-2.54052741290186	5.55059296956288e-05	cg04620307	-0.941913710299219	0.0115088576697678	cg09230661	1.21029047949122	0.00548746942611046	cg19992474	-0.92873208043886	0.00397794791467159	cg25748586	1.11183254449887	0.0130153951708441	cg18352721	-0.564979137266826	0.0304889856022153	cg15832270	-3.38591385679642	0.000245924780523343
910	cg06433597	1.68552686375995	0.000677209548304347	cg25540854	1.64601778768683	5.55180091158194e-05	cg08236123	1.13658084584929	0.0115243475746972	cg23899359	-1.32435674809046	0.00548928094160916	cg14465021	0.772907977853005	0.00397794791467159	cg14120215	-0.997905103844829	0.0130507422829069	cg20535537	1.47698863566281	0.0304889856022153	cg15305172	-1.76934308807118	0.00024615208980608
911	cg20817752	1.60148189363085	0.000677209548304347	cg10580083	2.22929345995145	5.55763283589268e-05	cg01417742	-1.98651351279896	0.0115692943688542	cg11995437	-2.18484826542105	0.00550077624836233	cg06444390	-0.619589820019533	0.00397794791467159	cg00669774	1.25240612558455	0.0130507422829069	cg21101352	-0.404358493854184	0.0304889856022153	cg20916626	-1.94598612161049	0.000248550137338895
912	cg06000029	1.22054242915118	0.000678243838466892	cg01061553	-3.4435407970914	5.60671690880075e-05	cg23563656	-0.851561415838149	0.0115692943688542	cg13680188	1.44119509009431	0.00550077624836233	cg06878866	-0.846769737019653	0.0039823123415106	cg15390602	1.59354240985178	0.0130507422829069	cg03263685	0.792755388505981	0.0305470261157373	cg22534599	-4.62329458891681	0.000249495177538741
913	cg07694985	0.780835878254396	0.000679009743240699	cg04508839	-4.12308345703476	5.66330736647613e-05	cg18828341	3.81211697145994	0.0115692943688542	cg04367503	1.72257160980371	0.00550077624836233	cg01698432	1.73965356999959	0.0039823123415106	cg01794799	-0.955801570926908	0.0130507422829069	cg17343201	-2.64955598847075	0.0305475580793814	cg09767011	-1.12577670469427	0.000251077041003206
914	cg16776173	1.85348268208001	0.000679009743240699	cg21463446	1.90922138099326	5.67530543991354e-05	cg19022875	-3.43527696411916	0.0115692943688542	cg04840478	1.86532370007885	0.00553324064496572	cg23056966	1.35809212555883	0.0039823123415106	cg17815694	-2.26953794807225	0.0130683101139174	cg21067652	1.35320930109754	0.0306435477489458	cg23977209	1.44853119905636	0.000251250619421577
915	cg01190164	-0.550843092351489	0.000680064398840526	cg22507989	1.91475936081456	5.69164729559253e-05	cg20776385	-0.802705977904588	0.0115697394269538	cg01025282	-1.21061632169968	0.00553818983137564	cg23246901	0.93950031813824	0.0039937452491135	cg21101373	0.81079297876199	0.0130683101139174	cg02588889	-1.06851318157002	0.0306435477489458	cg06569947	1.45066307347644	0.000251309767604759
916	cg26865478	1.84044851761557	0.000680064398840526	cg12900517	5.41166784081125	5.69302801564491e-05	cg18355137	-1.35010997285064	0.0115697394269538	cg01073243	1.10795064506783	0.005550148064134	cg11680280	-1.08402304253126	0.00399546485655404	cg14232165	-1.55748006581569	0.0130683101139174	cg21163146	-1.52329503946944	0.0309032698647149	cg15796437	1.78430043203453	0.000251309767604759
917	cg02492559	1.62158246163615	0.000682683464641726	cg19653624	-3.69850286914812	5.73366511338461e-05	cg07376786	1.43807687171297	0.0115707691253323	cg06631558	-1.53270542289922	0.00556507225167292	cg04569096	1.0028071082638	0.00400157199084229	cg06606267	-2.04451304013883	0.0130701871897262	cg08366813	4.03319552841973	0.0309032698647149	cg02973843	1.16532332298902	0.000252860558577264
918	cg20280182	0.802186428164249	0.000682683464641726	cg07072279	4.79040197279452	5.73864015773147e-05	cg00530929	-1.48902753084594	0.0116237655040994	cg21557914	-1.15446994309788	0.0055801043762317	cg15390649	1.67197586100628	0.00400616638062681	cg00702638	1.83340227070126	0.0130701871897262	cg14122922	-0.582018473054424	0.0309032698647149	cg17141237	-2.92817964769365	0.000252860558577264
919	cg03273578	2.48647872468138	0.000682683464641726	cg18830697	-3.23556224330491	5.82425274578589e-05	cg23008759	-2.15576687557009	0.0116237655040994	cg07704934	-2.08962126397673	0.0055801043762317	cg04226314	-1.10505078186987	0.00400820282101262	cg03657791	1.03261834998302	0.013103025605857	cg23787755	1.04704250141644	0.0309032698647149	cg09820244	2.59380738130722	0.00025294136214451
920	cg21695661	-1.00634804548683	0.000683193766024063	cg00636946	-3.17712402346741	5.83368638478167e-05	cg04650656	2.39374302647994	0.0116332977374988	cg08451361	0.947752687694412	0.0055801043762317	cg09390058	0.47010498628121	0.00401051359526283	cg07066652	-2.24695151422682	0.013181453923285	cg26809926	0.61280426200387	0.0309691026743379	cg00915214	0.840020004053476	0.00025294136214451
921	cg15016465	-2.73067174914846	0.000683193766024063	cg04497885	-1.62392100323986	5.9192104448656e-05	cg23670631	-1.95307688942654	0.0116332977374988	cg22029234	1.82228101671269	0.00560284615906603	cg27196815	1.48705060659148	0.00401749461788654	cg24122929	-0.86495721727506	0.013181453923285	cg15886957	0.644208503540642	0.0309771477632539	cg24722112	0.811442338052729	0.000253825347254794
922	cg03087203	1.1325851523116	0.000684193733021349	cg24023272	-4.65324936023181	5.92094451979858e-05	cg16253681	-2.26567539203793	0.0117165581249424	cg03478631	-1.27641464702637	0.00561256987211827	cg03777614	0.362217873645749	0.00402918476280883	cg04738224	-0.509058776909569	0.013181453923285	cg21184859	0.845042088820726	0.031155706928191	cg15673861	-3.05383857215884	0.000253825347254794
923	cg15894182	1.8647523526876	0.00069093450443129	cg04074398	4.30197573518385	5.9279695441902e-05	cg21294379	-2.26856901175773	0.0117165581249424	cg26988465	1.13149561285775	0.00561256987211827	cg12396237	2.18369546349468	0.00403524700490561	cg04745064	-0.855606222611256	0.0131953087249825	cg10764468	1.24028698016467	0.0312319351231432	cg14792033	1.68729886582619	0.000253898059789744
924	cg21586152	1.27264979359254	0.00069093450443129	cg27045828	-4.04544523867943	5.93932653723612e-05	cg00277342	-3.43330872894069	0.011721772263917	cg15393197	-0.835631222239643	0.00562127720866469	cg20156545	0.545508310367017	0.00403524700490561	cg14039999	-2.3622280592799	0.0131983573661009	cg13057857	0.730188115385097	0.0312319351231432	cg20419523	-1.54085949532675	0.000253898059789744
925	cg20038794	-1.76814680333858	0.000691272872477028	cg11284414	-2.41272914712775	5.98288022562221e-05	cg00879475	-3.25655041928054	0.011721772263917	cg12950732	-3.30128972313153	0.00563269984201135	cg09444744	-0.862390594666042	0.00403828455425871	cg22391718	-0.806366895115846	0.0132930331340415	cg16655754	1.96963722365044	0.0312319351231432	cg14436888	-2.27910065116766	0.000254037955966632
926	cg06807993	-1.80863645145997	0.000691272872477028	cg05249683	1.5355564960956	5.99266453229063e-05	cg15315929	-2.10876121536544	0.011762465286518	cg08926977	-0.779852073617029	0.00564257366181666	cg05957761	-0.678127915966927	0.00405134129221328	cg15625172	-0.519799524540727	0.0133025434082833	cg04739770	1.0313325894649	0.0312660740205012	cg00418927	1.61734807462934	0.000254883647422436
927	cg00347722	-2.31223065659429	0.000691272872477028	cg25550461	4.24960920817034	5.99266453229063e-05	cg17065601	-0.687741232620567	0.0117626748011746	cg13449748	0.746231269540033	0.00564491438671843	cg26999908	-1.43284274366481	0.00405328986774208	cg16440638	-1.00652217470833	0.0133339522644395	cg18711553	-0.791321375380861	0.0312660740205012	cg05625471	0.516345587685416	0.000255895700496824
928	cg12501754	-1.00423161209508	0.000691272872477028	cg05277991	-5.59272165121823	6.02389032053007e-05	cg00855398	-1.70973753308345	0.0117641347608002	cg04364800	-0.424818688941772	0.0056501646511014	cg10673264	0.51015299538877	0.00406591377966141	cg14970543	0.996447357676018	0.0133610589755133	cg27556598	-2.08685078575592	0.0313278332428268	cg19334647	0.670715438359737	0.000258703094574232
929	cg25581517	1.28031784727629	0.000692014462212627	cg15321979	1.24750411624757	6.03544998185462e-05	cg12593746	-1.29794347130683	0.0117648644114628	cg02761554	0.7094431391139	0.0056501646511014	cg11151240	0.510029671248884	0.00406820598068781	cg07680277	-1.00979711006859	0.0133610589755133	cg16081651	1.13913128430404	0.0313278332428268	cg11408657	2.21105376450794	0.000258703094574232
930	cg09104050	5.98582365517482	0.000692798123571804	cg21531121	1.7068659745885	6.03544998185462e-05	cg08796307	-1.04398413734186	0.011778206431175	cg00901598	-1.09715747604959	0.0056501646511014	cg14435474	1.11123609426328	0.00407093593573349	cg20536780	-0.609309177631954	0.0134059416535425	cg07390598	-3.14638216232753	0.0313278332428268	cg10583097	-1.37503750873817	0.000258940550722003
931	cg16102251	-1.21977316234691	0.000693142652981755	cg05937496	-2.54963866806975	6.09764678660246e-05	cg07273847	1.90038798964265	0.011807783055935	cg13015171	-0.621039473932055	0.00567221900866831	cg10853012	-1.57647446038604	0.00408183377820091	cg05748301	-3.02948417085605	0.0134220428770553	cg23797982	-0.698605331565056	0.0314070478650982	cg15354823	0.967280842693997	0.000259284981219595
932	cg14039929	1.45951438538377	0.000694629811935034	cg04508371	-2.01215141790107	6.10573997213432e-05	cg24928470	-1.85817936857679	0.0118281927674471	cg11203538	1.08123105678195	0.00567640396259454	cg04136296	0.680824926861756	0.00410843888113916	cg22607707	0.952281214763592	0.0134468622084891	cg05423738	-3.29450476101116	0.0314772803109353	cg15507449	1.08429488941651	0.00025990658763289
933	cg20964328	2.21517441205302	0.000694629811935034	cg13412063	-2.98354160805691	6.13236065586152e-05	cg01041674	-1.58395614560956	0.0118281927674471	cg25337766	-2.52107226309922	0.00569104496928961	cg04357789	1.66547142826485	0.00411014086671633	cg10220156	-3.17126188892228	0.0134796512318965	cg25839267	1.04964223600562	0.0314829735267733	cg07494275	1.01632188067903	0.000259956269434727
934	cg11028609	3.35943988767025	0.000694629811935034	cg18345827	-2.85476019162156	6.13236065586152e-05	cg10383028	0.842241701500353	0.0118764718162882	cg26954533	1.16461967991057	0.00570753290726373	cg26534980	-1.49644139570982	0.00411014086671633	cg14025373	0.761344799623866	0.0134796512318965	cg08162303	1.16923532942535	0.0314829735267733	cg16204509	0.862380303842428	0.00026107396030304
935	cg24884572	-0.966618652639823	0.000694629811935034	cg03761084	-0.999720406851126	6.17048706843545e-05	cg00150025	0.55232053427021	0.0118771082769304	cg21964551	0.707965298834178	0.00573245048776206	cg19214184	1.92532387855081	0.00411014086671633	cg11169286	-0.690379587187683	0.0134796512318965	cg24821307	1.5428562150663	0.0314829735267733	cg12187794	-1.50015491977293	0.000261101355342709
936	cg03658003	1.69251930817148	0.000694629811935034	cg23831547	1.29955255155674	6.19680385071986e-05	cg21725754	-3.56432905945862	0.0119137287056513	cg11923722	-1.82771559934796	0.00573835863225946	cg25179963	-3.98082437767371	0.00411469470256309	cg17282852	-0.990237073453831	0.0135003567969788	cg14481469	1.07383767771271	0.0314829735267733	cg11644336	0.507873626388996	0.000261101355342709
937	cg06049932	1.26975763416789	0.000694629811935034	cg25195795	-2.72976310016784	6.20696344446296e-05	cg19468962	-1.66968624930911	0.0119137287056513	cg03901964	-0.533883305113571	0.00576472220701747	cg02611615	-0.780428753328356	0.00413011372062494	cg18512774	-0.983380522993175	0.0135198241903787	cg20455931	-1.81262400438329	0.0314829735267733	cg27326224	1.39213566617718	0.000261101355342709
938	cg01337940	-0.838999832568186	0.00069575473008272	cg08467108	-2.81038989499224	6.21686193632156e-05	cg22809119	-1.47958669557189	0.0119491890638688	cg09941208	-3.070733938892	0.00576472220701747	cg03384391	-1.13636485469943	0.00414862117756539	cg12639324	-0.647606631672631	0.0135500150123673	cg10486969	-2.19460069544331	0.0314829735267733	cg18100219	-1.47554742988488	0.000261101355342709
939	cg15278510	5.0072772156358	0.00069575473008272	cg26997028	2.54505392100873	6.22169468627216e-05	cg05434397	-1.99180678390112	0.0119619085071396	cg26670245	2.33322983409427	0.00576472220701747	cg08509008	1.25196242746758	0.00415286303351243	cg15208247	0.766608765125564	0.0135587530278785	cg14304702	0.978575991279032	0.0314829735267733	cg01777170	0.989969314576253	0.000263679579046862
940	cg27592453	1.26932921086553	0.000697810567220106	cg00688630	4.20746891286258	6.23280439615947e-05	cg03269926	1.53663004843371	0.0119836510197005	cg01648301	1.32698533843251	0.00579761463374536	cg04871582	-1.58317582788991	0.00415286303351243	cg07660862	-1.13504721109183	0.0135636289623743	cg09539395	-0.699385659309406	0.0314829735267733	cg10834038	1.48863647908307	0.000264692200021643
941	cg13094005	1.05848833446616	0.000698053291905057	cg14182338	-4.51941133215512	6.23280439615947e-05	cg11279454	2.56317180103808	0.0119836510197005	cg19781881	-0.87061342661598	0.00579971370585488	cg05734295	1.56939024457865	0.00415286303351243	cg12184255	0.889086111756895	0.0135793177950556	cg21185283	2.48385349343871	0.0314829735267733	cg17989886	1.43287175186836	0.000264917138245918
942	cg04774559	-2.12284859552386	0.000699026037885925	cg27522005	-2.4044276886156	6.24481020091129e-05	cg06798189	-2.23444497382379	0.0120005204412991	cg10953246	-1.12316924645007	0.00579971370585488	cg23915197	-1.15089470018741	0.0041626189559873	cg05783290	-0.995660728172861	0.0135881759246815	cg13077175	-1.10680906553535	0.0314829735267733	cg14638091	0.574163643338219	0.000264917138245918
943	cg22469141	0.891863116873619	0.000699026037885925	cg03850198	1.73153422609737	6.24727493354834e-05	cg02503117	-0.347812277757159	0.0120352473415907	cg20489228	-2.02364644006011	0.00580898470372004	cg05201784	-1.61063258997736	0.00416543395340073	cg00631702	-1.15201286177524	0.0135881759246815	cg20413432	0.855563830386778	0.0314829735267733	cg03619640	-2.73082573581	0.000265758989962699
944	cg24609602	1.10565058738181	0.000700275829910745	cg12410154	-2.53148262327778	6.24727493354834e-05	cg01718365	-1.96568315645256	0.0120352473415907	cg03411865	-1.31779410033235	0.00581645559137881	cg25398580	0.496423807738495	0.00416543395340073	cg16684290	-0.860815196581718	0.0136798181435917	cg16191024	0.553951436423493	0.0314829735267733	cg25296815	-2.31331953926856	0.00026695828066108
945	cg13793854	1.32381450202869	0.000700339229232553	cg17858100	-5.01418941965176	6.32302896616168e-05	cg24302623	-1.57208073504437	0.0120725034459469	cg23283234	-1.80847325846768	0.00582548323521004	cg04826071	1.30660599243175	0.00416592484827027	cg04583850	-1.53130036925818	0.0136798181435917	cg08515817	1.21737704502234	0.0314829735267733	cg14129631	0.388714439046284	0.000267159306249263
946	cg18459239	-1.32301273339193	0.000700339229232553	cg23447195	-2.24181727661241	6.32302896616168e-05	cg01700569	-1.14798907994434	0.0120725034459469	cg20697717	-1.48986763787227	0.00582548323521004	cg14990808	-0.785649854254621	0.00416592484827027	cg18367020	-0.857696855570405	0.0136798181435917	cg21761427	0.632836275432444	0.0315249234554543	cg06546248	-1.46201947775293	0.000268005583029571
947	cg07013032	2.82358445768177	0.000700339229232553	cg27471192	-2.96503135208629	6.32302896616168e-05	cg15794372	0.620858061922138	0.0120858393228924	cg10497909	-0.729632980941716	0.00584662066871689	cg27397787	0.833357826397606	0.00416592484827027	cg05173112	-0.396760715523868	0.0136947321351168	cg08016578	1.5417306395111	0.0315249234554543	cg20684796	-0.748271030030574	0.000268005583029571
948	cg12396641	0.873353222592634	0.000701285829821397	cg06121332	-4.20775756163871	6.33578707318326e-05	cg14270835	1.34032669028165	0.0120858393228924	cg19150921	-1.33552995134532	0.00585715518877524	cg18364528	-1.54776239841591	0.00416592484827027	cg24231121	2.10502616542432	0.0137346355789469	cg00683266	-0.686218242023157	0.031545199613842	cg00917741	-1.43821170371544	0.000268345052631237
949	cg04820254	1.23807537284918	0.000701285829821397	cg05176991	-2.57392723909077	6.34847549775711e-05	cg21707633	-0.685982510864235	0.0120858393228924	cg04542080	1.10774503773084	0.00586108909587563	cg25945821	0.914598695077817	0.00416592484827027	cg09826050	0.800363800397271	0.013738890561977	cg07394914	1.35542013476006	0.0315456696133595	cg18800676	2.4114369385633	0.000268892799054705
950	cg18365534	1.67165360399994	0.000702253978917763	cg06170906	2.034465829969	6.39208761297795e-05	cg01068913	-1.67446097007818	0.0120858393228924	cg21891106	2.34702752305434	0.0058694988768087	cg08663613	-1.23111005324753	0.00416592484827027	cg14579118	1.35603468711548	0.0137424742733264	cg19255136	-0.613484828722391	0.0315927085221248	cg08237922	-1.12410267048682	0.000268892799054705
951	cg15543167	2.71745074397737	0.000702253978917763	cg14974411	2.69077497922583	6.39840989369381e-05	cg22811067	-1.38643269107596	0.0121009452785102	cg04313601	0.941620965824137	0.00589219993437142	cg03894918	-1.53064930055653	0.00421431608515448	cg17189020	0.518690570791337	0.0137424742733264	cg27603049	-1.97978634181155	0.0316359730414014	cg15908398	2.20660274661414	0.000268892799054705
952	cg05083455	-2.81989309017306	0.000702253978917763	cg02031974	3.69017501309424	6.39840989369381e-05	cg06771275	-2.85693152083878	0.0121009452785102	cg22605379	2.91413888927461	0.00590354800159103	cg02741329	1.18806104033559	0.00421431608515448	cg13984928	0.953478976217556	0.0137538687570903	cg18649310	-1.97348969285933	0.0316359730414014	cg18053955	1.99263908905526	0.000268901451764283
953	cg07923717	-5.90258388220871	0.000702286399027102	cg13883732	3.64346999306307	6.42737794272717e-05	cg07262201	1.18699086419472	0.0121009452785102	cg15937155	-1.48285576240825	0.00592992781290937	cg14941212	1.09564342177971	0.0042255951926244	cg08872713	-0.805201824778486	0.0137611648630272	cg07710907	-1.75341440092133	0.0316359730414014	cg00631702	-1.62808365705657	0.000268901451764283
954	cg08676438	1.94129705312165	0.000702286399027102	cg03295554	-4.99343985305747	6.42737794272717e-05	cg08291302	4.54119699914726	0.0121009452785102	cg12911517	-0.749680439172777	0.00593189192156328	cg01239725	-2.15214956607197	0.0042255951926244	cg08893641	0.815024040882585	0.0137820887355351	cg02777022	-2.09434929569217	0.0317202393577948	cg14370689	-3.68091427689844	0.000269391486710177
955	cg14268754	2.69413019249646	0.00070243137666146	cg27322397	-4.84487949123238	6.44100472498414e-05	cg20535290	-0.929677020484259	0.0121712499173581	cg10365670	1.36464703920445	0.00593189192156328	cg12065272	-1.54349865219543	0.0042255951926244	cg04203883	1.05844311237764	0.0137820887355351	cg14845024	-0.822363586855737	0.0317202393577948	cg20841199	1.28484904457227	0.000270020694156871
956	cg21848909	1.04580393724378	0.00070243137666146	cg13863186	3.51896920695635	6.45227467142965e-05	cg15539190	1.02937892023633	0.0121712499173581	cg02396967	3.73834459677024	0.00598216708842009	cg13626357	1.09605121625121	0.0042255951926244	cg00643392	0.515409011804181	0.0137820887355351	cg15641079	-0.929889811848874	0.0317202393577948	cg06499010	-1.75575705707739	0.00027024650518226
957	cg24848437	1.11133543054063	0.000703396411199055	cg11118357	4.72398151918685	6.45227467142965e-05	cg08738303	1.52191905928272	0.0122457221383634	cg25957043	-1.63992209035674	0.00598216708842009	cg04308040	1.14354411645811	0.0042526107885754	cg22861313	-3.04596941373527	0.0137820887355351	cg04897370	-0.841888386390126	0.0317202393577948	cg09365529	-1.48714859768373	0.000270331993419878
958	cg23612142	5.1058782063754	0.000703396411199055	cg04670168	1.93342182306618	6.46575662491108e-05	cg12304482	0.691766166211459	0.012296587454492	cg24746997	2.29959062765406	0.00598550743362896	cg02466918	-1.11386834024444	0.00427430734624762	cg01683278	0.660395580560564	0.0137820887355351	cg17004121	-0.382272362101172	0.0317202393577948	cg07250622	-3.63288270144261	0.000270331993419878
959	cg04218132	1.12659346040649	0.000703396411199055	cg12594502	-6.37240711790911	6.46810981250754e-05	cg01224891	-1.20211066439255	0.012296587454492	cg01102788	-0.772285744014506	0.00598550743362896	cg08456130	1.12840956679139	0.00427430734624762	cg11791142	-2.59921274396379	0.0137820887355351	cg07131200	1.51048023011892	0.0317202393577948	cg22098375	1.20833100121561	0.000271039340365003
960	cg06030229	-3.90407982739345	0.000704893264216631	cg20917484	-3.20483381846989	6.47570647420127e-05	cg21503771	-3.46890734184307	0.0122981901978676	cg18768949	1.7590323738504	0.00600194316786219	cg05309651	2.02972748861428	0.00427968783546321	cg12143918	-0.954468877797447	0.0137820887355351	cg13967977	-0.691131300005476	0.0317202393577948	cg01856634	-1.92946124002055	0.000271703820904439
961	cg15099879	1.23704780151235	0.000706408313933606	cg04881183	-4.32553752347748	6.49985903497242e-05	cg12812209	-1.29969419380593	0.0123457246927624	cg10432569	-0.891777386247207	0.00601851575923156	cg05582585	-1.15145811665058	0.00427968783546321	cg22768101	-1.95424545197185	0.0137820887355351	cg25289297	-0.80503575423962	0.0317202393577948	cg02264733	1.33396259593226	0.000271755795660478
962	cg10659365	1.36325309101198	0.000709414279719437	cg26762367	4.53466537454252	6.50005562435993e-05	cg23119381	-2.52284049067961	0.0123584856480999	cg25683963	1.11391675585639	0.00601851575923156	cg02688226	-1.2539543720219	0.00428709148950486	cg21328082	-0.468597469318767	0.0137820887355351	cg11864400	1.4829410561541	0.0317371594464924	cg24675637	1.6683812019817	0.000272334198397385
963	cg21494075	1.56842921457808	0.000709414279719437	cg26342141	-2.90891481804007	6.57683873876724e-05	cg21258370	0.908683717583533	0.0124511008997712	cg03208830	-1.96230822412061	0.00602279289519186	cg17147466	-0.631122303295974	0.00430290617348946	cg16417909	0.708794809923984	0.0137820887355351	cg12606485	-0.72588719202001	0.0318247649583934	cg22022568	0.526448306958261	0.000272334198397385
964	cg17474567	-5.08962673931497	0.000713219849596703	cg01429549	-3.92709587212765	6.60040611066224e-05	cg24998516	0.918885121476828	0.0124585471807608	cg16234027	-2.53333672307268	0.00602279289519186	cg15332162	0.539935782945599	0.00430290617348946	cg04316311	0.610036720096392	0.0137820887355351	cg27235904	1.0328023405291	0.0318539528896197	cg21613910	2.38074951303116	0.000272334198397385
965	cg03134073	1.2149650229916	0.000713679059230961	cg16174717	1.89013930394968	6.60040611066224e-05	cg17795695	0.756011083980687	0.0124723210464774	cg27582081	-0.903065570265349	0.00602279289519186	cg20783970	2.52517570723192	0.00430290617348946	cg21518562	0.799065791552792	0.0137820887355351	cg07874127	-0.803189747172654	0.0318539528896197	cg15264904	0.644550184174448	0.000272334198397385
966	cg12043428	1.79068708979865	0.000720379490603017	cg10687301	-2.55588175617854	6.65393714811121e-05	cg21640349	-1.40113103730284	0.0124723210464774	cg04904058	2.33331796357543	0.00602279289519186	cg20919615	-1.4648741923141	0.00431304806709063	cg03974685	-0.771044322082725	0.0137820887355351	cg25730031	-0.447274780060961	0.032030131770099	cg16669388	-2.49941977561007	0.000272334198397385
967	cg11399508	0.867164024646182	0.000720379490603017	cg14343890	-2.69287075266057	6.66244431225157e-05	cg14172412	-1.38713227210063	0.0124893013130652	cg09231171	-0.638386141537352	0.00602279289519186	cg01055226	1.25421384854823	0.00431683615711225	cg11954557	1.28551281451693	0.0138008065537772	cg17231531	-1.18323398460842	0.0320810106225729	cg27628601	-2.57478043686675	0.000273377133227783
968	cg21538020	-5.01744452346614	0.000726550389543026	cg04211859	-2.88374028685651	6.69919075274652e-05	cg06222097	-0.968513197819149	0.0125956767405868	cg02878537	-0.574858772816299	0.0060295839359122	cg23167246	-1.42128696756486	0.00431683615711225	cg26087598	-0.88016686670806	0.0138008065537772	cg09588929	-1.53176490021293	0.0321339936093783	cg11116274	1.31811365915938	0.000273377133227783
969	cg07706715	1.1241583731464	0.000728544535939449	cg03758514	1.43379867252489	6.69919075274652e-05	cg11860616	-2.68645630685077	0.0126183027069099	cg23693452	-1.51180703321923	0.0060295839359122	cg18196535	-1.21662230557054	0.00431683615711225	cg03947051	1.08105253985222	0.0138334526974513	cg17561932	-0.592596120009763	0.0321339936093783	cg11047885	2.92715341338054	0.000273377133227783
970	cg12191964	-1.48388851173339	0.000729223702497661	cg24987751	4.4478342440263	6.70155838472307e-05	cg08825816	-0.687448869729355	0.012624632146626	cg02775882	0.627695159044672	0.0060295839359122	cg03079208	2.1238169347726	0.00432134321878805	cg13390610	-3.25797073657065	0.0138334526974513	cg24937685	1.09982374986003	0.0321470198580106	cg00864726	1.51737960058956	0.000273377133227783
971	cg13249833	-0.749846035734578	0.000729223702497661	cg25538571	-1.86014892497265	6.71098655311949e-05	cg27406802	2.27367338988555	0.0126523862181039	cg11586960	-1.94313195047012	0.00603357918918613	cg17201192	1.21654169911779	0.00432134321878805	cg04054593	-1.2728697757348	0.0138334526974513	cg19200176	-0.931596345143437	0.0321754326130396	cg09676435	2.21083242294582	0.000273377133227783
972	cg13125657	0.92800367602038	0.000729223702497661	cg09779280	2.08962011900445	6.71098655311949e-05	cg09992883	-4.78015083920534	0.0126543391695684	cg24968576	-1.68075477257878	0.00603357918918613	cg11036669	0.715613103460662	0.0043249800990881	cg23957253	1.29616295702661	0.0138334526974513	cg26898791	-1.71225117972249	0.0321919289127544	cg12348544	1.33730775652258	0.000274460974084371
973	cg07509728	1.18574953526086	0.000729223702497661	cg25011975	-2.33956129785737	6.71098655311949e-05	cg12665003	4.64642975254315	0.0126670267127836	cg13793503	-1.36874534226354	0.00603357918918613	cg07417218	-1.82766497644246	0.0043249800990881	cg11416233	-1.62856589315059	0.0138334526974513	cg09338489	-1.28738568951867	0.0322564615440786	cg20555462	1.74072870717873	0.000275131104227485
974	cg16317004	-1.33921033911681	0.000729223702497661	cg17711596	3.82055564926364	6.71098655311949e-05	cg13756607	-2.63230760981424	0.0126670267127836	cg24854963	-0.443980860760144	0.00603357918918613	cg24690015	1.90711428813777	0.00432868491480242	cg18886871	1.85548353583595	0.0138334526974513	cg09408081	-0.515859993587652	0.0322657440413503	cg12252164	-2.53052823217756	0.000277412830100533
975	cg21828319	-1.96099626182987	0.000729223702497661	cg05446724	-3.47348987520148	6.78198614747665e-05	cg22495211	-0.518478528216712	0.0126670267127836	cg00407484	-1.6296522209877	0.00606431066484381	cg07212702	2.49449214972	0.00434451263040586	cg03068949	-2.00070295071923	0.0138334526974513	cg14329976	-1.10555871364094	0.0322657440413503	cg21311067	1.52478057026939	0.000277830230826076
976	cg07472841	5.23328931551682	0.000729223702497661	cg00230899	-3.64761191483842	6.78198614747665e-05	cg15035273	-1.87106621386235	0.0126670267127836	cg07639026	-0.685700942263195	0.0060658523765758	cg16848984	0.654622864984375	0.00434451263040586	cg10182306	0.703082355138704	0.0138334526974513	cg26292442	0.83666634393684	0.0322657440413503	cg10247798	1.15080803206024	0.000277830230826076
977	cg27108600	-0.994943225519485	0.000729223702497661	cg24093156	5.45653361679639	6.79493073851014e-05	cg22115808	-1.91336344483723	0.0126670267127836	cg02550110	1.84919057068001	0.0060658523765758	cg21453238	1.76807241313163	0.00434451263040586	cg20744546	-0.990272216114088	0.0139014112133526	cg20215855	0.529075447357228	0.0322657440413503	cg03929569	2.17867479289884	0.000278562230424061
978	cg07262873	-1.25976020970922	0.000729993761530908	cg09458284	5.19416054786344	6.85506318676557e-05	cg12858593	-1.95936819947809	0.0126670267127836	cg13604445	-1.12122811487624	0.00608228706049904	cg12051710	-1.42357354854749	0.0043565289177335	cg04909696	-1.25460200994802	0.0139014112133526	cg15400028	-0.78220992593364	0.0323413752447938	cg11141437	0.649879494034026	0.000278708148996309
979	cg04492287	-2.81385284271344	0.000730629459731186	cg19216698	-8.21795839019501	6.865010715716e-05	cg21503308	1.72058501516467	0.0127685142129932	cg19888676	1.04337807082167	0.00610529443988336	cg08692420	1.3575901669101	0.0043606335026091	cg22011436	-2.87754707131956	0.0139014112133526	cg06513818	-1.02326731743425	0.0323413752447938	cg02450563	0.882083408656427	0.000278722326837287
980	cg17045609	5.92529256593415	0.000730629459731186	cg20163262	4.04385611353239	6.90901025836421e-05	cg22199628	0.395932879484244	0.0127685142129932	cg01227199	-2.91075469462692	0.0061165691826815	cg20143114	-1.88810636809537	0.00436173491456274	cg11728143	-1.3668391423093	0.0139014112133526	cg00200056	0.631812341827352	0.0323413752447938	cg21969887	1.68358298007438	0.000279028610151417
981	cg14917329	1.0597386073655	0.000730629459731186	cg13000082	-1.49841356936574	6.93259145664698e-05	cg03209541	-1.6224991358026	0.0127685142129932	cg08944421	-0.661093398225925	0.00612403491525467	cg10357151	-1.70116113396758	0.00438107483589714	cg04900795	0.780006227766336	0.0139014112133526	cg01546986	1.76429599119026	0.0323500859942445	cg12070783	1.22057814888962	0.000279031505482978
982	cg14512004	2.1885184950824	0.000730638894874575	cg05305025	-1.871402420515	6.93259145664698e-05	cg01707026	2.81891059032016	0.0127918657577235	cg05962950	-1.75283140736089	0.00616125965432581	cg25939350	0.47780736835314	0.00438107483589714	cg11317031	-0.595751102021685	0.0139014112133526	cg01653110	5.37953829669842	0.0323500859942445	cg02238178	0.641718319841795	0.000279810696897331
983	cg06385079	1.11191259922328	0.000730638894874575	cg00139283	2.80524270842556	6.96876587849084e-05	cg05821379	1.73009897715322	0.0128225484587157	cg02123424	-3.95994432396773	0.00618067789201312	cg03166550	-2.11503724596863	0.00438107483589714	cg11421604	-4.03218570291865	0.0139014112133526	cg21612878	1.31792857438931	0.0323745677423436	cg02772312	-3.72471315138593	0.000280423829044421
984	cg05037622	1.08595943607873	0.000730638894874575	cg09499414	-2.14347461891187	7.02608314511191e-05	cg17016931	-0.630226233349475	0.0128485493855044	cg03618663	1.96825161331602	0.00620131978220392	cg06046369	0.466691842731218	0.00438107483589714	cg00661096	-1.70397203977146	0.0139014112133526	cg05263815	1.23060234361995	0.0325323749820395	cg02868790	2.94653815731501	0.000282242539702005
985	cg00223900	-0.923451917006881	0.000731349638049812	cg10446363	-2.39927026000691	7.05296778800007e-05	cg14970046	-0.994225514593336	0.0128485493855044	cg18034307	-1.03443409594787	0.00620131978220392	cg01385882	-2.66921708883283	0.00438107483589714	cg07308232	-1.04775796746867	0.0139014112133526	cg26475299	0.605205011907119	0.0325323749820395	cg01174843	1.08871229358858	0.000282287409722677
986	cg03913935	0.998302795631437	0.000733621971096348	cg20535290	-1.67681946724954	7.05882631847025e-05	cg21028981	-4.3617342910459	0.0128632655083129	cg06394615	-1.67979348698263	0.00620131978220392	cg14523246	-1.77691435359627	0.00438107483589714	cg27269790	0.684410023575383	0.0139014112133526	cg20949988	-0.884385754872573	0.0325323749820395	cg10796442	1.54706728305352	0.000282287409722677
987	cg14603723	1.21985142209177	0.000733621971096348	cg08766211	4.33056371543521	7.07595624954349e-05	cg11059561	1.01379913114559	0.0128632655083129	cg01704879	1.11492904223113	0.00620535916902744	cg01951420	1.00485576624357	0.00438107483589714	cg19002591	-0.432487348761466	0.0139014112133526	cg03747050	0.504261443802003	0.0325323749820395	cg03394269	-2.05512867604316	0.000282404385641001
988	cg13236242	-1.37505075974192	0.000733829051010161	cg13189008	5.2494405925822	7.07595624954349e-05	cg13808325	4.53861434822121	0.0128888982518288	cg03090828	1.59786431944311	0.00623448105226748	cg11368392	0.813720211546406	0.00438107483589714	cg23558312	-1.59829674828853	0.0139300420538865	cg23299183	-3.8014979503961	0.0325403861981991	cg01568269	-1.76625453493916	0.000282856696533206
989	cg00265896	2.50398197269299	0.000733829051010161	cg14201617	1.48603616617928	7.09851532595744e-05	cg21809684	-0.624885867306326	0.0129084163432904	cg08372297	1.60452941995333	0.0062386691605838	cg13287266	1.68512371407959	0.00439090385172434	cg16953089	-1.402904956174	0.0139300420538865	cg10239039	0.690478069172607	0.0326220902518658	cg12908055	2.77798890998429	0.000284504997862753
990	cg18608151	-2.45940831977666	0.000733829051010161	cg06067149	3.93277483402947	7.10383750980581e-05	cg13579625	2.28666034633156	0.0129623971811888	cg09726487	-0.765416930320171	0.0062386691605838	cg01564211	0.575351836565436	0.0044120406595948	cg20643094	-0.678850249622741	0.013941150854066	cg21859993	-1.53436730220339	0.0326343595682783	cg19737319	1.08147444121843	0.000284504997862753
991	cg00407484	-2.02470859665332	0.000733829051010161	cg03684157	4.27600599153769	7.1202054094803e-05	cg07947490	-0.670162286555556	0.0129646898883744	cg05457620	-0.517595460417256	0.00624139957189824	cg21310731	0.975564248381871	0.00442157448583147	cg25011477	1.46942727260803	0.013942981198489	cg04458368	-0.920770763115188	0.0326343595682783	cg03418218	1.00240252407707	0.000284504997862753
992	cg27337209	1.98523534523321	0.000733829051010161	cg12460721	2.46792832034704	7.14095173660957e-05	cg19628299	1.36339489607765	0.0129730068124148	cg00140361	-2.33923573500325	0.00624814349552805	cg10149455	0.477869473449549	0.00442524665707924	cg26038425	0.464009760306596	0.0139498273574226	cg18621863	0.671057358227301	0.0326343595682783	cg05921947	-3.23414143646783	0.00028540477706684
993	cg24044049	4.44277176928915	0.000733829051010161	cg15407440	5.53324065137785	7.14749627893583e-05	cg11379888	2.12756166687227	0.0129764355545865	cg04167054	2.00414482041083	0.00628029911780594	cg23118269	1.02823582673563	0.00442669444172204	cg00693611	-0.972577444832292	0.0139517808935309	cg16674116	1.07980093124864	0.0326343595682783	cg14917056	0.758287733293429	0.000286386739606939
994	cg23696132	3.07162649745208	0.000740647842651564	cg09860927	-4.61394401741117	7.16646040235407e-05	cg13249674	-0.612937482097802	0.0130170163157377	cg03673368	4.58424744288665	0.0062937208475745	cg22142339	2.60094071166	0.00442669444172204	cg18763277	-0.938277663975324	0.0139527173454243	cg25897440	-1.64423577534754	0.0326343595682783	cg24373369	1.19966595769925	0.00029160155834609
995	cg17543804	-2.42520945844617	0.000744766598745546	cg08449003	3.54251138578462	7.185143144181e-05	cg20401393	3.27676504658602	0.0130831654149848	cg08735710	0.808150498675793	0.0062937208475745	cg16244318	2.92794843082806	0.00443368447015068	cg08362628	0.634926759920647	0.0139708413854719	cg12865289	0.568171545445669	0.0326343595682783	cg17860201	1.86965401533022	0.00029322664249094
996	cg04616797	-2.28775571362897	0.000744766598745546	cg17331461	1.97666691155317	7.19951932378422e-05	cg27315170	1.90151861951424	0.0130876693389473	cg26031541	-0.773222545156629	0.0062937208475745	cg12173703	1.9318017778548	0.00443658726679413	cg11890641	0.836027470380948	0.0139827894657756	cg20884163	-0.921236353085579	0.0326343595682783	cg02425741	0.913053583431129	0.00029322664249094
997	cg21972382	-0.685910180987375	0.000752179373897301	cg24027596	-5.36400414899799	7.19951932378422e-05	cg10777795	-1.00959770570886	0.0130886228611595	cg17045609	4.74667100751962	0.0062937208475745	cg25806100	-1.46974887151859	0.00443658726679413	cg19123013	1.15502127838728	0.0139827894657756	cg12140760	0.490385661545448	0.0326503777689551	cg16725127	0.396747184332517	0.00029322664249094
998	cg08590940	-0.942722146321531	0.000753153748353385	cg14299508	-3.012921100697	7.22498930481032e-05	cg09100767	-1.36469270901875	0.0131150654391456	cg03269926	1.59664570330475	0.0062937208475745	cg05840230	1.49875533615474	0.00443995486183086	cg19062478	-0.960411842117485	0.0139827894657756	cg27226418	-1.09005027154598	0.0326503777689551	cg10409785	-1.00534026800488	0.000295027980562553
999	cg18275850	-1.18372638762434	0.000754974919324577	cg05037877	-2.13277250829249	7.2284816718801e-05	cg01029027	-1.95052531697829	0.0131150654391456	cg01330096	0.753075606107931	0.0062937208475745	cg11743591	1.29748174613049	0.00444943005818282	cg07001206	-0.881122988610911	0.0139827894657756	cg22525251	2.55294720939311	0.0326503777689551	cg11519876	-1.84090536519369	0.000295476667767641
1000	cg06609583	1.29694979205094	0.000755808101878616	cg16699676	5.91973637753435	7.23282949652875e-05	cg22630514	-4.14104066182757	0.0131150654391456	cg02508697	1.34228320439903	0.0062937208475745	cg09335951	0.376636753447434	0.00444943005818282	cg13047869	0.73227185390775	0.0140252416399708	cg00567536	1.01831297082909	0.0326743219364752	cg12548064	1.09469603399397	0.000296297463536651
1001	cg16788218	1.57013773492284	0.000756161892047925	cg20527647	2.22382289160756	7.23770876202185e-05	cg12227757	-1.12577541007801	0.0131150654391456	cg20101376	-2.09280969392778	0.0062937208475745	cg24720636	-2.00572888446316	0.00447406304483247	cg11394600	0.731584736629277	0.0140576306073823	cg18160157	-0.902637908925644	0.0326743219364752	cg13897833	0.854572369021564	0.000297923371607059
1002	cg06697929	1.44393833231792	0.000756161892047925	cg04678315	0.850941043226332	7.34160747544936e-05	cg23320011	2.79014022559519	0.0131150654391456	cg12372788	2.04039291750162	0.0062937208475745	cg04597432	1.36041224086548	0.00447406304483247	cg17633222	-1.9084683779893	0.0140986808633758	cg25096343	-0.615988100274133	0.0326743219364752	cg02708645	-2.05307186460641	0.000298243077231448
1003	cg27596715	1.18794141267221	0.000756335637683336	cg16904434	3.70334002674965	7.34160747544936e-05	cg22272545	-1.2058251790457	0.0131150654391456	cg22525422	0.887959518004893	0.0063047875335812	cg08602305	1.85411661484842	0.0044765269019777	cg01135591	-1.86595969574114	0.0141253259574974	cg23807559	-0.677132156924599	0.0326743219364752	cg07306037	-3.04326654335789	0.000299244412671158
[truncated: 51,193 more rows]
