# Supplementary material for: Modified Methylation Following Electrostimulation in a Standardized Setting—Complementing a Transcriptomic Analysis
Source: Cells. 2025 Jun 4;14(11):838. doi: 10.3390/cells14110838 (PMC12155531; doi:10.3390/cells14110838)
Supplement: Supplementary file 1 [file cells-14-00838-s001.zip › TableS4_DMP_Q3_stimuli_impact_infl.csv]

	INFL.1.DC1vsNO_probes	INFL.1.DC1vsNO_logFC	INFL.1.DC1vsNO_adj.p.value	INFL.1.DC5vsNO_probes	INFL.1.DC5vsNO_logFC	INFL.1.DC5vsNO_adj.p.value	INFL.1.AC10vsNO_probes	INFL.1.AC10vsNO_logFC	INFL.1.AC10vsNO_adj.p.value	INFL.1.AC100vsNO_probes	INFL.1.AC100vsNO_logFC	INFL.1.AC100vsNO_adj.p.value	INFL.48.DC1vsNO_probes	INFL.48.DC1vsNO_logFC	INFL.48.DC1vsNO_adj.p.value	INFL.48.DC5vsNO_probes	INFL.48.DC5vsNO_logFC	INFL.48.DC5vsNO_adj.p.value	INFL.48.AC10vsNO_probes	INFL.48.AC10vsNO_logFC	INFL.48.AC10vsNO_adj.p.value	INFL.48.AC100vsNO_probes	INFL.48.AC100vsNO_logFC	INFL.48.AC100vsNO_adj.p.value
1	cg23880829	9.47399173956295	4.02201025625782e-17	cg23880829	9.39765548286766	9.0872855915318e-16	cg23880829	8.89599621058436	2.91693824078163e-16	cg23880829	9.01610046338309	3.30568003750043e-15	cg11037512	-11.1743903075943	1.36280585513329e-25	cg12852390	5.02049991241992	3.24667628401847e-06	cg23757136	-5.38980185518903	1.03642111155437e-07	cg11087747	1.06986954051768	2.70219897562103e-07
2	cg10738446	-3.50193465255965	2.48993184334844e-09	cg10738446	-3.49329598017614	3.20623417189103e-08	cg21381779	-3.91175350311525	6.38881920548116e-08	cg10738446	-3.59041215152747	1.57488240944924e-08	cg10534923	7.15807676147842	6.0831242117441e-23	cg23846459	1.91584421715909	3.24667628401847e-06	cg15740352	1.04246902825345	3.16435856982869e-06	cg02515553	-1.17164307567824	2.70219897562103e-07
3	cg10860470	2.01490389405552	2.71743813778036e-09	cg26065792	-1.56796712645234	3.20623417189103e-08	cg04079722	6.16445303500658	7.876414062516e-08	cg10125918	4.73339381438021	2.15732427011001e-08	cg06348081	-9.52341494036563	1.46697000322827e-17	cg13846183	1.95954855916146	2.02435905406111e-05	cg26057559	2.0489203457355	3.16435856982869e-06	cg27454102	1.30022823907576	7.26152013768104e-07
4	cg10125918	4.54170416872504	4.10227539971444e-09	cg01592389	2.30263815437428	1.3705442243298e-07	cg12472597	2.69195282628235	7.876414062516e-08	cg00687126	2.45994706117906	4.77606422235736e-08	cg03204900	-9.45334798090314	5.8450597489379e-15	cg11327317	2.89521124937668	2.02435905406111e-05	cg08176609	1.40802380411851	3.16435856982869e-06	cg00243313	1.39372921482589	7.26152013768104e-07
5	cg10858128	-4.54604723309115	6.51080219462565e-09	cg04079722	6.35324800063306	2.6728938461114e-07	cg26348575	2.85410919699327	7.876414062516e-08	cg24792209	4.62677599626975	4.77606422235736e-08	cg19230575	-9.42195110357378	6.06305567575571e-14	cg12269355	-1.83855187234674	2.02435905406111e-05	cg05785488	-5.69497648244159	3.66526346323785e-06	cg24068310	1.45781132929451	1.38338077673973e-06
6	cg11233593	-1.40430917214179	3.16386299921598e-08	cg21381779	-3.89587023451769	2.6728938461114e-07	cg00846136	3.29456940885624	7.876414062516e-08	cg23412309	7.74073580011613	1.16707772356679e-07	cg26813794	-11.508219156944	3.58421377297623e-12	cg14196436	1.48270758310094	2.02435905406111e-05	cg14196436	1.57907338881726	3.66526346323785e-06	cg07051140	1.15386414065555	2.97496892338486e-06
7	cg04079722	6.15589981131756	4.63734964659275e-08	cg13748577	1.7894637328268	5.00692799151664e-07	cg09420119	-4.97749557022894	1.3101389981547e-07	cg04079722	6.51282022246881	1.16707772356679e-07	cg07000785	5.19179047086352	2.17040905511021e-10	cg17706456	1.35620579115696	2.02435905406111e-05	cg23173894	-3.03217941246998	3.66526346323785e-06	cg03688640	0.943959543061991	3.22168374571219e-06
8	cg07946611	2.14590422184114	7.68241465096026e-08	cg13615171	2.32412554754839	7.67415265571388e-07	cg04725234	1.97922359404642	1.3101389981547e-07	cg06756169	3.0224874442229	1.22474351957104e-07	cg01072189	5.84978080586488	2.17040905511021e-10	cg17592507	-6.28971943157811	2.45840796352832e-05	cg21743569	1.27781341857898	3.66526346323785e-06	cg01610602	1.104022983776	3.22168374571219e-06
9	cg26630530	3.84406298983234	1.66399818056703e-07	cg10860470	1.67923443642855	1.32060995089648e-06	cg01592389	2.036269601383	1.4060784739336e-07	cg01592389	2.21159557588035	1.59240815837629e-07	cg14921999	-3.50813981207156	3.09123357671552e-10	cg22381395	-1.31682930578698	2.45840796352832e-05	cg00616965	1.12363475897466	3.96545353286418e-06	cg13846183	1.81087403597161	3.22168374571219e-06
10	cg09011244	-3.2240641745432	1.66399818056703e-07	cg23412309	6.80239381089679	2.0381189589426e-06	cg10860470	1.64498292954615	1.9585630030656e-07	cg12081910	2.46712879047855	1.59240815837629e-07	cg03566822	3.86420497362361	6.25087238369798e-10	cg26321999	1.12831017936795	2.45840796352832e-05	cg17206877	1.67972767028767	3.96545353286418e-06	cg13071326	1.63692672609031	3.58481134264943e-06
11	cg23637880	-1.78452463305216	1.96152994750155e-07	cg03870044	3.85569363639785	2.0381189589426e-06	cg10738446	-2.75370399218635	2.98376204467784e-07	cg25772256	2.08782456921542	1.96071275993702e-07	cg13940908	4.95440515911861	7.17430003533943e-10	cg00433579	4.40809389028428	2.95659675240126e-05	cg17140647	1.15122661090249	4.82679157447171e-06	cg14196436	1.39399413866314	3.58481134264943e-06
12	cg21871803	-2.38469677588362	2.29417235256746e-07	cg15455752	4.03945886462796	2.32303626089349e-06	cg24792209	3.79822131081306	3.23167139310563e-07	cg13567025	1.9752160571127	2.52816045137105e-07	cg05306176	-5.58035200440768	3.31447338871055e-09	cg24712381	4.30484178310931	2.95659675240126e-05	cg17706456	1.40602031283183	4.95296236348787e-06	cg05950833	1.1205947399872	4.07031476130965e-06
13	cg21381779	-3.42889332189779	3.17015075282261e-07	cg20269997	3.11108768963067	2.41592509018321e-06	cg04773602	5.63717867390264	3.61864157228612e-07	cg13615171	2.38156395406297	2.52816045137105e-07	cg14074285	-2.06777650741947	1.26245877828822e-07	cg26687049	1.15976035023831	2.95659675240126e-05	cg19465451	1.36922494057641	5.31524419019783e-06	cg08426384	1.42142568785047	4.99479044463315e-06
14	cg11319760	-2.21381232249902	4.255294403719e-07	cg10858128	-3.81026751718034	2.41592509018321e-06	cg10858128	-3.7595283672251	3.62533830982393e-07	cg03286783	1.74929541143223	2.82405414651328e-07	cg12932675	4.23992627259258	2.05169435671257e-07	cg06292898	1.54034038142014	3.44697314685114e-05	cg13846183	1.9461683907453	5.44158720175316e-06	cg01493617	1.3208502110879	5.15097791931338e-06
15	cg10061107	2.0104806554212	6.13325285905936e-07	cg04360458	-1.31608758486699	2.41592509018321e-06	cg22207532	3.46770086215732	6.17094195849586e-07	cg23976431	2.16128760907056	2.82405414651328e-07	cg03602823	1.81917811328515	2.47473829875094e-07	cg25437947	1.21118217920063	3.44697314685114e-05	cg01337439	1.20700537155042	5.99468010949882e-06	cg17706456	1.23879606244017	5.70564356301256e-06
16	cg15083176	3.40782227199926	6.13325285905936e-07	cg12472597	2.45941271326747	2.77972538050499e-06	cg16925486	2.8284873260958	9.56308701083593e-07	cg12472597	2.68646942662039	3.05011555182679e-07	cg10355041	2.78876622881775	3.86669847920506e-07	cg07016298	-1.95471071229755	4.29499006344036e-05	cg26695659	1.60585942625668	5.99468010949882e-06	cg12452946	1.24057888393161	5.97015964927551e-06
17	cg06439907	3.0499627062975	6.47147854870189e-07	cg08645375	2.48788177553651	3.2923585702115e-06	cg19087284	3.55524055694354	9.56308701083593e-07	cg25027885	2.71460923579598	3.25744054366652e-07	cg19283470	-2.93357536555876	4.45041792424443e-07	cg15981484	2.51192772266372	4.29499006344036e-05	cg27368135	-2.79612922113864	5.99468010949882e-06	cg00386051	1.74330050886348	6.28251335378426e-06
18	cg09420119	-4.51209825621603	6.64606711155734e-07	cg11002169	3.92721545251004	3.2923585702115e-06	cg13567025	1.68802384651204	9.56308701083593e-07	cg20239584	1.19881380108109	4.3488511150009e-07	cg12025941	-8.1571384424262	4.94307630177647e-07	cg19854061	-5.90657479678038	4.29499006344036e-05	cg27265391	1.18061147060225	5.99468010949882e-06	cg07069743	0.978389404059158	6.4775967572143e-06
19	cg20269997	2.94180068000768	6.89205906643573e-07	cg13567025	1.73223409074817	4.5010230166747e-06	cg07946611	1.87169959393962	1.03545467458414e-06	cg12651412	5.46088391110159	4.3488511150009e-07	cg08645375	-3.06059476881116	6.20049871834954e-07	cg00358695	1.48741265754577	4.29499006344036e-05	cg02817354	1.51166292088321	5.99468010949882e-06	cg08568550	-0.710383334542051	6.4775967572143e-06
20	cg23412309	6.27335592044909	8.03853589553739e-07	cg05919833	4.92238775525661	5.11677702721727e-06	cg05181098	3.89221861243148	1.03545467458414e-06	cg04725234	1.99687920572288	4.3660579499968e-07	cg22066877	-5.10397067211697	1.0391682686896e-06	cg16625022	0.812668776218174	4.29499006344036e-05	cg24068310	1.4472272934143	6.33693406857042e-06	cg14857371	0.883140338350818	7.95317922189608e-06
21	cg11002169	3.7571504533692	8.76093037251124e-07	cg09420119	-4.46944206843525	6.71115874745336e-06	cg15455752	3.71642395425906	1.05882950467498e-06	cg16825288	2.92966605245871	4.50885677438022e-07	cg19640439	-2.67490258436284	1.3572766255478e-06	cg09816083	-1.8560904140935	4.29499006344036e-05	cg21603943	1.96413191071931	6.33693406857042e-06	cg24889553	1.90625218068177	8.24181322106701e-06
22	cg22207532	3.36776193641085	8.76093037251124e-07	cg25244420	-1.95240325052691	6.75383463738939e-06	cg11002169	3.72393047176894	1.05882950467498e-06	cg07714361	3.54951978467044	5.69196786333208e-07	cg23167148	-4.7227628199981	1.3572766255478e-06	cg12550541	2.40175388608021	4.44700158874501e-05	cg27454102	1.23785716755219	6.33693406857042e-06	cg07853743	0.906078123195516	8.88592390707801e-06
23	cg14186799	1.79987971621382	9.94815615415676e-07	cg06756169	2.46946442979687	6.75383463738939e-06	cg20269997	2.86671533924541	1.0847543586593e-06	cg09238470	2.57373440019005	5.69196786333208e-07	cg02184058	4.37134435509611	1.3572766255478e-06	cg00775939	-1.50328213611968	5.53008425802498e-05	cg08584618	2.35866324620568	6.41898643955845e-06	cg13794334	1.37105596945497	8.88592390707801e-06
24	cg08477205	3.06018770920733	1.08973235423486e-06	cg25027885	2.36688203724101	6.77291782911796e-06	cg23412309	6.09246735802948	1.38433539964499e-06	cg24068310	1.73793740674	5.69196786333208e-07	cg10486272	3.56318052148029	1.62593827734333e-06	cg09672796	2.8741816024667	5.53008425802498e-05	cg09510979	-1.14230465378264	6.41898643955845e-06	cg26758863	1.09190404659721	9.10915745279738e-06
25	cg10573915	5.75188037493175	1.15021613007177e-06	cg06254964	5.44626274137613	7.84305259656857e-06	cg06254964	5.28691499958307	1.76893492725035e-06	cg04707038	2.5186261110932	5.75747746588434e-07	cg04261222	-2.86652983619424	1.88726117463312e-06	cg13619163	1.76526019494704	5.53008425802498e-05	cg01928206	3.06610233034392	6.50387053957571e-06	cg22423294	-1.20994000784738	9.10915745279738e-06
26	cg26493397	4.91000750273112	1.1940403230523e-06	cg26348575	2.43865276913467	9.03846172017176e-06	cg12233463	4.57452074844909	1.76893492725035e-06	cg22311458	4.58516657042518	6.00436412602384e-07	cg24919187	4.89265893717094	2.49937525511912e-06	cg03324459	-1.92650619505965	5.53008425802498e-05	cg25437947	1.25335546465539	8.8285001005541e-06	cg04807900	1.10819839247557	9.10915745279738e-06
27	cg05181098	3.77261454526395	1.62329872189342e-06	cg10166530	2.89374105992275	9.61233869848472e-06	cg01033780	3.82057557062073	1.76893492725035e-06	cg26348575	2.72248528314901	6.00436412602384e-07	cg06934227	-2.10725783345224	3.18315170515518e-06	cg25128801	-1.09077372490786	5.53008425802498e-05	cg16489926	1.10665079068898	8.8285001005541e-06	cg21642281	0.968947404459512	9.10915745279738e-06
28	cg00970057	-3.3750905831893	1.62329872189342e-06	cg23361127	1.99587474812484	9.61233869848472e-06	cg25198716	1.85354365732293	1.76893492725035e-06	cg03753990	1.64837071525112	6.47167422174398e-07	cg06109873	-1.80915563163613	3.27301765865946e-06	cg04129687	1.15545761585712	5.53008425802498e-05	cg10809441	1.53275718402843	9.09063123332028e-06	cg03063185	0.903644650760834	9.10915745279738e-06
29	cg23971565	4.03735156744421	1.79658404206561e-06	cg07861603	-1.54050858854863	9.7539466923979e-06	cg24155358	1.68980752458034	1.76893492725035e-06	cg24403578	3.77166561914984	7.2205056940327e-07	cg26652484	-4.16611603265675	3.91668792792073e-06	cg04383836	-1.19689987164584	5.53030111774122e-05	cg18071809	0.981893733432193	9.35042912786516e-06	cg10576878	-0.839255079552957	9.10915745279738e-06
30	cg00846136	2.73042036852316	1.88987061338408e-06	cg26630530	3.41725075627417	9.7539466923979e-06	cg20773521	3.40580783851363	1.76893492725035e-06	cg10671907	2.99296346988631	7.34800364791995e-07	cg18893098	4.940047562392	3.9232127873796e-06	cg05385496	0.911066911402632	5.70615354036399e-05	cg11477847	0.763494813948022	9.80954795867038e-06	cg04402184	1.0555038297442	9.12504707853277e-06
31	cg03165383	3.68259632141342	1.95018076831065e-06	cg06882639	-2.25484514155444	1.07069615088477e-05	cg00879204	2.38422971087388	1.76893492725035e-06	cg06240849	1.89340232902521	7.34800364791995e-07	cg01886311	5.19387141670872	4.74505422995957e-06	cg01179055	-1.26598045297636	5.80063230609454e-05	cg17849709	1.74900971787065	1.01260419417264e-05	cg10313093	1.10997467547221	9.18816936800703e-06
32	cg04062135	3.26334060227291	1.95018076831065e-06	cg00846136	2.7575543075568	1.22690848978019e-05	cg21287127	1.91727344088862	1.76893492725035e-06	cg20894465	5.02684606365081	7.34800364791995e-07	cg16140449	-1.96505840535026	4.74505422995957e-06	cg14028671	-0.870395681951076	7.19489680315005e-05	cg24314752	2.39419003564866	1.01260419417264e-05	cg09195321	1.06017225057825	9.3714132096218e-06
33	cg04850453	-3.54923523300883	1.95018076831065e-06	cg04426620	2.03740743990794	1.50234943105592e-05	cg02366059	1.75330794163028	1.93526390865987e-06	cg15697710	2.13183768471662	7.34800364791995e-07	cg12633766	2.34053983840262	4.74505422995957e-06	cg08105567	2.28869008303842	7.19489680315005e-05	cg01875775	0.960830410294342	1.08625418257885e-05	cg23021833	1.36730864249031	9.3714132096218e-06
34	cg01356297	4.72286796554093	2.10017009275761e-06	cg12441221	3.42725482191093	1.50234943105592e-05	cg21131553	3.67056055130851	1.93526390865987e-06	cg04426620	2.30828533320971	7.43154968249919e-07	cg01954107	-2.42285830606709	4.82028764644966e-06	cg25456310	1.52573206443381	7.19489680315005e-05	cg24570042	-2.40552502113111	1.40246557997486e-05	cg00287831	1.09832497190713	9.65467486242103e-06
35	cg06254964	5.13743285153521	2.56029393298803e-06	cg06823965	-1.52537914452128	1.51564676090816e-05	cg26630530	3.29940733630819	2.14779366053027e-06	cg26279152	4.04463935259299	7.45155629172912e-07	cg02576706	1.32930625076057	4.82028764644966e-06	cg03778707	-1.24301663206918	7.44825806064642e-05	cg04402184	1.14909548595197	1.42919804145972e-05	cg27194164	1.35380796418795	1.09491994965343e-05
36	cg25837377	2.33836220661219	2.56965471706316e-06	cg17930365	1.24642219032053	1.51564676090816e-05	cg15083176	3.13473442697705	2.14779366053027e-06	cg01356297	5.3702792534992	7.96344474793562e-07	cg15692134	-4.91572737831444	4.82028764644966e-06	cg11867016	0.952024816019047	7.44825806064642e-05	cg01672080	3.43041551821562	1.42919804145972e-05	cg26057559	1.5753550909434	1.18225164594615e-05
37	cg04773602	4.98644616608097	2.67168175332203e-06	cg10125918	3.30801304608559	1.51564676090816e-05	cg03041027	1.6573081382742	2.54964388947688e-06	cg26628821	1.93822883483393	8.28166639438107e-07	cg00314000	-1.15200463576584	4.87552811397191e-06	cg08581021	4.07649684506533	7.44825806064642e-05	cg13832622	1.43644750965867	1.42919804145972e-05	cg22996555	1.31923221420868	1.18225164594615e-05
38	cg06301220	-2.01786310694405	2.9774225009462e-06	cg14829060	-2.16369208800738	1.84637906890553e-05	cg26493397	4.66666475858809	2.80296157312065e-06	cg11002169	4.01628407940216	8.85964875828138e-07	cg03742034	-1.13878479223445	5.01078499743099e-06	cg07792446	-0.986554348122842	7.44825806064642e-05	cg04529955	2.11882552419455	1.42919804145972e-05	cg23262272	0.96778241843958	1.18304639731529e-05
39	cg03753990	1.39305795090373	3.06092298539885e-06	cg14508633	-3.31838323864199	2.04026990707853e-05	cg05919833	4.48117346457829	2.80296157312065e-06	cg26630530	3.73179584156906	8.85964875828138e-07	cg07528123	-2.94153168182347	5.22680001173841e-06	cg23968634	-0.644124629735364	7.44825806064642e-05	cg25283901	1.13861601451844	1.42919804145972e-05	cg12370248	1.42382530637493	1.18304639731529e-05
40	cg26065792	-1.08050114961175	3.22813719354848e-06	cg24792209	3.33657426818077	2.04026990707853e-05	cg01356297	4.61837503973843	2.86108125548316e-06	cg10083236	2.09758838063414	8.85964875828138e-07	cg05992185	3.70948735141364	5.56659668213122e-06	cg03264464	0.827855658476288	7.44825806064642e-05	cg23644127	1.9662723127791	1.45921442685242e-05	cg14974608	0.96499081114311	1.18304639731529e-05
41	cg00687126	1.74105619065366	3.44220741469705e-06	cg10340671	2.4796903372642	2.04026990707853e-05	cg24922399	1.66947118989047	2.86108125548316e-06	cg04972433	2.99035805621076	8.85964875828138e-07	cg18748064	3.82598870643334	5.8416296043907e-06	cg19691797	1.94772400727738	7.44825806064642e-05	cg21351867	2.21893306856088	1.45921442685242e-05	cg09945120	0.859285741734864	1.18304639731529e-05
42	cg21131553	3.52234207433308	4.21251976111057e-06	cg26738916	5.80303367707057	2.04026990707853e-05	cg25027885	2.18467950928621	2.86108125548316e-06	cg07248814	3.67523432254717	8.85964875828138e-07	cg08266923	-2.65847233986738	6.65734586113915e-06	cg16539346	-8.1963362137384	7.44825806064642e-05	cg24980692	-4.52729210322893	1.45921442685242e-05	cg22938407	1.22901375397913	1.19788752741065e-05
43	cg04318321	-1.69688975748878	4.22019865389184e-06	cg26493397	4.67099488169088	2.05343790305583e-05	cg14449789	2.79330959326531	2.86108125548316e-06	cg07803859	2.55556326024288	8.85964875828138e-07	cg12877372	-2.65652388521825	6.65734586113915e-06	cg22059910	0.886426139514022	7.44825806064642e-05	cg23475963	1.10558853176114	1.49592923919118e-05	cg12686344	1.00886629093201	1.21460181207267e-05
44	cg02666758	1.70470384546555	4.22019865389184e-06	cg23955930	-5.47071747139115	2.08333046291571e-05	cg11855524	-5.86523169159889	2.86108125548316e-06	cg06254964	5.81647854706981	9.13323318123239e-07	cg23753006	-4.53787148888698	6.89574105256982e-06	cg17830540	-1.16935808550144	7.44825806064642e-05	cg09464526	-5.39072755760358	1.53632866484659e-05	cg03366960	0.965622830171847	1.21460181207267e-05
45	cg07636991	3.35182395740329	4.22019865389184e-06	cg10573915	5.43559296298804	2.12719533269977e-05	cg24593076	4.96758884177917	2.86108125548316e-06	cg15534501	2.59948707472276	9.27012877168213e-07	cg02462547	3.2732035268062	8.73697122717683e-06	cg04215564	-1.29487140712908	7.44825806064642e-05	cg23262272	1.0636546639671	1.54761725808966e-05	cg04397429	1.29037660638766	1.21460181207267e-05
46	cg25421108	2.02567084341631	4.69681781915246e-06	cg00451771	-1.49743271528775	2.18406052158626e-05	cg09858394	3.32638904299474	2.987444845487e-06	cg10573915	6.16307011239596	1.07601664408701e-06	cg11341061	-1.08829407919939	1.04048443617301e-05	cg04772328	-1.50295890365002	7.44825806064642e-05	cg15301628	1.14766206395176	1.54761725808966e-05	cg01396774	1.06561978789997	1.21460181207267e-05
47	cg24593076	4.85046806450076	4.82682583864893e-06	cg14173339	3.89317370954671	2.18406052158626e-05	cg07578168	3.12206694913276	3.05048819336712e-06	cg25421108	2.35393837008836	1.09846634479789e-06	cg07082913	-6.81603454177054	1.06763451795179e-05	cg22334848	2.00119985754116	7.44825806064642e-05	cg27041724	1.75432669166771	1.54761725808966e-05	cg07146079	1.46841023047476	1.21460181207267e-05
48	cg10406653	1.34458751542945	4.9089233531518e-06	cg23637880	-1.51545204295978	2.18406052158626e-05	cg13264159	-1.54591690435507	3.05048819336712e-06	cg20843830	4.34004974041543	1.09846634479789e-06	cg12366650	-2.83384115478844	1.13871414731168e-05	cg18035435	4.39104593076216	7.87563208838339e-05	cg03142258	-0.870187479736299	1.54761725808966e-05	cg04613133	1.68623654563664	1.23704499401373e-05
49	cg20773521	3.18956541519757	5.25646361304712e-06	cg07803859	2.21900353546351	2.18406052158626e-05	cg25938192	1.20261159600197	3.05048819336712e-06	cg04773602	5.59005770607596	1.14143571176056e-06	cg25023752	-2.40424173851629	1.18544121942592e-05	cg14721483	1.354858863571	7.87563208838339e-05	cg24184634	1.24395724697766	1.54761725808966e-05	cg20511268	1.41661430552053	1.25341209336668e-05
50	cg01812463	4.61554828116133	5.25646361304712e-06	cg17852081	1.94877394158666	2.25970286650315e-05	cg03509655	3.30215707830667	3.05698415102169e-06	cg15083176	3.47717567435898	1.14143571176056e-06	cg05611722	5.48597567539134	1.19685074586475e-05	cg27470406	1.06182123409971	7.87563208838339e-05	cg01486909	2.24481875310279	1.54761725808966e-05	cg14109662	0.760678475263783	1.25750577037079e-05
51	cg17047734	2.23131123117922	5.65166737740389e-06	cg06265396	-5.59825708246403	2.26756735191098e-05	cg04062135	3.13780908697105	3.2344014448698e-06	cg23751124	5.34504600982263	1.17775611745791e-06	cg04787413	-2.13278698563647	1.4300608210945e-05	cg01678893	1.08837743301137	8.14783613337367e-05	cg08815652	0.902384633120057	1.54761725808966e-05	cg00713055	-0.813370414865805	1.25750577037079e-05
52	cg15651650	6.74790619247478	5.65166737740389e-06	cg13664964	2.40926101653873	2.26756735191098e-05	cg01253826	3.593388563706	3.25342094140289e-06	cg13030572	2.92365705388368	1.27162084884207e-06	cg07554357	-1.66381257007098	1.5349483357597e-05	cg22360563	-1.77728700135838	8.70327185598655e-05	cg25121457	1.13027199220459	1.54761725808966e-05	cg13465462	0.808623571012496	1.27635229813318e-05
53	cg03509655	3.20699414833395	5.75187204217022e-06	cg17792788	2.22456516937689	2.26756735191098e-05	cg10573915	5.34192120175724	3.25342094140289e-06	cg21232129	1.68861198200227	1.27162084884207e-06	cg04619185	-1.42603810884845	1.5661561807915e-05	cg27104275	-1.24433920175344	8.82099605584379e-05	cg23244997	1.61014145654292	1.54761725808966e-05	cg25678491	1.19126465307352	1.27635229813318e-05
54	cg16577567	-4.40528630236074	5.79453299461693e-06	cg24659093	1.81757695902962	2.26756735191098e-05	cg19889495	-3.99415814815016	3.53832907773182e-06	cg19087284	3.65774677750426	1.40667986614641e-06	cg11128345	3.81428431089073	1.5661561807915e-05	cg15034779	1.25527563097253	8.9913820890504e-05	cg10194082	1.17415486585891	1.54761725808966e-05	cg25511286	1.30060663303849	1.27635229813318e-05
55	cg01592389	1.62918834601219	5.79453299461693e-06	cg26163238	2.11410942413185	2.26756735191098e-05	cg10939340	-3.45337866374077	3.81507580239898e-06	cg20269997	2.99844722610484	1.40667986614641e-06	cg23696480	-3.61012903429914	1.5661561807915e-05	cg09134341	-1.33762960059591	9.23869734542937e-05	cg27372148	1.77625233236889	1.54761725808966e-05	cg14363992	1.56004354977015	1.27635229813318e-05
56	cg25027885	2.09821689932708	5.79453299461693e-06	cg04457536	4.36026377847858	2.53503144202201e-05	cg27372759	-3.17137642241215	3.96500081568956e-06	cg10860470	1.5491068449279	1.54810320140627e-06	cg00424709	-2.50544378502862	1.56630349296797e-05	cg06854179	-2.87179428754068	9.37992100561077e-05	cg14170426	1.59797324610642	1.62472294222412e-05	cg18759693	1.49698663632411	1.29970573111563e-05
57	cg10939340	-3.38618339020004	5.84079036768851e-06	cg01356297	4.54051905195864	2.6375450931096e-05	cg21232129	1.46361054789797	4.04030750925618e-06	cg21820436	1.869798793271	1.56000614549095e-06	cg09212052	-1.26440370383904	1.56630349296797e-05	cg16538728	0.792481479259039	9.37992100561077e-05	cg17586567	1.53473357119637	1.68141399654103e-05	cg24365846	1.086701632447	1.48252895030867e-05
58	cg17963609	2.10731417794981	5.93727284013452e-06	cg15522728	5.89558475131221	2.74420779507356e-05	cg04457536	4.29877954418688	4.04030750925618e-06	cg07722517	3.24827969224066	1.58828454263378e-06	cg12647478	-2.77314951548211	1.66086081274717e-05	cg11386818	0.970487412301813	9.37992100561077e-05	cg22085055	-5.87294640813303	1.68352804752696e-05	cg09642357	1.4848419413415	1.50188815318457e-05
59	cg23361127	1.79059745313424	6.6687275553586e-06	cg09667247	-2.0284503661107	2.74420779507356e-05	cg14864041	2.05205558933287	4.04030750925618e-06	cg22938407	1.61547553646824	1.58828454263378e-06	cg22834154	-4.13572877427898	1.67880945818772e-05	cg17140647	0.94051012105245	9.37992100561077e-05	cg07051140	1.08833131405254	1.68352804752696e-05	cg21321815	1.0936540602836	1.51021692969122e-05
60	cg04947065	5.39905717979616	6.6687275553586e-06	cg04773602	4.82325182727603	2.95534179834753e-05	cg26279152	3.36506117298205	4.04030750925618e-06	cg22618350	2.103858334729	1.58828454263378e-06	cg23190512	1.44325223140622	1.94654252812446e-05	cg00450475	1.32315035054025	9.37992100561077e-05	cg22402335	1.4576411935573	1.68352804752696e-05	cg09489031	-1.06409145776043	1.58654473226502e-05
61	cg21457692	2.62181260378889	6.6687275553586e-06	cg11818790	1.83369052609557	3.0511775587532e-05	cg03402805	1.65733009562533	4.04030750925618e-06	cg18303175	1.3348751712364	1.58828454263378e-06	cg13098827	-1.76658816573774	1.94654252812446e-05	cg05950833	1.01399707497288	0.000103210982297702	cg17941202	0.896698884368565	1.68352804752696e-05	cg03392145	0.992622934283182	1.70720236737074e-05
62	cg10671907	2.41862085059108	6.6687275553586e-06	cg00030807	4.39373455687434	3.12295281660007e-05	cg07636991	3.30663054080821	4.21927238454249e-06	cg09858394	3.68189259540912	1.72895037703741e-06	cg01830674	-1.32710459919668	1.94654252812446e-05	cg23172606	1.08067453390395	0.000103210982297702	cg07852756	1.18294164075875	1.68352804752696e-05	cg03741498	1.1303188379371	1.70720236737074e-05
63	cg26348575	2.16910185909635	6.84670849831767e-06	cg12903648	2.18017877605736	3.16676720797158e-05	cg14294793	2.91215866582701	4.4672234228553e-06	cg01253826	4.00557399995481	1.75337631408181e-06	cg18847559	3.46154728277434	1.94866303169943e-05	cg13391067	1.98910940402891	0.000103210982297702	cg20461270	-1.56339497773022	1.68352804752696e-05	cg13714437	-0.814150503731056	1.71474928654053e-05
64	cg27611887	-4.24325521877506	7.46745003098795e-06	cg04947065	5.50491858740242	3.26341074752219e-05	cg01309052	1.58036674006971	4.58480597549259e-06	cg08690001	2.09546780179737	1.75337631408181e-06	cg21617763	-4.06761208512462	2.02202007919105e-05	cg24125901	-7.84062204772625	0.000106021741510784	cg09229947	0.819717260668554	1.68352804752696e-05	cg04316254	0.980063070391669	1.71474928654053e-05
65	cg21338153	6.27328813716814	7.80687119548507e-06	cg00499787	3.3906339982469	3.26341074752219e-05	cg01812463	4.5858021312294	4.70548528377342e-06	cg05364508	4.86228459870776	1.75337631408181e-06	cg21954346	-1.07319976386741	2.04380714636061e-05	cg18934136	0.955628911248266	0.000106021741510784	cg00358695	1.46823345107955	1.7238522992262e-05	cg03156112	1.42164246080887	1.77057735219004e-05
66	cg12472597	2.02550151799986	7.80687119548507e-06	cg00585846	1.73960862139216	3.26341074752219e-05	cg03753990	1.33694297824951	4.78627989447942e-06	cg12451269	1.87286966147658	1.77251592131549e-06	cg14946192	-3.08507535705981	2.06164037258206e-05	cg12370248	1.41057793535503	0.000106021741510784	cg03946616	1.27785929631707	1.82733565024168e-05	cg10054501	1.51055542847526	1.82587818806899e-05
67	cg04138346	2.76724688363731	8.06785913286013e-06	cg09858394	3.23151257048736	3.26341074752219e-05	cg08645375	2.11084846090996	4.8353684993243e-06	cg20988331	6.44132954359225	1.85014757670725e-06	cg26199434	3.48617521231654	2.1790640077394e-05	cg14109662	0.762614694792021	0.000106021741510784	cg07335556	0.729817983921236	1.82733565024168e-05	cg22550075	0.963632583952423	1.8675411675608e-05
68	cg05189524	2.73002678498129	8.06785913286013e-06	cg22311458	3.72071391148613	3.27113149541954e-05	cg22311458	3.68469227513799	5.16183994158697e-06	cg24922399	1.8259942411567	1.85014757670725e-06	cg05484691	-1.18473584330414	2.26098997930011e-05	cg09285525	-0.862938314847223	0.000108072233528778	cg23486067	1.45143251487872	1.82733565024168e-05	cg04241930	-0.810692827149326	1.8675411675608e-05
69	cg24403578	2.99823377930934	8.35143770373211e-06	cg04921814	2.05643325095985	3.27113149541954e-05	cg14951139	1.26808464531395	5.16826904412065e-06	cg08477205	3.14080497340669	1.85014757670725e-06	cg17105249	3.29188742588084	2.40383121388765e-05	cg09690215	1.03792333720972	0.000108072233528778	cg24290010	1.21615643471806	1.82733565024168e-05	cg08431873	1.05212836980047	1.8675411675608e-05
70	cg19087284	3.0606790152632	8.54787146988422e-06	cg20894465	4.13820582151392	3.28291927990323e-05	cg05928975	-1.6680863193092	5.31857634960607e-06	cg25144696	2.09549946442804	2.02354361207509e-06	cg04667835	3.41954223684873	2.45123615386984e-05	cg21161162	-1.75388971643038	0.000108072233528778	cg22693663	1.46313820777302	1.82733565024168e-05	cg10617025	2.08909583132655	1.8675411675608e-05
71	cg10846328	-1.38378814291809	8.70530867096993e-06	cg08526412	3.02150782813656	3.40856387987404e-05	cg10061107	1.71941419305911	5.70278614165021e-06	cg14304364	1.42120093676322	2.15227081554258e-06	cg08799809	-6.93768449249275	2.49648740941846e-05	cg00713055	-0.812693622395754	0.000108997017411422	cg14656778	1.89364845192586	1.82733565024168e-05	cg06678982	1.10342243486681	1.8675411675608e-05
72	cg26158079	-3.1662314621493	8.70530867096993e-06	cg14017685	2.86675417121393	3.40856387987404e-05	cg20894465	4.07354171806163	5.70278614165021e-06	cg16734612	2.82789594536588	2.20881554247879e-06	cg20795287	4.05977593575476	2.56939227934403e-05	cg03165752	1.32315986438909	0.000112795847276239	cg04759220	1.24479281538883	1.82733565024168e-05	cg00358695	1.30152311201754	1.8675411675608e-05
73	cg19527269	2.01237758932371	8.878318850947e-06	cg20147497	2.22095679729584	3.4321230791661e-05	cg00323069	2.02181868584632	5.70278614165021e-06	cg15774527	1.80697375372803	2.27032365351433e-06	cg14348764	4.43285399304075	2.62952315388311e-05	cg08713832	4.46843282307401	0.000112795847276239	cg03903988	-1.05480149224879	1.82733565024168e-05	cg20577878	1.24277677186367	1.8675411675608e-05
74	cg04850152	-0.690446311958151	8.95680778716915e-06	cg04159381	2.75840093890609	3.60576318434871e-05	cg23597629	8.33272035600056	5.75276678304967e-06	cg24957950	1.56119936556753	2.28781146659172e-06	cg12796186	-2.39904654652394	2.62952315388311e-05	cg22223531	1.01907817903105	0.000112795847276239	cg19464831	3.08580481211996	1.82733565024168e-05	cg01221637	1.22698743075986	1.8675411675608e-05
75	cg15822087	2.75108471795882	9.27766049877153e-06	cg01033780	3.52006563421876	3.60576318434871e-05	cg11502907	1.71126313127928	5.75276678304967e-06	cg08543703	3.76737584049802	2.28781146659172e-06	cg23050178	-3.70272189725921	2.66189735257457e-05	cg10595054	1.85429005849281	0.000113352147413314	cg21954346	0.845989561745546	1.85195399484385e-05	cg03795125	1.2790476778562	1.91191519372757e-05
76	cg26738916	5.33598954909259	9.55370025662419e-06	cg25712398	2.84476710860662	3.60576318434871e-05	cg09416543	1.46834300996062	5.83961866671022e-06	cg04947065	6.13240506419735	2.28781146659172e-06	cg13653580	-1.74613778123973	2.88144226980175e-05	cg02515553	-0.875100200012605	0.000115023193978673	cg21619017	1.28255089380574	1.85195399484385e-05	cg04219447	1.60069663592707	1.91191519372757e-05
77	cg20988331	5.45173865971935	9.58334453622623e-06	cg05928975	-1.67189983444769	3.60576318434871e-05	cg24034389	-2.93984703327609	5.97424194472459e-06	cg15584083	6.05750629058294	2.28781146659172e-06	cg04960243	-1.8888333756862	3.20610231153281e-05	cg21191461	-1.96925173630759	0.000116922740681565	cg20583521	1.50681861135745	1.85195399484385e-05	cg13619528	0.904545934780066	1.91191519372757e-05
78	cg01417281	1.48073786829381	1.11064604660813e-05	cg00687126	1.67410897732569	3.60576318434871e-05	cg00287831	1.20663956073814	6.31998983280978e-06	cg04159381	3.10598215831944	2.30311068387176e-06	cg13771376	3.77615501357502	3.23063919531629e-05	cg04330730	-0.66545725074147	0.000116922740681565	cg08930734	1.52145808879625	1.85195399484385e-05	cg06454894	-1.7237235560964	1.92079106037782e-05
79	cg15455752	3.18574363706697	1.11064604660813e-05	cg05364508	4.21360552763006	3.84191313886377e-05	cg00936589	1.1863327572338	6.31998983280978e-06	cg00879204	2.48628195467284	2.30592302494538e-06	cg15073665	-3.07570935233445	3.65200675839551e-05	cg00755561	-1.87767047866019	0.000118869163028023	cg22989283	1.13307163678851	1.85195399484385e-05	cg13836318	-1.17343060439231	1.92079106037782e-05
80	cg14786398	1.70219111785582	1.11064604660813e-05	cg09011244	-2.58467195586027	3.84191313886377e-05	cg08619119	2.86608619571272	6.44537352132503e-06	cg00328972	4.48227334669164	2.32481150954458e-06	cg27133206	3.94631525889812	3.78072782541729e-05	cg00273220	-8.19963494810595	0.000122012740178029	cg03852091	0.963942195510793	1.85195399484385e-05	cg12702670	0.982401079505874	2.03154921535646e-05
81	cg07578168	2.88322550394991	1.11064604660813e-05	cg21338153	6.3141254365252	4.19149643981647e-05	cg07258517	-1.50018910194628	6.524594469101e-06	cg04457536	4.75630838964181	2.35619585487493e-06	cg14855425	-1.85007393250471	4.00518972496121e-05	cg04848693	-2.37061030223291	0.000122012740178029	cg23916646	1.05773320148549	1.85594877596754e-05	cg03214053	-0.851236210238468	2.12236066802248e-05
82	cg12749468	-1.53279208216732	1.11064604660813e-05	cg22207532	2.95721976598441	4.19149643981647e-05	cg08321576	3.05825746580333	6.69507921824201e-06	cg03795125	1.70955355170895	2.36248531349576e-06	cg24722527	1.75239585299729	4.28498724951128e-05	cg03681460	2.43974689462292	0.000124668629388957	cg03392145	1.09085423445591	1.88158779214347e-05	cg23332732	1.08866603484064	2.12678984807495e-05
83	cg02688710	2.17205763084183	1.11064604660813e-05	cg17963609	2.07920999516883	4.32514108522099e-05	cg08110559	2.61917888398223	6.69507921824201e-06	cg12584021	4.72618771432839	2.36538425585247e-06	cg08786433	4.05438759270595	4.28498724951128e-05	cg08275047	1.3940542159034	0.000124668629388957	cg16424440	1.4272121199058	1.90190279080573e-05	cg01134436	1.26807676183252	2.12678984807495e-05
84	cg11237535	4.11303693525707	1.13264759605043e-05	cg18815879	-1.22294734181982	4.32514108522099e-05	cg23779106	5.38440829306106	6.69507921824201e-06	cg08619119	3.25582327823866	2.62780443805117e-06	cg04121555	-2.05084593321199	4.53691550997225e-05	cg27205559	1.35389814639346	0.000124668629388957	cg10888981	1.30113730099191	1.92760785358473e-05	cg13546538	-0.74962213830326	2.15449718183723e-05
85	cg08287637	-2.61712680517128	1.15476003396329e-05	cg08401557	-3.19310898556128	4.32514108522099e-05	cg12683813	-1.82019542727252	6.80203265526121e-06	cg25390476	1.41200880907777	2.77944496128982e-06	cg09543525	-3.80681949336385	4.62258927789796e-05	cg02661034	-1.24645252276094	0.000124668629388957	cg02826687	-1.91504658819728	1.94988578115252e-05	cg05193411	0.974940261006016	2.15673459688064e-05
86	cg12903648	2.04447911166318	1.23190492604648e-05	cg00686451	-1.59683171503467	4.47659099980549e-05	cg15651650	6.54839839525308	6.80203265526121e-06	cg27265391	1.2473750971537	3.02974255189745e-06	cg25922808	-1.68645287990384	4.66750994737729e-05	cg20090279	4.26489011921235	0.000124668629388957	cg05605371	1.58922884631417	2.00428507078696e-05	cg25155430	4.29373251816675	2.15673459688064e-05
87	cg21232129	1.36893549803886	1.23190492604648e-05	cg07784651	2.98007423006773	4.51054691835204e-05	cg06498809	2.64981078602312	6.80203265526121e-06	cg06323433	2.85176116242611	3.28903253892146e-06	cg27270218	-1.66272693637111	4.77669821362691e-05	cg10247495	-1.14850681277519	0.000135078820882109	cg24594295	2.4179104324677	2.00488439168293e-05	cg21710313	1.25184614451038	2.18097648063694e-05
88	cg21720051	1.88037934541749	1.23190492604648e-05	cg00453679	2.26350813002342	4.55162161963107e-05	cg24957950	1.35035654502922	6.80203265526121e-06	cg14449789	2.95448796361748	3.29624101474775e-06	cg03580819	-1.4440206514483	4.77669821362691e-05	cg04109075	0.996327325732926	0.000136944979135091	cg00585846	1.60238024298848	2.00488439168293e-05	cg01145398	1.06321526769477	2.22572692208335e-05
89	cg16430616	2.51993607262712	1.23190492604648e-05	cg12584021	4.13703804990835	4.55162161963107e-05	cg14186799	1.56810068195495	6.80203265526121e-06	cg26738916	6.07438365503854	3.29624101474775e-06	cg19949697	-1.20151617786459	4.77669821362691e-05	cg10519680	1.05517602240208	0.00013726073343055	cg19806933	1.21829568490203	2.00488439168293e-05	cg15580157	-1.93911120254098	2.22954476185925e-05
90	cg20370799	3.19937163250626	1.23190492604648e-05	cg08519345	-1.98007418066204	4.80812071579175e-05	cg00439378	2.95955676440394	6.80203265526121e-06	cg24477193	6.75745055276025	3.29624101474775e-06	cg07118069	-2.64666312751309	4.93816694912632e-05	cg05994294	-1.27427638687684	0.000137454174165154	cg15819853	2.05600049516184	2.03837228141382e-05	cg07236904	1.47701078851795	2.27421964880835e-05
91	cg26163238	1.93758505762565	1.25301377492724e-05	cg12831148	-1.71632666341242	4.80812071579175e-05	cg21409895	2.23535063516975	6.80203265526121e-06	cg24671939	3.37865430143377	3.29624101474775e-06	cg09812436	-2.38922113631138	5.17025268555635e-05	cg05977002	-0.953538244746633	0.000137454174165154	cg08626560	1.5967328430796	2.11928957603926e-05	cg14948946	1.27643407548459	2.29795661115878e-05
92	cg12584021	3.99467847114277	1.26697577615967e-05	cg15528793	3.45867602061724	4.81680742240783e-05	cg16577567	-4.27085193593836	7.03163686469839e-06	cg19104032	1.56401197503141	3.29624101474775e-06	cg11565929	2.30804667618506	5.17025268555635e-05	cg19553056	1.00412906652053	0.000137454174165154	cg08606655	1.29954054871847	2.12190034070086e-05	cg00510360	0.797165856138738	2.29795661115878e-05
93	cg09416543	1.40617587224541	1.28431879873607e-05	cg18043014	-1.93679658398392	4.81680742240783e-05	cg16734612	2.42725857881044	7.21370571596328e-06	cg22207532	3.28824613193559	3.29624101474775e-06	cg06803897	-3.83086585313893	5.17945028063267e-05	cg15169007	1.45412547093558	0.000137454174165154	cg05950833	1.06888614473788	2.14003786893299e-05	cg07749194	0.953163313937415	2.32634702439077e-05
94	cg23656873	1.96261706606249	1.28500753286336e-05	cg15473473	-2.05103370229436	4.81680742240783e-05	cg18188768	1.11755201135605	7.22388921235947e-06	cg07063572	-2.56059746669913	3.29624101474775e-06	cg11676109	-1.86807923687717	5.27809589508577e-05	cg02097276	2.56060245696089	0.000142735031425601	cg22938407	1.29263184191002	2.14003786893299e-05	cg05764270	1.18584767062563	2.32634702439077e-05
95	cg16501469	1.97009621086351	1.28500753286336e-05	cg04138346	2.7482095519411	5.10544201085474e-05	cg24659093	1.70144288630596	7.36026918094339e-06	cg06668034	6.59204191151633	3.29624101474775e-06	cg00390808	4.30656087634276	6.04933652951232e-05	cg12788855	1.01291778179774	0.000144896021060967	cg12074981	0.707829518245598	2.17320967365842e-05	cg16181848	-0.96526866403511	2.32634702439077e-05
96	cg27139067	3.63901733209878	1.45392218110349e-05	cg24804782	5.99752386732253	5.10544201085474e-05	cg07518989	1.80583446726949	7.39566751883058e-06	cg09390114	1.81634185739588	3.29624101474775e-06	cg02448743	2.94911776213093	6.40556839111041e-05	cg22513396	-1.92264387887816	0.000150230128551266	cg03264464	0.842331217923982	2.17320967365842e-05	cg23846459	1.34146496921942	2.32634702439077e-05
97	cg04307216	2.02405877867109	1.45392218110349e-05	cg22123255	5.19097077405382	5.51909128317163e-05	cg09011244	-2.51673407247557	7.39566751883058e-06	cg02169333	2.19532504860352	3.40366654848998e-06	cg01432609	3.38772671838928	6.95512715607427e-05	cg14974608	0.924181358383823	0.000150230128551266	cg06106948	2.6159303800886	2.17320967365842e-05	cg13211763	0.679050468614834	2.33535204891957e-05
98	cg10768734	2.64644436873901	1.55120956792711e-05	cg21287127	1.72232141689968	5.51909128317163e-05	cg09574183	-4.64431013086269	7.39566751883058e-06	cg21131553	3.75360481066352	3.44176086684021e-06	cg10638552	-1.93390020534243	7.11596243147027e-05	cg18037826	-6.27738427781358	0.000153097578980163	cg12743418	1.47379348442585	2.1849051370396e-05	cg09543792	1.70952394900804	2.33535204891957e-05
99	cg11855524	-5.26601401354447	1.56668664699299e-05	cg05117785	1.27226021209943	5.51909128317163e-05	cg23950044	2.35367346620709	7.55999991307475e-06	cg26065792	-1.1359990453304	3.44176086684021e-06	cg22595420	-1.52181340816319	7.1990411850009e-05	cg05223210	0.900301939626525	0.000153678656410332	cg00397740	1.38500922309654	2.1849051370396e-05	cg08794568	1.19198199534001	2.43783948139726e-05
100	cg22123255	4.99268441556385	1.68840947432416e-05	cg01448155	-1.14903482672507	5.51909128317163e-05	cg22638066	1.5646739487869	7.55999991307475e-06	cg05189524	3.05061241321932	3.45999865000592e-06	cg12112221	-1.36473213681238	7.1990411850009e-05	cg00510360	0.810059848491885	0.000164074393753697	cg25376949	2.18802030193123	2.18976318671701e-05	cg04383836	-1.05032374760334	2.43783948139726e-05
101	cg05038920	-3.10652559462789	1.68840947432416e-05	cg11369172	5.53054223517273	5.63853091310959e-05	cg11375079	1.09351011066452	7.55999991307475e-06	cg13083637	1.36718352051642	3.47061422017231e-06	cg26750675	3.35450861721043	7.3027044747833e-05	cg05577902	1.41148173722439	0.000164074393753697	cg13619528	0.99227480718583	2.18976318671701e-05	cg16308174	1.60498460461896	2.43783948139726e-05
102	cg13615171	1.67615411866139	1.69738664158418e-05	cg11815150	-2.26257201532079	5.63853091310959e-05	cg24657127	5.83262115423041	8.08714014845428e-06	cg00031346	2.50268979414357	3.52715655562324e-06	cg26986438	2.79307505643087	7.32330176261726e-05	cg13714437	-0.802434815003555	0.000164545114994597	cg16699022	-1.04330632754517	2.18976318671701e-05	cg19069367	1.16822611733505	2.43783948139726e-05
103	cg09550257	1.68468195037731	1.69738664158418e-05	cg03922834	-3.77007133340204	5.92124603714642e-05	cg09407319	2.26715375002651	8.2298268769447e-06	cg23706994	1.53706070611988	3.55029685149588e-06	cg22524722	-2.76066807927734	7.58617591730024e-05	cg03197674	-1.78617092860159	0.000168689601212559	cg12906019	1.29904661744044	2.18976318671701e-05	cg25665417	-0.987536711546434	2.44210502789574e-05
104	cg22646311	6.76193031523026	1.69738664158418e-05	cg09416543	1.42945104399014	5.96214910949369e-05	cg17878204	1.58587895391962	8.29726404261001e-06	cg04138346	3.08137167120689	3.58566665301697e-06	cg18620298	-1.59438308805758	7.58617591730024e-05	cg09792588	-5.54307227415394	0.00016874727072337	cg13290154	1.09207394565404	2.18976318671701e-05	cg08686288	1.026083836966	2.45701272383812e-05
105	cg05919833	3.9697108906228	1.69738664158418e-05	cg09130381	1.74321994790344	6.13617435530767e-05	cg11568095	3.68944095323458	8.38474964955255e-06	cg08121090	2.02190834508416	3.6827876151927e-06	cg21466014	-1.95408376567619	7.62194815537e-05	cg08431873	1.04292945437767	0.000171259437137559	cg13211981	1.08274464005178	2.18976318671701e-05	cg05040447	0.928322591394818	2.4971483432919e-05
106	cg20064370	-1.12505884179176	1.69738664158418e-05	cg21272882	4.1876415943597	6.13617435530767e-05	cg22646311	6.96635928590625	8.54382560027294e-06	cg17963609	2.29376001712533	3.76947067279309e-06	cg19650144	4.31831628386652	7.94859267418243e-05	cg07062780	-2.43226077482792	0.000171259437137559	cg04109075	1.07533400248382	2.18976318671701e-05	cg11248491	1.3046242055722	2.50318654058058e-05
107	cg17485827	2.38667211521303	1.69738664158418e-05	cg26491791	2.25672069408549	6.13617435530767e-05	cg18373668	-1.46479405950687	8.54382560027294e-06	cg03041027	1.70541917099467	3.86296953937896e-06	cg18363192	-3.52203357345775	8.16896372598594e-05	cg00375498	-0.789327633427151	0.00017670364225551	cg06096853	1.77347052393501	2.20158981153889e-05	cg12525224	1.12720778743522	2.50318654058058e-05
108	cg08645375	1.95640946165746	1.69738664158418e-05	cg02617837	3.92549548196613	6.13617435530767e-05	cg27109614	1.98448836213186	8.54382560027294e-06	cg00453679	2.50318424922703	3.86296953937896e-06	cg00107039	-0.791885436533254	8.16896372598594e-05	cg03611573	3.03216473910577	0.000179238534946931	cg14705163	1.43552200768155	2.20158981153889e-05	cg06078493	1.91229315213087	2.50318654058058e-05
109	cg12122302	-3.86142623718973	1.69738664158418e-05	cg08316775	5.28313315892106	6.13617435530767e-05	cg02524950	3.29489779508632	8.65893587393077e-06	cg10340671	2.5567113667089	3.87688118874816e-06	cg10612409	-1.38003061042129	8.16896372598594e-05	cg15709754	1.16602178560248	0.000179976429999174	cg22996555	1.36774737928206	2.20280091292733e-05	cg17188461	1.34509471580855	2.50318654058058e-05
110	cg23706994	1.30615409868548	1.70197188760501e-05	cg18346582	2.37877540625752	6.27186993119335e-05	cg00033533	3.50423155505871	9.05876925108244e-06	cg03386905	1.82981967286951	3.94927779890056e-06	cg08224563	-3.03778081543595	8.16896372598594e-05	cg12097989	-1.94221144082329	0.000179976429999174	cg08857745	-1.2368267880857	2.20280091292733e-05	cg08638697	-0.909937241168242	2.50318654058058e-05
111	cg21436431	2.42964701917214	1.70493244277974e-05	cg16685446	1.53085158479711	6.27186993119335e-05	cg02943769	2.38790152810056	9.05876925108244e-06	cg09400194	2.26898238430658	3.94927779890056e-06	cg24369561	-1.71089656152658	8.16896372598594e-05	cg16284460	1.936564605422	0.000187599039659782	cg26843862	1.15246904433465	2.20280091292733e-05	cg22294845	1.24308053045399	2.51709373268549e-05
112	cg09858394	2.96716662116176	1.70613538426364e-05	cg15584083	5.14531062952583	6.27186993119335e-05	cg04159381	2.6287109386367	9.27951386556608e-06	cg03661929	2.53127284525902	3.94927779890056e-06	cg13445788	-2.19807594131961	8.19376700979124e-05	cg05781968	2.96869759881698	0.000187599039659782	cg10185638	1.17503724375588	2.20280091292733e-05	cg13159106	0.898397439983063	2.51709373268549e-05
113	cg23597629	7.80035037494145	1.70613538426364e-05	cg05075015	-2.11234889784622	6.3429451684618e-05	cg12584021	4.00242152880758	9.8733516589195e-06	cg01411145	2.08001038885671	3.94927779890056e-06	cg21534413	-1.57484593184034	8.19376700979124e-05	cg05496383	1.20580984722782	0.000187778714932523	cg12641047	1.46503332211187	2.20565678825224e-05	cg15152958	-1.08533649041298	2.51709373268549e-05
114	cg08321576	2.89263751443253	1.72064995488469e-05	cg23971565	3.56534269345735	6.38275903845053e-05	cg23971565	3.53870663831054	1.003061405491e-05	cg13518257	2.43812732923503	3.94927779890056e-06	cg27441011	2.97385058866794	8.19376700979124e-05	cg24716010	1.00705011998477	0.000187778714932523	cg00541647	1.05625259222269	2.23674863692521e-05	cg04942111	0.81322894803657	2.52274922025328e-05
115	cg16361840	1.4988654128653	1.72064995488469e-05	cg22430861	1.38199893045709	6.43174732376013e-05	cg00434535	3.8023400156096	1.003061405491e-05	cg22978658	5.81648159485622	4.46195955197601e-06	cg13709778	3.52471470724377	8.33883015078567e-05	cg08719366	1.21647657111958	0.000187778714932523	cg08548734	2.05997978287207	2.30457180501758e-05	cg05736987	0.986736354101528	2.52274922025328e-05
116	cg20147497	2.04710495292196	1.74391331038994e-05	cg23779106	5.24669412111433	6.50824158995527e-05	cg18126312	1.44412757074958	1.003061405491e-05	cg20033256	1.35044944015396	4.46195955197601e-06	cg01673240	2.91830258179998	8.88416072290486e-05	cg04018639	0.770671846073512	0.000192993278865665	cg24217922	1.26926148455787	2.30882580565114e-05	cg10729739	0.959187830341286	2.52274922025328e-05
117	cg01425186	4.69045317361136	1.77846594091404e-05	cg24682316	1.4131388075583	6.50824158995527e-05	cg12874088	3.02470862313811	1.0203237160457e-05	cg25771041	2.05467703778519	4.46195955197601e-06	cg07026435	-2.27865981888802	9.50749270659858e-05	cg19880947	-1.14367005440043	0.000192993278865665	cg24886708	2.31268961640925	2.30882580565114e-05	cg10575734	0.861131931468205	2.52274922025328e-05
118	cg16258503	3.0737317816919	1.77846594091404e-05	cg14449789	2.5501632404274	6.64812932043822e-05	cg04138346	2.67007181946229	1.03625827421748e-05	cg20138423	2.60110572426033	4.5598457314682e-06	cg00503181	3.06033893124862	9.50749270659858e-05	cg20738664	1.4717926771861	0.000192993278865665	cg13408752	2.1000491130341	2.32106787039522e-05	cg26929161	-0.819868243220942	2.52274922025328e-05
119	cg16476128	3.66285449124094	1.77846594091404e-05	cg08094602	6.272569698901	6.90278278705292e-05	cg04947065	5.14499050159694	1.03625827421748e-05	cg01257087	3.22282235535572	4.59714026302942e-06	cg06709483	3.50662048568142	9.65191083945192e-05	cg24959305	-2.45434057276275	0.000196351973474745	cg17239194	1.57593937770477	2.32106787039522e-05	cg14721483	1.22666435332696	2.52274922025328e-05
120	cg11238505	1.16796431192273	1.80656515848013e-05	cg16169732	-1.00223235103518	7.32268575909444e-05	cg12487091	2.1328435183832	1.05087358983875e-05	cg00875668	2.16840208177511	4.59714026302942e-06	cg27167221	-1.9525673777656	9.97146154807199e-05	cg21491806	-1.18425281228368	0.000199821479033225	cg14250498	1.9874795545674	2.32106787039522e-05	cg24971405	1.04273720326847	2.52274922025328e-05
121	cg14664464	1.94527813731841	1.80656515848013e-05	cg01253826	3.30040767869266	7.33404413897742e-05	cg15534501	2.05064641010162	1.06294601563791e-05	cg10893439	-2.89538731294877	4.59714026302942e-06	cg08793758	-2.25825423383027	0.000100011657667157	cg09250607	-1.54325434710446	0.000199821479033225	cg09543792	1.89050288128096	2.39597400367232e-05	cg01968242	1.64826247389194	2.64982257166124e-05
122	cg04887437	1.58064703693958	1.80656515848013e-05	cg07089235	1.29080843569276	7.33404413897742e-05	cg01904183	7.7570356548257	1.06294601563791e-05	cg27425166	1.77868481129316	4.59714026302942e-06	cg17015173	-2.3510111710157	0.000100852150889465	cg03488289	0.843770994504636	0.000199821479033225	cg13894748	1.09615040707368	2.39597400367232e-05	cg10630457	1.44001825316523	2.66073194003496e-05
123	cg06173682	2.42089449077536	1.80656515848013e-05	cg07854108	1.21677448464216	7.34207987121826e-05	cg10671907	2.29629073045017	1.09446543271129e-05	cg00323069	2.18566970638511	4.59714026302942e-06	cg00386361	-2.11934284813238	0.000101656766400482	cg23519155	-1.58113774899739	0.000199821479033225	cg14006005	1.0888055611366	2.43858480801534e-05	cg03645581	1.27630431659023	2.66073194003496e-05
124	cg06132916	-1.5070378073371	1.80656515848013e-05	cg20773521	2.97839816862846	7.44595618307647e-05	cg18758559	7.44052634667071	1.09446543271129e-05	cg23319960	2.63169562121291	4.68462845351318e-06	cg18723046	-1.11672705335444	0.000106474549167066	cg12686344	0.94553068013489	0.000199821479033225	cg18350796	0.94968189101199	2.4750576646179e-05	cg06868860	1.10533188725586	2.66073194003496e-05
125	cg08316046	2.30226835081747	1.80656515848013e-05	cg12233463	3.9674256491433	7.84176742860651e-05	cg06756169	2.05129497531538	1.0999030596552e-05	cg00049286	2.01062825802265	4.70744449643353e-06	cg22759265	3.87616968825298	0.000107071601712838	cg07922204	-1.06716637591403	0.00020331975675938	cg25050135	3.03601658279553	2.4933349840588e-05	cg04018639	0.754109478463495	2.67963122406522e-05
126	cg01969662	5.80892693257399	1.85079442857617e-05	cg06764972	2.8116153782748	7.84965549490532e-05	cg06249499	1.5093465699269	1.0999030596552e-05	cg09130381	1.93993813084876	4.70744449643353e-06	cg23646059	-1.95495690806084	0.000110047727665308	cg13951223	-2.47372069134946	0.000211412848840157	cg24578966	0.780332328191127	2.52413207430621e-05	cg21954346	0.727384870619181	2.69792754638622e-05
127	cg10166530	2.39925577013161	1.86259572663104e-05	cg13204798	-1.87617962290537	7.84965549490532e-05	cg15822087	2.66788577433324	1.10004925053816e-05	cg00611733	3.43661956647913	4.70744449643353e-06	cg27370867	-2.77914639571345	0.000112707006886054	cg04648412	1.89429438485173	0.000211412848840157	cg21710313	1.36507303119788	2.59503614993912e-05	cg08355568	1.43511053988867	2.69792754638622e-05
128	cg03567603	4.33585561466662	1.86259572663104e-05	cg07258517	-1.43812193128576	7.87596330529285e-05	cg02092690	2.47930126203635	1.10812574367563e-05	cg25927124	1.90050277216882	4.70744449643353e-06	cg07655451	2.21790668068042	0.000113600034093882	cg10505257	-0.892896282232381	0.000212121243164333	cg07933199	1.48029615934246	2.59879697554034e-05	cg02355457	0.857983211508219	2.76479742954408e-05
129	cg21297973	-1.07304560555817	1.86259572663104e-05	cg18303175	1.08681057332648	7.87596330529285e-05	cg12914511	-2.64297485235688	1.10812574367563e-05	cg20495040	3.7588516255545	4.70744449643353e-06	cg06978205	3.39864637846899	0.000113600034093882	cg17732690	-0.956287685866821	0.000212921203727923	cg17372476	1.65495274703064	2.66057910236801e-05	cg06755448	-1.94654113032947	2.81127839691283e-05
130	cg10532125	1.535982502132	1.90339282792228e-05	cg21131553	3.21554440089655	8.13627812696277e-05	cg09677657	-3.37202077172077	1.17170348153659e-05	cg26615813	1.46897669943747	4.70744449643353e-06	cg26930243	-1.06736752476262	0.000118889790337432	cg07137701	-2.25693884401389	0.000212921203727923	cg08553274	2.34024280643803	2.66926795698459e-05	cg17823320	0.889076633423431	2.88040289100939e-05
131	cg04159381	2.52792935184221	1.90339282792228e-05	cg15651650	6.29074300243309	8.16780942794626e-05	cg26302103	2.51291381762706	1.19362965492168e-05	cg10196152	3.0251738567239	4.70744449643353e-06	cg02194211	1.69610710755382	0.000119829669372454	cg09889194	-0.904953463722078	0.000214161942085705	cg09754991	1.15123676248176	2.72934047703856e-05	cg09195319	2.00163356456813	2.93119258608375e-05
132	cg06668034	5.48363727206675	1.9571187093289e-05	cg14876307	2.92844614623092	8.34217802776778e-05	cg05130935	2.15507058831646	1.23593877182452e-05	cg23637880	-1.55064235731296	4.76839245468516e-06	cg07003579	-2.86440069930577	0.000119829669372454	cg01450133	-1.26917480171382	0.000214161942085705	cg13719687	2.53377465103193	2.7750435857726e-05	cg14209549	1.46813641730641	2.93119258608375e-05
133	cg12874088	2.92060787354992	1.9571187093289e-05	cg16476128	3.71474964654202	8.34217802776778e-05	cg23251970	1.43427579288725	1.23822363992528e-05	cg21381779	-3.0523568037295	4.83610865348495e-06	cg26309978	-2.55686205301931	0.000119829669372454	cg15627031	1.3632124511884	0.000214837217343851	cg15897899	2.20776730569616	2.77860306156849e-05	cg00022308	0.811474248760416	2.97260689638009e-05
134	cg08316775	5.03494374241644	1.9571187093289e-05	cg05983671	2.85511152296617	8.34217802776778e-05	cg20843830	3.41652484068743	1.25735140509004e-05	cg05919833	4.54904938238576	4.87328897894386e-06	cg22979140	6.44058823832434	0.000120565948107021	cg08866780	0.842052378049477	0.000216698458992732	cg00203594	1.681972646097	2.77860306156849e-05	cg15219145	1.22526580583832	2.97260689638009e-05
135	cg24881910	4.88064918566395	2.01735430735407e-05	cg14568830	7.9278854036039	8.34217802776778e-05	cg08904054	2.55049768653414	1.31188379592879e-05	cg06181703	-1.74229789927938	4.92570319922633e-06	cg25819220	3.07103030788977	0.000124831771075151	cg13709778	2.64080839064038	0.000216698458992732	cg04383836	-1.15169096180356	2.77860306156849e-05	cg08190693	1.11724655947685	2.97260689638009e-05
136	cg06549955	1.92666739147298	2.06478197403011e-05	cg27297724	1.55498179347898	8.36852217286149e-05	cg08316046	2.32573767425388	1.31188379592879e-05	cg10443823	3.27861857457805	4.99384571544822e-06	cg07345557	-2.4946108342406	0.000124928080969198	cg02359160	-1.1742076654317	0.000217350634997095	cg10638552	1.57242635322868	2.77860306156849e-05	cg13734832	0.995646005960862	2.97260689638009e-05
137	cg16190470	-2.13713869926821	2.06927404074818e-05	cg21979010	2.48003362935297	8.36852217286149e-05	cg24522571	2.25858835093408	1.31188379592879e-05	cg17415216	4.39822483963983	5.02602403557943e-06	cg25952964	-1.25669068096811	0.000125295044150104	cg27394217	1.21874016907904	0.000217350634997095	cg01043409	1.49765574191216	2.77860306156849e-05	cg23840481	0.84083316701218	2.97260689638009e-05
138	cg24646035	5.27737853943309	2.09064640907754e-05	cg20710394	2.36689015189457	8.36852217286149e-05	cg23976431	1.53312275509859	1.31188379592879e-05	cg17508018	3.35548857629953	5.19025554739336e-06	cg24892710	-2.35742374028727	0.000125295044150104	cg26281559	1.12059392283083	0.000217954148839586	cg10027639	2.9797950332196	2.77860306156849e-05	cg18393044	-0.953174719224951	2.97260689638009e-05
139	cg13567025	1.35690695369778	2.09064640907754e-05	cg25615944	1.72101026927242	8.38406393127199e-05	cg15379412	2.54288380338381	1.31188379592879e-05	cg16925486	2.63539189655842	5.33567650974738e-06	cg08279816	1.70389687444307	0.000125295044150104	cg20450507	-5.98839511467506	0.000218652049582193	cg24065395	0.887889435632489	2.77860306156849e-05	cg08860546	1.35547387116062	2.97260689638009e-05
140	cg22921228	-1.27504337668465	2.09064640907754e-05	cg03488289	-0.957316854347098	8.46401413816799e-05	cg17158982	1.22444212022296	1.33593001813642e-05	cg06865749	1.31151895385301	5.34345824839117e-06	cg00011122	-2.36037903954068	0.000127116364785289	cg19197669	-1.56125561451407	0.000218652049582193	cg09087462	1.79658913858245	2.77860306156849e-05	cg10169393	-1.30773489052503	2.97260689638009e-05
141	cg23585910	7.21259622923177	2.11290764317547e-05	cg15831743	-6.65548167936526	8.58038833250888e-05	cg23801974	5.32682440841841	1.36116602171525e-05	cg09861346	2.17039229389481	5.41172268018052e-06	cg20544372	3.84766778424741	0.00013342902375153	cg12764441	-1.10734361934676	0.000218652049582193	cg26457709	1.43630058938219	2.77860306156849e-05	cg00808740	0.946621290422978	2.97260689638009e-05
142	cg15584083	4.88489404476866	2.11290764317547e-05	cg06730679	-2.69073528573877	8.58038833250888e-05	cg18415182	3.17201961985936	1.3620456210856e-05	cg19369775	1.41733841080061	5.41172268018052e-06	cg23599125	2.14879619311726	0.000135541568335326	cg06567826	0.977243528735384	0.000218652049582193	cg18913332	1.2387052657852	2.77860306156849e-05	cg19102531	1.01498592665752	2.97260689638009e-05
143	cg12771931	1.97722519827653	2.12011845684243e-05	cg18656136	-1.32393645209365	8.80912534031125e-05	cg05940946	2.2076777272189	1.36436247169248e-05	cg00568027	1.48291573617632	5.41172268018052e-06	cg24350582	2.64594952016803	0.000138817030096951	cg20204701	-1.4213180592795	0.000223303228641874	cg18452975	0.937741746633195	2.77860306156849e-05	cg14054292	-0.985227075434125	2.97260689638009e-05
144	cg26832062	5.76786845614934	2.12181422365592e-05	cg09731288	1.08738156766768	8.83846793608171e-05	cg12879339	1.65584584094808	1.36436247169248e-05	cg25938192	1.22576862754665	5.53839531673101e-06	cg05630338	0.93834711100437	0.000140417562699248	cg08665704	1.23696531595432	0.000235804020978066	cg21427455	2.48800699214374	2.89668111378467e-05	cg05496383	1.16310487281774	2.98114140838176e-05
145	cg08094602	5.98788693570761	2.15460933908142e-05	cg14786398	1.64910489653498	9.13637206703637e-05	cg03143607	3.17390458886362	1.38420478841441e-05	cg17514880	3.14958639931909	5.53839531673101e-06	cg03654391	1.50492827078175	0.000140751480514548	cg23875821	1.32743765327345	0.000236056457050972	cg03799473	-1.58504340575302	2.89668111378467e-05	cg20440480	1.48038493298685	2.98114140838176e-05
146	cg07803859	1.9287017269861	2.16420603233623e-05	cg09212052	0.967524518972038	9.15080447481931e-05	cg10140164	0.941440176168726	1.38857514529953e-05	cg14423541	2.39607171044389	5.53839531673101e-06	cg00959636	-0.937904513057428	0.000140751480514548	cg04513015	-0.919579699158909	0.000240006938798991	cg23633679	0.924090971122672	2.89668111378467e-05	cg16048239	-0.739714093687976	3.04529869326488e-05
147	cg24523912	3.77022533373121	2.16420603233623e-05	cg05181098	3.21547515237264	9.18258687977262e-05	cg23637880	-1.34373361509716	1.389094972989e-05	cg00887547	1.62661973227044	5.55626731592057e-06	cg03323489	3.05837024481598	0.000140948919664473	cg15304308	1.00687911042501	0.000240006938798991	cg24851862	1.38637578740821	2.89668111378467e-05	cg03890538	-1.1850099810511	3.06026198961358e-05
148	cg20382995	2.30121376447588	2.16420603233623e-05	cg12914511	-2.60598896302904	9.43636252719321e-05	cg22978658	4.98877096906944	1.41922265061421e-05	cg27139067	4.07455370755391	5.71600123142831e-06	cg25574965	2.87323207204251	0.000144014616199404	cg08974225	1.39367259083679	0.000240027882087504	cg05040447	1.01463406975776	2.89668111378467e-05	cg14950698	-0.929488653359697	3.06026198961358e-05
149	cg20894465	3.71948827887904	2.16420603233623e-05	cg21607700	6.36660436937312	9.43636252719321e-05	cg14094256	2.39994279235589	1.41922265061421e-05	cg06823965	-1.49550845260923	5.71600123142831e-06	cg26545913	-2.12709401414795	0.000144014616199404	cg21288693	-5.10861445974689	0.000240027882087504	cg03080692	1.77590914830882	2.89668111378467e-05	cg25186802	1.07787874665805	3.06299290159955e-05
150	cg22369252	2.44975219694848	2.16420603233623e-05	cg05956438	-1.36811247261617	9.48473037658239e-05	cg05160592	1.92500897032261	1.43869393723382e-05	cg03513986	2.23090599449658	5.71600123142831e-06	cg12310881	-0.989163593075662	0.000144014616199404	cg04807900	0.985986429099203	0.000240726837502694	cg05324944	0.908710638805848	2.89668111378467e-05	cg02770814	1.45638031981109	3.06299290159955e-05
151	cg21979010	2.40043619604671	2.16420603233623e-05	cg09907883	1.57063885965286	9.55404318785081e-05	cg05454284	5.68367977784871	1.44673795004584e-05	cg06947721	2.87891556133013	5.71600123142831e-06	cg10388077	-1.49896042408515	0.000148547141993792	cg18730034	1.72849781261241	0.000241813404578246	cg15372476	1.3955702618751	2.89668111378467e-05	cg21545849	1.14059144797667	3.06299290159955e-05
152	cg25198716	1.5507817639731	2.16420603233623e-05	cg12758528	-1.63237477231121	9.71878262302882e-05	cg16476128	3.65444994402398	1.4651765559826e-05	cg21979010	2.78832547411584	5.71600123142831e-06	cg24887416	-3.34671121343393	0.000149936838193897	cg18236745	-1.0733474788783	0.000245958604065755	cg11171004	1.64876174024585	2.89668111378467e-05	cg14013155	-2.73701133748352	3.06299290159955e-05
153	cg24792209	2.86240807731787	2.16420603233623e-05	cg10893439	-2.49278605033413	9.78989769218531e-05	cg15088574	1.28945508575521	1.46911895689434e-05	cg26493397	4.67069369465316	5.71600123142831e-06	cg10096426	-0.884616762333815	0.000150349872470671	cg23322432	0.841555512270111	0.000246565101152853	cg13071326	1.4899661855281	2.89668111378467e-05	cg18180673	0.791806250191824	3.06977178722745e-05
154	cg07375022	-2.38978671176711	2.16550861469819e-05	cg11319760	-1.73055962052198	9.88607941709985e-05	cg25991264	2.16601037873257	1.53385935056394e-05	cg03528881	2.10464037234889	5.71600123142831e-06	cg02909866	-1.58710382587667	0.000155078849558404	cg01910484	1.2202564956618	0.000246565101152853	cg21180061	2.29164802173359	2.90525945071008e-05	cg03952488	1.27643609347497	3.12031759008768e-05
155	cg14534520	1.79295352049311	2.23135132687763e-05	cg08815652	0.864384167809087	9.98301437429128e-05	cg23585910	7.28788722334658	1.53385935056394e-05	cg11319760	-1.97152893253168	5.71600123142831e-06	cg09699751	4.361047331	0.000155078849558404	cg07222943	-1.00582321184353	0.000246768710615109	cg17997329	1.37499454551022	2.90525945071008e-05	cg25005279	-1.2797003988212	3.12031759008768e-05
156	cg06498809	2.4477808753241	2.2434734709082e-05	cg04757074	1.30729559397516	0.000100975063884176	cg27630512	4.11278932640897	1.53385935056394e-05	cg04317543	2.93465760257846	5.72315443835474e-06	cg07025456	-1.92830038172225	0.000155078849558404	cg22175247	1.09249523105756	0.000246768710615109	cg12013332	1.62692875149075	2.94957763740903e-05	cg10235275	0.876165380224823	3.12339501638877e-05
157	cg03935577	3.45275552291527	2.2434734709082e-05	cg12651412	3.93815338689222	0.000100975063884176	cg10812346	-1.65135435609063	1.53385935056394e-05	cg12683813	-1.95487414636494	5.80864138066847e-06	cg01786248	-1.93027588974162	0.000155515024116688	cg20684796	0.824322036434287	0.000246768710615109	cg08065812	1.15849291360311	2.95968788599304e-05	cg22813369	1.83770241091665	3.12339501638877e-05
158	cg03892117	-2.99983610363347	2.2434734709082e-05	cg23597629	7.74545624521645	0.000100975063884176	cg23599125	-1.87122696812862	1.53385935056394e-05	cg13668544	2.36349490557081	5.80864138066847e-06	cg15046935	-1.45538888981783	0.000159498769851133	cg14311838	-1.67253715546053	0.000246768710615109	cg09702779	1.11576323569219	2.96040745467407e-05	cg04353603	1.52241789353298	3.12339501638877e-05
159	cg21607700	6.19689378419886	2.2434734709082e-05	cg15669273	1.43452648922473	0.000100975063884176	cg18740612	3.37137342567123	1.53385935056394e-05	cg00585846	1.80708642913851	5.80942996709434e-06	cg15827505	-1.22763804024164	0.000159498769851133	cg17680150	-2.15874495625532	0.000246768710615109	cg22489277	1.21759040888545	3.00172162964394e-05	cg23899720	0.764355216078066	3.12339501638877e-05
160	cg24780345	1.28006273188086	2.25157070646223e-05	cg24780345	1.30549595395875	0.000103177441658511	cg00396407	1.73582350466272	1.53385935056394e-05	cg23633624	2.1570278778543	5.83391156296383e-06	cg23441958	3.49509397869174	0.000159498769851133	cg18021259	1.26448033178084	0.000246768710615109	cg09566995	1.0976120212518	3.06055551399515e-05	cg03967954	-1.25655619195535	3.12339501638877e-05
161	cg16925486	2.23541737856633	2.37818804843576e-05	cg11111474	1.96629636706686	0.000103177441658511	cg21154680	3.45558062603798	1.53385935056394e-05	cg23801974	6.02278082591464	5.83391156296383e-06	cg22291375	-1.16330606403857	0.000164102030801159	cg11750789	1.886854533463	0.000250712787216214	cg00243313	1.13989355922106	3.06055551399515e-05	cg24279744	0.969156138278549	3.12339501638877e-05
162	cg08543703	3.0011100180656	2.39626295799486e-05	cg01774310	-4.09307134330324	0.000106243495657422	cg22123255	4.90384736436168	1.53385935056394e-05	cg07636991	3.42643948381248	5.83391156296383e-06	cg06076692	4.27286803078575	0.000164102030801159	cg14929913	-0.540516021272001	0.000252136394814301	cg06300571	1.25226542231768	3.06055551399515e-05	cg08286169	1.19205718370747	3.23478390489218e-05
163	cg23779106	4.9366429887378	2.41801378523553e-05	cg05282177	-1.78757415000339	0.000106243495657422	cg13358748	2.64996498135739	1.53385935056394e-05	cg12523155	1.79449553101998	5.90710679473744e-06	cg22116398	1.47984381397859	0.000164102030801159	cg15375239	1.38971074299002	0.000254327225580437	cg10313093	1.09288786402819	3.0704828799528e-05	cg17830540	-1.0251439802135	3.23478390489218e-05
164	cg27307829	1.95285353273127	2.42440808123039e-05	cg10083236	1.59905674704435	0.000106904714807353	cg11818790	1.64984959657906	1.53385935056394e-05	cg14370961	1.71861367509091	6.03296633185524e-06	cg09788352	-0.946023630952146	0.000164692121290346	cg23262272	0.879704936310147	0.000254327225580437	cg15603350	2.10603055378498	3.14852233125927e-05	cg13813871	0.900398287084482	3.23478390489218e-05
165	cg05120641	1.37317665719785	2.45716513862654e-05	cg02625952	1.48149439182268	0.000107849532304976	cg21420746	2.87430601221223	1.53385935056394e-05	cg27297724	1.73838907997789	6.03296633185524e-06	cg03922588	-0.90177788190478	0.000166788273170193	cg02098313	-0.893001505220316	0.000259570628331169	cg03723902	1.17519423634075	3.22490013817644e-05	cg04271782	1.71130164383202	3.23478390489218e-05
166	cg00434535	3.59172930499416	2.47471742539356e-05	cg08479916	1.63365344254207	0.000109422787486564	cg09985739	-2.18078050319343	1.53385935056394e-05	cg00846136	2.64743050947359	6.03296633185524e-06	cg25028542	-0.950470421926474	0.000172175236469819	cg10509407	-2.34061069834992	0.000259570628331169	cg11087747	0.815146975708384	3.22490013817644e-05	cg08857745	-1.06733644536524	3.23478390489218e-05
167	cg25331250	8.74125795658278	2.47725301059916e-05	cg01014976	-0.974950975175405	0.000109422787486564	cg24982344	2.94917005863528	1.53385935056394e-05	cg04623770	1.59991241077105	6.09422865967117e-06	cg07007841	2.50088456838331	0.000173164051382547	cg27194164	1.21715205906348	0.000259570628331169	cg08492515	1.48293151866174	3.25681635508011e-05	cg20495247	0.963674325516839	3.28277599114377e-05
168	cg08812011	-1.44456798289844	2.47725301059916e-05	cg11855524	-5.13814876617063	0.000110815936859608	cg19864851	1.36470612083506	1.53385935056394e-05	cg15103828	-2.34617716988601	6.1006381505874e-06	cg00320547	-1.54610243831062	0.000176014307601399	cg05193411	0.938878958166392	0.000259570628331169	cg16942335	1.61642036890116	3.25681635508011e-05	cg13426138	0.743087804770844	3.32214445078157e-05
169	cg03002232	2.30679972100168	2.47725301059916e-05	cg20175900	-1.06565625769482	0.000110815936859608	cg03976842	1.36585633767022	1.53581530964534e-05	cg03829771	2.1690575029099	6.1006381505874e-06	cg04823971	4.58319757827421	0.000176225406637968	cg15056794	-1.09796028385657	0.000259570628331169	cg03362174	1.33317392785093	3.25681635508011e-05	cg05049335	1.18514764007754	3.32214445078157e-05
170	cg05307908	1.45169411633078	2.48399504965424e-05	cg09677657	-3.28718370620137	0.000110815936859608	cg11883418	3.32999849914846	1.54539315134051e-05	cg26091181	2.9646512262246	6.10589509186967e-06	cg26464411	-1.30745413709242	0.000176225406637968	cg19425603	1.29798098365356	0.00026173341592173	cg03800196	1.97496915318679	3.25681635508011e-05	cg01762827	0.979482534327603	3.32214445078157e-05
171	cg01904183	7.3496462081149	2.49214373847875e-05	cg04798796	1.67588077622392	0.000112948471175392	cg03105319	6.9718794259563	1.5633647236575e-05	cg11626791	3.57176393453012	6.14702050338365e-06	cg21867576	2.60010174691926	0.000176225406637968	cg17059258	-2.12808881715321	0.00026173341592173	cg07756148	1.26844347433408	3.27315606114933e-05	cg00614175	-1.36696647203524	3.32214445078157e-05
172	cg22324297	2.82811553996117	2.49214373847875e-05	cg21556922	1.65523738062866	0.000117356824207408	cg21338153	5.8262782506653	1.5633647236575e-05	cg09969830	1.67193940685676	6.14702050338365e-06	cg10188403	-2.70050747923979	0.000176460666973551	cg06274138	-1.25326955661065	0.00026173341592173	cg16938321	1.6396130245435	3.32525936014972e-05	cg02382019	1.13934863536789	3.35904775325104e-05
173	cg02771997	2.19413048669303	2.67972669352982e-05	cg26689097	1.65433995182121	0.000117356824207408	cg22324297	2.8882322681663	1.5633647236575e-05	cg08316775	5.74132186828208	6.14702050338365e-06	cg23679191	-2.33219694274134	0.000176460666973551	cg00859254	2.0041541391346	0.00026173341592173	cg11747616	1.57872918596228	3.32525936014972e-05	cg15739389	1.11349105378134	3.39533848860792e-05
174	cg07207080	-1.35418386939304	2.77897649238048e-05	cg25331250	8.88168981588315	0.000117356824207408	cg08324846	1.28887251272618	1.5875301532115e-05	cg21571113	2.19355495325463	6.14702050338365e-06	cg18538941	2.39229037867368	0.000180566887071861	cg10919534	0.561882729477958	0.00026173341592173	cg12861346	1.89850403678816	3.33724642918295e-05	cg26928467	0.910920359008093	3.45736798436158e-05
175	cg16650228	-3.24723700364792	2.77897649238048e-05	cg06859033	-1.94820988817545	0.000118002936164638	cg02018180	-2.0185586586502	1.5875301532115e-05	cg07691225	2.96098772329927	6.17703911912319e-06	cg17120881	-1.40942272166716	0.000180566887071861	cg03628148	1.15007203704517	0.000261880287206583	cg09017619	-5.44912337872771	3.33724642918295e-05	cg07852960	1.14499356996966	3.45736798436158e-05
176	cg02524950	3.05830041485254	2.79505324082004e-05	cg20843830	3.32748253215043	0.000119735933813475	cg10125918	2.81163158440003	1.5875301532115e-05	cg27130242	2.01958566650113	6.17703911912319e-06	cg10416784	-2.64432681680551	0.000180566887071861	cg26446436	-1.96092095186042	0.000263862375930603	cg21088715	0.935971804151946	3.33724642918295e-05	cg13971274	-1.61672480582095	3.45736798436158e-05
177	cg05454284	5.47559271018518	2.79505324082004e-05	cg05094833	2.10136166834288	0.000121311341460799	cg12441221	2.90098810508022	1.5875301532115e-05	cg00385527	4.73382253413584	6.18064425664415e-06	cg15999688	3.12865877487822	0.000180566887071861	cg21416109	1.41084445028187	0.000263862375930603	cg18678706	0.858559018455154	3.3473294062936e-05	cg17850055	-0.705306732349614	3.45736798436158e-05
178	cg08479916	1.58383022785265	2.84256499663804e-05	cg27555350	1.50851891259054	0.000121311341460799	cg25864757	1.68886234081876	1.61787345077667e-05	cg18656136	-1.47986723122729	6.19223201406228e-06	cg21413251	-2.41035522195032	0.000180566887071861	cg02878486	-0.857629363538445	0.000263862375930603	cg19553056	1.04049907213798	3.35188062711926e-05	cg23054166	1.14668488111087	3.49992879246135e-05
179	cg18758559	7.00683713385826	2.84256499663804e-05	cg04317543	2.53303251968117	0.000121311341460799	cg16791304	2.69795377453422	1.61787345077667e-05	cg11568095	3.99867403644795	6.19223201406228e-06	cg16154283	2.34648262977826	0.000180566887071861	cg10042326	-1.47291713765902	0.000263862375930603	cg20622798	0.955020751574949	3.35909520287931e-05	cg04536998	1.24819611678587	3.55364152791786e-05
180	cg21287127	1.5764894318058	2.84256499663804e-05	cg02287105	-1.59447165210185	0.000123170839577986	cg17937420	5.78858584201591	1.63297758053818e-05	cg19271384	7.59701944474853	6.19223201406228e-06	cg19747232	-0.595543627404008	0.000180566887071861	cg16368514	3.04184825964248	0.000263862375930603	cg14013155	-3.02325368247354	3.35909520287931e-05	cg16791721	1.29510713079939	3.5880465848989e-05
181	cg13668544	1.99537096125865	2.86976205041788e-05	cg16566279	-1.09819782930395	0.000123170839577986	cg07888926	1.88435326593442	1.63297758053818e-05	cg03554702	2.36570579699792	6.19223201406228e-06	cg03802402	3.40123781277816	0.000180566887071861	cg03470837	-0.690437489885525	0.000271413882417298	cg24279744	1.07381850279575	3.37479960002375e-05	cg05836725	-1.09997424365269	3.5880465848989e-05
182	cg14568830	7.50236418686914	2.87142437246663e-05	cg25144696	1.66817247300725	0.000123170839577986	cg02666758	1.5104874723469	1.63297758053818e-05	cg12371169	2.23441030353304	6.19223201406228e-06	cg16267579	-1.43390566830561	0.000180566887071861	cg11071912	4.70320496780034	0.000271413882417298	cg17636766	1.49996907775694	3.39957514576024e-05	cg01454859	0.786035887165466	3.5880465848989e-05
183	cg23385200	6.25741415219449	2.90687515651621e-05	cg05679686	-3.25053419813055	0.000123170839577986	cg11369172	5.20025946136444	1.63297758053818e-05	cg01812463	4.74476974034163	6.19223201406228e-06	cg24280288	-1.07130098397703	0.000181174309528868	cg24698846	1.6019105521346	0.000271413882417298	cg19175383	1.13358654780738	3.44717205221125e-05	cg15541193	1.0176640336424	3.62951431727792e-05
184	cg10958402	1.49837728054468	2.90974878725252e-05	cg09378707	-1.04553957016471	0.000123170839577986	cg16752653	1.81393283422937	1.63297758053818e-05	cg20147497	2.29988974693192	6.19223201406228e-06	cg23301378	2.6141928744616	0.000182612563823986	cg11557463	2.29076286372069	0.000271413882417298	cg13813871	0.998561175519639	3.46229681871886e-05	cg12432635	0.759739555788663	3.63546851133652e-05
185	cg05480260	-1.52939496590608	2.92161011668341e-05	cg13460057	1.62012313777723	0.000123170839577986	cg27289463	2.89659528773716	1.63297758053818e-05	cg24686931	5.58508530201949	6.19223201406228e-06	cg17532799	-2.16243919286582	0.000182612563823986	cg06952577	-1.53417974123299	0.000273302902366906	cg04807900	1.07103565291617	3.48389746982729e-05	cg07966372	-0.778034385438759	3.63546851133652e-05
186	cg21221948	2.89742184248714	2.92161011668341e-05	cg06521827	3.18908014912279	0.000124237308939225	cg14466197	2.34159165735149	1.63297758053818e-05	cg04045419	2.45762861313464	6.19223201406228e-06	cg01858556	2.18109869538145	0.000182612563823986	cg26076054	-1.28839899465099	0.000273302902366906	cg19687690	1.6143679676175	3.50112434938106e-05	cg00390596	1.20739460287491	3.73458523993327e-05
187	cg00879204	1.95274026740862	2.93389061468396e-05	cg10696624	1.38220839316105	0.000124237308939225	cg14459420	2.38107206604854	1.63297758053818e-05	cg04887437	1.78249669187153	6.19223201406228e-06	cg09635681	-1.73938539603938	0.000188377762821964	cg14677912	1.65479817975705	0.000273302902366906	cg22873083	1.23514826973832	3.51421013101955e-05	cg18225905	1.25673271509751	3.7362086794878e-05
188	cg00936589	1.06524885779908	2.93389061468396e-05	cg26294217	2.5646542869091	0.000124237308939225	cg15866039	-2.18691421740577	1.63297758053818e-05	cg03153608	2.16296494701237	6.19663355091264e-06	cg25686045	-2.57867039717015	0.000192960655599527	cg00366722	0.918884782580895	0.000273302902366906	cg00386051	1.62441836574091	3.58148276951305e-05	cg13796796	0.828883710195227	3.74124950434794e-05
189	cg18345827	2.38186433253235	2.93389061468396e-05	cg18758559	7.13556131298306	0.000125613745896604	cg06668034	5.43870639142556	1.63297758053818e-05	cg00022218	3.25923913734214	6.37900159879209e-06	cg23570378	-2.85810488887884	0.000192960655599527	cg11793631	1.58085113473797	0.000273302902366906	cg24078828	1.49583119455376	3.58725380867322e-05	cg12807946	-0.978354156782135	3.74124950434794e-05
190	cg22471742	2.15854163355118	3.04622872092036e-05	cg11979452	1.82401804580768	0.000128321084386119	cg17792788	1.94667919690035	1.63297758053818e-05	cg15455752	3.44279232783169	6.41460884536554e-06	cg06040206	-2.73255315232531	0.000192960655599527	cg14818621	0.948656385441294	0.000273302902366906	cg13613853	1.33167511947601	3.58725380867322e-05	cg02276695	1.10856123961988	3.74124950434794e-05
191	cg06756169	1.92151145048743	3.04622872092036e-05	cg10192836	3.37251368181542	0.000128512776973621	cg10713626	5.64883457009444	1.63297758053818e-05	cg12214034	3.4473821360306	6.41460884536554e-06	cg13998760	1.20152205411229	0.000202596996930277	cg12780124	-1.09305941355396	0.000273302902366906	cg11169286	1.16778162433144	3.58725380867322e-05	cg26824408	1.1180154933238	3.74124950434794e-05
192	cg03594083	-2.80580427314327	3.16640117299541e-05	cg04318321	-1.48790355692985	0.000130557788769526	cg18078658	2.15559027103599	1.64026096918169e-05	cg09550257	1.8740875935831	6.56825839620741e-06	cg25621730	2.01698615408131	0.00020612066510179	cg23509745	-0.815536620363178	0.000273302902366906	cg02063796	1.74130301136995	3.58725380867322e-05	cg14260265	-1.71136956529561	3.74124950434794e-05
193	cg20000185	-2.20347639267481	3.16640117299541e-05	cg15534501	1.956799797849	0.000130557788769526	cg13090268	-3.06859376332354	1.6546616232928e-05	cg16313587	2.56002589397314	6.56825839620741e-06	cg01098936	-1.72269672920292	0.000206594624569649	cg19539421	-4.69478707071807	0.000273302902366906	cg09880681	1.04636911359825	3.58725380867322e-05	cg05385496	0.762799004858545	3.74124950434794e-05
194	cg24657127	5.32731693644091	3.16640117299541e-05	cg08439901	1.76317163829334	0.000130557788769526	cg09897062	1.44165138402457	1.66522962938443e-05	cg03296740	5.2612099186281	6.64419195084854e-06	cg13704654	2.97040023196647	0.000207240835086915	cg19656942	-0.853094897672826	0.000273302902366906	cg08894790	1.35735173361596	3.58725380867322e-05	cg08188400	0.804882158509826	3.74124950434794e-05
195	cg12073656	-3.20505060406575	3.23410662624686e-05	cg23385200	6.36054186652275	0.000130927311629101	cg09390114	1.49406544512954	1.71136029761145e-05	cg11818790	1.86251146419175	6.68160535166061e-06	cg23453216	-2.72703510173732	0.000208147443469816	cg22900705	0.742227598245577	0.000273302902366906	cg04597831	0.972164709688812	3.58725380867322e-05	cg02732671	1.23047867984389	3.78902685025241e-05
196	cg24532523	1.38461644785265	3.24103985488722e-05	cg01112249	5.54579980137041	0.000130927311629101	cg21871803	-1.77234137269839	1.71136029761145e-05	cg26073720	2.01863573894692	6.68160535166061e-06	cg06197537	3.65234562939567	0.000208147443469816	cg20293906	0.820270934787255	0.000273302902366906	cg00850167	1.20791025025613	3.68328221251924e-05	cg22061479	-0.741816304178613	3.79920410911392e-05
197	cg19899237	2.43758140499918	3.24103985488722e-05	cg20988331	5.06919392297306	0.000130927311629101	cg00022218	2.84011750122581	1.72063192706258e-05	cg05890693	2.94124932182041	6.68160535166061e-06	cg13352455	-1.62406991844923	0.000208147443469816	cg14766073	-1.61702285785021	0.000273302902366906	cg25961674	-0.658248701767927	3.68328221251924e-05	cg19236395	1.22805611215072	3.81034337069434e-05
198	cg19261612	1.69247544464538	3.24103985488722e-05	cg06439907	2.37998379109884	0.000131476381583807	cg06240849	1.39657033835413	1.72677479469332e-05	cg20630567	1.95602017669515	6.68160535166061e-06	cg07998581	1.6502004350696	0.000208147443469816	cg21583226	-5.68200307795849	0.000273302902366906	cg21439463	1.20005379790732	3.68328221251924e-05	cg02045342	-1.80353080627438	3.97005839174992e-05
199	cg10477817	-1.95184394206844	3.24103985488722e-05	cg03522592	-2.13184082673245	0.000133090192328697	cg04314463	1.91313607063253	1.72863601238914e-05	cg06116095	2.08495521028464	6.8163763523736e-06	cg16684543	2.28510923522378	0.000208147443469816	cg06761409	-1.41522003874026	0.000273302902366906	cg20358124	1.80006897193964	3.70080516743788e-05	cg14229655	1.55013175848223	3.97005839174992e-05
200	cg15355318	2.02900686790023	3.24103985488722e-05	cg14437551	6.94726329869839	0.000135898300068626	cg11029736	2.40350578428417	1.73354435013717e-05	cg14327849	2.08117689322024	6.86971553333861e-06	cg08410301	-2.6102236754126	0.000210812782717196	cg25767729	1.64239825396071	0.000273302902366906	cg18934136	0.952648293131712	3.70080516743788e-05	cg18956250	1.0950418395411	4.08809059081428e-05
201	cg18656136	-1.2461236200558	3.27565622443671e-05	cg08234953	2.33169961347662	0.000135898300068626	cg15522728	5.19446497537251	1.74085360413688e-05	cg10858128	-3.25969472485957	7.00376872118092e-06	cg17781668	-2.88946230728124	0.000214863786814685	cg20258698	2.66775743283516	0.000273302902366906	cg23258304	1.28455923680461	3.70080516743788e-05	cg16185768	-0.942363032666679	4.13304969259929e-05
202	cg24421839	-1.66715902442655	3.30656862202785e-05	cg19646204	1.60724193738326	0.000135898300068626	cg15584083	4.8490754931384	1.74508106971091e-05	cg16033766	2.00803778369933	7.01347835596963e-06	cg09922736	-1.42714363936881	0.000214863786814685	cg18790814	-5.06345416075923	0.000273302902366906	cg18271967	1.53980888636576	3.70080516743788e-05	cg09993292	-1.01625328267492	4.13304969259929e-05
203	cg20843830	3.20382600011075	3.38897986760978e-05	cg14664464	1.8916949803176	0.000135898300068626	cg06917217	2.08290454912998	1.74508106971091e-05	cg02018180	-2.2787371346153	7.01347835596963e-06	cg13486441	-1.27376999232399	0.000214863786814685	cg07161388	-1.35921264499308	0.000273302902366906	cg14721483	1.31452934465165	3.70080516743788e-05	cg26692822	1.15470790594589	4.13304969259929e-05
204	cg17069915	1.56101896489763	3.3921725284018e-05	cg04214370	-3.04187564058593	0.000135898300068626	cg00228476	-2.75048062312419	1.75255494779358e-05	cg15654686	1.14389915142188	7.14339497974023e-06	cg19251600	-0.779355244639124	0.00021552859967949	cg06895436	-1.03498194240813	0.000273302902366906	cg07546770	0.927269432361175	3.70080516743788e-05	cg05102849	0.853197384268596	4.13304969259929e-05
205	cg27499850	7.43523828843815	3.43533375883778e-05	cg15729667	-3.19262531813263	0.000136532148998889	cg04939294	1.01665559219519	1.75255494779358e-05	cg24765354	6.89670792107683	7.21889720838256e-06	cg01072015	2.19336730612139	0.000218606323492164	cg01610602	0.878947754281939	0.000273302902366906	cg19554565	1.67961187108955	3.71047376811878e-05	cg08188903	1.18490378572908	4.13795144021039e-05
206	cg08510718	-2.96394589546266	3.44858299977076e-05	cg06249499	1.43637653867029	0.000136814937639266	cg02956460	-1.6926366194394	1.75255494779358e-05	cg03574302	2.64313639189573	7.21889720838256e-06	cg14861638	2.32382539975544	0.000221370116045296	cg08797423	0.825235161811486	0.000275324767299186	cg03741498	1.15512976228506	3.71047376811878e-05	cg10505257	-0.844226811294032	4.14507667974765e-05
207	cg22978658	4.71763902670719	3.44858299977076e-05	cg11102098	7.74545849954238	0.000136814937639266	cg15194966	1.01113572367196	1.75255494779358e-05	cg04062135	3.12462724957818	7.21889720838256e-06	cg08129914	-0.650645794455162	0.000236286136909721	cg24964883	4.80892683037566	0.000275324767299186	cg05912082	1.67926964555909	3.71964087195799e-05	cg00687766	0.915709010370294	4.15828480651421e-05
208	cg10713626	5.43583912680354	3.44858299977076e-05	cg27662558	-2.52966217396073	0.000136814937639266	cg04960243	1.46526233665015	1.7986987704047e-05	cg22638066	1.66201567991615	7.31037923015484e-06	cg17333479	-2.1281288416262	0.000236286136909721	cg26395331	1.07565723660778	0.000276824567560656	cg07423906	1.10943884030121	3.72816895196689e-05	cg26281559	1.06204175555069	4.34207319025739e-05
209	cg07755740	-3.80872050493554	3.48682987670003e-05	cg00970057	-2.77544665848153	0.000137162530087815	cg18147584	-4.40154480700115	1.81890241977383e-05	cg08941223	2.34324088498593	7.31037923015484e-06	cg19535358	-1.06588603125433	0.000237676598654479	cg08612539	-0.765925595719294	0.000276824567560656	cg02371119	1.24007564532106	3.72816895196689e-05	cg21491806	-1.11042105796942	4.3480207451717e-05
210	cg16908123	1.9565647772638	3.48823831149333e-05	cg00577786	2.10368507104126	0.000137182653241997	cg18944952	2.0782057220619	1.85519627957251e-05	cg00240734	-7.52392928692666	7.36107427573688e-06	cg26408599	-1.13988610317768	0.000237676598654479	cg06454894	-1.62111128430524	0.000276824567560656	cg26674929	1.3845112674625	3.75735884445528e-05	cg11175310	1.03066283549357	4.36479562627892e-05
211	cg13695078	1.9645849626792	3.5443008515839e-05	cg10671907	2.18019706557334	0.000137888343635859	cg12396660	-2.07325404550918	1.87067970426744e-05	cg22328890	1.83076765994091	7.36107427573688e-06	cg21817075	-2.10036654608407	0.000238061398748794	cg23853416	1.14764715982504	0.000277499645902631	cg07169296	-2.38545571104019	3.75735884445528e-05	cg10729531	0.841873560603515	4.36479562627892e-05
212	cg17415216	3.60297877316559	3.5443008515839e-05	cg24293567	0.941495459121239	0.000138925795152737	cg19899237	2.49176045029354	1.87676193418705e-05	cg08287637	-2.80705452011638	7.36107427573688e-06	cg23650765	1.91856086618717	0.000238428422135829	cg11168293	-5.88858640694354	0.00027797645853121	cg15039019	1.49871932557436	3.75735884445528e-05	cg13213498	1.26202056580129	4.36479562627892e-05
213	cg01460124	7.19303030194472	3.5443008515839e-05	cg00562604	3.37233074239409	0.000138925795152737	cg06083525	1.0118363859846	1.89050215994409e-05	cg12577187	2.3943380862249	7.36107427573688e-06	cg07711140	-2.40552250502398	0.000240638710625469	cg12995645	-0.66558334573743	0.000281297131588471	cg22367962	1.26386106281483	3.75735884445528e-05	cg01344859	1.14266611664823	4.36479562627892e-05
214	cg15464363	1.95985505293838	3.5443008515839e-05	cg23751124	4.0506567021403	0.000139379629314617	cg26818786	1.8377346003454	1.91978173110245e-05	cg17047734	2.2694785187824	7.36107427573688e-06	cg05443740	-0.641480536703208	0.000242387008917646	cg11087747	0.725192467079316	0.000281297131588471	cg16501469	1.8074933041561	3.77465761034309e-05	cg17497790	2.43605090708526	4.36479562627892e-05
215	cg18732731	3.23801358875919	3.5443008515839e-05	cg22978658	4.82327475714902	0.000140230293044363	cg09493652	2.827813226283	1.94524744484442e-05	cg03330454	1.51906126517918	7.36107427573688e-06	cg11063988	-1.34313534265947	0.000244354734385649	cg26851496	0.971396655389836	0.000283190338152588	cg08686288	1.08700875948376	3.81197906501894e-05	cg07059151	0.800070739592007	4.37657951971729e-05
216	cg06812356	1.81223343112368	3.5443008515839e-05	cg14951139	1.13275322872555	0.000142352694051283	cg01839603	-2.9137298178798	1.95308763041444e-05	cg26254453	6.10693166908938	7.58138492513593e-06	cg25281183	-1.55493757977354	0.000253307731415134	cg24593279	1.1770777691737	0.000283602910275736	cg22832527	1.10432371594634	3.81197906501894e-05	cg05374718	1.017497645645	4.37895940662384e-05
217	cg03557926	-4.12673042525587	3.5540583734617e-05	cg00022218	2.79976433548595	0.000144378183914171	cg04307216	1.92349225008617	2.0010044417362e-05	cg21971035	3.09264885661453	7.58138492513593e-06	cg24669401	1.14197156511869	0.000254130014365137	cg08633134	1.32798637419423	0.00028682490422979	cg16794633	1.58048436321383	3.91908044667523e-05	cg21743569	0.888803623511294	4.37895940662384e-05
218	cg18153279	2.08429268809709	3.5540583734617e-05	cg00107469	-2.50465785338685	0.000144378183914171	cg24153143	4.08009279693009	2.0010044417362e-05	cg20370799	3.44309304618251	7.58138492513593e-06	cg11429155	2.7601085171269	0.00025616356999972	cg17035715	-2.35732097264379	0.00028682490422979	cg02254226	0.87118161928639	3.97663038009257e-05	cg10962565	1.11775692717258	4.40333634166057e-05
219	cg11391544	5.48062633980324	3.5540583734617e-05	cg07236207	-4.51197893569036	0.000144378183914171	cg10406653	1.1817697242549	2.0010044417362e-05	cg21235925	-1.38250978538064	7.59568357710475e-06	cg03341758	-1.71829607426067	0.000256775215842845	cg03524630	1.58273567288198	0.00028682490422979	cg13615171	1.55474475763304	4.05850292478052e-05	cg03764506	1.14975600233362	4.40333634166057e-05
220	cg18030007	2.9665926559502	3.5540583734617e-05	cg10061107	1.5421470405314	0.000145702776972896	cg24915503	6.32284236488043	2.0010044417362e-05	cg13094699	2.50432163246882	7.59568357710475e-06	cg10708588	-1.30796815199444	0.000259680192522363	cg12655452	1.24039725669514	0.000287544072363306	cg15557996	1.44712821778384	4.05850292478052e-05	cg09692335	1.55428161582779	4.40333634166057e-05
221	cg14829060	-1.76928742694859	3.62255017970818e-05	cg16839093	2.62609810532243	0.000145702776972896	cg24403578	2.73708317954879	2.0010044417362e-05	cg25524784	1.94492042318597	7.7245494749469e-06	cg00176368	-1.63786035680063	0.000259680192522363	cg01297101	0.975992212548825	0.000288799625522481	cg27562717	0.930907912913109	4.06533234630806e-05	cg10300627	0.708085957450745	4.5145184073012e-05
222	cg15985132	1.98695396577907	3.65455042168114e-05	cg06472554	1.40861277960894	0.000146728757309595	cg02682988	3.68184639668353	2.0010044417362e-05	cg01952893	5.20264673763142	7.7245494749469e-06	cg00772935	1.13991208950659	0.00026371548754971	cg04475037	-5.27971151534369	0.000289128215329095	cg04288544	-1.07743629239703	4.07002439422986e-05	cg03325810	1.51219627730174	4.5145184073012e-05
223	cg18078658	2.06256465574713	3.65722820018143e-05	cg13710842	1.03382367043123	0.000147325492838029	cg10532125	1.4937523882678	2.04540980096613e-05	cg06713955	1.67395882841985	7.9049149503451e-06	cg09271814	-0.544252366524058	0.000264533567261201	cg26405128	4.76229277814189	0.000289667010401718	cg15434599	1.61914335306817	4.07002439422986e-05	cg18281243	1.17588758440431	4.5145184073012e-05
224	cg07253870	1.88247353739766	3.65722820018143e-05	cg26279152	2.94709344695192	0.000147325492838029	cg04317543	2.48882652641039	2.04540980096613e-05	cg02065151	1.49788245178825	8.01649631677695e-06	cg27335544	-0.71972844504997	0.000264533567261201	cg03741498	1.0408465686201	0.000289934317183702	cg07076099	1.05486197281328	4.07002439422986e-05	cg06496198	1.27419199325862	4.5145184073012e-05
225	cg05983671	2.64478428552653	3.65722820018143e-05	cg05062896	4.57924943742261	0.000147325492838029	cg27611887	-3.83562555083836	2.04540980096613e-05	cg09821991	1.77020880162122	8.06646618945624e-06	cg19628299	2.35289817921414	0.000264533567261201	cg01933487	1.30274000765494	0.000289947944596442	cg12676081	2.09700684457425	4.07002439422986e-05	cg07922204	-0.99728230005894	4.5145184073012e-05
226	cg15279718	-1.75838991378682	3.65722820018143e-05	cg12122302	-3.69250230782185	0.000147325492838029	cg01460124	7.34845185806638	2.12130721988362e-05	cg20656868	2.58669371122137	8.06646618945624e-06	cg27192902	-2.87622738272806	0.000266904729815876	cg20726948	1.16734601919556	0.000290459046362408	cg14618803	-7.51675994856176	4.07002439422986e-05	cg15038331	-1.00434620192748	4.5145184073012e-05
227	cg11818790	1.56285937902619	3.65722820018143e-05	cg23412033	1.02035969901789	0.000147325492838029	cg23649884	1.8792834816444	2.13082757336545e-05	cg00970057	-3.15571377713226	8.13024164910764e-06	cg13485900	2.60992479783426	0.00026882088562752	cg17724687	1.53178819929574	0.000297283687030996	cg08591893	1.30137471900623	4.07002439422986e-05	cg14691051	1.90378815709245	4.5145184073012e-05
228	cg23082221	-1.08169844373891	3.65722820018143e-05	cg07550809	2.11973243875061	0.000147724723084863	cg07803859	1.89195055603895	2.13082757336545e-05	cg12155165	1.69631647743489	8.13024164910764e-06	cg08042643	-1.84873548786487	0.00026882088562752	cg03073510	-1.10355822651849	0.000297283687030996	cg25849916	2.89731430363914	4.08263148451745e-05	cg18341116	0.989801831894781	4.5239036917849e-05
229	cg12914511	-2.43573335412531	3.722230933293e-05	cg26500707	2.29692162298289	0.000148623174256015	cg13996003	-2.70013258176928	2.13146782734558e-05	cg07546558	3.59510984716641	8.16565984791157e-06	cg24551420	-2.31365220665984	0.000269941150994817	cg12240847	-2.26898284580991	0.000297283687030996	cg27470406	1.01980276028961	4.08267832549273e-05	cg03953989	0.931457269601272	4.5239036917849e-05
230	cg00453679	1.9918713099835	3.84797634266582e-05	cg10443823	2.73428065696688	0.000149136949968822	cg14024242	-3.17066193931834	2.17882055983063e-05	cg22094802	3.76163729032195	8.18239187883667e-06	cg08801558	-2.35411988025077	0.000269941150994817	cg23313266	0.836901404629629	0.000298578746288648	cg11626619	1.3771131500459	4.08267832549273e-05	cg15627031	1.28013972366747	4.5239036917849e-05
231	cg24864973	2.14149485634794	3.94387703219676e-05	cg16072427	-1.93884878864891	0.000149511740866943	cg01969662	5.60370119965722	2.21692531512311e-05	cg15753612	3.67495118400713	8.3186516440461e-06	cg04308089	-3.43869189620071	0.000269941150994817	cg12090388	1.10657731266826	0.000301062189953035	cg18484309	2.05050711094124	4.08420149501534e-05	cg09537830	2.03673881430277	4.56293665839343e-05
232	cg01309052	1.35482831264077	3.94387703219676e-05	cg19430577	6.39470494881956	0.000149511740866943	cg12274443	3.25202238214976	2.21692531512311e-05	cg26139475	2.69289310068929	8.32674839103787e-06	cg00724662	-1.12704482591286	0.000270392871216542	cg06418458	-2.73513096163843	0.000303152123447416	cg14360907	1.59308350469449	4.12459341212052e-05	cg14014699	1.05068157569802	4.59736946720345e-05
233	cg27372759	-2.68594688455859	3.94480511713689e-05	cg07755740	-3.86784956968122	0.000151117499485548	cg18173106	1.55066275127441	2.25955423839189e-05	cg01425186	5.15553045081495	8.36548433691159e-06	cg15844308	-1.6995400074486	0.000270392871216542	cg16063141	-0.551798548138256	0.000305021551315307	cg09868805	0.860438333114297	4.17086542927509e-05	cg18607470	1.52988519364951	4.64566329482171e-05
234	cg09848122	-4.48777600355062	3.94480511713689e-05	cg06668034	5.30839624190871	0.000151515965930139	cg10909324	1.93552533337282	2.27531159987141e-05	cg18345827	2.7360267923508	8.37568637961994e-06	cg25809215	-1.76536801221839	0.000272009606992523	cg22423294	-1.03911851990318	0.000305021551315307	cg11636287	1.35338618445887	4.18078478542657e-05	cg01865824	0.838540897533451	4.70370155183633e-05
235	cg15654686	0.958971692679786	3.98018434418658e-05	cg08843802	4.11758241553046	0.000153362038168541	cg00951284	2.13148747864201	2.27531159987141e-05	cg11238505	1.2846887877821	8.45993374209433e-06	cg23705847	-1.33493798689196	0.000272202133840523	cg21972837	-1.36727790223779	0.000306265670883637	cg16050957	1.06789770185688	4.28142779957084e-05	cg16000967	1.09018885219643	4.70438480244035e-05
236	cg01112249	5.31275981010858	3.98704724379895e-05	cg26254453	5.2812850677591	0.000153362038168541	cg21607700	6.07998946821153	2.28596712922638e-05	cg03856606	3.22381526397148	8.59825075787715e-06	cg25198847	2.42016127318688	0.000274159072300506	cg09993292	-1.02268620876738	0.000306265670883637	cg00301172	1.44514177610719	4.29482821308878e-05	cg26047920	1.30923721627105	4.71244180543649e-05
237	cg13842293	-0.913902860136699	4.0642848445824e-05	cg27499850	7.52554332740298	0.000153859943975403	cg12144272	3.78345730029584	2.34005868217002e-05	cg03509655	3.23155589255727	8.65764677135785e-06	cg20234947	-1.4323476222338	0.000276617950579285	cg02629165	0.837887840954165	0.000306265670883637	cg05146762	1.11189434172727	4.29482821308878e-05	cg03903988	-0.856059366658573	4.71616391077262e-05
238	cg11029736	2.29155982187477	4.06718188933326e-05	cg17797614	2.9199154335642	0.000155655967595487	cg00117624	6.54021449235301	2.36841477327878e-05	cg22821606	2.12801107171525	8.72533579305685e-06	cg21126506	-0.796111877841646	0.000276809661342129	cg21689985	1.00514974910144	0.0003103066187912	cg02096502	1.19102610077177	4.31263384396997e-05	cg14287883	-1.64187741642217	4.76533401255203e-05
239	cg14294793	2.48238934717563	4.15897888105502e-05	cg15675123	0.849598635270518	0.000155737004403185	cg14388937	2.92288951721084	2.39179285092196e-05	cg18227160	2.03368038930216	8.95494284797075e-06	cg15331596	-2.1691931210597	0.000277392807358367	cg12387713	1.10852126044845	0.000312202074968038	cg24799451	1.47995973676411	4.31263384396997e-05	cg07646377	1.29693728348082	4.76691885537328e-05
240	cg00643449	1.44060945091328	4.20255297748862e-05	cg02470871	-5.74897069046475	0.00015866676715527	cg19527269	1.82409428637462	2.39993701221356e-05	cg14664464	2.13276782731469	8.95494284797075e-06	cg03568064	-0.642833791029592	0.000279187353810526	cg21340532	-1.12619708780496	0.000312651581629576	cg00510360	0.828202431294595	4.31960000701316e-05	cg13151361	-0.921693117288488	4.76691885537328e-05
241	cg16072427	-1.87457492108251	4.35045776039556e-05	cg00439378	2.67814543629565	0.000158966020178144	cg13615171	1.58663079732987	2.39993701221356e-05	cg04153092	5.85309582741096	8.97493174122249e-06	cg08889797	-0.92230854995066	0.000279187353810526	cg26928877	-0.642548594949596	0.000316724359619629	cg03063797	1.67114265820021	4.38633001353403e-05	cg13547574	1.23767240425731	4.76691885537328e-05
242	cg20387395	-1.13160085325764	4.35045776039556e-05	cg01460124	7.28665116784049	0.000158966020178144	cg05916662	5.31100390391595	2.42528625171786e-05	cg17746612	3.39847335955671	8.97493174122249e-06	cg08274380	-2.23849919073058	0.000279187353810526	cg10735196	0.910609007414633	0.000325103449152568	cg24533690	1.63394093973077	4.41948714412318e-05	cg02055998	0.969116064954046	4.76691885537328e-05
243	cg25524784	1.63288745008803	4.35045776039556e-05	cg23251970	1.35344542536614	0.00016163789445469	cg27372148	1.62744904732314	2.43453621813285e-05	cg13477253	1.44030406960058	9.03841594582053e-06	cg00720072	-1.99705271396243	0.000279909818007468	cg25486378	-1.34975555336665	0.00032634494567466	cg24062472	0.84400071270428	4.4932658992208e-05	cg06351029	-0.972275520715448	4.8184000406056e-05
244	cg04457536	3.62911881522671	4.35577303988752e-05	cg19087284	2.76024330345817	0.000162017718542894	cg09004803	4.50025289756339	2.47257479508547e-05	cg00016156	2.1122373276815	9.24006584426207e-06	cg17930365	-1.14879642340726	0.000280920654603787	cg23422604	-0.751833759458963	0.00032634494567466	cg03627381	1.85579375179311	4.4932658992208e-05	cg17446824	0.914935022526717	4.83041999815843e-05
245	cg22490758	-0.751294741683532	4.37667168677461e-05	cg24657127	5.33355716007243	0.000162017718542894	cg12896271	5.26485398956238	2.47257479508547e-05	cg04335102	1.84256253205355	9.46338962187928e-06	cg16152871	-1.30996567258273	0.00028880862135638	cg18990035	-1.25462535830467	0.000326592372675382	cg04316254	0.985805511040442	4.51846061274462e-05	cg20453264	1.04278305294342	4.85153141013289e-05
246	cg08439901	1.67617663027025	4.42917629637346e-05	cg08543703	2.94062899802156	0.000162017718542894	cg00846580	3.03857447101477	2.47968506414775e-05	cg26832062	6.39675467445963	9.46338962187928e-06	cg09628488	-1.79282994121909	0.00029782472067642	cg02494066	-0.894963552073329	0.000329654406030401	cg25877847	1.47492259632232	4.56232605749363e-05	cg26140174	1.58606044225529	4.85153141013289e-05
247	cg24153143	3.90913198750128	4.42917629637346e-05	cg23585910	6.98360701657165	0.000162017718542894	cg04077069	1.10801144470599	2.5019695341572e-05	cg13568258	2.24601982337846	9.63258233069085e-06	cg04421974	-0.897226985618027	0.000298049261206816	cg13372916	-1.51889563421904	0.000334411241127435	cg01595413	0.735086309570709	4.56232605749363e-05	cg11566939	1.3831595048233	4.85153141013289e-05
248	cg23801974	4.91490296489842	4.4307609341235e-05	cg10196152	2.4918596294411	0.000162017718542894	cg26571793	6.15950970493644	2.51128517675569e-05	cg08090112	2.83046133527347	9.70665341993752e-06	cg21323579	1.75935124951816	0.00029926196405455	cg21743569	0.893260745634377	0.000334411241127435	cg13547574	1.38490378135482	4.56232605749363e-05	cg06679232	1.00547608038389	4.85153141013289e-05
249	cg17012781	1.254605654199	4.51349538756584e-05	cg20590849	2.16105659539087	0.000162017718542894	cg26147372	2.39954866929053	2.52172531257286e-05	cg03879294	1.57898752987461	9.72374075677193e-06	cg06868183	-1.26016525597764	0.000304194964492926	cg21918728	-1.04006566756932	0.000334411241127435	cg17602756	1.40707222543374	4.56232605749363e-05	cg06268694	1.23921070049019	4.88802130408634e-05
250	cg13927463	2.98606545177417	4.51426734195648e-05	cg16580616	-1.73523752734779	0.000162017718542894	cg20138423	2.1261750397738	2.52172531257286e-05	cg00562604	3.79272181742911	9.72374075677193e-06	cg14093368	-1.12342598797429	0.00030895349564082	cg04652645	1.26430503355182	0.000341321599493353	cg21321815	1.08829378242748	4.57476680174395e-05	cg25437947	0.937945367714143	4.95160121794909e-05
251	cg12441221	2.71784477411565	4.56051901115357e-05	cg01812463	4.01113583043545	0.000164069488114794	cg10246640	5.05186391589957	2.54078894869973e-05	cg15248604	1.24958733813645	9.72374075677193e-06	cg11888928	1.12899859767453	0.000317366435755077	cg16017165	0.979433466617362	0.000341321599493353	cg20495247	1.04067854538797	4.57476680174395e-05	cg14428767	1.3644422293691	4.95160121794909e-05
252	cg14705163	1.33435437899199	4.57156743972885e-05	cg01365766	1.47721565676841	0.000164144127621696	cg07236207	-4.4462500542135	2.54078894869973e-05	cg08094602	6.63038125001689	9.72374075677193e-06	cg11651717	-1.42854757382869	0.000325031487256205	cg07590561	0.812989007828012	0.000342459626963481	cg04568339	1.66758065772326	4.62219979434212e-05	cg15004555	-0.996855646680519	5.00804408456029e-05
253	cg17315929	1.51542620925138	4.65911244157592e-05	cg18278394	2.89563795865192	0.000164144127621696	cg05062896	4.52160334941104	2.56631697304002e-05	cg16476128	3.98496161957787	9.72374075677193e-06	cg26278647	2.84480758323863	0.000329843500869848	cg03688640	0.732637247076387	0.000345681059137177	cg16371847	1.95309275646372	4.6410232008336e-05	cg06526179	1.56359726468891	5.00804408456029e-05
254	cg17324366	1.66189459403081	4.68678573276054e-05	cg22328890	1.56736238903366	0.00016745264407241	cg24227264	5.26355285712308	2.57439407501057e-05	cg26302103	2.69668972092015	9.72374075677193e-06	cg22345515	-1.71341306883436	0.000334587447445816	cg03781084	-5.92407631148835	0.00035400827191822	cg24134304	1.52485995463326	4.6410232008336e-05	cg27542512	1.05537825927911	5.00804408456029e-05
255	cg17839399	-2.01619010423889	4.78391511609314e-05	cg16449808	2.11797122119271	0.00016745264407241	cg24881910	4.68559994428337	2.58515350061142e-05	cg24650353	1.98265786182171	9.72374075677193e-06	cg23404573	-1.29255180576525	0.000338713267100995	cg13159106	0.849962244771769	0.000354548862003199	cg20150887	0.940223829323077	4.68187248329317e-05	cg07241479	-0.558435437794697	5.00804408456029e-05
256	cg15669104	1.33846126485991	4.83541339676921e-05	cg17564183	-1.94353719690395	0.000167499700711373	cg12286963	1.519250829386	2.58515350061142e-05	cg09059178	1.98228246413532	9.72374075677193e-06	cg04094160	-2.39822775584235	0.000339510900867166	cg09887634	-1.25345612319374	0.000357463845009881	cg22901098	1.426230597125	4.68304229200291e-05	cg27247347	0.61590798648763	5.02356035813871e-05
257	cg03143607	2.91724623368677	4.83541339676921e-05	cg00459285	1.97237044034274	0.000167499700711373	cg02982019	3.87609206513837	2.58515350061142e-05	cg16430616	2.66103916444075	9.72374075677193e-06	cg16731907	-0.579801638361219	0.000340174700750529	cg10490397	0.901006835769287	0.000357950071903127	cg00185839	1.53656457770917	4.68837750212992e-05	cg01518846	-0.766731267617937	5.02509761372805e-05
258	cg10196152	2.40733734374508	4.88481890164667e-05	cg17937420	5.58164578428078	0.000167821464725647	cg23602208	5.50143579813417	2.5996974862916e-05	cg12532001	1.19869714806346	9.72374075677193e-06	cg20065569	-1.85046381316881	0.000340174700750529	cg08584618	1.75297096514711	0.00036234372323096	cg21482736	1.34491411162534	4.68971973232575e-05	cg03327468	1.29100637777042	5.02509761372805e-05
259	cg09620120	-1.44012864837311	4.88481890164667e-05	cg20884163	1.66843677178576	0.000168118215319821	cg25199666	-0.73948837596793	2.5996974862916e-05	cg10204935	2.67065976784391	9.73569186176736e-06	cg05419671	-2.19773123723448	0.000340362970848592	cg10943072	3.72313195165307	0.000371754278890064	cg16810487	0.849685206201253	4.69215944741051e-05	cg16699022	-0.859981339208623	5.05409142093184e-05
260	cg08712702	2.66679778087081	4.88481890164667e-05	cg24848973	-0.758497628112309	0.000170015671299116	cg09139580	4.9850421607307	2.65037172906808e-05	cg23878109	1.63478102356334	9.76158824115332e-06	cg23795460	-1.17369679825349	0.000340362970848592	cg13836318	-1.07586695238795	0.000371754278890064	cg06752163	1.74178915305945	4.69511941495001e-05	cg17017569	1.49987703892793	5.13477163653614e-05
261	cg10754395	6.32187306218178	4.93320168975068e-05	cg26793905	1.08105203409749	0.000170015671299116	cg26500707	2.26352040954969	2.65037172906808e-05	cg17878204	1.6547609597856	9.8459770337374e-06	cg02038323	-1.14908593268128	0.000342655542696251	cg03746472	-1.13495320796423	0.000374496778672903	cg03021100	2.46767254731066	4.69511941495001e-05	cg08977266	1.59477040138994	5.20690971001717e-05
262	cg21935595	-3.23093552389749	4.94480545471316e-05	cg24686931	4.70510901824952	0.000170273196049724	cg05332851	1.86726594751019	2.70281557497703e-05	cg08439901	1.96106714194337	1.00613495466792e-05	cg16785924	-1.73408512125679	0.000343655411018735	cg18237277	1.10634238577097	0.000378644561000676	cg14428767	1.52608836440219	4.69511941495001e-05	cg11793257	0.934805585590702	5.27502117780709e-05
263	cg10087705	-2.85723570387703	4.99628507996093e-05	cg14221598	5.11873379215004	0.000170273196049724	cg11459266	-1.49646691760541	2.73255083088088e-05	cg18397882	1.07733864518441	1.00670091053929e-05	cg20991819	-1.35182212759512	0.000344806546488267	cg27413632	3.57364561997026	0.000378644561000676	cg14654951	1.83006248538025	4.69511941495001e-05	cg01279413	1.27521576851621	5.28092188273133e-05
264	cg06266666	3.8536234733315	5.00520680632239e-05	cg19716038	2.59194712847833	0.000172964082708718	cg18329349	1.61636692035178	2.75130872483446e-05	cg26998900	1.26713298846536	1.01125315109153e-05	cg10440991	-1.38275952122771	0.000344806546488267	cg15643724	0.965960625435767	0.000379771068015855	cg03267160	1.06561810959335	4.76046019138014e-05	cg20457683	-0.701369421700733	5.29470381773378e-05
265	cg17095279	1.96107113868708	5.0489992018174e-05	cg01971547	6.75517228975205	0.000177014207270991	cg24484570	-2.14537530813798	2.76243715751104e-05	cg12749468	-1.60073237097345	1.01297615895552e-05	cg26520012	-1.90944879827405	0.000346293620513671	cg19236395	1.20856604270679	0.000379771068015855	cg25349044	1.41530050515283	4.76611564110597e-05	cg16006969	1.19593900504576	5.29470381773378e-05
266	cg23250910	1.38919778150695	5.07135089956852e-05	cg04148095	2.08060188212329	0.000177014207270991	cg01520297	-1.35660041738766	2.7752216821469e-05	cg07871034	2.00039322806036	1.01820784010987e-05	cg16622494	-2.03993913577796	0.000349382598168531	cg08398775	3.08343417667948	0.000379771068015855	cg17730500	1.21005281003938	4.76611564110597e-05	cg26395331	1.03109093171557	5.29805874391493e-05
267	cg00228476	-2.58430347352208	5.08417186803324e-05	cg09490071	0.983187649554597	0.000177014207270991	cg13866441	1.61118210304821	2.7752216821469e-05	cg09407319	2.35736709205121	1.02189543482088e-05	cg14989977	-1.79060530433574	0.00035029450044933	cg21549750	-1.61300356212804	0.000391966769096081	cg25353161	1.89037274580106	4.76611564110597e-05	cg12386879	1.11628578603098	5.29977868312732e-05
268	cg09084462	3.21895537530905	5.12098913427473e-05	cg17532779	1.41486147303154	0.00017759432557306	cg24523912	3.62596765311998	2.7752216821469e-05	cg18894054	8.31987179856319	1.02887444312535e-05	cg26412603	-2.15211749355214	0.000351227126885217	cg20713968	2.64968976583391	0.000399149238207719	cg10904405	2.52746682416263	4.7677518477708e-05	cg05989429	1.21037192604764	5.3442138371178e-05
269	cg04582909	-2.78398461191592	5.12098913427473e-05	cg12896271	5.21529941224018	0.000179411270812123	cg00385527	3.95951710347027	2.78435409843139e-05	cg25530169	1.78101874471185	1.04246431273563e-05	cg20075859	3.83386296707793	0.000352318765111391	cg13416486	-0.805344177472811	0.000401945690947335	cg24550696	1.35612419072205	4.7829879589414e-05	cg09644451	1.1864680916881	5.3442138371178e-05
270	cg13570982	2.13606725425027	5.12098913427473e-05	cg07546558	3.08076907403653	0.000179411270812123	cg26470340	3.16585192436639	2.83673577452982e-05	cg15822087	2.83163587839648	1.04246431273563e-05	cg14551207	-1.28664144614507	0.00035950781630638	cg12459045	2.46783958217672	0.000401945690947335	cg15324973	1.51929005859241	4.7829879589414e-05	cg10332787	1.42156630435476	5.3442138371178e-05
271	cg10397545	2.65560478527871	5.12098913427473e-05	cg15706574	1.79265220979191	0.000179411270812123	cg14181982	1.27575528924702	2.85736409461229e-05	cg18693003	2.75565117578999	1.04246431273563e-05	cg01021437	-9.30017242182738	0.000361063970794466	cg04271782	1.6509192899221	0.000401945690947335	cg22118944	-1.21875956124297	4.82354999498698e-05	cg04802018	-0.654545087956555	5.3442138371178e-05
272	cg21556922	1.53806685887076	5.12098913427473e-05	cg12346266	2.74053996943114	0.000179411270812123	cg12214034	2.89095693406061	2.89099185584174e-05	cg23779106	5.48731106723109	1.05178323088962e-05	cg13021507	2.26127055285578	0.000361063970794466	cg24239321	-0.662838851099792	0.000401945690947335	cg01863226	2.24831525423617	4.88939014541379e-05	cg15983357	0.995096107275963	5.36807583050533e-05
273	cg09496178	-1.50392096373083	5.12098913427473e-05	cg22001167	7.0798255230898	0.000179411270812123	cg06764972	2.59496556687845	2.89099185584174e-05	cg00687095	1.80632342196511	1.05178323088962e-05	cg06107116	-1.53603015036151	0.000363881863813714	cg23659333	1.01231797042756	0.000401945690947335	cg16969458	1.15405641861402	4.88939014541379e-05	cg18190515	1.2298666239443	5.42054688896428e-05
274	cg07980280	3.65618341577701	5.15625503840888e-05	cg22953248	2.01578803065586	0.000179411270812123	cg02064831	-1.03634707681736	2.92030025222872e-05	cg04558861	1.92319750968116	1.05722413496455e-05	cg17873451	-1.51725712051084	0.000368406105794317	cg25752557	-1.14650068173305	0.000402912280791949	cg23487015	0.982134022986802	4.88939014541379e-05	cg10369169	-0.945777005988841	5.46312715504054e-05
275	cg25961674	-0.63760520273067	5.17740826737068e-05	cg13964405	-3.20717571956847	0.000180878255067877	cg10345936	2.71536365813889	2.92173531533313e-05	cg10195698	2.89246527646051	1.07229725758227e-05	cg18366209	-0.570429060693562	0.000375586579530135	cg19437281	-1.03341529345267	0.000402912280791949	cg04238871	1.24364751461601	4.93914049449001e-05	cg19369775	1.009553711357	5.55573007554028e-05
276	cg17792788	1.81288216006666	5.18032144555052e-05	cg09317371	-0.786433382027506	0.000181768798587783	cg06005133	1.93842703407514	2.94213736047201e-05	cg07127302	1.32171498954329	1.08380907805732e-05	cg15094196	3.54211422036382	0.000380644131653462	cg17638175	-4.35561999533078	0.000403406050177538	cg01542644	1.07696393798959	5.02079211526507e-05	cg00375498	-0.712864228177024	5.60347835638999e-05
277	cg24957950	1.16870500081373	5.19482858557411e-05	cg12874088	2.77878263816876	0.000182063721798839	cg12819011	1.44953812032543	2.94549212396593e-05	cg21338153	6.34461785001404	1.10899610015786e-05	cg00310255	1.94229755329996	0.000382021058868802	cg02109969	1.28315875754789	0.000404326586730212	cg13794334	1.2682852496374	5.02079211526507e-05	cg14465910	0.989531150745854	5.61281997613644e-05
278	cg22188703	3.51325196051021	5.19482858557411e-05	cg05454284	5.35997664142054	0.000183951736794417	cg17047734	1.92115938561509	2.94549212396593e-05	cg21273013	1.52420316324026	1.11145859894876e-05	cg19054708	-1.37837450678865	0.000382021058868802	cg10846012	2.4148510997551	0.000405505126900461	cg17981058	-6.39955637288464	5.02079211526507e-05	cg06949739	1.2587322174285	5.70195640226563e-05
279	cg24403959	-0.564704257784153	5.19482858557411e-05	cg01904183	7.14252841772338	0.000183951736794417	cg27075708	-1.58057611837846	2.94549212396593e-05	cg23721242	1.53279058132284	1.11533845129338e-05	cg16860439	-1.7206782942821	0.000383420144972264	cg27631794	1.15436666868175	0.000410284132449103	cg22902939	-1.15300972973668	5.02079211526507e-05	cg02893490	-0.8499149362575	5.71536086749348e-05
280	cg07427297	-3.42345415221684	5.19482858557411e-05	cg22485413	2.11847328830697	0.000183951736794417	cg07207080	-1.32123695609056	2.94549212396593e-05	cg21409895	2.27716779666913	1.12996491347529e-05	cg26566848	-2.95531806058516	0.000383420144972264	cg00776266	0.952224473367157	0.000410284132449103	cg00715988	0.920398136513593	5.02079211526507e-05	cg10144964	0.933971489779985	5.71536086749348e-05
281	cg10078254	2.42800966445986	5.19482858557411e-05	cg19271384	6.34404652702115	0.000183951736794417	cg04999465	-4.36569617455598	3.01818513661788e-05	cg22389991	-1.16006427916954	1.12996491347529e-05	cg08247527	-2.71130338594795	0.000384285345971164	cg05960180	1.17204099161868	0.000412617052254148	cg03532709	1.09828936620577	5.02079211526507e-05	cg19888535	1.27878286862481	5.82769420901256e-05
282	cg07861603	-1.17724669125643	5.19482858557411e-05	cg22638066	1.4067925323789	0.000183951736794417	cg12651412	3.70320276469351	3.03937131782452e-05	cg15522728	5.71457193547004	1.13013820523308e-05	cg27320666	3.39104823961939	0.000390763656893593	cg16561543	0.887305812758777	0.000412617052254148	cg12409226	0.756713506195723	5.0505907655456e-05	cg11985562	0.804537775498947	5.82769420901256e-05
283	cg26226245	-2.42506360753473	5.19482858557411e-05	cg04689697	-2.62705203270057	0.000183951736794417	cg05189524	2.41115300376925	3.04280977236396e-05	cg02617837	4.05915361129852	1.13770115077591e-05	cg20979986	-1.25062025250906	0.000390763656893593	cg11403536	-1.51984614327949	0.000413441668995017	cg22798821	0.827656307511418	5.05688038624139e-05	cg10754697	-0.710637098704999	5.95167015492847e-05
284	cg24165102	-4.21740367583369	5.19482858557411e-05	cg14427340	3.26577714487251	0.000183951736794417	cg13480042	1.48280771607523	3.07498466833299e-05	cg10246640	5.70835125174432	1.14993533744829e-05	cg09994724	-2.59861579115633	0.000396320477961602	cg11836884	2.77415973280987	0.00042559516539078	cg18580274	1.57983793639205	5.10956050398403e-05	cg07790826	1.57826873585828	5.99473614113802e-05
285	cg21177558	-3.1512283554783	5.19482858557411e-05	cg11411097	2.01445382985433	0.000185442403150593	cg10766103	5.61762622310015	3.07498466833299e-05	cg02366059	1.61992620378888	1.15266502295457e-05	cg18295203	-1.36609085041836	0.000396320477961602	cg17277212	-0.838050892348372	0.000426515307372595	cg06363465	1.88493941828565	5.19676109559244e-05	cg20308895	1.14145176533976	5.99473614113802e-05
286	cg14134153	2.0540833145191	5.19482858557411e-05	cg04904458	9.58773337535201	0.000187088554895943	cg20121355	3.09403185059522	3.08360460978365e-05	cg07259710	3.0972971217172	1.18198606176496e-05	cg25030932	1.71674191691967	0.000396320477961602	cg01396774	0.92419090325492	0.000429594347495652	cg06942064	0.878553041206204	5.21029685808701e-05	cg00336204	-1.58294182173378	6.01233343940336e-05
287	cg22417566	-1.59915370983863	5.19482858557411e-05	cg16258503	2.88658485462214	0.000188163812135408	cg16504458	1.13860463763276	3.10635783670551e-05	cg11369172	5.66444496607048	1.1883388707654e-05	cg15340645	0.709216587130311	0.000396320477961602	cg23157433	-3.12363859944043	0.000435090425391226	cg21234812	1.22003354075311	5.21932048275732e-05	cg25877847	1.29129917660651	6.11767404692122e-05
288	cg07236207	-4.27027428760317	5.19482858557411e-05	cg12274443	3.17981430003521	0.000188653752451794	cg16650228	-3.15521945489581	3.12716453696656e-05	cg15424910	1.65293628673739	1.1883388707654e-05	cg04571196	-1.91416282320362	0.000396814747376115	cg06386205	-1.85144403541003	0.000435090425391226	cg00312896	2.19282042314362	5.21932048275732e-05	cg24941681	0.802001344621559	6.17386520743646e-05
289	cg05962723	-1.41953642005867	5.19482858557411e-05	cg03261428	-1.58811607838391	0.000191071664375348	cg06882351	-0.894729567591386	3.16090929601438e-05	cg11233593	-1.03196236264663	1.1883388707654e-05	cg24759064	3.03090967339187	0.000396814747376115	cg13794334	1.13638801212475	0.000435090425391226	cg02928029	2.13988890564177	5.23434007288909e-05	cg17989572	1.15853255121849	6.20573734862299e-05
290	cg12274443	3.09053795261712	5.19482858557411e-05	cg11238505	1.09699552090261	0.000191071664375348	cg22587238	3.91231437895277	3.16090929601438e-05	cg03948013	1.38920030427887	1.19890957799692e-05	cg17337710	-2.09931755669106	0.000399546378315475	cg24631877	1.37735897115998	0.000435090425391226	cg22045126	-2.11888457881695	5.23434007288909e-05	cg06395091	1.30520157147004	6.20573734862299e-05
291	cg21409895	1.93196804869194	5.19482858557411e-05	cg06431702	1.38283715828929	0.000192415660987461	cg14447751	1.72568358330329	3.16090929601438e-05	cg24881910	5.28609345817931	1.2010478935846e-05	cg05725452	-1.59421984805831	0.000399546378315475	cg09015325	-1.32938914807614	0.000435090425391226	cg14785464	1.21602444137036	5.23434007288909e-05	cg18236745	-0.994615363456574	6.22571770306388e-05
292	cg14024242	-3.00955531771152	5.19482858557411e-05	cg17802460	-1.20262219652647	0.000192629463268903	cg19505668	3.97377480563314	3.21488831471173e-05	cg14705163	1.54465658308824	1.20411006217745e-05	cg20703320	-2.82184083160685	0.000399726538648406	cg23062257	-1.63411623258526	0.000435090425391226	cg04586563	-0.977867059783906	5.26486185008439e-05	cg10813610	0.816376843903684	6.22571770306388e-05
293	cg09969830	1.35057388487293	5.21685950682368e-05	cg07876904	-1.35993932820407	0.000193839939206818	cg14377071	4.50751381479763	3.2213794168286e-05	cg22060492	1.16569663329141	1.20411006217745e-05	cg14191885	-1.37957149241164	0.000399726538648406	cg11477847	0.574341524661713	0.00043733875905049	cg19104032	1.19588024496042	5.30582074155582e-05	cg05168033	1.22007841129905	6.22571770306388e-05
294	cg03328147	-0.834929856852557	5.24778203322457e-05	cg13596910	-1.23857677458943	0.00019411935729187	cg18207099	-1.76424536644859	3.24942190908872e-05	cg13617705	2.72155192751684	1.20482100426948e-05	cg03554671	-2.08738359878986	0.000399726538648406	cg00616965	0.775437321453857	0.00043733875905049	cg01928807	2.02836945339585	5.40840578375348e-05	cg04923738	0.903918370374831	6.24738160719257e-05
295	cg19430577	6.06767756164374	5.31805058013569e-05	cg10776643	-2.35557483224506	0.000201839732826938	cg06414832	1.30362336082243	3.24942190908872e-05	cg12422992	1.23663060453677	1.20950588080053e-05	cg25527871	-1.68052891629565	0.00040088913969914	cg04921335	1.3623729826263	0.000439285552202526	cg16817891	0.793892856203891	5.40840578375348e-05	cg12001355	1.13423205232984	6.24738160719257e-05
296	cg14985635	3.69892339966101	5.31986724060531e-05	cg08436828	-1.81823517565881	0.000204159756300149	cg03542753	-1.10645163441629	3.28269175652302e-05	cg15392124	2.25962950470233	1.23127143550996e-05	cg22456539	-1.3622920693287	0.00040088913969914	cg25644174	-1.19678695190506	0.000439285552202526	cg15697257	1.18472980001908	5.44383415632519e-05	cg18568647	-0.712162930684626	6.36094556793832e-05
297	cg01869283	-2.04415763255405	5.31986724060531e-05	cg19320193	3.53631705778224	0.000204159756300149	cg19901515	1.8656141665241	3.30192403216295e-05	cg04590790	5.06883129690676	1.23252338999567e-05	cg20603632	2.11546631585711	0.000402230426703291	cg15585021	-0.880395028848937	0.000443426523683142	cg11726631	1.48302826666759	5.44383415632519e-05	cg18930878	1.38161254498007	6.41397467312718e-05
298	cg17937420	5.35215855336467	5.31986724060531e-05	cg21409895	1.97609146409334	0.000204815831492297	cg04798796	1.57961089606274	3.30192403216295e-05	cg24864973	2.44691797965062	1.23252338999567e-05	cg23142035	-2.60223646250179	0.000402230426703291	cg10713137	-0.608135514844349	0.000451328128846306	cg15867197	0.84188810338155	5.450061956979e-05	cg08497121	0.981873800610852	6.41397467312718e-05
299	cg24219704	3.64043240645712	5.38888101237189e-05	cg05117633	2.86250684377719	0.000204815831492297	cg18345827	2.31805147053241	3.30192403216295e-05	cg14985635	4.33861707664734	1.23252338999567e-05	cg21454568	2.7842210801841	0.000402230426703291	cg25473596	0.948613154998505	0.000453836880087259	cg12886676	1.19973934066873	5.450061956979e-05	cg12886676	1.06461344738412	6.41397467312718e-05
300	cg13896157	5.41992515487644	5.40462290314328e-05	cg08857745	-1.16190087660373	0.000204877490846368	cg08401557	-2.7835564546055	3.30192403216295e-05	cg08479916	1.7606084784628	1.23397200258496e-05	cg10720287	-1.47830919778041	0.000402230426703291	cg12403591	1.14071297144979	0.000456413950420894	cg02892153	1.63200811585416	5.450061956979e-05	cg10185638	0.954773969161928	6.41397467312718e-05
301	cg22144284	4.09594439712569	5.43207323256057e-05	cg15088574	1.2061205039352	0.000205265945166853	cg23686174	2.5685502509453	3.30951015458596e-05	cg18296480	1.70214920636537	1.246083176683e-05	cg06211579	-1.65100821920712	0.000403591400207827	cg20728639	0.856095422273258	0.000456413950420894	cg07621610	0.950907348397982	5.45722047651089e-05	cg18320963	0.979463293279354	6.42138548033834e-05
302	cg00274399	1.20218851227704	5.63620640032596e-05	cg07507129	-1.84330353093878	0.000205265945166853	cg26403043	3.23788355849645	3.30951015458596e-05	cg11449134	1.23037515202818	1.246083176683e-05	cg18095002	-2.32117800143665	0.000403591400207827	cg05460606	1.1668567435206	0.000456413950420894	cg06983715	1.08609875059221	5.48743557314332e-05	cg23926211	0.884352117437661	6.42138548033834e-05
303	cg04042090	1.67633122836909	5.63620640032596e-05	cg22369252	2.33003006273585	0.000205309088314969	cg13518257	1.93396118081108	3.34880113405425e-05	cg07518989	1.83530824490499	1.2535761401115e-05	cg25138168	-1.84667927983947	0.00040879670594964	cg15838054	1.29813818006174	0.000457374813427634	cg08604905	1.69798367739573	5.50521808029563e-05	cg08496503	1.13971494452078	6.53480631197855e-05
304	cg14778555	-2.80268754114506	5.63620640032596e-05	cg04706353	2.42980711563341	0.000206614985691877	cg08828261	5.35878935054801	3.42289072131353e-05	cg07680278	2.52735140885149	1.26507200873729e-05	cg13391067	2.17448208179358	0.000415299412269867	cg01027498	0.980456878824327	0.000457374813427634	cg23802341	1.16920860124737	5.5172281861134e-05	cg06292898	1.16388071955384	6.53480631197855e-05
305	cg11102098	7.24437679144752	5.63620640032596e-05	cg23989635	0.848729894270459	0.000206614985691877	cg10066125	-5.60115749341246	3.43859249126453e-05	cg06431702	1.57116433622932	1.28423828264707e-05	cg00912316	-1.45036900465152	0.00041574760308004	cg17470723	-4.74608453429762	0.000457374813427634	cg06533788	-0.946385028848683	5.51830568882639e-05	cg05989234	0.776405953262787	6.53480631197855e-05
306	cg26729787	3.15403290144775	5.63620640032596e-05	cg26623164	2.61299633104635	0.000206614985691877	cg10196152	2.42752648135878	3.43859249126453e-05	cg08917478	1.04515510907716	1.29566870542102e-05	cg14743507	-1.22549025759366	0.000416535153107369	cg03683866	2.65642568954735	0.000457374813427634	cg07429908	1.77992842345588	5.51830568882639e-05	cg16169732	-0.786807185688634	6.53480631197855e-05
307	cg15561613	-0.711566414478648	5.64096899006354e-05	cg18174246	1.65801506212157	0.000210417374211191	cg14754637	2.1190918458993	3.43859249126453e-05	cg02535389	1.69057285739846	1.29566870542102e-05	cg04793913	2.9037726874787	0.000416535153107369	cg25843611	-1.52068467344118	0.000471202277943749	cg18985971	0.885263916271782	5.51830568882639e-05	cg18920488	1.16057973265521	6.53642217019183e-05
308	cg14437551	6.48198485798558	5.64096899006354e-05	cg00628820	-1.13788414724414	0.000210417374211191	cg17485827	2.20042584540636	3.43859249126453e-05	cg14165272	2.12525593250094	1.30453112305183e-05	cg07568117	1.34196217851523	0.000416535153107369	cg09840599	-2.18788262336461	0.000471202277943749	cg03004860	-1.36020221898884	5.52409266438867e-05	cg03245407	1.29824663921295	6.53935974118906e-05
309	cg09656239	2.91040946161874	5.65222340145276e-05	cg21155515	1.0427228673998	0.000210417374211191	cg05180951	1.62150579788884	3.43859249126453e-05	cg14894648	-6.32465636230612	1.31906602464825e-05	cg07956362	2.01242379069891	0.000416535153107369	cg12641047	1.20220222522148	0.000474244396067146	cg05825660	1.48734475143515	5.5458263939116e-05	cg11397493	-0.866521561717183	6.53935974118906e-05
310	cg25774571	-2.00067600738968	5.65222340145276e-05	cg23250910	1.40811657305377	0.000210895670218538	cg00328972	3.41495751006347	3.43859249126453e-05	cg19022814	-8.16579130746591	1.3311667032939e-05	cg03795874	-2.49861174159413	0.000421043465966714	cg20481642	-6.33323399792225	0.000475068913777788	cg02011912	-1.47700936639832	5.5458263939116e-05	cg24214818	-0.636099260479893	6.53935974118906e-05
311	cg00117624	6.19694200227576	5.65222340145276e-05	cg16650228	-3.13384516747961	0.000214625876889985	cg07427336	-0.717982792119767	3.43859249126453e-05	cg12286963	1.70060033390883	1.3311667032939e-05	cg01161889	-0.990739717652988	0.00042224056156498	cg17437820	1.16241033131269	0.000475068913777788	cg21086392	2.12969375513508	5.5458263939116e-05	cg26260386	0.998756976014745	6.56717924916272e-05
312	cg12896271	5.00508011246464	5.65222340145276e-05	cg10016121	-1.45643739924047	0.000214625876889985	cg18895972	-0.925692534711617	3.43859249126453e-05	cg03167954	-1.84196205265088	1.3311667032939e-05	cg09264374	2.04264283471506	0.00042224056156498	cg22462237	-1.72342452802805	0.00047711592731833	cg03968225	1.36928369907331	5.5458263939116e-05	cg10427140	0.861872815370497	6.61597733739809e-05
313	cg05138023	1.70490679967408	5.730124408183e-05	cg08885609	-1.55044467116642	0.000216524693820396	cg04975939	-4.22115575566875	3.43859249126453e-05	cg06031508	1.45344290321435	1.36917524283634e-05	cg04251886	1.98039405150372	0.000422651300683276	cg19304600	-0.84209693713974	0.00047711592731833	cg11792649	-0.827098827837766	5.5458263939116e-05	cg06762902	0.886691407030356	6.61597733739809e-05
314	cg05940946	1.99056307215045	5.75263858422804e-05	cg13896157	5.53020707000565	0.000216957571337248	cg01952893	4.3621662070626	3.46330512792871e-05	cg11038285	6.17555572352601	1.36917524283634e-05	cg19458741	-2.31009042302554	0.000426919482112268	cg06385766	1.08613855169485	0.000480137526035847	cg19527269	1.73018781000446	5.60963153012397e-05	cg17283838	0.936522119886923	6.61597733739809e-05
315	cg01775098	2.07614086499884	5.75263858422804e-05	cg04077069	1.08007986207048	0.000216957571337248	cg15844308	1.4632708488563	3.50300280245719e-05	cg19909895	1.70114695481469	1.36917524283634e-05	cg02223781	-1.18075405031582	0.00042777128049697	cg07489950	1.07138148887132	0.000481743427950547	cg02032982	-0.920576213982418	5.60963153012397e-05	cg16942335	1.35732468242299	6.6209199520848e-05
316	cg06521827	2.94574555213358	5.75263858422804e-05	cg26292976	3.61731880691937	0.000217487528214475	cg06593161	2.07087429360982	3.50300280245719e-05	cg21467792	0.912488942606595	1.37174497835655e-05	cg04466273	-1.98113596651719	0.000427916678107495	cg16512805	-1.34830884084859	0.000484668157838715	cg06873027	1.05178261276815	5.72183142627216e-05	cg26685197	0.965382081109643	6.6209199520848e-05
317	cg02845528	-0.685469260138668	5.75263858422804e-05	cg00875668	1.73043952834595	0.000218073763690389	cg13938120	5.24724017548309	3.5216858784911e-05	cg03077836	2.25601142137326	1.37195758066221e-05	cg23051887	4.09508380591645	0.000430941339684072	cg06470689	0.758478944767421	0.000484668157838715	cg15390365	0.929070173982799	5.72183142627216e-05	cg05485165	0.920960301040786	6.6209199520848e-05
318	cg17514880	2.49085203286383	5.78110300854317e-05	cg16176432	2.31089644324897	0.000218700496247772	cg27601318	-2.12451471778934	3.5216858784911e-05	cg03566780	5.01266944280039	1.38158449628592e-05	cg26314924	-0.922137999835155	0.000434704481392834	cg06311879	0.930377862913717	0.000484668157838715	cg11528307	0.805127386718928	5.72183142627216e-05	cg04759220	0.979375387352831	6.67827703538418e-05
319	cg20256059	-1.53391004923127	5.78110300854317e-05	cg26368490	-2.88684915178112	0.000218700496247772	cg06301220	-1.64520173469735	3.53498564456496e-05	cg03288838	2.64637405058211	1.38158449628592e-05	cg01371420	-2.58816003792989	0.000434704481392834	cg05669873	1.38961152740982	0.000484668157838715	cg14254126	1.47293047710521	5.72183142627216e-05	cg12640953	0.884179436282036	6.67827703538418e-05
320	cg24477193	5.11624141494737	5.84197484591854e-05	cg11540624	3.17287245956431	0.000218700496247772	cg26578156	2.7230909355106	3.53498564456496e-05	cg14534520	1.94161684063036	1.38158449628592e-05	cg11856078	-1.39655002159317	0.000441427100731321	cg05209527	-5.11840228183036	0.000484668157838715	cg05358683	2.5277155241301	5.72183142627216e-05	cg12221212	0.982045503023219	6.67827703538418e-05
321	cg06957848	-2.47683185918412	5.91341981727752e-05	cg02519625	-0.956630041266275	0.000219466661576891	cg00057700	1.30221797334639	3.57795911271893e-05	cg09084462	3.7181636788177	1.38158449628592e-05	cg12903648	-2.0482644817872	0.000442211556601294	cg27247347	0.607810819009647	0.000484668157838715	cg02237715	0.965054475686573	5.72183142627216e-05	cg26321999	0.824393546045019	6.67827703538418e-05
322	cg22010582	1.58081947814445	5.96881011547257e-05	cg24881910	4.57261573877664	0.000220819000110884	cg12285988	-1.59124433609246	3.59667369672712e-05	cg22369252	2.64593526084956	1.38158449628592e-05	cg20224223	-1.28792040396832	0.000442211556601294	cg15039019	1.29296390748888	0.000484668157838715	cg10789314	1.37160812923626	5.72183142627216e-05	cg07996532	-1.09365108269452	6.85962843800761e-05
323	cg13137765	1.55563536037691	5.98366199884619e-05	cg15955294	1.51632826753283	0.000221429080599054	cg12582262	-3.17303774797363	3.6100453523289e-05	cg14568830	8.27149151040486	1.40751676567632e-05	cg09221605	-3.4744153717484	0.000442211556601294	cg18617219	2.45725141920546	0.000484668157838715	cg05742954	2.21947108180309	5.72183142627216e-05	cg09250607	-1.38666646262602	6.91412619316302e-05
324	cg16734612	2.07804331418837	6.12794028381261e-05	cg09702395	1.63709326250249	0.000221429080599054	cg02002584	1.41655805715533	3.61443138705501e-05	cg24593076	4.65408254784722	1.40819375597538e-05	cg16974345	-2.61266385912291	0.000443572632721161	cg20967583	2.76960403396197	0.000484668157838715	cg01284033	0.955285408338503	5.72183142627216e-05	cg22335713	1.01485541693409	7.11694220641974e-05
325	cg14447751	1.66176905480335	6.23267097780164e-05	cg00887547	1.31622182493651	0.00022620916463707	cg01448155	-1.01227288222527	3.62170679950517e-05	cg00059510	2.41988386306733	1.41294787056916e-05	cg09414977	2.05650014155124	0.00045165391328569	cg19742717	2.21070717743807	0.000484668157838715	cg18700967	1.47263742273728	5.72183142627216e-05	cg05208581	4.12388611075469	7.11694220641974e-05
326	cg00200164	-2.92402973989793	6.24126481604239e-05	cg08287637	-2.33758044311455	0.000227084900573275	cg26491791	2.00359979416914	3.65748400192469e-05	cg12591941	-4.09748019327731	1.41294787056916e-05	cg00449997	2.64233913729149	0.00045345909493665	cg11096970	1.22647380346542	0.000484668157838715	cg18180673	0.829109060587021	5.72183142627216e-05	cg02020882	1.13577274331753	7.11694220641974e-05
327	cg15380511	-2.20238383792161	6.24126481604239e-05	cg26340916	2.02899101863603	0.000227084900573275	cg02694863	3.32457163478494	3.6740023455005e-05	cg05916662	5.88219324364047	1.41559070609111e-05	cg05790989	2.73620475890562	0.00045345909493665	cg02475416	0.843722802085823	0.000484668157838715	cg06659169	1.09114860801957	5.72183142627216e-05	cg18892473	1.67586520997153	7.11749422648491e-05
328	cg24864831	-1.8848780614407	6.24126481604239e-05	cg26723259	3.24497417452575	0.000227084900573275	cg19104032	1.21020622084768	3.68451540297574e-05	cg22485413	2.37906886069076	1.41895980235324e-05	cg04354317	-1.71895506579046	0.00045345909493665	cg14815878	-2.44716975579621	0.000484668157838715	cg03378922	2.94402239272176	5.72183142627216e-05	cg22991379	-0.854446509012025	7.11749422648491e-05
329	cg11205589	-4.96068138669601	6.24684259368012e-05	cg22664550	1.4711263530781	0.000227084900573275	cg25760424	3.87173567217265	3.68451540297574e-05	cg08519345	-1.97231680325286	1.43005145648434e-05	cg01980735	1.65004557643342	0.000455770442920952	cg12633739	-1.33114648778755	0.000484668157838715	cg16773881	1.45829995180959	5.72183142627216e-05	cg26670485	1.01591367943904	7.11749422648491e-05
330	cg06725705	2.3631415463967	6.29428295775449e-05	cg15348733	-0.947091041312204	0.000227084900573275	cg02688710	1.93022337994003	3.68772549906872e-05	cg19527269	2.01685022825836	1.43005145648434e-05	cg10111648	2.94908726207241	0.000462880095517061	cg25938715	-1.4125548023226	0.000484668157838715	cg26587051	0.863155340113752	5.72183142627216e-05	cg19656942	-0.794790416874125	7.11749422648491e-05
331	cg27169379	-0.872886222413007	6.29428295775449e-05	cg23109323	-1.62220097648814	0.000227084900573275	cg15977331	0.83754569385235	3.68772549906872e-05	cg11882339	2.37922217540178	1.43728199223251e-05	cg12191152	-3.52137197392118	0.00046377717518465	cg02941120	-1.35269162763264	0.000484668157838715	cg01533082	1.22718852531613	5.72861019310268e-05	cg19979646	1.72740432612979	7.11749422648491e-05
332	cg01971547	6.41733630662131	6.32911482034788e-05	cg02240315	1.10988902413815	0.000227164353735718	cg14656127	3.12603335885265	3.68772549906872e-05	cg14754637	2.40936708563772	1.43728199223251e-05	cg26422134	-2.37123700855086	0.000477750249882423	cg10364459	-1.04102984723719	0.000484668157838715	cg19182048	1.39431776827696	5.7382550883246e-05	cg23903357	1.07609139826699	7.13008382909234e-05
333	cg22311458	3.056985298863	6.3582689815034e-05	cg16062856	-2.61775870594968	0.000228788436142837	cg09084462	3.23644836920076	3.68772549906872e-05	cg01168347	2.33341837894839	1.43728199223251e-05	cg14963666	-1.2222817287637	0.000481089612680851	cg07128245	-5.01976678281471	0.000484668157838715	cg06488666	1.06461147951051	5.7382550883246e-05	cg07602340	0.816809317136915	7.1340094733927e-05
334	cg23180534	5.29844242891452	6.3582689815034e-05	cg09197895	1.54061257417012	0.000228788436142837	cg26880777	-0.864112778495683	3.68772549906872e-05	cg12161192	1.35844803871425	1.43728199223251e-05	cg02197918	-2.64446518714224	0.000481089612680851	cg13508557	0.660812869164873	0.000484668157838715	cg26395331	1.13566468171092	5.7382550883246e-05	cg04029738	-1.23237217531251	7.1357371055852e-05
335	cg00385527	3.76632716465355	6.3582689815034e-05	cg02386244	1.46699786309457	0.000228788436142837	cg09945592	2.54454945605443	3.70527271276084e-05	cg09420119	-3.82638891790428	1.4446097468228e-05	cg06412935	-1.94700143747565	0.000481089612680851	cg14358879	-1.44854991616106	0.000486888767983042	cg11843760	1.65861594693026	5.7382550883246e-05	cg27486715	1.05482719656275	7.1357371055852e-05
336	cg04153092	4.80073699003811	6.3582689815034e-05	cg00408285	-1.28049738598238	0.000229562850213149	cg16730240	3.88804327285198	3.70827656345598e-05	cg24548276	1.50825639872618	1.4446097468228e-05	cg01907466	-1.18342215789811	0.000481089612680851	cg06199907	-0.989645548403546	0.000487479255246511	cg09692335	1.68149086832581	5.7382550883246e-05	cg08510264	1.09674823690636	7.1357371055852e-05
337	cg00139283	-2.21508316995796	6.3582689815034e-05	cg25472026	1.85134829468409	0.000229562850213149	cg08510718	-2.88663223341502	3.70827656345598e-05	cg10564492	3.00074188654259	1.46109946709418e-05	cg02804274	-1.66935703292739	0.000485940450444076	cg19414266	0.913703538745493	0.000492050813195928	cg07817988	-1.33363152559318	5.75622374552528e-05	cg10382410	-1.13207073866704	7.16549740598115e-05
338	cg27471192	2.32501485567537	6.3582689815034e-05	cg01928206	2.5277398232028	0.000231700547876309	cg06193258	2.69356994624555	3.70937302525964e-05	cg17767317	2.40728335027738	1.46869611154771e-05	cg09249081	2.25802952752788	0.000486728873753397	cg19768727	-1.29381021347959	0.000492299101772155	cg13428009	1.98986673404703	5.75622374552528e-05	cg25075147	0.858272005040278	7.16549740598115e-05
339	cg04904458	9.15463974473831	6.3582689815034e-05	cg22094802	3.14556681557362	0.000235161708734871	cg01265597	1.57804227695728	3.70937302525964e-05	cg12311175	3.64848137725862	1.47046384343833e-05	cg25754059	-1.1617548188284	0.000486728873753397	cg20448670	-1.21446355696629	0.000494856861172175	cg05058167	-5.03078899500789	5.75622374552528e-05	cg26188290	-0.962694526244632	7.16549740598115e-05
340	cg07804440	1.12806635147386	6.56414966336293e-05	cg06053447	-0.95413895332293	0.000235494028203381	cg14568830	7.19826096572053	3.70937302525964e-05	cg07410086	1.64642190285169	1.47046384343833e-05	cg15627939	-1.43404228960221	0.000487352858961626	cg25005279	-1.20128613408003	0.000495917996424802	cg12719510	0.967117277800865	5.75921723182227e-05	cg05766502	1.44438968986292	7.18007406667506e-05
341	cg27233058	2.3656371507691	6.56414966336293e-05	cg17746612	2.85686619019486	0.000238535834441327	cg05033729	2.61111403795536	3.71715862826761e-05	cg14221598	5.68598928417338	1.47046384343833e-05	cg03546712	-2.44921973671928	0.000488282202256617	cg18050899	-1.40941161846802	0.000501587092185315	cg05856371	2.75832144401552	5.80320294596419e-05	cg17277212	-0.812339094735572	7.2227971441795e-05
342	cg13678641	5.06565364568284	6.59692569082604e-05	cg03041027	1.33274265337257	0.000238535834441327	cg20387395	-1.12161388072531	3.71715862826761e-05	cg18109673	2.32099306594413	1.47146853582754e-05	cg08180229	-0.918801327056076	0.000490000585396442	cg17568255	-4.50066843722218	0.000501587092185315	cg08767027	0.944004867181492	5.81174126489939e-05	cg19837938	-0.680241245181694	7.27486520926185e-05
343	cg12285988	-1.54061436837561	6.59692569082604e-05	cg04153092	4.91825465779515	0.000238535834441327	cg12396054	1.82360064982395	3.71715862826761e-05	cg21012383	3.2292473776982	1.47146853582754e-05	cg05343755	1.6364397460183	0.000491023726325407	cg03952488	1.19671878872873	0.000501587092185315	cg25917459	0.915036894930388	5.81174126489939e-05	cg17975423	1.00735068105166	7.28239547448478e-05
344	cg14215748	2.60566027239638	6.59692569082604e-05	cg04045419	2.00762174961648	0.000238535834441327	cg04808200	4.75931583105054	3.75162782012293e-05	cg06842781	2.04581090089961	1.47349402735116e-05	cg12529432	2.79666238062651	0.000491023726325407	cg22071820	-1.00975490845947	0.000504745004149337	cg05878887	1.53890258387309	5.81364499380538e-05	cg07990556	-1.44517093854803	7.33061557542003e-05
345	cg00204972	-3.06128757009406	6.59692569082604e-05	cg19910610	1.84767326056708	0.000238535834441327	cg04208100	2.81891843898618	3.75840817309529e-05	cg00499819	1.81424002720615	1.48534049862484e-05	cg08363596	-1.11426534320835	0.000491023726325407	cg03436178	-0.920685389000078	0.000504745004149337	cg09226756	0.934454768846696	5.82297783196667e-05	cg06567826	0.882807943256296	7.33061557542003e-05
346	cg11165241	-1.80209749080075	6.59692569082604e-05	cg24915503	6.0083776985641	0.000238535834441327	cg08439901	1.66188448808516	3.76453933609868e-05	cg04355791	3.07538428757168	1.48534049862484e-05	cg23573087	-2.37129400705522	0.000491023726325407	cg09644451	1.17011209499416	0.000505109004521593	cg10574851	1.32161357597337	5.83577470842151e-05	cg17343068	-1.02399979394755	7.33061557542003e-05
347	cg14449789	2.21184808626527	6.59692569082604e-05	cg25774571	-2.02871343362611	0.000238535834441327	cg25638984	2.42707374334748	3.76453933609868e-05	cg01566527	1.6187526530664	1.49380154903714e-05	cg21753200	-2.86009307637256	0.000491023726325407	cg13453589	3.20076932323229	0.000505109004521593	cg12308865	1.21205707963873	5.83577470842151e-05	cg01933487	1.22080454023563	7.36245937065839e-05
348	cg26254453	4.9266234570184	6.69414368867632e-05	cg05360176	1.92048628139112	0.000238535834441327	cg08477205	2.33260721554736	3.7735942880662e-05	cg09685705	2.10777829287503	1.50854612766005e-05	cg10007372	-1.46087312559493	0.000494534128709045	cg06370301	0.988067024355321	0.000505109004521593	cg20516845	1.38338777150049	5.84204750558431e-05	cg14912723	0.935686341867506	7.36245937065839e-05
349	cg01267270	-0.66008265128965	6.70087091664798e-05	cg13695078	1.91220130502877	0.000238535834441327	cg15649852	-1.03025808136641	3.7735942880662e-05	cg05940946	2.31075958828943	1.51914756542651e-05	cg17958180	-1.44667066642634	0.000494534128709045	cg22550075	0.848847583544059	0.000507388335567212	cg23408891	1.65155649276719	5.84204750558431e-05	cg02809263	1.01608281500835	7.36245937065839e-05
350	cg26458617	-2.16156548886133	6.70087091664798e-05	cg13443284	-1.61581701460534	0.000238535834441327	cg21383720	0.844535145292303	3.78553490932259e-05	cg12442015	1.4076053681949	1.51914756542651e-05	cg07639697	-1.59663019960197	0.000494534128709045	cg15372476	1.16336120411733	0.000507388335567212	cg18026626	1.0127150186429	5.8728598511866e-05	cg05115106	-0.996220050427035	7.37104650698336e-05
351	cg08110559	2.20681276988549	6.70087091664798e-05	cg06386929	2.6459245782202	0.000238535834441327	cg00200164	-2.98427890134661	3.79995556816742e-05	cg12346266	3.04948011976573	1.51914756542651e-05	cg06611421	-1.4515816939787	0.000494534128709045	cg19008088	2.22071113361389	0.000515265340312342	cg18260424	1.45430695359072	5.89435430173306e-05	cg25563067	0.953505701485937	7.37104650698336e-05
352	cg03402805	1.34758334609736	6.71390963371048e-05	cg11233593	-0.884370322255709	0.000238535834441327	cg12484325	-1.1480466479159	3.81077367019131e-05	cg17532779	1.57176587198219	1.51914756542651e-05	cg13668652	-2.20785606279275	0.000495182092590441	cg27568860	1.12321787765314	0.000523886273245762	cg02848331	1.25302989680247	5.93882670769564e-05	cg27304738	-1.09810763115859	7.38288336345265e-05
353	cg12602339	3.70565926291393	6.73245654296294e-05	cg03402805	1.38541870558707	0.000238535834441327	cg08094602	5.593794684281	3.81077367019131e-05	cg27307829	2.10906018000809	1.5328220323859e-05	cg06998145	-1.73118196803385	0.000495182092590441	cg23232615	0.998937988052496	0.000523886273245762	cg27261641	1.93655059899683	5.95608626163641e-05	cg12517452	1.24813297001352	7.38288336345265e-05
354	cg25616123	1.9673041626616	6.73245654296294e-05	cg20387395	-1.1155696557204	0.000251660596783271	cg16169732	-0.8962894706302	3.82910766979892e-05	cg03165383	3.31942859152393	1.53356155190438e-05	cg09099125	5.30947234650194	0.000499587193364917	cg27353308	-0.828190573067789	0.000523886273245762	cg16400488	1.12733034877145	5.97214704604156e-05	cg16139199	0.932086600829617	7.38288336345265e-05
355	cg01919189	2.44307121671356	6.73245654296294e-05	cg25160036	1.46455594828956	0.000251660596783271	cg15284082	2.28027719761524	3.86301808748196e-05	cg10061107	1.67873192143044	1.53356155190438e-05	cg13514324	-1.31439054493019	0.000499587193364917	cg16791721	1.22638446623554	0.000523886273245762	cg20603424	1.14739373196096	6.01080630994088e-05	cg20471691	-0.815350712185996	7.38372877646435e-05
356	cg12233463	3.46914279589924	6.74757223548263e-05	cg25393347	1.42617696490046	0.000251660596783271	cg13324646	-2.41532313757607	3.91400804040045e-05	cg02125600	1.74982400852909	1.53576451211702e-05	cg05439186	-2.00529092416075	0.000499943937520539	cg03138091	1.06568702485732	0.000526017741242227	cg23275958	-1.58917791958913	6.01080630994088e-05	cg06915722	0.979051372176929	7.3908916411918e-05
357	cg16176432	2.22390208146699	6.74757223548263e-05	cg04752995	2.29803450456936	0.000251660596783271	cg21696316	2.66334521078042	3.93042541822579e-05	cg09036505	1.97715139493265	1.54082561411002e-05	cg23103497	-2.78088038556078	0.000499943937520539	cg19819529	-1.37949129782834	0.000526017741242227	cg11419575	1.11104755082821	6.01080630994088e-05	cg00917741	1.44455157648495	7.3908916411918e-05
358	cg03008727	2.90151495575764	6.87104883089698e-05	cg12229081	1.83568847083946	0.000251660596783271	cg16615348	2.30535100215512	3.93042541822579e-05	cg02524950	3.33286158650676	1.54082561411002e-05	cg15890000	1.60625167602554	0.000499943937520539	cg15272186	-0.92415401539645	0.000526405556978205	cg00350158	2.12978977314401	6.01080630994088e-05	cg17680150	-1.96872688271776	7.3908916411918e-05
359	cg10516159	4.51714650612282	6.87104883089698e-05	cg21004032	3.42347694501835	0.000251660596783271	cg08543703	2.82353952909229	3.9760062017499e-05	cg12788941	2.05938737749016	1.54882205632826e-05	cg13935558	1.32143470969197	0.000502469947689131	cg02582320	-1.09978370347632	0.000526405556978205	cg00660608	1.20764258534371	6.01080630994088e-05	cg10818386	1.15869692571931	7.41216166807135e-05
360	cg15528793	2.91090794960775	6.87104883089698e-05	cg23952566	2.234986828131	0.000251660596783271	cg00562731	1.1851254877784	3.9801274587804e-05	cg05062896	4.98704190098158	1.55769864456897e-05	cg19407391	-1.040256841946	0.000512525514731943	cg22860409	-2.01287345977306	0.000526405556978205	cg07993036	1.27691204359651	6.01080630994088e-05	cg00109780	0.513056153554899	7.43669515931242e-05
361	cg01368075	-1.66654708829667	6.87104883089698e-05	cg22646311	6.13919115487725	0.000251660596783271	cg20711383	2.00267192394363	3.98569266129934e-05	cg18078658	2.29882763302212	1.55844314984812e-05	cg09017673	-0.883713183185095	0.000517277135240707	cg11727508	-1.28137475216669	0.000526405556978205	cg19367388	1.50062283648893	6.01080630994088e-05	cg26755928	0.771615114467929	7.4523239461022e-05
362	cg12788941	1.75057690090568	6.87523768579601e-05	cg06083525	0.952894050387799	0.000251660596783271	cg05514299	1.90179617630774	3.98569266129934e-05	cg06764972	2.88732690393475	1.55844314984812e-05	cg09306186	-0.87594919137386	0.000520074809302699	cg22626587	-1.76589350302322	0.000526405556978205	cg23234434	-6.93122955570775	6.02921773912189e-05	cg07372974	0.916309182609433	7.50331908952231e-05
363	cg05493265	2.27649915109208	6.87891951460425e-05	cg09087462	1.690134804505	0.000252189924269706	cg03567603	3.98743695415409	3.98569266129934e-05	cg23780961	1.48861314524424	1.55844314984812e-05	cg14793491	-1.68462940240498	0.000520981506339452	cg04255616	0.962417488662605	0.000526421575513731	cg15513163	0.991261113499319	6.07281481312637e-05	cg12840818	0.99582663267958	7.54700562602789e-05
364	cg23950044	2.00203133311794	6.90156001381445e-05	cg02071398	1.55026192773921	0.000252189924269706	cg06940574	-2.08119529838884	3.99474341988556e-05	cg08176609	1.18765025209213	1.5692767228687e-05	cg16384073	1.90792766669184	0.000522153299201201	cg01762827	0.919769580745557	0.000527306948555987	cg23853416	1.20426446579999	6.08482441300733e-05	cg03325633	1.252701666763	7.54700562602789e-05
365	cg14882842	3.34137485811891	6.92479141008675e-05	cg05139571	-1.46629993138575	0.000252189924269706	cg07515565	-1.32199786437455	3.99474341988556e-05	cg08636040	1.89612515440854	1.57594624449826e-05	cg22782283	-1.50064291584519	0.000523434431744175	cg07656646	-1.35697231193705	0.000527306948555987	cg01794596	2.50915555007	6.10987031150354e-05	cg21003581	0.869162650540638	7.54700562602789e-05
366	cg14221598	4.80601359507298	6.92479141008675e-05	cg01084581	1.24056473186969	0.000252995240514223	cg26738916	4.65142407590542	3.99474341988556e-05	cg23385200	6.82813318212115	1.57594624449826e-05	cg18591973	-2.35120946631771	0.000530519793035431	cg17850055	-0.664481361957248	0.000527306948555987	cg14893267	0.920947191324725	6.10987031150354e-05	cg17431860	1.0779404742849	7.54775050071456e-05
367	cg26091181	2.33210923286811	7.00325734115581e-05	cg02064831	-1.00660286576823	0.000252995240514223	cg19271384	6.16236074893918	3.99474341988556e-05	cg13834398	1.60509959184057	1.57594624449826e-05	cg19008222	-2.08649123263934	0.000540806963968249	cg08845439	1.06571331916718	0.000527306948555987	cg14951643	1.6339055505154	6.10987031150354e-05	cg09157144	0.761158999551118	7.54775050071456e-05
368	cg23275463	3.97050544529281	7.00325734115581e-05	cg20382995	2.14220174892535	0.000253371132592478	cg01425186	4.28551951590276	3.99474341988556e-05	cg15379412	2.64207692488592	1.57594624449826e-05	cg07972946	-0.601708103342612	0.000543457933992836	cg24520479	0.923965097457597	0.000527306948555987	cg14604519	1.49037881960895	6.10987031150354e-05	cg00177013	0.758194813939761	7.6098693617955e-05
369	cg05879919	1.41980367638151	7.05770791116716e-05	cg12623375	1.21212673394474	0.000257946860682818	cg21853533	1.24797295548116	4.00444983340831e-05	cg03954587	4.73881696225568	1.57594624449826e-05	cg04990695	-1.78912990418882	0.000548782268114768	cg23062712	1.1106445159644	0.000528266699313911	cg08479916	1.47590135210304	6.10987031150354e-05	cg22044028	1.19698173740771	7.63719989426351e-05
370	cg09971846	-1.98674729306722	7.05770791116716e-05	cg04525943	1.36012746227711	0.000258329793730687	cg19045002	-1.75963484339513	4.03189629502484e-05	cg26571793	6.76769890847603	1.57594624449826e-05	cg00995040	-1.59625510870694	0.000548782268114768	cg01399068	0.78882573053528	0.000529550689879666	cg27021981	1.90097109407557	6.10995337174251e-05	cg20818847	-0.8389615051956	7.66953007562478e-05
371	cg08168306	1.09449243058432	7.13039604457041e-05	cg27374686	-2.71447289916837	0.000258786506805334	cg00987534	0.716584021376375	4.03669914921315e-05	cg15355318	2.23319311152992	1.57594624449826e-05	cg12225651	-1.11592527969315	0.000548782268114768	cg24606773	1.58406477048729	0.000529550689879666	cg15059257	1.57547199011869	6.10995337174251e-05	cg25456310	1.21581230199426	7.66953007562478e-05
372	cg07604251	1.65878280610954	7.14296183821684e-05	cg25719393	-1.30023584251958	0.000260258823543886	cg20235051	2.18403716242202	4.03669914921315e-05	cg04068497	4.17935352050595	1.57594624449826e-05	cg07381692	-1.24506448237641	0.000548782268114768	cg24991609	4.28047359064703	0.000529550689879666	cg14689456	-2.65099184096302	6.10995337174251e-05	cg25704407	-0.849659973114613	7.66953007562478e-05
373	cg03754700	-3.72194158916522	7.15605626593078e-05	cg21232129	1.21144473110248	0.000261063185914998	cg14537639	6.04304790172934	4.11693802110428e-05	cg19791605	2.78302275085033	1.5790646270352e-05	cg13324630	1.52292063217062	0.000548782268114768	cg16707262	-1.72658771295578	0.000529550689879666	cg17652291	0.786589901694278	6.10995337174251e-05	cg12987041	-0.692886582464938	7.69269577594987e-05
374	cg26777268	-1.81806486646797	7.16119454961453e-05	cg02012383	-1.39908671632027	0.000264223740393233	cg11554489	2.27811141016514	4.13325293081606e-05	cg07141033	1.48950824201564	1.58141794270638e-05	cg11663302	1.19257259536671	0.000548782268114768	cg21612878	2.01186318255282	0.000529550689879666	cg23021833	1.25711243889219	6.11174578426717e-05	cg00696901	0.974851855853707	7.73298649060563e-05
375	cg13822491	-2.45678146366276	7.16119454961453e-05	cg15083176	2.47503302977508	0.00026491340149268	cg00562604	3.17461090241503	4.1914644307004e-05	cg26958486	2.55318952466388	1.58141794270638e-05	cg10725067	-1.67134616671174	0.000548782268114768	cg21308336	-0.692173455120662	0.000529550689879666	cg23324755	3.04261283743705	6.17425575524326e-05	cg04796818	0.978610258837715	7.74668006057539e-05
376	cg11557530	5.26728792322851	7.16119454961453e-05	cg11143310	1.60443786141109	0.000265129965618535	cg10650290	2.68165013593447	4.19194448131577e-05	cg12623375	1.38746757223111	1.58141794270638e-05	cg27251814	3.02836539770853	0.000548782268114768	cg01441798	1.11742721861527	0.000529550689879666	cg13456653	0.844061366434728	6.18720362661874e-05	cg09702779	0.914673976427515	7.74668006057539e-05
377	cg24705442	2.57885990547602	7.18738573252869e-05	cg17560832	1.59968967821897	0.000265583346349469	cg24375895	1.42679262234377	4.19194448131577e-05	cg03597143	2.21677331189589	1.58141794270638e-05	cg17053267	-2.34606239582326	0.000548782268114768	cg22748944	0.919794857078277	0.000529550689879666	cg08220793	1.18169467885143	6.22135125238235e-05	cg01586952	0.774233898873729	7.74668006057539e-05
378	cg12484325	-1.10913908653489	7.23925499581472e-05	cg18506679	-1.78872301657837	0.000267147434617157	cg05364508	3.56162361250092	4.19194448131577e-05	cg05094833	2.23269182002839	1.58141794270638e-05	cg12678006	-1.77131664281765	0.000548782268114768	cg21114126	1.19587720168405	0.000530547520213842	cg06027433	1.69143839089557	6.23195622425011e-05	cg16360432	0.932921291285175	7.74668006057539e-05
379	cg22094802	3.02819143497491	7.26078464247559e-05	cg07063572	-1.95344837586391	0.00026992891642381	cg14985635	3.69789305792066	4.19194448131577e-05	cg21837372	1.82504319325408	1.58141794270638e-05	cg04579967	-1.08203357797448	0.000551452889188099	cg18913869	-1.93225193142498	0.00053512946286674	cg18825927	-5.36815457133034	6.23195622425011e-05	cg01284033	0.835918115274574	7.74668006057539e-05
380	cg09130381	1.48481713580545	7.26078464247559e-05	cg12590791	-0.654587732166501	0.00026992891642381	cg03688245	1.9978359752062	4.19194448131577e-05	cg27479400	1.17599048542367	1.58141794270638e-05	cg00328418	-1.40805055334216	0.000551452889188099	cg13165472	0.970554807502485	0.000536752572724904	cg16317441	1.96054304320007	6.24588263294429e-05	cg25457391	-0.868346716316103	7.74668006057539e-05
381	cg01014976	-0.872202717081635	7.26078464247559e-05	cg05896283	-1.64793283437047	0.00026992891642381	cg22575879	-1.35742831534984	4.19451001895813e-05	cg02917972	1.28658927157936	1.58148830184535e-05	cg02064516	-1.94578490610219	0.000551452889188099	cg13009457	1.69993513317225	0.000537529807296817	cg01865824	0.903388527025969	6.24588263294429e-05	cg04529955	1.5777398091094	7.74668006057539e-05
382	cg23823143	-2.4088020283118	7.26078464247559e-05	cg14528273	-1.68145089752315	0.000271198288213328	cg21457692	2.2203776207655	4.19451001895813e-05	cg02682988	3.9743757520469	1.59783004765714e-05	cg20281264	-2.32254225320829	0.000551452889188099	cg10955910	-0.914368228129248	0.00053760351825825	cg12525224	1.13722902092766	6.27947800721529e-05	cg00425708	0.857085601103771	7.74668006057539e-05
383	cg08401557	-2.64861500484865	7.26078464247559e-05	cg16734612	2.09514581971435	0.000272105802549868	cg14664464	1.77309504771162	4.19451001895813e-05	cg13480042	1.65163771248622	1.60244153106931e-05	cg09243037	2.86544224466391	0.000551452889188099	cg09170051	-4.20281163096509	0.00054030786214969	cg00293245	1.37783052095218	6.31239688473699e-05	cg12069553	1.15490046031677	7.78814419613242e-05
384	cg11568095	3.14328525912654	7.29248780655485e-05	cg23704111	2.26584430626126	0.000272105802549868	cg10585698	-0.905487467095848	4.21784801106001e-05	cg11375079	1.09011836476994	1.60852278602566e-05	cg00751155	-1.97353922358057	0.000551452889188099	cg15773482	0.956851890147343	0.000541784810898131	cg01560423	1.25541280366655	6.40572002137835e-05	cg24270244	1.40803356195275	7.81818938250976e-05
385	cg23714547	-3.4022257476572	7.37327033126377e-05	cg24403578	2.5703809578726	0.000272105802549868	cg22471742	2.05521834250735	4.25516551238376e-05	cg16258503	3.20517112431812	1.60852278602566e-05	cg14756271	1.96711295940026	0.000551452889188099	cg02893490	-0.834456567690588	0.000542884627448019	cg19353425	1.0262833032893	6.4221356629432e-05	cg01962650	0.902948135770808	7.84015059603005e-05
386	cg17598999	-0.630350938305847	7.48016778521025e-05	cg08245096	-1.00503023008871	0.000277830753540565	cg13695078	1.89219504546917	4.28481130608924e-05	cg14837683	5.12689716101472	1.62088041832034e-05	cg16451879	-1.22443007384438	0.000558483090414463	cg08355537	0.970876666706891	0.000546854486935565	cg23846459	1.33946987772924	6.4221356629432e-05	cg03860054	-1.05004987949287	7.84015059603005e-05
387	cg01253826	2.84699743356835	7.48016778521025e-05	cg26830834	1.13408585151072	0.000277830753540565	cg16799583	0.849328876612436	4.29154684656583e-05	cg11237535	4.13665685793014	1.62088041832034e-05	cg20569955	-1.46510633105617	0.000560887476169413	cg23287017	-1.04116630052985	0.000546854486935565	cg00177013	0.852413444467389	6.4221356629432e-05	cg17006772	-1.08154281135985	7.92645864635423e-05
388	cg13214005	-1.68811401892222	7.48016778521025e-05	cg20216073	1.82133751151485	0.000277830753540565	cg16370297	1.61375356920218	4.29154684656583e-05	cg17937420	6.12468829266073	1.62088041832034e-05	cg01602040	-1.36598510937797	0.000560887476169413	cg15548686	-2.22441189970785	0.000546854486935565	cg06077359	1.70494594183755	6.4221356629432e-05	cg04241305	0.8591058392414	7.92645864635423e-05
389	cg24915503	5.78067667213279	7.49310025685263e-05	cg16320339	1.54549677353574	0.000277830753540565	cg00970057	-2.60110490145416	4.29154684656583e-05	cg27630512	4.31221070059124	1.62088041832034e-05	cg18844589	1.49747056430387	0.000561174182173226	cg02622026	3.37381219824738	0.000546854486935565	cg12422992	1.02965750719631	6.4221356629432e-05	cg13751265	-0.799910717447553	7.98921042139021e-05
390	cg02080909	-1.25787328645796	7.49310025685263e-05	cg26478596	-1.66741742332629	0.000278606609732073	cg23235291	2.74191789406289	4.38991762131866e-05	cg14952389	1.60143877568004	1.62491992562345e-05	cg23424158	-1.32140889785084	0.000561174182173226	cg14072930	1.02886050440285	0.000546854486935565	cg25694156	1.15153049806657	6.4221356629432e-05	cg16312514	-0.7341371967585	8.01112102258746e-05
391	cg12831148	-1.4308503815273	7.55268449845042e-05	cg06174454	-1.68883134278163	0.000280374443233245	cg12602532	4.11840695646092	4.4067417335567e-05	cg25252965	2.97163267127531	1.62960620974327e-05	cg18084450	-1.76677429069852	0.000561174182173226	cg20375844	1.02112721364643	0.000546854486935565	cg01656770	1.0790522313398	6.4350930072947e-05	cg07621610	0.823820159284638	8.06876733177372e-05
392	cg10585698	-0.879214990503122	7.57087918385613e-05	cg02454210	1.74290251776326	0.000280739145495903	cg11319760	-1.57006711252388	4.41506074848363e-05	cg11512542	2.04138386769595	1.63073465652483e-05	cg01415664	-1.18241945303453	0.000561174182173226	cg13153307	-0.645515489044266	0.00054839000629919	cg25134345	1.33907329739108	6.4350930072947e-05	cg27294719	1.73975476453471	8.06876733177372e-05
393	cg00480115	2.46313511813211	7.58471884996627e-05	cg01460957	1.73773146285147	0.000282824448186469	cg00016778	2.01005917226043	4.42474725785791e-05	cg21605452	2.2500520843851	1.63073465652483e-05	cg18708106	-1.01282473241031	0.000565978207082746	cg23473285	-5.49118900726173	0.00054839000629919	cg03199721	1.1475486261793	6.4350930072947e-05	cg01499736	0.747190424781638	8.0936184017274e-05
394	cg05364508	3.45294833852013	7.62543894125299e-05	cg27372148	1.54377545364742	0.000282824448186469	cg26368490	-2.82240272933389	4.42526100542762e-05	cg05307908	1.55957820720278	1.63243464201814e-05	cg25788533	-1.82334959161564	0.00058188820538675	cg13832622	1.08008729812619	0.000548787885962082	cg11538848	-2.19804972783015	6.43784180205297e-05	cg13613853	1.10620345714599	8.0936184017274e-05
395	cg14304364	1.0214495632829	7.64901909906712e-05	cg06266666	3.79550597597135	0.000282824448186469	cg20206224	2.44776620151003	4.42526100542762e-05	cg25341275	1.72465485793768	1.63552166477126e-05	cg13367936	-1.67389918695445	0.000583215160616047	cg14950698	-0.858316722091764	0.000549441612099772	cg22146484	0.882103026148713	6.45750323406752e-05	cg00155609	0.862425082767298	8.1098164901583e-05
396	cg12407748	2.03247255526706	7.73006723918737e-05	cg24596008	-1.66033359103279	0.000282824448186469	cg03528881	1.6742455573511	4.46465372746051e-05	cg24815828	3.73859632091398	1.63552166477126e-05	cg10684309	-1.18573687046053	0.000584420273991092	cg20152415	-1.95681197096157	0.000552194041401126	cg02515553	-0.830681939261341	6.51511120929084e-05	cg03729853	0.910006731683528	8.17207180792574e-05
397	cg27109614	1.68627638167641	7.760933008492e-05	cg26334558	-2.21446382397043	0.000282824448186469	cg21820436	1.34816153486222	4.47645475616177e-05	cg02553589	1.85475247069585	1.63552166477126e-05	cg08712068	-0.814263762359513	0.000584420273991092	cg18670770	2.41028747321078	0.000553876881995895	cg15731816	0.58036826501587	6.51511120929084e-05	cg05694406	1.59605414694402	8.19077673243542e-05
398	cg07722517	2.28532456657251	7.79777492315109e-05	cg01274995	2.17786563749655	0.000282824448186469	cg06431702	1.3356550696576	4.47645475616177e-05	cg12535280	1.7468521639814	1.63552166477126e-05	cg09562980	1.97073516138603	0.000586193542851046	cg09204067	0.882044166067998	0.000563158810553268	cg21847584	1.52229439204336	6.51511120929084e-05	cg18679830	0.950088190447639	8.20809988787204e-05
399	cg26530604	-1.64349871109229	7.90030563175938e-05	cg09821393	-2.81023808046766	0.000286573729883451	cg13860785	-1.79357582740231	4.54844539054199e-05	cg02757485	1.79518088394495	1.64409277564468e-05	cg00113883	-0.95091099500417	0.000586193542851046	cg03400056	4.22142459387097	0.000563158810553268	cg00287831	1.00597700007784	6.52331583909667e-05	cg01730668	-0.984888651920954	8.33315917827352e-05
400	cg24227264	4.88038159700001	7.91719291309342e-05	cg21273013	1.27926775265235	0.000286736746248634	cg02407224	3.23296401203801	4.54844539054199e-05	cg01971547	7.42783168645705	1.64635828939913e-05	cg00690093	-2.42945400511885	0.000588969533521873	cg25678491	1.00886010687449	0.000563158810553268	cg23226831	2.79466044435967	6.52331583909667e-05	cg18735798	0.955955378148595	8.43019708060393e-05
401	cg14954310	-2.74955318037438	7.92106163186038e-05	cg00709728	1.6060385795449	0.000287812664499729	cg18880544	2.16532681970443	4.5935685395472e-05	cg14976592	2.89156134585403	1.64635828939913e-05	cg01483681	-1.34831909529806	0.00059028554370983	cg16540829	-1.70384132389144	0.000563158810553268	cg07915528	-7.27334397016831	6.53549873278873e-05	cg20149871	1.11508140420592	8.48777888647341e-05
402	cg05613772	2.35289286541037	7.97920367282362e-05	cg11360728	-2.41367209906782	0.000287812664499729	cg26832832	3.33756025489576	4.62512827203735e-05	cg21720051	1.89847072102976	1.64635828939913e-05	cg22870092	2.26885415758286	0.00060893465190577	cg23534399	0.793326102707684	0.000563158810553268	cg17993772	1.54445374411029	6.53549873278873e-05	cg00775939	-1.15665065418968	8.48777888647341e-05
403	cg25712398	2.31201750980333	7.97920367282362e-05	cg12081910	1.51088144786287	0.000289845661738229	cg00049286	1.56706614527212	4.66687906272179e-05	cg11420761	4.78089670022928	1.65541073905962e-05	cg17850111	2.62170554911485	0.000611471525000793	cg11452248	-1.78456021799462	0.000567603148925631	cg08124860	1.20435506098788	6.53825390302847e-05	cg15827295	1.36941763591936	8.54122325683044e-05
404	cg06159479	-2.80848201039634	7.97920367282362e-05	cg04008201	-1.6876250809376	0.000289845661738229	cg06643622	4.44252891969356	4.69804076852059e-05	cg22264616	2.29969513959592	1.66388894674957e-05	cg07707498	-3.39678736105352	0.000612421919413039	cg17122837	-2.60440097814358	0.000568116393933056	cg19613930	2.90733466634241	6.53825390302847e-05	cg18604888	0.815224728492759	8.59293838575005e-05
405	cg18944952	1.87935494891093	7.98720735711218e-05	cg01775098	2.07140320132897	0.000290648511915498	cg25664353	2.59272717717322	4.76793581943703e-05	cg06677660	1.55911552931455	1.6699668360194e-05	cg27491228	-1.96416153970568	0.000612948375370826	cg10657950	-1.26817588512043	0.000568444563958987	cg08910551	1.90167440325659	6.56826481706334e-05	cg27631794	1.09641597918156	8.63183552296928e-05
406	cg16580616	-1.6007414677006	8.04988840032794e-05	cg07888926	1.7260735535946	0.000293831128353265	cg18192945	1.62478188956706	4.79616322158446e-05	cg03976842	1.43144382471722	1.6699668360194e-05	cg14333068	-0.697301828292507	0.000612948375370826	cg02368469	-0.632943737970671	0.000568962763680177	cg20884011	1.77855614970756	6.56826481706334e-05	cg14028671	-0.684754989311101	8.63183552296928e-05
407	cg04618443	-3.06723993934291	8.04988840032794e-05	cg13077340	1.33291079639328	0.000294196349425866	cg03752741	3.62922105729122	4.79616322158446e-05	cg22371859	1.03746584154065	1.6699668360194e-05	cg19647335	-1.82138598401266	0.000613254678406415	cg21527922	1.63619905655415	0.000568962763680177	cg08263040	1.37996788321424	6.57798370616e-05	cg06751612	-0.886381627421568	8.64250836082e-05
408	cg02169333	1.6234960880867	8.04988840032794e-05	cg12552261	-1.7973094508517	0.000297753457652023	cg01168028	-1.34153981305978	4.8043029985475e-05	cg07655338	1.22241207919238	1.6800384206148e-05	cg01540664	-1.77323284452247	0.000615984853296731	cg20994490	1.11947003830117	0.000578158033918283	cg08150708	1.10555889059854	6.59433665654581e-05	cg19571211	0.862852286160738	8.64577890755347e-05
409	cg02287105	-1.4278111874969	8.04988840032794e-05	cg11237535	3.57486821861827	0.000297753457652023	cg18574476	1.86321936588974	4.8043029985475e-05	cg07888926	1.98590229996628	1.68537996357745e-05	cg19659215	-2.36974441213607	0.000615984853296731	cg09081517	-1.27806013974055	0.000579005983577306	cg00231920	1.16145550739289	6.62328634523963e-05	cg24062472	0.713164432525374	8.64577890755347e-05
410	cg08940674	12.7221296764582	8.04988840032794e-05	cg04598479	1.24028956364265	0.000297753457652023	cg07861603	-1.16067333010532	4.8043029985475e-05	cg03920369	6.55765671606467	1.68880064430493e-05	cg23233281	5.63517751201416	0.000620084946201819	cg07836226	3.75045573893147	0.000579005983577306	cg07664312	-0.680308033910537	6.64552167330146e-05	cg12018042	0.785279366878397	8.64577890755347e-05
411	cg19907782	3.10027358098779	8.1126238043273e-05	cg00328972	3.31468591474563	0.000297753457652023	cg11420761	4.14490875691289	4.8043029985475e-05	cg07578168	2.88168678241251	1.69413087946289e-05	cg03320508	-1.18495793400547	0.000629799204692164	cg10349879	1.71569988081424	0.000579005983577306	cg03220797	1.66962725288034	6.68854181006652e-05	cg01119912	-0.887556938606244	8.64591235461496e-05
412	cg06823965	-1.15117200050517	8.22472012232797e-05	cg06366213	-5.76655906740737	0.000297753457652023	cg06823965	-1.18205821163281	4.8043029985475e-05	cg25331250	9.34551254274968	1.69565619166488e-05	cg17585880	0.6754858645594	0.000629799204692164	cg18498537	1.00571383182986	0.000579005983577306	cg18289844	1.30281776021019	6.70754319416128e-05	cg08092258	-1.2294449934607	8.65321917912734e-05
413	cg07197526	-3.20543643909751	8.22472012232797e-05	cg00434535	3.33292767997848	0.000297753457652023	cg01112249	5.12531545967079	4.81692936630136e-05	cg22483919	1.25216908173085	1.69565619166488e-05	cg20090633	2.37975238727914	0.000640709732177995	cg20361427	-1.03154312343975	0.000579005983577306	cg24132021	1.43552719710027	6.70994441374275e-05	cg22911074	0.74941161816364	8.65321917912734e-05
414	cg18126312	1.23343656324209	8.22472012232797e-05	cg22452837	1.54331634779242	0.000297753457652023	cg08935243	2.1632418767736	4.81692936630136e-05	cg23981905	1.83561299934746	1.69565619166488e-05	cg14283569	-1.37607026168707	0.000642539091942956	cg21425766	-0.866910483291346	0.000579005983577306	cg08158076	1.09594990911807	6.73587273676903e-05	cg27267198	-0.935153660704397	8.65321917912734e-05
415	cg26279152	2.68620532635072	8.22472012232797e-05	cg26504749	1.64165819780611	0.000297753457652023	cg07729130	-1.85759303334806	4.81692936630136e-05	cg01417281	1.47620583036025	1.69565619166488e-05	cg04781240	3.05116844225893	0.000642539091942956	cg19259125	-1.50129149307313	0.000579005983577306	cg04180481	2.0170370947328	6.73587273676903e-05	cg08769844	1.85011208882096	8.65321917912734e-05
416	cg06249499	1.29895225938904	8.22472012232797e-05	cg16455945	4.36586500069664	0.000301454543390602	cg01233736	3.29368005221966	4.85915948319399e-05	cg09656239	3.32792155810247	1.70897879710221e-05	cg01506293	-0.621417105285849	0.000642539091942956	cg18662644	-1.29871497394045	0.000579005983577306	cg21655083	-1.05571380911018	6.75337671179215e-05	cg16850917	-1.34779284811798	8.65321917912734e-05
417	cg12437474	-3.80680445082311	8.22472012232797e-05	cg12311175	3.11575413293034	0.000301454543390602	cg23385200	5.87331164034788	4.85915948319399e-05	cg21607700	6.57269413747959	1.71147693910547e-05	cg15011209	-1.60371479235589	0.000642539091942956	cg02444664	-1.47155448309226	0.000579005983577306	cg20236484	1.13506514979795	6.75337671179215e-05	cg14202825	1.09484070611539	8.65321917912734e-05
418	cg04317543	2.26080108554985	8.22472012232797e-05	cg26524446	-2.47127491752014	0.00030558012780688	cg12443119	2.0448161933573	4.91377287921587e-05	cg00936589	1.15270456341456	1.71147693910547e-05	cg24809270	-1.23881196297993	0.000642539091942956	cg17990771	1.22609503147093	0.000579005983577306	cg17393296	1.68857899227309	6.75337671179215e-05	cg00698584	1.21346560212532	8.65321917912734e-05
419	cg25353026	3.04060672302905	8.22472012232797e-05	cg00117624	6.14515966134054	0.00030558012780688	cg12903648	1.78449796387957	4.93885286902125e-05	cg22625548	2.2022775545014	1.71147693910547e-05	cg19685404	-1.76911398323144	0.000642539091942956	cg18106397	0.954743359888079	0.000579005983577306	cg14355889	0.737672962280204	6.75337671179215e-05	cg22957201	0.847510374971887	8.65321917912734e-05
420	cg01408342	5.03657107592896	8.26481891292792e-05	cg27169379	-0.872584748912008	0.00030558012780688	cg02485092	1.43709272502216	4.96578627728314e-05	cg18732731	3.55641194715053	1.71147693910547e-05	cg10385986	-1.23488513509544	0.000642539091942956	cg09818732	0.943446270960262	0.000579005983577306	cg03583524	1.26710508062498	6.75337671179215e-05	cg08845439	1.03839892699786	8.65321917912734e-05
421	cg15522728	4.65612720328468	8.30981298997866e-05	cg24124398	1.36147716847632	0.00030558012780688	cg26342256	2.46963696617825	4.96578627728314e-05	cg04492040	1.9791920988679	1.71147693910547e-05	cg20336013	2.63032630103054	0.000643248031169908	cg01879757	1.53003352679793	0.000579005983577306	cg19570545	1.6291409675124	6.75337671179215e-05	cg00761985	-0.553824757422839	8.65321917912734e-05
422	cg24686931	4.34701442315172	8.30981298997866e-05	cg24405567	3.18995600002576	0.000307643658964229	cg02004823	2.18508241431859	4.96578627728314e-05	cg17797614	3.15863096836742	1.71147693910547e-05	cg24177393	-1.03821243650069	0.000654651820810371	cg21655083	-0.944844167657775	0.000579005983577306	cg02823743	1.87564734111077	6.75337671179215e-05	cg03004830	-1.75968320350633	8.65321917912734e-05
423	cg09839654	1.22915099697708	8.30981298997866e-05	cg26628821	1.32628833168453	0.000307643658964229	cg00776091	2.4861373136708	4.96578627728314e-05	cg14337085	2.75429621844049	1.71147693910547e-05	cg02399294	-0.757083826183975	0.000654651820810371	cg14924091	1.29731758577334	0.000579005983577306	cg05595345	1.65123719816899	6.7970226752427e-05	cg21926875	0.760017053738154	8.65321917912734e-05
424	cg18907454	-1.71394705022264	8.35456408629685e-05	cg03080377	2.45656442681184	0.000307643658964229	cg16015805	1.145391055929	4.96578627728314e-05	cg21287127	1.69858471797433	1.72190465040195e-05	cg15183002	-2.08633143328424	0.000654651820810371	cg21499981	0.695895249041401	0.000579005983577306	cg10211384	2.70162500008375	6.80449650307364e-05	cg08595102	1.16444140010931	8.65321917912734e-05
425	cg02943769	2.02213642042259	8.35456408629685e-05	cg04681219	1.78429267950257	0.000311822715413009	cg21472196	2.5956388520693	4.96578627728314e-05	cg06192289	1.00683528453415	1.72190465040195e-05	cg17611880	-0.853554017876872	0.000654651820810371	cg17521156	-1.95985110681949	0.000579005983577306	cg11821147	2.1909884211746	6.84664048872928e-05	cg16217610	0.658562668512318	8.65333986820709e-05
426	cg24129198	-2.77272951144767	8.35456408629685e-05	cg08662340	2.78491094690295	0.000313216889689982	cg01229998	1.67479396175424	4.96578627728314e-05	cg20402079	2.11350204408125	1.72927376310761e-05	cg23088110	1.16460324776718	0.000654651820810371	cg08554947	-1.38375657853557	0.000579005983577306	cg04177132	0.965204177599267	6.91459183005955e-05	cg09133192	1.22951766469783	8.65333986820709e-05
427	cg11253770	1.20631966567721	8.35456408629685e-05	cg14946192	2.14391537339927	0.000313338957400158	cg23733029	-1.07047555052445	4.98074295412133e-05	cg17995403	0.993878383382186	1.72927376310761e-05	cg14295401	1.44182298794968	0.000654651820810371	cg07189812	-1.0860873138131	0.000579858590288132	cg26656977	-1.52564197569002	6.94381463504136e-05	cg06838394	0.770499480728127	8.65333986820709e-05
428	cg19271384	5.90033915195129	8.35456408629685e-05	cg25364738	5.62442941747357	0.000315062015031533	cg09270025	-2.2311345940493	4.98369959075348e-05	cg18261056	2.1420061132	1.7490708186389e-05	cg07143418	-1.63932266932664	0.000655654639022617	cg23704802	2.03804055367113	0.000579858590288132	cg18360579	1.54066077652966	6.94381463504136e-05	cg21986225	1.34667857036741	8.65333986820709e-05
429	cg10443823	2.49062925793733	8.35456408629685e-05	cg07682871	-3.32451138622188	0.000315062015031533	cg15279718	-1.68058448090303	4.99365915791686e-05	cg02794508	4.56683022707308	1.76402497570024e-05	cg21977564	-1.56495333374031	0.000656295672650358	cg20495247	0.890904608761057	0.000579858590288132	cg00636368	0.985421467321443	6.98592280318848e-05	cg20545295	0.983449853837122	8.67137258973483e-05
430	cg01179986	1.47973995190586	8.36822509734735e-05	cg04011266	2.13048571161726	0.000315062015031533	cg24804782	5.10276204348029	5.04031704111119e-05	cg19353897	2.39028132129725	1.77686625744246e-05	cg15275100	-3.88590107982005	0.00066031686489739	cg05305155	-1.14049583011973	0.000579858590288132	cg21469505	1.80731388888352	7.01556432109792e-05	cg01757209	0.880085185294078	8.67553062400766e-05
431	cg00328972	3.21923230745171	8.40698585608059e-05	cg26276733	-2.40043218602266	0.000325724890780026	cg13305609	-1.83307721600532	5.13333923272122e-05	cg10342789	2.67435335712633	1.77820834717903e-05	cg21730067	-1.26135272989189	0.000664203958519493	cg14997525	0.885124243762639	0.000579858590288132	cg13925583	-2.14573289635427	7.01556432109792e-05	cg10815411	1.19117842430344	8.69158673197354e-05
432	cg04376644	2.1611694298136	8.40698585608059e-05	cg21853533	1.22070780970917	0.000328761094458121	cg01971547	6.40040685069771	5.13580041475152e-05	cg11102098	8.24616690679714	1.77820834717903e-05	cg01995635	-1.24084559691658	0.000664767351853681	cg23092777	1.1473499384299	0.000579858590288132	cg01351717	0.74342155267742	7.15394734168124e-05	cg25592589	1.19908976690904	8.69158673197354e-05
433	cg04808200	4.52443051169656	8.41932718452345e-05	cg01919189	2.44495992456597	0.000330424174295019	cg17564183	-1.83143009903664	5.20472843363419e-05	cg17881946	4.3397805680624	1.77820834717903e-05	cg02670908	-1.83581441415041	0.00067174233011657	cg06886896	1.06625137645071	0.000579858590288132	cg21123733	1.2158037961986	7.16651367239889e-05	cg12203852	1.42717680057585	8.69158673197354e-05
434	cg12683813	-1.50321174213909	8.41932718452345e-05	cg21796911	1.84989833675073	0.00033063398994587	cg02470736	2.66377667742388	5.23235791319487e-05	cg27164753	1.74321523450884	1.78038474958007e-05	cg26121789	3.28344676130034	0.00067174233011657	cg13290154	0.866848200902623	0.000579858590288132	cg15983357	1.07201985299202	7.2169213095664e-05	cg03340606	-1.04214427387896	8.69158673197354e-05
435	cg19657960	-2.04069418294436	8.41932718452345e-05	cg27265391	0.928022547110833	0.00033063398994587	cg13964405	-3.04277560851845	5.23235791319487e-05	cg10471113	-1.45140095507788	1.78771470208026e-05	cg26058512	-2.99791968593827	0.00067174233011657	cg13785221	-2.43015696728249	0.000579858590288132	cg16206047	1.12570521669306	7.2169213095664e-05	cg15896301	0.829087906981101	8.69158673197354e-05
436	cg05062896	4.15957700724065	8.41932718452345e-05	cg25656283	-3.28323474867333	0.000332057035575947	cg19761269	4.66086907989047	5.23235791319487e-05	cg08324846	1.34596553829939	1.79476386952877e-05	cg21115484	-1.10496753558043	0.000680136312342503	cg01410135	-2.58524359335815	0.000579858590288132	cg16360432	1.0395395252569	7.2169213095664e-05	cg23551827	0.957608765128232	8.7213507997698e-05
437	cg20274950	1.4220241178235	8.41932718452345e-05	cg03566780	4.22239585724252	0.000332057035575947	cg03083228	2.97154412475373	5.24747276314009e-05	cg03220161	2.09697049410248	1.80211342881597e-05	cg04500146	3.03869922871873	0.000680715250984981	cg05795316	-0.899939550884512	0.000579858590288132	cg03719169	1.34008899862792	7.22898647658579e-05	cg16627549	0.848546731080987	8.74587339759111e-05
438	cg08904054	2.21158257459083	8.41932718452345e-05	cg24191189	-1.16114676252788	0.000332057035575947	cg00669363	4.27751748782273	5.25223249054641e-05	cg26398408	2.42550535997059	1.82530203776186e-05	cg17560267	2.71011190515404	0.000680715250984981	cg17756288	0.855551615046535	0.000579858590288132	cg22743917	2.10951106054119	7.23930441235124e-05	cg03165356	0.765939034100509	8.78315593133977e-05
439	cg26470340	2.93437921631257	8.41932718452345e-05	cg26470340	2.99690319615665	0.000332057035575947	cg14360044	2.8217204816974	5.26729447901141e-05	cg05396897	2.37493841791246	1.82879710365618e-05	cg05222932	2.5286488988329	0.000680715250984981	cg10085153	-1.33615752057799	0.000579858590288132	cg08824847	0.962921503892601	7.26333478846028e-05	cg02918101	1.13920492259158	8.78315593133977e-05
440	cg17797614	2.66550977004248	8.41932718452345e-05	cg08072321	-1.1939838241517	0.000332057035575947	cg10696624	1.26124762982357	5.33981913691207e-05	cg12864601	4.39072263889637	1.83043984112311e-05	cg23852520	-1.64635720658502	0.000681919274525853	cg01154234	0.749373114552569	0.000579858590288132	cg26847229	1.18075420931546	7.26333478846028e-05	cg08812504	1.09557222060307	8.78315593133977e-05
441	cg03041027	1.26555017048162	8.46050455548331e-05	cg15581880	-2.12058836976334	0.000332057035575947	cg25712398	2.34760876624858	5.33981913691207e-05	cg22368007	1.48021326330226	1.83043984112311e-05	cg12431105	-1.33604504038314	0.000681919274525853	cg19165946	-0.54265000926182	0.000579858590288132	cg00436301	1.13333005752537	7.26333478846028e-05	cg16952272	1.32672816166587	8.78315593133977e-05
442	cg00562604	3.0420849788832	8.50035560177206e-05	cg08940674	12.9179030554824	0.000332057035575947	cg22451479	1.83752424923048	5.3667325586186e-05	cg15095511	3.52678603178896	1.83043984112311e-05	cg22745471	2.37304012870936	0.000681919274525853	cg07907534	0.9906389237422	0.000579858590288132	cg00244392	1.60051940797795	7.26333478846028e-05	cg15390365	0.800470423826706	8.78315593133977e-05
443	cg04558861	1.55458209896218	8.50035560177206e-05	cg17940200	-1.5074619628157	0.000332762395005679	cg22094802	3.04877089075297	5.39306592259337e-05	cg11033186	1.72324535702751	1.83043984112311e-05	cg00751730	-1.21657040851151	0.000681919274525853	cg21792562	-5.07360370909436	0.000579858590288132	cg13324717	1.2300910986253	7.26333478846028e-05	cg05948642	0.967607261610171	8.78315593133977e-05
444	cg23508333	1.96884415178316	8.50937770376765e-05	cg01146928	-2.67516748144179	0.000334954188451343	cg20370799	2.77440112877437	5.39306592259337e-05	cg25408497	2.39014709920325	1.8335994723275e-05	cg00957480	-0.685553060611709	0.000681919274525853	cg20577878	1.07761205531018	0.000579858590288132	cg23331136	1.1327544428467	7.26333478846028e-05	cg01441798	1.08636538303648	8.78315593133977e-05
445	cg05809673	-1.81704925043675	8.68112673586113e-05	cg04725234	1.28973976673666	0.000337577941289068	cg12437474	-3.87382139412327	5.39306592259337e-05	cg00039505	1.05664489384176	1.84086347515549e-05	cg21308993	-1.1998768285006	0.000681919274525853	cg15014069	3.78150632997782	0.000581387679544496	cg19959497	1.18438625737674	7.30768216398972e-05	cg14602658	1.60584064524294	8.78315593133977e-05
446	cg16694847	-3.17624146462164	8.74549504407043e-05	cg02395512	1.02077556566461	0.000337577941289068	cg19059663	2.1920819951668	5.39306592259337e-05	cg10768734	2.68350662467046	1.84086347515549e-05	cg02322843	6.04922486383068	0.000683023963626476	cg12580072	0.977332638835285	0.000582831008690607	cg20676578	1.12724537845341	7.33130891661639e-05	cg04165683	1.31159814267947	8.78315593133977e-05
447	cg11369172	4.60381005083265	8.77272044099501e-05	cg16400090	2.29984613397983	0.000339108898918118	cg08292160	3.71801121300821	5.39936729858006e-05	cg05019138	4.19599697778609	1.84086347515549e-05	cg21124257	-3.08442575079427	0.000683349560099382	cg16220931	-1.68231898963307	0.000583069914576711	cg00098814	1.16789697833623	7.33130891661639e-05	cg19566272	1.91867002500887	8.78315593133977e-05
448	cg15669273	1.25252314759217	8.90570941025376e-05	cg15598850	-0.967356643463759	0.00034404909047789	cg12122302	-3.42434769096441	5.40355770037229e-05	cg19816258	1.46542778859565	1.84145395724903e-05	cg21976145	-0.842955322575561	0.000692197525102032	cg14913210	-0.707075632094999	0.000583294320461456	cg04334947	1.50782554998931	7.3491974131313e-05	cg12505415	0.778914508491052	8.78315593133977e-05
449	cg16837825	-2.24883790676305	8.90570941025376e-05	cg10754395	6.1161353376328	0.00034404909047789	cg04395069	1.66565067289842	5.4158342503879e-05	cg17841695	-2.33300865719322	1.84145395724903e-05	cg26315263	-2.12748359230284	0.000695769423343706	cg23366861	-0.772756330892467	0.000585303636762759	cg10036510	0.892980713135293	7.3666921919443e-05	cg11649825	1.47181301508288	8.78315593133977e-05
450	cg02617837	3.28620613812232	8.93740970930538e-05	cg22622834	1.39133639017925	0.000344318394977462	cg00770861	-0.91483862549723	5.4158342503879e-05	cg17085666	2.82699364824883	1.84145395724903e-05	cg15625172	-0.916318505262697	0.000702046708913522	cg09081266	1.18487859509312	0.000587807601519447	cg16197948	-1.00141911591049	7.3666921919443e-05	cg13528800	0.993750702719052	8.78315593133977e-05
451	cg11287292	-2.01598800623649	8.96925494089711e-05	cg17047734	1.81856853687448	0.000346086983504815	cg06970401	-4.11800208769589	5.47077285181082e-05	cg14136778	2.21151876586711	1.84145395724903e-05	cg15968121	-1.40271293234237	0.000703756024842852	cg19753526	1.18889443515025	0.000587807601519447	cg16538728	0.727143382478503	7.3666921919443e-05	cg24588599	1.06313001809558	8.80177489383436e-05
452	cg15791704	-3.31070260909555	8.97339370823007e-05	cg14645095	2.33135945552258	0.000346086983504815	cg27499850	7.00163443748873	5.48238018196174e-05	cg27601318	-2.36014191758986	1.84145395724903e-05	cg16919074	-1.92120197963732	0.000707824584949247	cg08621957	4.07215415338414	0.000587807601519447	cg19589896	1.76024729842081	7.44151980964923e-05	cg11636287	1.13080865483689	8.80177489383436e-05
453	cg24124398	1.31747641392576	9.03912188675786e-05	cg04821499	-4.20812564322468	0.000346550248276583	cg13596910	-1.1780252279717	5.5100280708693e-05	cg16001165	1.57666338863644	1.84398638085297e-05	cg03827427	-0.908317371133654	0.000708650885773866	cg07270423	1.04747914376503	0.000587807601519447	cg21824710	1.43680320519084	7.44151980964923e-05	cg01380356	1.04928023733236	8.80177489383436e-05
454	cg00734052	1.81266429951755	9.0463395263896e-05	cg26158079	-2.66698201096899	0.000346994725308146	cg03781262	-1.50229254315634	5.57766346280509e-05	cg01002690	2.9846440714041	1.84398638085297e-05	cg21259599	-1.57283821954137	0.000720475600637728	cg27453044	-1.20117853378407	0.000587807601519447	cg16616467	-0.933611122468893	7.51805145498397e-05	cg25750745	-1.54403542807681	8.80177489383436e-05
455	cg19104032	1.13987055656593	9.11440176857166e-05	cg13214005	-1.69552585704522	0.000351804911894377	cg15791704	-3.38813962225851	5.57766346280509e-05	cg16688977	1.46515243450984	1.85655123234558e-05	cg18305333	-1.56172378798694	0.000722635074882034	cg17864916	1.82397407056652	0.000587807601519447	cg27261136	0.898244399915681	7.51805145498397e-05	cg00301172	1.20934585632637	8.80177489383436e-05
456	cg25155080	-1.89790640437292	9.13295621633038e-05	cg12437474	-3.85433398013143	0.000352169485986793	cg03892117	-2.73228518490784	5.62208859293789e-05	cg15769180	1.61248132984706	1.85775687148976e-05	cg00380172	-1.04933511741929	0.000722635074882034	cg21384293	-0.857345720855242	0.000588705457945955	cg16127286	1.26419193955555	7.51805145498397e-05	cg22474507	0.916814617514602	8.80177489383436e-05
457	cg24960006	-1.46806806546238	9.15012620817166e-05	cg24587427	-3.79106425402725	0.000352169485986793	cg12552261	-1.77429956584017	5.63888272413747e-05	cg18864399	1.17697217303445	1.88504172490967e-05	cg08084946	2.23215381981237	0.00072278218232074	cg12074981	0.557736517668427	0.000588705457945955	cg11674773	1.26209097197606	7.52614473224734e-05	cg17154935	-0.731998547688242	8.82084325234731e-05
458	cg19761269	4.52227000917346	9.19458833358875e-05	cg25961882	-1.76819307887515	0.000352509203287807	cg12208875	3.41180074556623	5.63888272413747e-05	cg00847043	1.37714541956886	1.88725951453489e-05	cg02891048	1.86783149811535	0.000728168798156237	cg04191452	-2.04177282023804	0.000589805258567134	cg24661867	1.11168393850172	7.52665399755356e-05	cg21568012	1.23776355840135	8.82690616103014e-05
459	cg01576907	-1.10355848318597	9.29835792551195e-05	cg03153115	-1.82908097214555	0.000353292051223361	cg07793898	-0.986373113486984	5.63888272413747e-05	cg26809488	-1.31202764871446	1.88725951453489e-05	cg16661662	-1.9702567485055	0.000732833021147356	cg10962565	1.05618265371645	0.000590750250509572	cg05602183	1.16916668100275	7.53689240644667e-05	cg06996209	0.904881176505465	8.83836877216901e-05
460	cg14115232	2.68809743422155	9.45563555791336e-05	cg08477205	2.2527834507775	0.000353656986262601	cg15816959	1.78894902051394	5.68961985061713e-05	cg05324944	0.963975314253766	1.88725951453489e-05	cg06830441	1.44505514155297	0.000732833021147356	cg08376211	-0.856437795286722	0.000590750250509572	cg25336000	1.40434933819837	7.53689240644667e-05	cg20347101	1.00944722218494	8.88512855810885e-05
461	cg06865749	0.990752699632697	9.45563555791336e-05	cg24593076	3.90260024622206	0.00035578589380973	cg04122568	6.75587587021164	5.69385972433523e-05	cg13251256	5.79020267870078	1.88725951453489e-05	cg13153740	3.52962489714391	0.000732833021147356	cg18735798	0.959559506396168	0.000590750250509572	cg26188290	-1.05729129111	7.57644623862528e-05	cg06199907	-0.949820017651847	8.95656349986574e-05
462	cg13090268	-2.70918568691854	9.45563555791336e-05	cg04198545	-1.60296400349898	0.00035578589380973	cg03641920	2.38945048374641	5.70342300525075e-05	cg16307111	1.41072359846975	1.88725951453489e-05	cg06354184	-1.42961721309424	0.000732833021147356	cg08723357	0.905580887418571	0.000590750250509572	cg25159539	1.3026724708872	7.5866734431676e-05	cg05785102	-1.17475158173294	8.95656349986574e-05
463	cg08619119	2.33286807704971	9.47595831509232e-05	cg23459997	1.71868720453909	0.000356919335027241	cg06323433	2.11503234238385	5.90135730297056e-05	cg10055139	1.70282337990469	1.89810865155875e-05	cg16210302	1.85192884038078	0.000732833021147356	cg03575218	-1.12481170550109	0.000593022239383483	cg05496383	1.17656619024236	7.5866734431676e-05	cg03165752	1.0939863391666	9.01836991928891e-05
464	cg13172100	2.30637263382502	9.47595831509232e-05	cg02384475	4.80297304259762	0.000356919335027241	cg23638049	3.28606805484544	5.90135730297056e-05	cg22010582	1.79741169868543	1.89810865155875e-05	cg24324179	-1.06267694240381	0.000734422571647689	cg02273647	0.89276728729949	0.000593022239383483	cg25937494	2.01657839259779	7.5866734431676e-05	cg11553068	0.962667291509228	9.05652813521751e-05
465	cg19270050	2.57102408488562	9.48357525884487e-05	cg24375895	1.38868776629568	0.000357017059994101	cg02709167	2.19739171208847	5.91883147938476e-05	cg02161380	2.58361383313641	1.93137244938279e-05	cg00725185	1.13735575816386	0.000740150681983607	cg02030802	-0.730155202981408	0.000594821433992017	cg14033678	2.05297394477773	7.5866734431676e-05	cg02273647	0.88006713685638	9.05652813521751e-05
466	cg23398613	1.60262673294704	9.66936518944356e-05	cg15303793	1.63360987768433	0.000357017059994101	cg16028934	2.02675546416482	5.93169259807382e-05	cg23915461	5.89183560423075	1.93194031746576e-05	cg03358216	-1.51245118747233	0.000746727537437791	cg15388593	3.47250378252668	0.000594821433992017	cg26259575	1.7026392855668	7.5866734431676e-05	cg09476286	0.9326674056266	9.11564942561539e-05
467	cg01141087	-2.25183535663398	9.70115284804964e-05	cg09084462	3.11143487617301	0.000357288610784396	cg22775099	2.64115979347921	5.93169259807382e-05	cg00846580	3.26771098107507	1.93741522214817e-05	cg16516270	-3.19062390572858	0.000747235331618048	cg16934485	-1.06462724132106	0.000596120042440593	cg22865562	0.902419106618286	7.5866734431676e-05	cg17433294	-1.04835670876083	9.12247907397999e-05
468	cg01033780	2.81218496962259	9.70115284804964e-05	cg16057182	-2.54289565685487	0.000362098475637111	cg00687126	1.37114860447223	5.9870638519354e-05	cg14294793	2.72984559428009	1.9533441331762e-05	cg06670911	-1.59912552955599	0.000752536191631777	cg07902445	1.94497302263606	0.000596120042440593	cg05884522	1.17887875599206	7.5866734431676e-05	cg20128340	1.19618878669283	9.18883177063646e-05
469	cg17828223	2.03405116542244	9.77620807197391e-05	cg27471192	2.29398145896621	0.000362098475637111	cg03142458	8.05169168281505	5.9870638519354e-05	cg01928206	2.80811788145603	1.9533441331762e-05	cg02871028	-1.30328416670753	0.000756984033321963	cg22569340	0.735512206926893	0.000596120042440593	cg17780098	1.31442167261775	7.60497021374611e-05	cg07548925	1.37726255048532	9.19488488288327e-05
470	cg07664312	-0.662927078571046	9.77925806622702e-05	cg06865749	1.01213565769354	0.000362098475637111	cg21221948	2.67894270116497	5.98993967255162e-05	cg08295400	2.7553039945382	1.99262492669781e-05	cg21354015	-1.52023702415194	0.000758609682970834	cg09519954	1.72714338780521	0.000596120042440593	cg10694992	-0.929365623456177	7.60497021374611e-05	cg17754909	2.18347134534147	9.19488488288327e-05
471	cg09270025	-2.14762674931493	9.80977589747193e-05	cg23137562	1.54845475414027	0.000362098475637111	cg10383839	0.758930934645763	6.03445723672937e-05	cg14131272	2.60936941424865	1.99262492669781e-05	cg19521934	-2.30096643761125	0.000759388180518893	cg06035839	1.22699412497453	0.000596120042440593	cg08496503	1.23804026863826	7.61260995380156e-05	cg23805785	1.17051838913249	9.2026680604391e-05
472	cg15424910	1.33253169370399	9.80977589747193e-05	cg09167119	1.82154720761166	0.000362098475637111	cg17731179	3.18226437843344	6.06995018775476e-05	cg10006408	5.45975582519295	1.99262492669781e-05	cg24191189	1.27783707469928	0.000759388180518893	cg06412095	-1.79543142212368	0.000597374010565474	cg02092882	1.15628860216592	7.62067304789481e-05	cg00043265	1.38315633450832	9.21841953129698e-05
473	cg16670161	1.73860738571319	9.81290812760009e-05	cg10207527	1.52923130693286	0.000362098475637111	cg12623375	1.17509044354057	6.08409571963546e-05	cg06763588	1.40119153998281	1.99262492669781e-05	cg04681731	-0.615694406726464	0.000759388180518893	cg23321841	-0.806277277699157	0.000600236447747573	cg00808740	0.955661181401561	7.63277812374796e-05	cg00436301	0.998125218470344	9.25356631315716e-05
474	cg07888926	1.65319049633553	9.81290812760009e-05	cg08975523	2.8357922330682	0.000368470526823255	cg20988331	4.60171116794476	6.09925985129573e-05	cg20323491	2.53271740218544	1.99262492669781e-05	cg14539466	-1.39804858397743	0.000759388180518893	cg05683227	-0.709333210382814	0.000600520482917577	cg05113000	0.88443481843181	7.63292607784102e-05	cg13689252	-1.22224563224582	9.25356631315716e-05
475	cg26744402	-0.850903063478048	9.84227005117178e-05	cg16810487	0.813931913785852	0.000371869120816214	cg07330718	4.299981145423	6.17277596316904e-05	cg18383069	1.2477878604929	1.99262492669781e-05	cg11874760	-1.10935440515192	0.000762882981348402	cg09936581	0.993351452457587	0.000608919802728965	cg13446153	1.1318373657116	7.68348178160711e-05	cg26343512	0.776389495435368	9.25356631315716e-05
476	cg06261007	3.48264349757157	9.86341001378539e-05	cg04850453	-2.69849959977524	0.000371869120816214	cg14160093	1.78749023448174	6.17650098009282e-05	cg26562424	1.77295142038711	2.00130619362601e-05	cg13978095	-1.74973255925831	0.000762882981348402	cg15532312	-1.98139124600694	0.000609702339280122	cg19808829	1.38542574744203	7.77917021020397e-05	cg01898370	1.24374999904382	9.25356631315716e-05
477	cg19901515	1.72888697814332	9.86341001378539e-05	cg07604251	1.64980622985544	0.00037229126350714	cg06918449	3.76497586348926	6.1827504039589e-05	cg03140060	2.94701544431655	2.03084039483751e-05	cg13353733	-1.06871156663085	0.000762882981348402	cg24920126	-1.11075337671605	0.000611820899154541	cg20276003	1.36287338894353	7.77917021020397e-05	cg26048690	0.728783165265141	9.25356631315716e-05
478	cg01943577	-2.21396712750966	9.86341001378539e-05	cg02617194	-2.17638856679501	0.000372449701877547	cg05011532	1.27075995056426	6.1827504039589e-05	cg27499850	8.02065467053489	2.03600672832736e-05	cg10181075	-2.53195800017035	0.000762882981348402	cg00036115	1.21387179022762	0.000611823462199609	cg19629754	1.25806029344319	7.77917021020397e-05	cg07881273	1.05165977882151	9.25356631315716e-05
479	cg17072751	2.37802667126429	9.97245164470909e-05	cg04808200	4.56912684436681	0.000373946307469908	cg18153279	1.9542606610006	6.1827504039589e-05	cg19535999	1.6355084827412	2.03600672832736e-05	cg05369378	-2.96611112657734	0.000768733885235522	cg11392667	0.954563188939669	0.000615350558948108	cg16044573	1.23206502143519	7.80862937039085e-05	cg20569593	1.54037500256836	9.25998141480502e-05
480	cg11420761	3.96814063913344	9.97245164470909e-05	cg19149013	3.72740384501097	0.000374658568790972	cg06608599	1.8822833141582	6.1827504039589e-05	cg16047094	3.34147534793186	2.03600672832736e-05	cg12394789	2.1956822525261	0.000769090072911847	cg04062369	1.90872749008683	0.000615761376909761	cg14337900	1.1483348560712	7.8277519578146e-05	cg23934465	1.16172859662582	9.28953232828852e-05
481	cg24068310	1.10543154905275	0.000100408930715887	cg11375079	0.922064971185371	0.000377875036132899	cg06266666	3.70442896303555	6.1827504039589e-05	cg20779313	1.60970339754516	2.04252919630077e-05	cg10044747	5.10781821106699	0.000771638582950528	cg16456337	0.661260176787933	0.00061696032584179	cg01225827	1.55150673570636	7.82781981614624e-05	cg03009437	-1.05275702705844	9.28953232828852e-05
482	cg19127724	-1.63452280609525	0.000100408930715887	cg01584104	3.34320280144941	0.000378139329525428	cg11407215	1.1086576500557	6.1827504039589e-05	cg00117624	6.97976982205133	2.04252919630077e-05	cg02801772	1.12738793435359	0.000773145061754362	cg16553574	0.82301135826167	0.000620611701171293	cg22951989	1.00255615801203	7.8561099702487e-05	cg08831252	0.647665588310587	9.3157256932881e-05
483	cg23303585	1.04096801558033	0.000100408930715887	cg15399876	1.44947622667859	0.000378139329525428	cg27622565	-1.01303948883138	6.1827504039589e-05	cg22123255	5.04290113037194	2.06094962183452e-05	cg24917229	2.47766030176968	0.000773755683472034	cg27014105	-1.3725713962638	0.000621431205536368	cg10750368	1.12148263496266	7.8561099702487e-05	cg03778707	-0.972381940346798	9.33620980054097e-05
484	cg26571793	5.57774728043543	0.000100408930715887	cg23878109	1.32672858980908	0.000379195318087803	cg19310307	1.92652396260138	6.1827504039589e-05	cg25338320	1.82571436594552	2.06505059938688e-05	cg11668064	2.89540707495823	0.000774284010860968	cg01340435	1.72327026445616	0.0006218835469235	cg05514349	2.10785792676683	7.8637754604901e-05	cg05994294	-1.07001473524453	9.35502422753542e-05
485	cg03566780	4.0764463751965	0.000100408930715887	cg03641920	2.37096094508258	0.000379195318087803	cg19142373	-3.05756897133149	6.1827504039589e-05	cg15709784	1.86735792378034	2.08050542812753e-05	cg00872486	-2.12454848909765	0.000775642506857647	cg05919177	0.665369108494334	0.00062524933296061	cg09146471	2.12381395078606	7.8743424491837e-05	cg18934136	0.780680452875907	9.4550803720058e-05
486	cg04648747	2.22511574565275	0.000100408930715887	cg27139067	3.14984442902437	0.000379195318087803	cg07446740	1.56023124960986	6.1827504039589e-05	cg20583521	1.50945515009204	2.08273933857201e-05	cg23598466	3.56310217389939	0.000781018236089159	cg03128421	-5.11930667292951	0.000626130084608393	cg25501844	1.38389046744177	7.8743424491837e-05	cg11625618	1.10766053172688	9.4550803720058e-05
487	cg14094256	2.06785085467426	0.000100408930715887	cg04575263	1.71708383833401	0.000379195318087803	cg24907862	3.58243106099792	6.19248493404144e-05	cg07854108	1.21003192481729	2.0857503383909e-05	cg19576843	-0.995047039023812	0.000787747149616953	cg07529834	-0.788279054777984	0.000626130084608393	cg11017765	2.6407353233616	7.8743424491837e-05	cg19932477	-1.33001597453128	9.4550803720058e-05
488	cg13009457	-1.83021424658094	0.000100408930715887	cg00936589	0.980930593087959	0.000380323623429575	cg12577187	1.90366894197578	6.20839247413141e-05	cg24523912	3.9138220779766	2.0857503383909e-05	cg24833675	2.01383912152274	0.000792176921197236	cg08786207	1.07514934897175	0.000628155850814082	cg14644787	0.979988440637637	7.87634523480443e-05	cg27246282	0.789775708876789	9.52711491839921e-05
489	cg08496317	2.44980402402957	0.00010070466871271	cg20571462	1.04494334139041	0.000380671394113683	cg03954587	3.99802132008372	6.20839247413141e-05	cg24523221	1.56312143379524	2.09259891723227e-05	cg00400869	-1.24736380023042	0.000792176921197236	cg12640953	0.862300807494394	0.000628155850814082	cg04457423	0.897108851156402	7.87792354138925e-05	cg07935712	1.99301405672744	9.52711491839921e-05
490	cg26340916	1.89092020723623	0.000101089947865041	cg21560396	3.53090693869541	0.000381172872239314	cg09400194	1.70506094803197	6.21307695776211e-05	cg00097619	-1.99908738285544	2.09407412713054e-05	cg02098923	-1.37804877572627	0.000793386351214587	cg26725246	1.68074350011439	0.000628155850814082	cg12738264	1.09612632746268	7.87792354138925e-05	cg17557447	1.24258549557972	9.53203504534986e-05
491	cg09677657	-2.86079133530081	0.000101252078199994	cg02688710	1.84190886787457	0.00038880094250173	cg25284741	1.72504166494104	6.21307695776211e-05	cg00396407	1.78034635173479	2.09439380411842e-05	cg10103111	-3.15710079069796	0.000808230304557396	cg04826284	-4.94171027428964	0.00063116705137779	cg08357601	1.51174625894079	7.87792354138925e-05	cg17047021	1.13620822596264	9.53203504534986e-05
492	cg05913514	1.66644790270835	0.000102018609617999	cg21221948	2.66108233096343	0.000389940939873059	cg09709951	-1.27365605154279	6.21307695776211e-05	cg09747217	2.2060259777729	2.09581195814181e-05	cg07310803	1.16008524392279	0.00080852457120115	cg03719169	1.19048408529721	0.000635139656698707	cg10332787	1.51482115790627	7.87792354138925e-05	cg03037331	0.941766389824991	9.53203504534986e-05
493	cg13983864	-1.10963485209815	0.000102018609617999	cg11512365	1.56385140955541	0.000390785350001204	cg01359081	1.86556722140954	6.21307695776211e-05	cg13183282	2.31947125634587	2.12550097896891e-05	cg15740681	3.40304930334286	0.00080852457120115	cg04846393	-1.46917022250934	0.000643418388870934	cg00521934	1.17430779175147	7.8864507973886e-05	cg02817354	1.02823367854697	9.53203504534986e-05
494	cg07928948	2.2748310277335	0.000102018609617999	cg01091448	2.10594200672438	0.000395130966813264	cg14330119	2.43320909566892	6.21307695776211e-05	cg17731179	3.65750180138982	2.12996820788941e-05	cg13643801	-2.20397163734831	0.00080852457120115	cg11498870	-0.91886344861348	0.000648873022051202	cg16920725	1.60039959724626	7.89102951034951e-05	cg21655083	-0.920116999918974	9.53203504534986e-05
495	cg07128890	2.14831434966878	0.000102018609617999	cg20351778	5.95526950345715	0.000397181565242608	cg26628821	1.30233300877714	6.21307695776211e-05	cg19505668	4.32813772991916	2.12996820788941e-05	cg16580934	-2.01443763025863	0.000809495042803594	cg05728258	-1.33219892405316	0.000648873022051202	cg11660413	1.33641352325952	7.90863644630393e-05	cg07927839	0.881813393387569	9.53203504534986e-05
496	cg09901745	-2.63943775001451	0.000102018609617999	cg16938321	1.5072555830438	0.000397181565242608	cg21460047	1.02079015948841	6.21307695776211e-05	cg03143717	1.26981967275774	2.12996820788941e-05	cg26732930	-1.01855395535423	0.000809495042803594	cg26615130	1.11115015637282	0.000648975758173237	cg15780247	1.04622864366188	7.9416418748376e-05	cg20627546	-0.687515042638308	9.53203504534986e-05
497	cg05761150	-2.19187545089583	0.00010283431037542	cg19235098	-1.06483347997596	0.000397181565242608	cg24671939	2.4984869908395	6.21307695776211e-05	cg18712309	5.0894766667753	2.12996820788941e-05	cg17987176	-0.798189739938712	0.000811652284077319	cg04467140	0.975554615834469	0.000649387119398774	cg04801971	1.02646961060746	7.99147397243766e-05	cg15861644	1.63078179068663	9.53203504534986e-05
498	cg04881183	3.25514929942088	0.000103691424269136	cg01060804	1.7045053547474	0.000397621242166911	cg04590790	4.18179976608431	6.21307695776211e-05	cg11407215	1.27684919282046	2.12996820788941e-05	cg26389958	1.45097183833888	0.000811652284077319	cg12018042	0.782695103314793	0.000649387119398774	cg25945303	1.44401359331506	8.09804942771956e-05	cg19173512	1.26965710484844	9.53203504534986e-05
499	cg07729130	-1.77214593909466	0.000104071929854143	cg15932464	-1.72543701837174	0.000398290058126991	cg25331250	7.9437084627684	6.21523869459099e-05	cg15884411	1.30043326706815	2.12996820788941e-05	cg12031840	-2.02322317494117	0.00081625497284966	cg25870155	-1.16523370129142	0.000649387119398774	cg10757709	-2.35251945628656	8.09804942771956e-05	cg01758885	1.60426814634287	9.53203504534986e-05
500	cg09667247	-1.56941467193778	0.000107072028547343	cg19761269	4.57291268030815	0.000398290058126991	cg05780782	1.26833376180117	6.21523869459099e-05	cg04161494	1.72643559681607	2.12996820788941e-05	cg24151858	2.25531917627404	0.000829404748454834	cg01357591	-0.977277697244723	0.000649387119398774	cg18512262	2.86155120731954	8.14337346194465e-05	cg14632485	-0.704261941407363	9.53203504534986e-05
501	cg18346582	1.96587180190723	0.000107924543474822	cg02293388	-1.89797693271751	0.000398290058126991	cg07340599	-1.74051657432402	6.21523869459099e-05	cg03957902	2.29065608969959	2.12996820788941e-05	cg14367702	-0.960840294686379	0.000831307224767262	cg08065812	0.937003922653361	0.000649387119398774	cg12551567	1.28474723797338	8.14337346194465e-05	cg14821507	0.983690340401496	9.53203504534986e-05
502	cg23471338	-1.77565446307618	0.000107924543474822	cg04513015	-0.921065011358299	0.000402596255048312	cg08940674	12.7537893719806	6.24598362429561e-05	cg02128567	5.65672638401426	2.1469178726929e-05	cg07202222	1.60914052859449	0.00083479831124188	cg12637205	1.41465965442765	0.000649387119398774	cg18497960	1.41165974583202	8.14337346194465e-05	cg17357892	1.27714088926425	9.53203504534986e-05
503	cg04426620	1.49595812939755	0.000108388921236894	cg21484033	1.35284887198583	0.000404038694615538	cg09653879	2.01538055611609	6.24598362429561e-05	cg25364738	6.37705418365947	2.1469178726929e-05	cg07376527	-1.09328940238234	0.00083479831124188	cg10172073	-1.22219633608735	0.000649387119398774	cg09420816	1.23981555339146	8.14337346194465e-05	cg09783309	0.975447245233681	9.53777639399053e-05
504	cg02696607	1.00042372548651	0.000109150386348464	cg13280925	-1.78531612925959	0.000404038694615538	cg24427385	-1.94948600714701	6.24598362429561e-05	cg16501469	1.9526207904894	2.15308167297494e-05	cg12675800	-2.18503164287593	0.00083479831124188	cg21644867	0.895409107606819	0.000649387119398774	cg20128340	1.33985240722937	8.22197361803322e-05	cg04054593	1.76057625783864	9.54395428322313e-05
505	cg10246640	4.55171556598231	0.000109150386348464	cg01408342	5.03835233784505	0.000404038694615538	cg01806315	3.16721677096565	6.24598362429561e-05	cg20216073	2.03903693016964	2.18286713734714e-05	cg13067992	-1.92081481610173	0.00083479831124188	cg27607584	-1.50902542969652	0.000649387119398774	cg16987556	2.13165234906177	8.22814283227638e-05	cg12655452	1.12474370620804	9.54395428322313e-05
506	cg15695106	1.05933712132537	0.000109150386348464	cg19259335	3.16962799487546	0.000405215649844756	cg22188703	3.38131918553763	6.31424002907653e-05	cg03594083	-2.98872486228626	2.19037448059733e-05	cg02515553	-0.909132111462493	0.00083479831124188	cg08269940	-0.762025977670788	0.000649387119398774	cg20284440	1.13822278121398	8.23180676748443e-05	cg12545068	1.97395587528043	9.61601987386524e-05
507	cg21775694	5.80007520722112	0.000109207146019225	cg04192244	-4.57354622960922	0.000405467648147907	cg01408342	5.05629824080078	6.31781009515736e-05	cg26744375	2.17031496663763	2.19094976370274e-05	cg26586813	-1.47265450978681	0.00083479831124188	cg12807700	-1.6513546716815	0.000649387119398774	cg17873451	1.25388303260204	8.30352503416929e-05	cg00181054	0.991467240490386	9.61601987386524e-05
508	cg13596910	-1.13146276195121	0.000110709064301296	cg23009012	1.68816723031353	0.000405467648147907	cg01876097	2.06511806478735	6.31781009515736e-05	cg20586676	1.87438086110957	2.19094976370274e-05	cg06015119	-1.66316510034506	0.00083479831124188	cg09543792	1.49572245401918	0.000649387119398774	cg19661369	1.43001333221086	8.33220889148759e-05	cg05290397	1.22886433188657	9.6391581909863e-05
509	cg21823920	2.57888652690684	0.000110709064301296	cg02366059	1.32128896926723	0.000409265742727029	cg22692213	1.06595898284018	6.35672283861259e-05	cg17792788	2.0094497697112	2.19094976370274e-05	cg03801966	-2.62040285049693	0.00083479831124188	cg04880968	-1.19335928511522	0.000649387119398774	cg16481281	1.89405821081019	8.48896836493912e-05	cg25475289	0.984132417120396	9.6391581909863e-05
510	cg23008426	1.62550493559343	0.00011127810039389	cg18850333	5.10741254647824	0.000409814320406104	cg13030572	2.02235995094639	6.3752734142545e-05	cg19430577	6.75538757731987	2.19094976370274e-05	cg27081103	-1.22520870094072	0.000835669374287354	cg24471120	1.81561058691501	0.000649387119398774	cg14329680	1.39780312838383	8.48896836493912e-05	cg22483742	-1.22745078920939	9.6391581909863e-05
511	cg26834504	-3.56439092647854	0.000111793011245586	cg04062135	2.45874807890638	0.000409814320406104	cg03594083	-2.58966467513606	6.3752734142545e-05	cg27350254	3.09207046951833	2.19194783101731e-05	cg03208830	-2.89644966889129	0.000835669374287354	cg13378134	1.21229523113376	0.000649387119398774	cg05977900	0.975372496851463	8.48896836493912e-05	cg11512542	1.51011339949088	9.68447249248301e-05
512	cg00471443	-2.6034195489258	0.000111793011245586	cg09620120	-1.36967210267765	0.000409814320406104	cg26254453	4.84569965605673	6.37833883651564e-05	cg14302489	1.27251710638053	2.19226345035855e-05	cg05237185	-2.43718742159465	0.000835669374287354	cg14277924	-2.44144430297996	0.000650617159566002	cg04750593	1.16758290980928	8.49386192544231e-05	cg14016422	-1.47675602668998	9.78465104295107e-05
513	cg13996003	-2.39752012167237	0.000112034380319874	cg11159234	1.86528733668614	0.000409814320406104	cg12591941	-3.40663927769434	6.38419835922604e-05	cg17930365	1.08716387578568	2.19226345035855e-05	cg01887037	-1.38207759843535	0.000835669374287354	cg24095889	1.1075826442206	0.000652524018249012	cg13226405	1.25570909302189	8.50211212519413e-05	cg09134341	-1.07146517512298	9.80491626755308e-05
514	cg27601318	-1.96096778343153	0.000112089837296869	cg24477193	4.95680178829513	0.000410162846055232	cg06836084	-0.931517694655998	6.43266442358476e-05	cg02908709	1.41669267514669	2.2320459215224e-05	cg01789150	-0.681907622197095	0.000836444705844716	cg04421392	-1.53680579599473	0.000652981730867034	cg09359480	0.867825000094517	8.53832589076304e-05	cg12769891	1.19658238976462	9.81864026438308e-05
515	cg19956889	-2.86470190103004	0.00011234340179903	cg00610260	-1.88555798365498	0.000410162846055232	cg27169379	-0.853044481535481	6.45185725243923e-05	cg13190531	2.21093128419131	2.23441243068904e-05	cg23393544	-1.47038336592359	0.000836444705844716	cg01380244	0.911107546997295	0.000657775908467129	cg18759693	1.38286419541486	8.53832589076304e-05	cg13894748	0.855828012794914	9.81864026438308e-05
516	cg19146448	2.79885287092203	0.000112421649936195	cg24165102	-4.03992098352137	0.000413382514728268	cg03508767	-3.78327651953921	6.45185725243923e-05	cg02042874	1.83020333502582	2.23860498487667e-05	cg02359160	-1.29239364156303	0.000837714261452862	cg15959611	0.534388654951917	0.000658796741925885	cg19094668	1.65366390360675	8.56006947614269e-05	cg26687049	0.82780304583589	9.81864026438308e-05
517	cg06005133	1.76130311126875	0.000112501574869345	cg09521436	-1.36391221721713	0.000417834703749511	cg21720051	1.60355196747783	6.45185725243923e-05	cg19552044	2.4366763927696	2.25084941382032e-05	cg27079009	1.2515953747855	0.000837825053432548	cg18019456	1.06146801627847	0.000658796741925885	cg10586903	1.35650765271642	8.60706127536209e-05	cg15286905	0.856033496083641	9.8892715487302e-05
518	cg14160093	1.72761615946146	0.000112501574869345	cg26832062	5.12544974749262	0.000418051235703792	cg02703032	2.42890293375847	6.45185725243923e-05	cg06266666	4.24667771086364	2.25084941382032e-05	cg08508814	-2.65096749849798	0.000837825053432548	cg15763670	1.12223267546106	0.000658796741925885	cg12593296	1.7489732698818	8.60706127536209e-05	cg07300466	1.14141189385941	9.8892715487302e-05
519	cg08786399	-2.03292065507432	0.000112981227304581	cg20046611	-2.14175664271813	0.000418051235703792	cg05493265	2.24374671802198	6.45185725243923e-05	cg08142063	2.32425182667446	2.25716918219954e-05	cg15951944	-1.38280119623672	0.000838024963286132	cg06762902	0.858560292022239	0.000659097123228386	cg23198935	2.64250010332278	8.61119787715144e-05	cg00056280	-1.50728441170833	9.8892715487302e-05
520	cg02694863	3.07524691136202	0.000113438949134604	cg06517799	-1.8792163435817	0.000419023144307021	cg09275205	1.41965788298393	6.45185725243923e-05	cg16504458	1.23110472967707	2.25716918219954e-05	cg11432447	-1.4378701185171	0.000838024963286132	cg06710306	2.29977509400156	0.000667485303512846	cg11127603	1.25613514109743	8.6141267104914e-05	cg02942644	0.914140111985604	9.8892715487302e-05
521	cg18278394	2.59681116335368	0.000113586738863371	cg14377176	5.65347525005355	0.000419023144307021	cg22688098	-1.71004545364617	6.48501622775867e-05	cg24587427	-4.31967349154214	2.25716918219954e-05	cg07124686	-1.17946166452073	0.000842890578701667	cg08356130	-0.414722437385853	0.000672012998792249	cg12686344	0.918194434339969	8.61438606844509e-05	cg10336537	0.831668537321397	9.8892715487302e-05
522	cg00049286	1.48025327186165	0.000114100315544806	cg04068497	3.49153688023379	0.000419197849812136	cg14221598	4.73784743860651	6.49327645154977e-05	cg10773005	1.47224337017761	2.25716918219954e-05	cg19223274	-1.57157409560995	0.000847316296151716	cg10400825	0.989667014782432	0.000675907916187793	cg26755928	0.840443177278455	8.73936703932705e-05	cg15165927	-0.810012327826893	9.8892715487302e-05
523	cg04208100	2.61520515719158	0.000114100315544806	cg22045126	-2.02815276972125	0.000419197849812136	cg06116095	1.63696766618651	6.50296218751205e-05	cg15318532	1.65748316461274	2.25716918219954e-05	cg27622913	-1.74408448804729	0.000847316296151716	cg22193350	0.826671009082943	0.000678575701555239	cg01566527	1.33079110850159	8.7547383144558e-05	cg24584505	0.982447336335828	9.8892715487302e-05
524	cg18483677	1.5880748701958	0.000114100315544806	cg09550257	1.46012910405755	0.000419197849812136	cg24185357	-0.662990316760079	6.50296218751205e-05	cg12441221	2.97262340343585	2.25716918219954e-05	cg23796243	2.3944462485242	0.000853197718368309	cg08081036	1.35940835467088	0.000681750734389166	cg13159106	0.879692360157503	8.7547383144558e-05	cg15049274	0.831259584920642	9.94326900348329e-05
525	cg22451479	1.75497063022615	0.000114100315544806	cg06193258	2.55460320900418	0.000419197849812136	cg11391544	5.10426110917239	6.50296218751205e-05	cg19549288	1.03950438113241	2.25724731045167e-05	cg10119040	2.22051291241215	0.000853197718368309	cg14948946	1.1076706742929	0.000684542259261655	cg10361950	1.85731266742012	8.84811146131426e-05	cg17048301	-0.96289943292747	9.95880556458215e-05
526	cg25364738	5.35106773076641	0.000114907013611073	cg07946611	1.34276014382097	0.000419197849812136	cg00471443	-2.67098301004981	6.50307712561669e-05	cg02625952	1.50913330309385	2.30042080000105e-05	cg07174975	4.45630246131065	0.000853197718368309	cg05797131	-1.93224148786213	0.000687249952629051	cg15930393	0.900853475904702	8.8514886091445e-05	cg07852756	0.880933900943297	9.95934781862827e-05
527	cg03508767	-3.67224421140618	0.000114965370730261	cg04807900	0.983480176948999	0.000423516459732869	cg14946192	2.09710623647692	6.50307712561669e-05	cg11885407	3.34212997521858	2.30129150525692e-05	cg21919790	2.20001489095319	0.00085358642945215	cg14516720	-0.738232426032396	0.000690186033543306	cg00713055	-0.744825570512289	8.89929462275586e-05	cg21035892	1.25989789290808	0.000100708174365611
528	cg11159234	1.8158021465498	0.000115389342465031	cg14302489	1.09471320873635	0.000423516459732869	cg06725965	4.02712264629402	6.50307712561669e-05	cg19781870	1.66008846018608	2.30478059704803e-05	cg25123614	-1.96743307916352	0.000855527432116065	cg00413721	-1.26243235038152	0.000704601900977754	cg00485296	1.55338161575174	8.90126669623868e-05	cg20819519	-1.1474864417366	0.000100708174365611
529	cg24065478	3.10171894737327	0.000115768406946991	cg02272150	5.11798464545298	0.000423516459732869	cg10305234	2.08962731268549	6.50307712561669e-05	cg26913398	1.02865610953986	2.31389608186832e-05	cg03328673	-1.43397098371519	0.000857161168770945	cg23154324	-0.744902512587675	0.000705904412632351	cg10454529	1.92204768076395	8.94233514654046e-05	cg19143760	1.03082603365554	0.000100708174365611
530	cg09807565	-0.748017200218841	0.000115887195181627	cg16360432	1.02962478367334	0.000423516459732869	cg10521267	1.81587772756141	6.50307712561669e-05	cg22188703	3.87959840268439	2.31789477669334e-05	cg18408962	0.998200776251549	0.000857424225955386	cg02519897	-4.78338557767023	0.000705904412632351	cg14424559	-1.89386134107729	8.94233514654046e-05	cg05140031	1.05756363256348	0.000100708174365611
531	cg12695158	2.86964471795388	0.000117176965148976	cg00396407	1.52436814783661	0.000425860276790537	cg08941223	1.84825734365985	6.50307712561669e-05	cg15791348	1.38119057792515	2.32042383189667e-05	cg08929002	-0.748479971555991	0.000857424225955386	cg04021514	1.33228098104663	0.000705904412632351	cg19656942	-0.85811442647713	8.9825095441557e-05	cg18671774	0.889871996514243	0.000100729880466644
532	cg10311577	5.42484580495263	0.000117858620702015	cg14181982	1.18068856751303	0.000425860276790537	cg01708377	2.29300422679599	6.50959502105686e-05	cg12438413	-1.05908416235253	2.33858798601523e-05	cg01187279	-1.5038357478239	0.000859592687237721	cg09797433	2.38846676347374	0.000705904412632351	cg25472026	1.73152413275677	9.0016588168379e-05	cg03214395	1.01576541331762	0.000100729880466644
533	cg01146928	-2.55182478097836	0.00011870860172238	cg14160093	1.76305730806925	0.000427506791560786	cg13055487	2.15633384552751	6.52431866424903e-05	cg26470340	3.3889267207046	2.33858798601523e-05	cg02737830	-1.45926259392071	0.000859592687237721	cg25457391	-0.850925895150149	0.000705904412632351	cg09204067	0.955297506314666	9.01556030819432e-05	cg03237699	-1.01659601876816	0.000100729880466644
534	cg13087387	-0.566479849715203	0.00011870860172238	cg15318532	1.42802756586597	0.000427506791560786	cg04153092	4.68728285108017	6.52431866424903e-05	cg23585910	7.39352059615521	2.33858798601523e-05	cg26958741	1.98909254492392	0.000864559662931375	cg26559511	1.08736190384706	0.000708120205244944	cg18532869	1.26114804357874	9.01556030819432e-05	cg21945992	0.893796782562358	0.000100729880466644
535	cg12346266	2.46944665347858	0.00011870860172238	cg25535418	-1.04954039589966	0.000429960352895336	cg23057943	1.31923385576897	6.5567548156654e-05	cg08746828	2.42526466395715	2.3480397839097e-05	cg11136040	-1.7126297789655	0.000864559662931375	cg08063838	-1.14268073156369	0.000708847881865931	cg12908952	1.45169902729936	9.01556030819432e-05	cg12387713	1.00796516244832	0.000100729880466644
536	cg00443307	2.74641207269239	0.00011893994606305	cg23951967	2.36228340106303	0.000432543691168245	cg06696911	-1.09961351941515	6.5567548156654e-05	cg03567603	4.39602394486907	2.36136054001355e-05	cg12191163	-1.11605597361107	0.000865122741681411	cg06755448	-1.72592934712965	0.000709480645779807	cg24971405	1.02155423660486	9.01556030819432e-05	cg05839636	0.801000290145337	0.000101876405341723
537	cg17174546	3.99343391502325	0.000119180496045025	cg10671710	3.32161341842283	0.000434994165232276	cg00818668	2.94994244385976	6.5567548156654e-05	cg06498809	2.52552059531291	2.36341401103962e-05	cg05874913	-0.864604031662388	0.000865122741681411	cg27249771	-2.66465783244978	0.000709480645779807	cg20518750	1.67881194420693	9.01556030819432e-05	cg05054096	0.631211336428047	0.000103477424516208
538	cg24804782	4.8314883919656	0.000121136208464907	cg14499577	6.5505545329691	0.000435065883515082	cg07375022	-2.1363374551501	6.57543310370164e-05	cg15350925	1.96644277906559	2.37998410041507e-05	cg14304364	-1.12033867308036	0.000866956463131047	cg19262005	0.714600008313546	0.000709480645779807	cg10344797	2.12659465514411	9.01823081583901e-05	cg08453784	0.972979010950075	0.000103477424516208
539	cg27289463	2.50017473110451	0.000121283948526763	cg13127542	2.07966541462882	0.000436106672359345	cg25547902	1.74805121735793	6.59718787428108e-05	cg26866020	2.47430462554438	2.37998410041507e-05	cg06391985	-1.13488298413842	0.000866956463131047	cg05573264	2.80535819001474	0.000712428367955053	cg03245407	1.39004979406205	9.01823081583901e-05	cg03470837	-0.613726819204692	0.000103477424516208
540	cg03954587	3.84714691566922	0.000121399879541109	cg23100463	2.69628477805922	0.000436106672359345	cg09730349	2.70198909401085	6.59938592493402e-05	cg00951284	2.24041827409972	2.38499772143856e-05	cg01674585	1.90241440104186	0.000867415843060682	cg08553572	-1.4391324867454	0.000722601832669412	cg06500563	1.3279615165087	9.01823081583901e-05	cg09285525	-0.699556716439491	0.000103477424516208
541	cg11645081	2.2082337260259	0.000121399879541109	cg05087600	-8.88791948213648	0.00043620731492626	cg02403023	-1.94992860236549	6.63243391219406e-05	cg18021161	1.63120070400042	2.39021634954277e-05	cg10414477	2.40051399153248	0.000870577648331777	cg08313853	-1.73134026818685	0.000723033726957422	cg06976575	1.77911444181662	9.04572387788808e-05	cg09261816	0.720307578068654	0.000103752089820147
542	cg06177254	-2.09621491711679	0.000121399879541109	cg11557530	5.16085637833239	0.000439442909139236	cg04771100	-1.08981835497685	6.67095784502994e-05	cg18452975	0.971934215904252	2.39313643171984e-05	cg08786399	2.30329213404974	0.000870577648331777	cg22381351	-0.885044781829549	0.000723734757715002	cg02066331	1.45588220034181	9.05906557651306e-05	cg06302321	-0.938588406229192	0.000104353122829366
543	cg25772256	1.21585944217778	0.000122067270686987	cg18808904	1.58218211111813	0.000441424895574412	cg02071398	1.48298778803591	6.67095784502994e-05	cg13896157	6.00008146748526	2.39390466006659e-05	cg23654327	-1.2431136164391	0.000870577648331777	cg18013765	-1.18223618050892	0.000724791046168344	cg15952216	0.809799215781057	9.1113524826269e-05	cg18236722	1.06332147762655	0.000104505736022929
544	cg05276302	-0.692560386692376	0.000123701587976225	cg22232830	5.00883346147299	0.0004430645861543	cg01030598	4.20669995695973	6.67095784502994e-05	cg16176432	2.50953521049283	2.39390466006659e-05	cg11087459	-0.929817709782345	0.000870577648331777	cg10822866	1.15237077823803	0.000726943513950751	cg03990551	0.934339994098918	9.1113524826269e-05	cg24005340	0.976016131297889	0.000104714670752668
545	cg02004823	2.06186923457746	0.000124454152193939	cg22669787	1.60299437487314	0.000448469888551126	cg17220042	2.26910036291031	6.67095784502994e-05	cg19899237	2.58183820322391	2.39750022568599e-05	cg12152206	-1.26672518371892	0.000871006903358536	cg08605584	-1.31890648294094	0.000726943513950751	cg24631877	1.44465570469602	9.12733938534313e-05	cg14721708	-0.7283104999055	0.000104740831806714
546	cg22986606	2.70799926338491	0.000125023676475414	cg05511388	1.0413367378971	0.000448469888551126	cg06521827	2.84749493348419	6.67095784502994e-05	cg24236580	2.34855529003211	2.39750022568599e-05	cg05055927	-0.934559633044595	0.000871087395661804	cg17958132	-0.805116345408059	0.000726943513950751	cg17513693	1.29513501846218	9.17754740782073e-05	cg26525421	-1.40868243883646	0.000104740831806714
547	cg24954237	2.41609483292879	0.000125556426653689	cg07387450	1.69241205352105	0.000448469888551126	cg00031346	1.84801194499675	6.67095784502994e-05	cg05632420	-2.58904185479789	2.40209067709964e-05	cg25083463	-1.4333254955975	0.000871558650112375	cg09510979	-0.787017279291653	0.000726943513950751	cg26007046	-1.38401822125787	9.17754740782073e-05	cg16259330	0.894358029378176	0.000104740831806714
548	cg18296480	1.35086017135119	0.000125556426653689	cg21563300	1.76773174449838	0.000448469888551126	cg04068497	3.49382269030936	6.70339488383775e-05	cg21926698	1.18709412416093	2.43298882167996e-05	cg27169503	-2.56623431582167	0.000871629646453507	cg05549078	0.871146115154696	0.000726943513950751	cg11472107	2.12533020468521	9.17754740782073e-05	cg25247558	-0.624612875336784	0.000105122523216237
549	cg24922399	1.2495845110394	0.000125657858024837	cg17598999	-0.618338564520329	0.000453262749092824	cg03639825	2.25793386059407	6.7135190268355e-05	cg02709261	1.57218980844285	2.43298882167996e-05	cg03533216	-0.835970985978695	0.000871889257537887	cg20702935	1.25486170059795	0.000727390135322111	cg02594687	1.00109842186145	9.17754740782073e-05	cg10247495	-0.950142224904139	0.000105220374706824
550	cg02272150	4.96688093937227	0.00012609483441335	cg15822087	2.27153007937179	0.000453262749092824	cg10501896	2.12706537644518	6.71585919020324e-05	cg22109560	2.026594762935	2.44253104986675e-05	cg20239584	-0.836455892721127	0.000874513767665027	cg18448224	2.92855807343253	0.000730576617429801	cg12702670	0.933824656365114	9.17754740782073e-05	cg18050899	-1.33307265017132	0.000105220374706824
551	cg09878971	3.02016795391905	0.00012682164676507	cg02956460	-1.50434068153776	0.000453262749092824	cg17315929	1.43271649474181	6.7619248336508e-05	cg13947224	2.34609129353608	2.44253104986675e-05	cg00562731	-1.25143696975521	0.000874513767665027	cg14051760	0.81284598537584	0.000730674271824761	cg07691827	2.73667730505005	9.20577895654358e-05	cg20707633	0.838959887141201	0.000105220374706824
552	cg08014100	-1.40335567952689	0.00012682164676507	cg18296480	1.38320634332787	0.000453262749092824	cg12311175	3.02473616968225	6.7619248336508e-05	cg11009792	1.40421170483703	2.44967214851271e-05	cg19674518	1.25782905338529	0.000874513767665027	cg04323768	2.23975473372719	0.000730772042918788	cg21721432	1.63858347143355	9.20577895654358e-05	cg12465353	1.2886339529383	0.000105220374706824
553	cg16839093	2.30565744117546	0.00012682164676507	cg00611733	2.57461935244046	0.000453262749092824	cg09550257	1.45970744959126	6.7619248336508e-05	cg25760424	4.21885567578463	2.44967214851271e-05	cg01949455	-0.763162698427827	0.000874513767665027	cg12045531	-2.60024061215385	0.000736685692016553	cg22972419	1.92439858491948	9.20577895654358e-05	cg09174357	1.06466724552733	0.000105220374706824
554	cg06824581	-2.50906751979056	0.000128169469396089	cg11204637	-2.38433263491285	0.000453287196298918	cg05120641	1.23485480832582	6.7619248336508e-05	cg19510942	-1.47923480804874	2.45663609144203e-05	cg06691743	-2.49215001244736	0.000878765493270983	cg01797612	-3.97682654762553	0.000736685692016553	cg16068727	1.293936513121	9.22316197837109e-05	cg07580932	1.02567445821261	0.00010584953583581
555	cg13147599	2.30281186733488	0.000128448211122747	cg15928534	1.39097443132453	0.000453287196298918	cg12602339	3.62318692839798	6.7619248336508e-05	cg13609821	-2.72934462512106	2.46221781403494e-05	cg06157719	-2.06044804025845	0.000878765493270983	cg21967573	0.675200051563408	0.000736685692016553	cg26321999	0.88278870902252	9.25224233902293e-05	cg24490202	1.42022498420004	0.00010584953583581
556	cg04590790	4.00989642212251	0.000128738080699875	cg04663285	-1.203426412614	0.000453287196298918	cg23968678	1.47348421245475	6.7619248336508e-05	cg04548376	1.83749056254759	2.46221781403494e-05	cg01252973	-1.34815526083377	0.000879465047687388	cg15103960	0.734916672985857	0.000736685692016553	cg04796818	1.06364048901464	9.26066466044907e-05	cg14968732	1.16561738408073	0.00010597142524656
557	cg09428340	-1.12335473597827	0.000129361389664633	cg18030007	2.73086569970492	0.000453287196298918	cg14163654	-3.1787024717123	6.77598912859141e-05	cg18188768	1.06745168991983	2.46221781403494e-05	cg00129827	-1.21090862245067	0.00088134490615856	cg23208557	-1.40322067440533	0.000736685692016553	cg02529166	2.68459607345237	9.29782581883357e-05	cg00753747	1.23345537173611	0.00010597142524656
558	cg03024925	1.33249513238278	0.00012939669722536	cg12156512	-1.10514686332777	0.000455593484554566	cg25586087	2.84295363300416	6.7828523799559e-05	cg16498736	2.38570894918018	2.46221781403494e-05	cg19809645	-2.04330969772348	0.000883471214907273	cg02770814	1.3001494548093	0.000736685692016553	cg26287248	1.84023529099452	9.31893083656082e-05	cg07590561	0.741283757130394	0.00010597142524656
559	cg08202553	-1.28510656433548	0.000129971555470188	cg06430572	0.836294679505069	0.000458881844529981	cg14623313	2.69880601207841	6.78589870547167e-05	cg16806347	2.3678665483969	2.47410392746653e-05	cg08457141	-0.79564178943677	0.000893784445275901	cg08260299	-0.934611553763686	0.000736685692016553	cg02004997	1.75565650747276	9.32266316349337e-05	cg14591386	0.732765215887168	0.000106003108395939
560	cg01423044	-3.89644890784384	0.000130097311994172	cg16430616	2.1200579568772	0.000458881844529981	cg01115668	1.28719957088222	6.79350546030598e-05	cg17679521	1.81375528062368	2.47410392746653e-05	cg00695955	-0.653975033640679	0.000894175013856605	cg16716044	-1.02669460754612	0.000736685692016553	cg07413396	1.89190554751766	9.35441621827919e-05	cg01635816	0.803873118303238	0.000106534142062029
561	cg00031346	1.78422618919233	0.000130670381152415	cg09114672	-2.37817855851348	0.000460973186364012	cg02689714	1.90240540341346	6.80144223887708e-05	cg20382995	2.35387706405256	2.48306455453759e-05	cg17407969	-0.707177522636113	0.000898138402615811	cg00980047	-0.841471907594446	0.000736685692016553	cg17104542	2.0954278605558	9.36250923529583e-05	cg08011890	1.18484711132662	0.00010667563324543
562	cg09390114	1.28780539689099	0.000130670381152415	cg16108521	2.11431375925409	0.000462933774075107	cg24780345	1.14382432148967	6.8165447477836e-05	cg01157831	1.99360090366307	2.48566015453977e-05	cg09238470	-1.82696164415386	0.000902698299722697	cg18347238	0.786720550665511	0.000736685692016553	cg00513824	1.96669498914219	9.3776050468047e-05	cg08815652	0.659907197741092	0.000107753711171273
563	cg16512037	2.01705580662664	0.000130850436787483	cg01155183	3.34405370447166	0.000462933774075107	cg19752117	1.75524186255095	6.86246630444073e-05	cg18101118	2.86105280097494	2.49054331204783e-05	cg07980854	-0.504036169130103	0.000902873582185409	cg15541326	1.06582294676378	0.000736685692016553	cg21271198	1.19844308684208	9.3776050468047e-05	cg16678185	1.0404250173499	0.000108260893391079
564	cg19557035	-0.524318655181538	0.000130860819278365	cg26913398	0.881311266209175	0.000463087971386327	cg09969830	1.29063496589809	6.86246630444073e-05	cg02952396	2.16198337903514	2.49054331204783e-05	cg14690838	2.20096033824809	0.000903938070827723	cg13163124	0.560777489000313	0.000740326782198389	cg03167369	1.52347486067905	9.423228944349e-05	cg16817891	0.664568101286738	0.000108374402269745
565	cg03385746	1.49064060656253	0.000130967857210299	cg06113917	2.13475885800088	0.000465384432656245	cg11102098	6.96254166513475	6.86246630444073e-05	cg08683158	1.61762727104888	2.49577837670582e-05	cg06878726	-1.4044932101992	0.000905225387826441	cg16641122	3.6234452074775	0.000741365435095071	cg12258871	1.18634995911652	9.42749376647859e-05	cg10385986	0.943472824933206	0.000108374402269745
566	cg15921833	3.44096277846987	0.000130967857210299	cg03574115	-2.06930231112228	0.000465384432656245	cg13899096	-0.799932866783673	6.98799769517372e-05	cg13080626	3.12508112020903	2.49663400041535e-05	cg22136125	2.311185238724	0.000918549902434598	cg01850449	0.81788480089856	0.000748405820025198	cg19923052	1.20367062433592	9.46662483088048e-05	cg23885062	0.856178747381641	0.000109061862641739
567	cg10121816	1.40565519867243	0.000130967857210299	cg03943717	1.70638327545782	0.000465384432656245	cg26340916	1.91201266366883	6.99558494325081e-05	cg19397765	2.03922276704505	2.522550244536e-05	cg16492584	3.26879349072378	0.000918549902434598	cg18296743	-1.7099262431446	0.000751738839790205	cg19742870	-1.35919564220717	9.46887425154095e-05	cg17569173	0.704535964978881	0.000109075142067677
568	cg24958687	-0.686225612351633	0.000131533723230365	cg04558861	1.53991467841368	0.000465384432656245	cg10532310	0.832421212135838	6.99838496643997e-05	cg02748800	1.64263191619671	2.52806642388659e-05	cg15208524	-1.38621970532765	0.000927552374706996	cg18331412	1.07286951985547	0.000752718833858197	cg02625641	1.00733871758593	9.46887425154095e-05	cg05922971	0.949879105039094	0.000109325882200791
569	cg05464016	-2.85224102535448	0.000137108870403791	cg26162160	0.762790310830851	0.000467012383102544	cg07550809	1.91869306879281	7.02468991326166e-05	cg08401557	-2.99558796655054	2.52806642388659e-05	cg03668748	-2.25186566104013	0.000927656632668425	cg05040447	0.805487208681913	0.000758465793711044	cg06719445	2.07077029044575	9.48066675209461e-05	cg08767027	0.797995507614399	0.000109325882200791
570	cg20552028	2.27623871892958	0.000137108870403791	cg03795125	1.21541228731852	0.000468107631546159	cg10981238	1.81372838109787	7.02762524985e-05	cg14741666	1.35052349966201	2.53075623076387e-05	cg06741096	-0.968505344703495	0.000927656632668425	cg16240563	0.484848179446692	0.000759681681255735	cg24488861	1.12911921401219	9.48066675209461e-05	cg12006493	-1.37649906586582	0.000109325882200791
571	cg14113569	-0.715464409664542	0.000137108870403791	cg26139475	2.11579162517923	0.000468316843760952	cg08826152	-1.62691597909625	7.02762524985e-05	cg27169379	-0.973053150285834	2.53946038896699e-05	cg27598114	-1.17697354667292	0.000927656632668425	cg05098664	-1.16499449991804	0.000759681681255735	cg27587645	1.06978464965062	9.48066675209461e-05	cg07395378	1.23620655218837	0.000109325882200791
572	cg14388937	2.5730496070004	0.000137108870403791	cg16925486	1.98367551578763	0.000471731024345541	cg10771904	3.48158692792164	7.02762524985e-05	cg19460042	1.16912366251704	2.544691615067e-05	cg21505334	3.27937642120642	0.000927656632668425	cg22402261	-1.10026074615502	0.000759681681255735	cg22061479	-0.753093342695054	9.50209485530283e-05	cg17494733	2.30209498839296	0.000109345164729833
573	cg10204999	1.77000497612282	0.000137108870403791	cg05396897	1.9904447769119	0.000473706844194361	cg11979676	1.83517794217981	7.03059908276622e-05	cg25792561	3.51737130445165	2.54881932891095e-05	cg18864752	-1.89192517255039	0.000927656632668425	cg24799451	1.22283662262668	0.000759681681255735	cg05493445	1.74109084533708	9.50209485530283e-05	cg12796498	-0.901277618366334	0.000110116969593282
574	cg26579909	3.11149024221878	0.000137108870403791	cg15721164	1.3430511458013	0.000476557922852536	cg22010582	1.5242048717458	7.04240613377188e-05	cg07195622	1.87200026695884	2.54881932891095e-05	cg25088840	-0.416566984422745	0.000927656632668425	cg03164498	-5.2964128665454	0.000759681681255735	cg25568297	2.14515359799718	9.50209485530283e-05	cg06385766	1.01592568870273	0.000110281269064853
575	cg15928534	1.34926965383465	0.000137347067679672	cg13147599	2.35051150014994	0.000476557922852536	cg21823920	2.62160603920611	7.05894415627913e-05	cg05307864	2.98563010162635	2.55636763068065e-05	cg10461878	-1.16061232931671	0.000927656632668425	cg26950885	-1.55177420134657	0.000759681681255735	cg24464101	-1.04562320289659	9.50209485530283e-05	cg01917669	-0.696876181055516	0.000110282113742845
576	cg01311537	-0.81060315753301	0.000137347067679672	cg18046570	3.78966255129966	0.000476557922852536	cg18850333	5.07303363274264	7.05895253412474e-05	cg03299695	2.35314105227508	2.55697966544447e-05	cg07505327	-2.5654467055588	0.000930507556530538	cg04758196	2.76689763112028	0.000759681681255735	cg26774162	2.33688383395048	9.50445516815957e-05	cg26331625	1.12567959379831	0.000110282113742845
577	cg08155963	-2.20339312282525	0.000137485669185232	cg07985704	1.59563998918424	0.000476557922852536	cg06261007	3.5071271837357	7.09662385330731e-05	cg00692933	2.11086716540191	2.58981683804881e-05	cg19071367	-1.71778870454433	0.0009308008938779	cg13917619	0.934418626775177	0.000759681681255735	cg06201907	0.923950262067295	9.51615186402318e-05	cg13921570	1.06049985008536	0.000110282113742845
578	cg15473473	-1.62970788626357	0.000137485669185232	cg04582909	-2.62032542914282	0.000476557922852536	cg23821847	2.6107528532789	7.11953975455745e-05	cg01384158	2.86967501592097	2.59951737124794e-05	cg25630134	-1.34908011553877	0.0009308008938779	cg16000154	1.3892338076794	0.000759681681255735	cg23137368	1.58142900955528	9.51615186402318e-05	cg13390975	1.07462165044737	0.000110282113742845
579	cg12311175	2.91067245210428	0.000138430057300876	cg02324006	-0.96301522286077	0.000476787899825792	cg19646204	1.43737917590912	7.19739061085956e-05	cg06859969	1.69138808411789	2.59951737124794e-05	cg18776698	1.48886837078892	0.0009308008938779	cg16271912	-4.22884452578895	0.000759681681255735	cg05874913	0.764738133787751	9.51615186402318e-05	cg10519680	0.870141811674174	0.000110282113742845
580	cg24094775	-0.475501295525384	0.000138430057300876	cg10565187	2.08171808840091	0.000476891139232179	cg18058742	3.36088434419017	7.20517886815595e-05	cg03583812	1.58313992258163	2.59951737124794e-05	cg04478731	-1.45051366670748	0.000931426977974771	cg08666890	-1.20893375281656	0.000759681681255735	cg19960827	1.11282383641399	9.51615186402318e-05	cg12140470	-1.01420472178922	0.000110282113742845
581	cg04703974	-2.51218424688647	0.000138430057300876	cg03165383	2.72846248849767	0.000477700141588178	cg12517127	-1.82290923520412	7.23888802935303e-05	cg04429328	1.27136587588385	2.59951737124794e-05	cg11667785	-0.903589075582089	0.000936802899042238	cg27454102	0.844079160098532	0.000765802083927278	cg21802208	1.47264949659624	9.51615186402318e-05	cg06131578	1.3861338881019	0.0001103134269182
582	cg14499577	6.32250284040741	0.000138430057300876	cg14534520	1.58090690927283	0.000477987231771145	cg18637626	-0.867066380541346	7.23888802935303e-05	cg26065919	2.17105903747202	2.59951737124794e-05	cg23927275	2.24217320563985	0.000937263605996759	cg17539487	-1.73550330252798	0.000772603932312396	cg01188708	2.30029929947336	9.51615186402318e-05	cg26821331	0.955941219428869	0.0001103134269182
583	cg26217875	-1.00578147691496	0.000138430057300876	cg19009870	-1.31029523872351	0.000477987231771145	cg23478285	2.70774783661432	7.23945587224906e-05	cg08940674	14.4740524788185	2.60038281394803e-05	cg19452873	-2.14113443296521	0.000938199833780404	cg27189973	1.14348332684857	0.000772603932312396	cg07685202	-1.69980560267075	9.51615186402318e-05	cg21527922	1.56416895747339	0.0001103134269182
584	cg05332851	1.65793424565494	0.000138430057300876	cg08085208	-2.66175299346474	0.000479703852628678	cg04013592	3.91203871765348	7.23945587224906e-05	cg20773521	2.90801869818621	2.61361294082984e-05	cg14130039	-2.30705049778357	0.000938199833780404	cg24060136	0.911994127279525	0.00077763815416142	cg24723615	-1.06067031745547	9.53152598911399e-05	cg11449134	0.876270640947658	0.0001103134269182
585	cg14837683	4.12901353194931	0.000140328836102132	cg19109397	-2.04330573319184	0.000481691787757026	cg08287637	-2.19365173979305	7.33203804458668e-05	cg10166530	2.41052225090531	2.61493827094678e-05	cg19226647	-2.51593942216593	0.000938210338171367	cg12422992	0.885797974031691	0.00077763815416142	cg05212678	1.32234020884572	9.53152598911399e-05	cg20293906	0.72715665552932	0.0001103134269182
586	cg16317004	-1.37134222207401	0.000143072044727639	cg03055241	-0.596001091339943	0.000485153095935378	cg24858747	-0.59652436608045	7.34304271141513e-05	cg19761269	5.20260489137656	2.63896118506257e-05	cg13796226	-1.58751584718996	0.000938210338171367	cg21169203	-0.650158434492708	0.00077763815416142	cg07459264	1.52146793737628	9.53152598911399e-05	cg18274515	0.859050608757604	0.0001103134269182
587	cg07090980	-2.17933463881757	0.000143072044727639	cg06819763	-1.71214655326783	0.000491057515664962	cg16427676	3.24132865952318	7.35974838851086e-05	cg13032770	2.75624735158935	2.63991989610363e-05	cg12814210	-1.7113693994238	0.000944013231113715	cg12432635	0.686208939664614	0.00077763815416142	cg18602811	1.91627996025759	9.53152598911399e-05	cg04156536	-1.21155426632851	0.0001103134269182
588	cg03080377	2.29353173498632	0.000143189855486248	cg11033186	1.43995702538422	0.000492070873424491	cg08376325	2.05580960925684	7.36627046568609e-05	cg12896271	5.51615895821653	2.64006891321802e-05	cg16537245	-2.72663543598947	0.000951858704230611	cg04711998	0.682537109955217	0.000777725531716561	cg13695953	2.00440421520766	9.53152598911399e-05	cg06838708	-1.14415503210954	0.0001103134269182
589	cg06116095	1.56384959847432	0.000143189855486248	cg12179044	3.00980606538106	0.000492928161947617	cg12389767	2.10211465860497	7.3694049637769e-05	cg14192396	3.09377803096228	2.64006891321802e-05	cg11098018	1.99457648497914	0.000951858704230611	cg10500147	-0.713226930749481	0.000779013779811206	cg08235883	1.07101002624186	9.53152598911399e-05	cg26305220	1.04465035611749	0.0001103134269182
590	cg07340599	-1.6554207788299	0.000143189855486248	cg21571113	1.6706774796967	0.000493860383607159	cg24705442	2.51753563335751	7.47184816656759e-05	cg04682772	3.51796140499204	2.64506632541422e-05	cg23025961	-1.11113986219568	0.000952672630528386	cg17091230	-1.30181476161738	0.000779228374438974	cg18281243	1.20957741121023	9.53152598911399e-05	cg25675393	0.814708535747627	0.0001103134269182
591	cg22232830	4.82859131754763	0.000143928818040712	cg03954587	3.89716820710272	0.000493860383607159	cg01708014	-1.98820843128695	7.4936465855029e-05	cg19806933	1.2066319331343	2.65621997019128e-05	cg02605805	-1.25932201613145	0.000955253718630614	cg02375499	1.43572862230283	0.000779228374438974	cg03149616	1.78169467149536	9.5628526293276e-05	cg09868451	0.823188053315912	0.0001103134269182
592	cg07719599	-1.57906231177783	0.000143928818040712	cg00106499	4.64526032678404	0.000493860383607159	cg06474923	2.37132185994577	7.4936465855029e-05	cg02572204	1.48689706294508	2.66716899956791e-05	cg15133917	-1.63425262255868	0.000955253718630614	cg23690809	0.994309436678393	0.000779228374438974	cg16652394	0.805857293595664	9.57578166499605e-05	cg18878338	1.24586274015194	0.000110352546339958
593	cg20388704	1.98924695252969	0.000144227005663793	cg10171802	1.03679021031984	0.000493860383607159	cg17318391	-3.40135387660582	7.4936465855029e-05	cg01858923	1.35679304957448	2.66736755408773e-05	cg21225804	-1.05589656861718	0.000955253718630614	cg03532709	0.918061377256655	0.000783277435960884	cg15653350	-1.46178457685151	9.59149138784282e-05	cg18498537	0.962615230802402	0.000110352546339958
594	cg04089426	1.73892231182723	0.000144227005663793	cg09036505	1.62127014393294	0.000493860383607159	cg10893439	-2.15751779283323	7.4936465855029e-05	cg14016680	1.66227253912176	2.67257998346442e-05	cg16504346	-0.954365293646225	0.000955306346299883	cg03986968	0.873947057700579	0.000784884569288916	cg20379054	-2.4241170755123	9.65805097559402e-05	cg15930798	1.49980439612906	0.000110352546339958
595	cg04748673	1.96733719489262	0.000144840805774665	cg20804799	2.67531923677354	0.000493860383607159	cg02771997	1.96810086382568	7.5257971984434e-05	cg01168028	-1.48443254368072	2.6811968460304e-05	cg26519799	-1.61147717997285	0.000955306346299883	cg08090055	0.58010359915806	0.000784884569288916	cg08883955	0.68083108100537	9.72010652367273e-05	cg07974125	0.710418512336672	0.000110352546339958
596	cg27662558	-2.18291821272038	0.000146552805066449	cg23712980	2.93081435155953	0.000496448040664216	cg10776643	-2.18081918715286	7.54874011320569e-05	cg03080377	2.72793557396524	2.69585351417761e-05	cg27597110	-1.34858183452621	0.000955306346299883	cg20104330	-1.08029898498634	0.000784884569288916	cg08965464	1.10826211847795	9.72010652367273e-05	cg20728639	0.795370558054749	0.000110352546339958
597	cg10006408	4.46607515133381	0.00014695728821291	cg04026387	1.42734835950849	0.00049795177288854	cg11645081	2.24974280262957	7.61312139353849e-05	cg07305263	1.24284308433127	2.70446935968501e-05	cg15048660	-0.863220167709798	0.000955306346299883	cg02840242	0.912049731204107	0.000784884569288916	cg20086523	0.968435846511182	9.72010652367273e-05	cg06750635	2.33015446420198	0.000110352546339958
598	cg21699321	-1.30670096336468	0.00014695728821291	cg26421554	-2.16131806683343	0.000499340567870199	cg17984537	2.53447280757324	7.63149354906703e-05	cg15004555	-1.20609343243732	2.72371041745264e-05	cg04562964	1.46818333778597	0.000955306346299883	cg07391218	1.23417293725392	0.000784884569288916	cg10337772	1.44132949203139	9.72010652367273e-05	cg10114358	-1.64866872834517	0.000110352546339958
599	cg14192582	-0.682339191533898	0.00014695728821291	cg14537639	5.69158982648691	0.000499340567870199	cg02624443	1.4942741025912	7.83137430639161e-05	cg05407714	1.65021769266356	2.72371041745264e-05	cg26241416	-1.66086981359343	0.000955306346299883	cg07232749	-1.13229550902891	0.000784884569288916	cg07329116	2.28074473814577	9.72010652367273e-05	cg07413941	1.75465866974362	0.000110352546339958
600	cg00687095	1.39796558568215	0.000147436401259379	cg23180534	5.06975704674869	0.000499492572594444	cg24658360	1.47938140801993	7.86366985490562e-05	cg21871803	-1.80260589685247	2.72371041745264e-05	cg02785313	-1.03772953716498	0.000955306346299883	cg11908567	-1.95751489626617	0.000784884569288916	cg06816063	1.16280024205291	9.72723129995303e-05	cg17134137	0.54053896476784	0.000110363536635169
601	cg05396897	1.92718630429108	0.00014751353367444	cg27278017	1.58828196697748	0.000499535719032615	cg01640299	1.64062243977382	7.86366985490562e-05	cg01919189	2.72576219268228	2.72371041745264e-05	cg21748751	-0.65721286640994	0.000959062085975152	cg11977139	0.979092516444288	0.000786089945490617	cg20440480	1.46012971781107	9.7315415144133e-05	cg17976043	0.985491330427888	0.000110935563788279
602	cg17633994	-1.60010490809141	0.000147636126273082	cg04889800	-0.946114256322264	0.000499535719032615	cg08428677	1.72953028346412	7.88799193396377e-05	cg15353389	1.76323655203478	2.73401615754251e-05	cg18877667	2.08460417187286	0.000959062085975152	cg00622580	0.800834462941373	0.000786089945490617	cg25341275	1.41517197744863	9.73937432927334e-05	cg02611031	0.942595453472665	0.000111621553397273
603	cg00757033	2.10054893546399	0.000147636126273082	cg21735491	2.03331969400716	0.000499535719032615	cg15409367	1.29788124399183	7.9087091236682e-05	cg01521154	2.68037236711966	2.7383930759495e-05	cg25426560	-0.805469193999016	0.000979969903565904	cg13854219	0.925348603325081	0.00078937896086494	cg05356383	1.17878002785199	9.74177091180271e-05	cg07222943	-0.875006280415324	0.000111730887798496
604	cg23059911	5.07409903656756	0.000149274410701815	cg25421108	1.57397843494779	0.000502091527542054	cg24337664	1.3094882359188	7.915399519036e-05	cg26113686	2.2326309381226	2.74600075651786e-05	cg16698903	3.07844420336392	0.000988636266989859	cg04526449	-1.70094362876088	0.000789525765213435	cg23053175	1.15898933715377	9.74177091180271e-05	cg08134631	1.15251203377008	0.000111730887798496
605	cg13457403	0.891210417200234	0.000149945187632782	cg01080924	1.23993669246435	0.000503061946950721	cg14564558	4.91841780660828	7.9295683915655e-05	cg21735491	2.35690485242411	2.74600075651786e-05	cg23448139	-1.27623431365728	0.000988636266989859	cg21820656	-0.672252700826265	0.000794550804289776	cg03589557	0.975618616827936	9.74177091180271e-05	cg08361671	0.940958381848848	0.000111730887798496
606	cg12583591	2.23710305449319	0.000150167690411826	cg09901745	-2.63288549776626	0.000503427699168036	cg10065182	1.20564184192761	7.94058571098352e-05	cg16908123	2.0604684124417	2.77339572090927e-05	cg24912842	-2.17112441197721	0.000999218479716633	cg02688226	1.58987011480994	0.000800637567585728	cg18263177	1.63272318153366	9.74177091180271e-05	cg12683200	-0.73539602776105	0.000111797107116176
607	cg16332283	1.41302095398901	0.000150288808414717	cg00102841	0.868689138518275	0.000504493192834294	cg24477193	4.8831302603478	7.9470919880833e-05	cg18058742	3.8489874307864	2.77772601314003e-05	cg17953646	1.12656141679463	0.000999218479716633	cg11869968	-1.05488045483255	0.000800637567585728	cg09911810	2.5263386708585	9.74177091180271e-05	cg15745106	1.09831510086736	0.000111797107116176
608	cg24720132	1.64376723623934	0.000150887931089889	cg03519263	1.0607962797766	0.00050597497261753	cg16090801	1.51938404027359	7.94972797148935e-05	cg04996918	1.35251105616056	2.77772601314003e-05	cg23724557	-1.8302555636831	0.000999218479716633	cg12561659	0.684346687361302	0.00080318747932043	cg02740128	0.972751274713981	9.74177091180271e-05	cg13864877	1.03021984183099	0.000111797107116176
609	cg00439378	2.33901074563675	0.000150887931089889	cg01566527	1.31991809248104	0.00050597497261753	cg19510942	-1.26832406458398	8.03652283974266e-05	cg06917217	2.12032729711835	2.77867081393118e-05	cg06425240	-1.11378407254592	0.00100137537540856	cg15140246	-0.878582655372349	0.000803720548962166	cg22726698	0.887440142110496	9.76429613737409e-05	cg13285071	0.855670054175715	0.000111797107116176
610	cg06809344	1.70723253869254	0.000150887931089889	cg08976163	1.82929267080858	0.00050597497261753	cg21312648	3.67680633362855	8.03652283974266e-05	cg24532523	1.44807094185112	2.78316363813392e-05	cg00729876	-1.79937338717919	0.00100160347072365	cg15713734	-1.17301454876152	0.000803720548962166	cg00040008	1.17711735164638	9.79404431857991e-05	cg18021259	1.10004018796606	0.000112430564577249
611	cg11516004	-1.83230295688486	0.000151872941753326	cg27597110	1.20793739053628	0.00050597497261753	cg05717707	2.94659552774361	8.03888276114702e-05	cg00577147	2.7907105887656	2.78450251772145e-05	cg25987051	-1.77518630501235	0.00100333154086252	cg24220122	0.898763294629404	0.000813145155236738	cg04108615	2.26287255943326	9.79404431857991e-05	cg24464101	-0.924443644719218	0.000112488033496105
612	cg03528881	1.54125896976714	0.000152281770108757	cg22618350	1.44058676750703	0.00050597497261753	cg18343870	-1.15562221535359	8.03888276114702e-05	cg20320604	3.06460270142858	2.82212756458697e-05	cg11586591	-0.804923022295664	0.00101215890118208	cg00485047	-1.76911765674468	0.000816693044206304	cg11532795	1.17065619167792	9.79404431857991e-05	cg15467148	1.49301262493943	0.00011321997150708
613	cg17508018	2.43446323307455	0.000152281770108757	cg07528123	1.80017908252234	0.00050597497261753	cg04850453	-2.63088941093596	8.03888276114702e-05	cg11393614	1.71967376799936	2.82360859610603e-05	cg12293160	1.79467345391312	0.00101647515070071	cg20754979	-1.46896212787463	0.000822899976912699	cg15013257	-1.46861187035528	9.79404431857991e-05	cg05909880	1.19916099117098	0.000113560517159403
614	cg20928336	1.60733046446252	0.000152418369723703	cg10460001	2.10083421155066	0.00050597497261753	cg11233593	-0.829389531884235	8.03888276114702e-05	cg07550809	2.18939657560934	2.82360859610603e-05	cg04921335	1.58301258498435	0.00101647515070071	cg01408247	1.44230481289825	0.000823204365923624	cg06992027	1.20784687463735	9.81947345601993e-05	cg07529834	-0.761817684275599	0.000113560517159403
615	cg05407714	1.38111174835784	0.000152418369723703	cg24465469	1.84335670570277	0.000507007137834978	cg13746715	1.05041284377581	8.03888276114702e-05	cg03700308	1.67214439882693	2.82360859610603e-05	cg11762807	1.59927783585461	0.00102711315231419	cg09292077	3.18865184119997	0.00082454313043043	cg18370700	1.50549126143491	9.823206582059e-05	cg01017608	2.18702980400988	0.000113698471030928
616	cg00847043	1.11776765677679	0.000153339246658209	cg19559025	-2.40096496275321	0.000507007137834978	cg01519158	2.43348325660242	8.03888276114702e-05	cg21830066	2.80021259731277	2.82360859610603e-05	cg25808892	-0.919085614704946	0.00102880287607323	cg05401645	1.06805482517833	0.000827470611168731	cg08172221	2.22986437586372	9.86254760587809e-05	cg20028058	1.20757548964685	0.000113723715632686
617	cg06764972	2.29710517256827	0.000153339246658209	cg11391544	4.98526569692703	0.000507007137834978	cg08316775	4.3776633553913	8.03888276114702e-05	cg01265597	1.70180544566233	2.82360859610603e-05	cg08945135	-0.95936365336325	0.00102918288383908	cg05095590	-1.38378855207404	0.000827529341861723	cg25605045	1.11992998388215	9.86254760587809e-05	cg04288544	-0.871918570579129	0.000114196954176878
618	cg10360769	2.40519085178455	0.000153339246658209	cg10179684	1.41321740716542	0.000507007137834978	cg09197895	1.4374780814361	8.03888276114702e-05	cg20355062	5.48548948885399	2.82360859610603e-05	cg07920403	-1.77322247035084	0.00102918288383908	cg27349589	-2.41438765207114	0.000827871843748098	cg15440973	1.81836252527467	9.86254760587809e-05	cg13324717	1.05786343409588	0.000114303146312706
619	cg04262472	-2.24198945845862	0.000153339246658209	cg18110444	3.04458287780653	0.000507007137834978	cg08231603	1.31869404766808	8.04571289848207e-05	cg21568012	1.5792162417169	2.82360859610603e-05	cg15502814	3.46688977787173	0.00103299461225443	cg16419764	-1.03831508438169	0.000827871843748098	cg15663074	1.28744983606126	9.86254760587809e-05	cg07489950	0.996792281597899	0.000114364832780447
620	cg05104283	-1.07547335621756	0.000153339246658209	cg10166550	-1.25389920827615	0.000507196631098565	cg08037541	1.45806653197218	8.04571289848207e-05	cg10843111	0.969502700943523	2.82360859610603e-05	cg11840300	1.75701012596379	0.00103299461225443	cg03167844	-0.489555968048625	0.000827871843748098	cg07903141	1.2820863254883	9.93125298745846e-05	cg06854179	-2.26819056705356	0.000114383632172378
621	cg02635567	2.10449893272989	0.000153339246658209	cg19256677	-0.986448521147075	0.000507774582366067	cg11681638	1.75307544925379	8.04571289848207e-05	cg16374437	1.20930913537313	2.82360859610603e-05	cg19024094	-1.02684130837113	0.00103303744813747	cg21497641	-1.02625222460035	0.000827871843748098	cg05604720	1.3529204744464	9.97392295266213e-05	cg00745838	1.06666184730325	0.000114383632172378
622	cg20041532	-1.93899031185769	0.000153339246658209	cg19791605	2.27990886619771	0.000508899338050082	cg06177254	-2.1250464516236	8.06878990106449e-05	cg23638872	0.877156031698139	2.82360859610603e-05	cg10537319	-2.21532727147456	0.00103312282978549	cg05802768	0.72682297732861	0.000827871843748098	cg08275084	-1.07035528875672	0.000100439854724235	cg01339558	0.930576649332232	0.000114383632172378
623	cg21235925	-1.03994542890419	0.000153339246658209	cg19146448	2.80455410111535	0.000511397234807153	cg20402515	1.21554288014891	8.15152795628644e-05	cg05538359	2.85048462961823	2.82360859610603e-05	cg00318606	1.79682978820574	0.0010412184669988	cg02711849	1.02894163708032	0.000827871843748098	cg15058443	2.4891007661029	0.000100439854724235	cg12295054	-0.521379798580096	0.000114383632172378
624	cg26070333	1.83928371077731	0.000153867046723843	cg20491397	2.06667123953652	0.000511910204224284	cg07869814	1.77214916226364	8.15152795628644e-05	cg27611887	-3.94331422563355	2.83255743483879e-05	cg26058164	-0.568195638845872	0.00104443990368931	cg08457003	0.570035024486573	0.000827871843748098	cg23961059	1.21104245360827	0.000100439854724235	cg09015325	-1.22469737490124	0.000114383632172378
625	cg26662032	-1.54671569389505	0.000154196750776232	cg24412848	5.01226606279811	0.000511910204224284	cg22232830	4.9555230379069	8.17310031632859e-05	cg23033759	1.7494912582343	2.83255743483879e-05	cg04357285	-1.27485005073641	0.00105512551616634	cg14309394	-2.02823069066618	0.000827871843748098	cg07695867	1.58775196960952	0.000100987818620136	cg09248148	0.843901379050659	0.000114383632172378
626	cg11688495	-4.54463202415931	0.00015497660799822	cg10445487	0.741652877799941	0.000511910204224284	cg17052675	2.39818493958446	8.22674659883075e-05	cg05493445	2.01541973298684	2.84120638176227e-05	cg13618596	-0.914839880880579	0.00105512551616634	cg26879773	1.67042585752095	0.000827871843748098	cg17830540	-1.01707672124024	0.000100987818620136	cg09642740	-0.74555067182025	0.000114383632172378
627	cg14399236	2.56440566749016	0.000155985600693181	cg13546937	1.81282542790886	0.000512045045446055	cg08549968	2.73439394048756	8.32366586573562e-05	cg24577452	2.67775572245701	2.86568181812717e-05	cg15429732	-1.71566746322918	0.00105512551616634	cg15316431	-2.21825501061612	0.000827871843748098	cg00132616	1.34391523014806	0.000100987818620136	cg01984450	1.20767923269267	0.000114383632172378
628	cg07565847	-1.51830595376092	0.000156054421393825	cg05019138	3.48787088183603	0.000512773054853519	cg24686931	4.26177775251299	8.32366586573562e-05	cg16561543	1.0669946485984	2.87282626460128e-05	cg04575087	-1.73728916833791	0.00105783304558231	cg09468767	1.49629975405212	0.000837858403416158	cg20117162	1.15655873303368	0.000101015100233277	cg16109323	0.749262026850207	0.000114383632172378
629	cg10775595	-2.27184071517203	0.000158120792200107	cg02270786	-1.57062352922942	0.000512773054853519	cg16001165	1.31651068103763	8.32983036607583e-05	cg12193929	-1.17782500173711	2.8766735418551e-05	cg12615435	-1.11554768228824	0.00106116038786016	cg03096551	1.62186206175326	0.000840001977136528	cg00358660	0.996225018282145	0.000101121805882978	cg06128090	-0.612018992939859	0.000114383632172378
630	cg02919652	-2.79779034446923	0.000158125610824675	cg07382070	-1.29920477758251	0.000512773054853519	cg13926796	-2.47133959999619	8.39005705577759e-05	cg14834436	2.4784541664103	2.90543458706762e-05	cg23275958	1.6794090516296	0.00106705669523473	cg08442823	-1.06689777858876	0.00084292367913501	cg01563663	0.968466090960702	0.00010121424617677	cg15381475	-1.03356475368577	0.000114383632172378
631	cg06240849	1.18608406339044	0.000158142823598673	cg00093900	2.9330246930002	0.000512773054853519	cg11791577	2.44521765167614	8.43768021613115e-05	cg21781916	2.20856742393232	2.90543458706762e-05	cg07089333	3.0873125811551	0.00107038530954665	cg06070493	-1.67728217944653	0.00084292367913501	cg03859684	1.87090672692339	0.00010121424617677	cg13721764	1.01907229995484	0.000114910589549941
632	cg13739582	-0.421281712375034	0.000158246912480609	cg19930420	1.70148124484579	0.000512773054853519	cg25160036	1.37249504268159	8.50518919368533e-05	cg09632544	1.5402348756201	2.9366705223962e-05	cg24569045	-0.868223199732394	0.00107149690455194	cg00109643	0.868584894611423	0.000846195153428769	cg15654686	0.873008716212049	0.00010121424617677	cg13456164	1.01175964124657	0.000114910589549941
633	cg21446692	1.73863574372309	0.000158246912480609	cg08062329	-2.59938258542322	0.000512773054853519	cg05975755	2.0843953869986	8.50828928839224e-05	cg26057559	1.62643480706032	2.9366705223962e-05	cg02562915	2.88030218308387	0.00107393904337882	cg08000336	0.95637392651577	0.000848210054935175	cg09885409	1.33344571658852	0.000101617525603998	cg12636652	0.933082680069782	0.000114910589549941
634	cg24432432	2.66361542032494	0.000159030357697363	cg01733795	0.903078097045272	0.000512773054853519	cg27350254	2.61404624117078	8.5084378559807e-05	cg00383209	1.37875238046084	2.95550009104371e-05	cg17293018	-2.58076612953701	0.00107903827334274	cg24635722	-0.978588549624827	0.000849924412467481	cg16498770	1.71162986350655	0.000101630304140744	cg22050281	1.1814255961396	0.000115068838114066
635	cg18398007	1.62969234427269	0.000159030357697363	cg09786634	-1.56519291451266	0.000512773054853519	cg03795125	1.20556967792115	8.52181974165212e-05	cg06005133	2.03934407467265	2.98612546761634e-05	cg17278690	-1.73083018244099	0.00107903827334274	cg00596833	-0.945622083111244	0.000849924412467481	cg10083236	1.36862344435177	0.000101630304140744	cg22193350	0.803567760678983	0.00011524634798933
636	cg07265168	1.92093764125614	0.000160334065847236	cg06677378	2.2627032493965	0.000515858503472197	cg15993795	2.43183816267478	8.57268538195603e-05	cg20644745	4.82557337790442	2.99094103184199e-05	cg09496178	1.55506113316999	0.00107906306010616	cg14386943	-1.28422345409115	0.000849924412467481	cg12069553	1.2423291836309	0.000101630304140744	cg17575113	-0.479868435565049	0.000115445379846545
637	cg17055274	-0.886675266248352	0.000160549532448193	cg23877241	1.47464475137798	0.000519060509203823	cg27025722	1.69134085698307	8.57268538195603e-05	cg14399236	3.04782000347553	2.99141626869548e-05	cg23878109	-1.42532592820542	0.00107906306010616	cg06098950	-0.829231491026316	0.000849924412467481	cg12148581	1.84910419939733	0.000101730327982566	cg07527631	0.978316352984772	0.000116233641888002
638	cg04013592	3.74032547097495	0.000160549532448193	cg24550696	1.25934132125298	0.000520887531933712	cg20355062	4.73468559197627	8.57268538195603e-05	cg04281268	1.42467186292102	2.99141626869548e-05	cg06496084	-1.09375671398808	0.00108747550507719	cg06433816	-2.89445155423267	0.000851776819753485	cg10647833	-1.4341310202161	0.000101730327982566	cg18124201	1.25150331914785	0.000116835173899858
639	cg27635983	1.38193220230705	0.000160557493056829	cg00773818	1.13615206217694	0.000521032661369093	cg27471192	2.21994698226329	8.57268538195603e-05	cg13792037	3.88509698339477	2.99141626869548e-05	cg07396340	2.12713995399862	0.00108747550507719	cg09671187	0.951309608592762	0.000852126410278311	cg20143789	1.92160448584598	0.000101926913666149	cg00683158	0.87779086111069	0.000116871210613047
640	cg08662340	2.57576184084334	0.00016127360390692	cg17825156	0.886863761881452	0.000521032661369093	cg24761958	2.17170345461944	8.58452444786106e-05	cg16600637	2.91961823304241	2.99141626869548e-05	cg16754374	-1.87846086212674	0.00109159613214183	cg21897413	1.07118200778322	0.000852450971965504	cg15152958	-1.04441402866509	0.000101926913666149	cg01863226	1.84692637966689	0.000116895044438785
641	cg02017417	4.00131882096846	0.00016127360390692	cg09956365	2.11487205955865	0.000521032661369093	cg03165841	1.44547857203801	8.60139131047107e-05	cg02956460	-1.71431622355153	2.99141626869548e-05	cg12722436	-1.79865396175963	0.00109345322403089	cg27342087	1.27752886186805	0.000857377386030906	cg22551912	-0.713494576054365	0.000102505193726861	cg01277330	1.19737682515736	0.000116895044438785
642	cg12311837	1.3258811400861	0.00016127360390692	cg06005133	1.76050095039487	0.000521032661369093	cg16908123	1.77377190997258	8.61478772089902e-05	cg16265552	0.654839491478298	3.00871604397623e-05	cg05757654	-1.09468812898197	0.00109714972342233	cg26472518	-2.40654895380611	0.00085803781888402	cg03710176	1.72305902475276	0.000102736863142209	cg27137902	0.743670548171075	0.000116895044438785
643	cg20821187	6.39518123795089	0.00016127360390692	cg12422992	0.98686676672639	0.000521032661369093	cg27130242	1.53252036734776	8.61478772089902e-05	cg14160093	1.99831034061206	3.00871604397623e-05	cg01501474	-1.34304306268963	0.00109714972342233	cg00897329	1.04931462964543	0.000869224304428316	cg13796612	0.958968499426987	0.00010279716514259	cg10709925	-0.873877801670036	0.000116895044438785
644	cg21918352	-1.53921993966115	0.00016127360390692	cg09839322	-1.56401359288253	0.000521032661369093	cg14437551	6.11970934581133	8.65834947770987e-05	cg23762037	1.4832569339936	3.00871604397623e-05	cg20516620	1.8639384150833	0.00109860739736727	cg22608507	0.925658264805039	0.000869224304428316	cg21049567	1.3824053423403	0.00010279716514259	cg12731400	1.56288366457441	0.000116895044438785
645	cg23290521	-1.91698637299999	0.00016127360390692	cg25769755	2.86223908124337	0.000526030356862992	cg20147497	1.748698937251	8.65834947770987e-05	cg03385582	2.24780882248191	3.00871604397623e-05	cg00699830	1.78367750547209	0.00109931154778598	cg03325633	1.19663954277499	0.000869224304428316	cg06750579	0.983692894483972	0.00010279716514259	cg19874428	1.29569323533023	0.000116895044438785
646	cg20967139	1.02175237498247	0.00016180426112824	cg10169763	-1.54269645637339	0.000526030356862992	cg15706574	1.62550208806999	8.66786358843016e-05	cg15380511	-2.41802064268965	3.00871604397623e-05	cg17884761	-2.58360017223364	0.00110036691227358	cg14183313	0.904661720526817	0.000871335829562737	cg20841377	2.12760575940493	0.00010279716514259	cg01748818	0.74616256762289	0.000116895044438785
647	cg18415182	2.6178298212142	0.000163009477226801	cg17765775	-2.29521889620125	0.000526828344155912	cg01963035	1.59073641166482	8.69348328340165e-05	cg22860283	2.44446745994409	3.00871604397623e-05	cg21028145	-4.52189495409923	0.00110036691227358	cg27166381	0.695136204759029	0.000871335829562737	cg12637205	1.53807280681364	0.00010279716514259	cg14786468	0.987200020730088	0.000116895044438785
648	cg26741235	-1.96596743014833	0.000163513511321139	cg01170486	-1.22012293483257	0.000533123424349325	cg23234726	2.28331754466851	8.72975026908926e-05	cg08744769	1.54631297469978	3.00871604397623e-05	cg11542231	-2.16510438327082	0.00110036691227358	cg24166457	-0.71425578674374	0.000871335829562737	cg16033766	1.52730029416761	0.00010279716514259	cg01910825	1.84632593579549	0.000116895044438785
649	cg07518989	1.42514405146192	0.000163646336520187	cg14985635	3.46130400877966	0.000533123424349325	cg24432432	2.74325044860372	8.72975026908926e-05	cg08351324	2.193941063077	3.00871604397623e-05	cg21041608	-1.39260579357662	0.00110050011912398	cg11148251	1.37526850155714	0.000871335829562737	cg13611318	0.964218714617284	0.00010279716514259	cg01448155	-0.826010194175988	0.000116895044438785
650	cg05130935	1.76426891659608	0.000163646336520187	cg20000185	-1.97146004979967	0.000533123424349325	cg10063637	1.81477059204918	8.7341253313339e-05	cg23137562	1.72726297044419	3.01821856243213e-05	cg00664084	-0.695140386891954	0.00110482777165066	cg22474507	0.891704018245418	0.000871335829562737	cg10818386	1.23736427723623	0.00010279716514259	cg06529373	0.759246299940441	0.000116895044438785
651	cg11550102	-3.38657680387195	0.000164066900372169	cg22880518	4.41039801931187	0.000533554930896876	cg02089409	-2.73649211276874	8.76237528680452e-05	cg05186522	1.82806685388566	3.01821856243213e-05	cg19586199	1.45930298626428	0.00110482777165066	cg04058301	-0.991415711411975	0.000871335829562737	cg10900715	1.55061999330779	0.000102918980297523	cg02218932	-0.800160412747726	0.000116895044438785
652	cg19632764	2.0829849944698	0.000164066900372169	cg24765354	5.27958226585997	0.000534048814957072	cg06865749	0.977201766447091	8.80121116743167e-05	cg09431182	-5.9384636763195	3.02593994804691e-05	cg04077077	-1.19558373532455	0.00110482777165066	cg20432372	-0.637102046132747	0.000871335829562737	cg09832798	1.78456210466065	0.000102924598514385	cg24051487	0.881569063095256	0.000116910107173316
653	cg27377279	-2.08181364042546	0.000164465094876469	cg09753762	-1.46836691822022	0.000534112961419903	cg04008201	-1.59764639831148	8.80121116743167e-05	cg24725657	2.30984828726383	3.03938328817362e-05	cg11714010	-0.542346003635831	0.00110528909759622	cg26443094	0.758921153647666	0.000872180997166578	cg12791192	0.858781082653001	0.000102924598514385	cg26283921	0.98855143087243	0.000116910107173316
654	cg15088574	1.0703051897052	0.000164465094876469	cg25810695	-3.60975034733915	0.000535413217313979	cg03165383	2.70370248421863	8.80121116743167e-05	cg21698981	1.73540898285417	3.03938328817362e-05	cg14572467	-1.03514651453282	0.00110826730873466	cg14391843	-1.57058473862547	0.000874467383615865	cg05609751	0.935632414287403	0.000103287687073611	cg06370301	0.922800392292814	0.000116910107173316
655	cg10424590	-3.14944600834276	0.000165253847031078	cg19104032	1.11728121594601	0.000535413217313979	cg05763877	1.8052614158575	8.80989720499301e-05	cg07692861	1.78700767356819	3.06354931729156e-05	cg16925659	-2.17508268729816	0.00110927143618394	cg12582262	2.59778662963923	0.000874467383615865	cg08090452	1.39857921948055	0.000103292258853242	cg03853274	-0.705903148555357	0.000117736179909762
656	cg25846022	0.909486548203423	0.000166191291303297	cg17456994	-2.47208719100748	0.00053554922228762	cg22417566	-1.49659885180073	8.80989720499301e-05	cg22031629	1.2695566265431	3.08213101287588e-05	cg24966285	-1.04201007085798	0.00111227921634188	cg08596642	0.666062185252775	0.000874467383615865	cg10513276	1.09123027901968	0.000103292258853242	cg14170426	1.15897547551643	0.000117991614513331
657	cg04681219	1.64481895411009	0.000167173165411145	cg07162085	-0.893762746379957	0.000537162275943734	cg09821991	1.37130335840155	8.80989720499301e-05	cg25950380	3.29579258058004	3.10562922601434e-05	cg22139824	-3.08625397500824	0.00111616903453887	cg09442556	-2.14853789039313	0.000874467383615865	cg17329232	1.32109567621354	0.000103599568849058	cg24364564	1.40775667410197	0.000118272560511017
658	cg00459285	1.71656318292362	0.000167417223121051	cg00076152	1.30206249087735	0.000537162275943734	cg15103828	-1.77143277689034	8.8659261005064e-05	cg27590475	5.8023400513702	3.11434230751884e-05	cg15475066	3.38020916775567	0.00111616903453887	cg15004555	-0.915589396102063	0.000877259784022058	cg26821000	2.10404526588499	0.000104347825315913	cg03820205	0.762858221475628	0.000118418983989155
659	cg26591221	-0.879051482230213	0.000167521867223363	cg13095301	2.16866480317032	0.000540758440151427	cg20851914	1.4886049367926	8.8659261005064e-05	cg10336537	1.06581724891401	3.11434230751884e-05	cg16711060	1.86005821699265	0.0011170139938195	cg24004943	3.24587291589214	0.000877259784022058	cg13617705	2.15404732532591	0.000104347825315913	cg10349879	1.62735126455083	0.000118418983989155
660	cg26758414	-2.88960378141767	0.000169661690192722	cg08828261	4.90652889029927	0.000541603287819014	cg15555985	2.05690778836307	8.86621795133097e-05	cg13866441	1.68111600796858	3.11434230751884e-05	cg22548000	-1.66304532099558	0.00112278104650621	cg08568550	-0.53092673216132	0.000877282399792009	cg06061033	0.937473080331687	0.000104347825315913	cg03344109	-0.938999043041313	0.000118418983989155
661	cg20316716	-2.19030536289439	0.00017022158417106	cg12878844	-1.00061294660082	0.000542610984082731	cg16330477	2.92354104569663	8.87083572992363e-05	cg04556592	2.50042095087071	3.11434230751884e-05	cg14824035	-2.35926036141265	0.00112594884351609	cg26761826	-0.528592008212389	0.000882171076526059	cg08182160	0.792119467840759	0.000104611396158851	cg23506901	-1.15820049902003	0.000118418983989155
662	cg02918295	-2.97846652199202	0.000171311741849215	cg19693579	0.914665073575505	0.000542610984082731	cg20949959	1.61096077692086	8.8765678319293e-05	cg03497482	2.96530450323764	3.11434230751884e-05	cg23246568	-1.23968538497355	0.00113112066286089	cg14602658	1.5576006507276	0.000882690101367826	cg21918728	-1.04986508902362	0.000104611396158851	cg25124966	1.2636515354752	0.000118418983989155
663	cg05844390	-1.99638657987157	0.000171652766450264	cg22102331	-2.05891084817539	0.000542610984082731	cg20092399	-1.52189442139113	8.8765678319293e-05	cg04800394	1.15384998815704	3.11703869218011e-05	cg19474239	-1.88625550830211	0.00113112066286089	cg17013513	2.01928754282447	0.000882690101367826	cg07427926	1.13058334120356	0.000104611396158851	cg18978028	0.937671735885567	0.000118565474036763
664	cg12397297	2.46916954370859	0.000173832833128839	cg21155456	-2.13424088332022	0.000544472950226611	cg21530871	-2.1368672464157	8.90936719741992e-05	cg12551166	1.62390731523696	3.13973623653792e-05	cg19237045	-1.45720455620325	0.00113558966130638	cg15066032	-2.05897084941019	0.000883118960486815	cg06327596	1.35837310035561	0.000104611396158851	cg16306821	-1.20149655267625	0.000118991127897367
665	cg06739752	-1.39938772997988	0.000174732256697471	cg12636447	2.99354024501524	0.000546034969226298	cg05899953	2.3898721266073	8.90936719741992e-05	cg15118444	1.64594317716728	3.16524829593833e-05	cg09554989	-2.56315197560254	0.00114400403319381	cg13211981	0.821117781771623	0.000885249305913741	cg11341061	0.682102950001591	0.000104611396158851	cg24578966	0.597865379489011	0.000118991127897367
666	cg03099381	-1.73396119011337	0.000175025377335627	cg04617491	-1.42834692025657	0.000546034969226298	cg10243787	1.09308972046421	9.02187952991567e-05	cg26020522	1.0500347378265	3.18491660810811e-05	cg06010163	-2.13114459925976	0.00115796644411071	cg01635816	0.795765743102286	0.000885910574788077	cg15281998	0.952022056689294	0.000104886724973085	cg26291737	-0.63584303086723	0.000118991127897367
667	cg26011945	2.96640581078552	0.000175125918660354	cg18393044	-0.933525072058829	0.000546034969226298	cg03292241	1.62382956563055	9.02187952991567e-05	cg17393296	1.87557905224233	3.19677044152093e-05	cg03671191	-2.21856424940064	0.00115941567205486	cg09359480	0.756545629547344	0.000886734547858507	cg21145205	1.86179790315687	0.00010508640829179	cg23580410	1.11865914777782	0.000119012189624249
668	cg26880239	-0.713812359746243	0.000175125918660354	cg07919753	-2.77598699174928	0.000546822971202007	cg13946678	1.60118385810853	9.11624375845311e-05	cg08553401	1.19727866111866	3.19892197817977e-05	cg21708916	-1.16354957476121	0.00116649608934501	cg13064789	-1.12715335354933	0.000887606418667932	cg08932052	1.45578590633558	0.00010508640829179	cg14436461	0.975121618864033	0.000119012189624249
669	cg16427676	3.08053987765417	0.000175497445300157	cg05125051	-1.34101613791655	0.000547072816157161	cg11237535	3.38225771243254	9.11624375845311e-05	cg26248155	1.52659752563749	3.20465943125654e-05	cg16204345	0.698211031349286	0.00116663836611754	cg14010231	-2.53547695916367	0.000892499234931458	cg21571113	1.64328618756163	0.00010508640829179	cg11498079	0.815480621560465	0.000119012189624249
670	cg18303175	0.878738825807644	0.00017586418008845	cg18343870	-1.13970172069071	0.000547072816157161	cg14534520	1.56220576484273	9.11624375845311e-05	cg16825173	1.79682700168736	3.20465943125654e-05	cg20409282	-1.60168467039079	0.00116663836611754	cg12554051	-0.963370223914636	0.000906089646208414	cg19650253	1.71211404686692	0.00010508640829179	cg10655371	-0.759843742106666	0.000119012189624249
671	cg24412848	4.82479917313967	0.00017586418008845	cg05307864	2.53305247046189	0.000547072816157161	cg24924312	1.1429724927434	9.26021940064273e-05	cg12274443	3.32879095797154	3.20500556674246e-05	cg16687238	-2.42540545294676	0.0011795839004962	cg25549619	0.772392274118765	0.000912680656431996	cg23477940	-10.60523844509	0.000105298372705528	cg11137277	0.814563793756506	0.000119415308567986
672	cg07330718	4.00757909837293	0.000175920385005834	cg25311940	-2.80946643241051	0.000547072816157161	cg19735804	2.43828775292376	9.28217443608339e-05	cg14026971	1.61716851440638	3.20500556674246e-05	cg19836803	-1.71602768050466	0.00117994574920048	cg03125796	-0.87944957028629	0.000912680656431996	cg21716444	1.15473260810272	0.000105298372705528	cg17151694	0.972349835468041	0.000119468365782582
673	cg06818764	-3.39183134532932	0.000176430152415909	cg17993204	0.872432721733054	0.000547072816157161	cg03509991	1.43985078950634	9.30612533338028e-05	cg12179044	3.43801971468229	3.20767085490642e-05	cg08669249	1.57500658285612	0.00118277230307865	cg16949862	3.20520779137889	0.000912680656431996	cg15984791	1.57040668552957	0.000105298372705528	cg09510979	-0.766049129392268	0.000119595211242019
674	cg01995811	6.37140347172042	0.000176430152415909	cg01655501	-1.32981335342966	0.000547072816157161	cg06538588	3.11029922415571	9.30612533338028e-05	cg00119011	1.99557465168706	3.21405520871282e-05	cg04759220	-1.14548118980426	0.00118405954065139	cg06911519	1.27392647351324	0.000912680656431996	cg13514175	0.999338838704352	0.000105626473235104	cg25792419	1.13268521150602	0.000119595211242019
675	cg24907862	3.34161064461455	0.000176430152415909	cg17220042	2.20321958537941	0.000547072816157161	cg07714361	2.22349725464174	9.31318355265886e-05	cg14330119	2.71179130326251	3.21405520871282e-05	cg11159301	-1.8949832877541	0.00118405954065139	cg00122951	1.10769527798074	0.000912680656431996	cg21158981	-1.06332098060867	0.00010583010282552	cg26072705	1.02008123317119	0.000119595211242019
676	cg14880406	1.83087870041588	0.000176430152415909	cg20657864	-0.922386861617903	0.000547072816157161	cg26984174	1.48451293674791	9.31318355265886e-05	cg04798796	1.66619064952728	3.21690479877445e-05	cg13830636	-2.96998570922798	0.00118610932005327	cg02555952	-0.692101686988035	0.000912680656431996	cg25112826	1.07885117413683	0.00010583010282552	cg14707948	-0.773384902912823	0.000119645322891791
677	cg03778899	-2.77058018814063	0.000176430152415909	cg01359081	1.79600274635667	0.000547072816157161	cg04972433	1.95353063335712	9.35372345199716e-05	cg25835311	2.76981649685877	3.21690479877445e-05	cg17414380	-2.74782196345072	0.00118883030649193	cg06841192	-0.534356713859444	0.000912680656431996	cg03354519	1.61526165629862	0.000106599698160567	cg16563155	1.62626480485855	0.000119645322891791
678	cg14313373	-0.594903747498956	0.000176430152415909	cg01969662	4.95322638131904	0.000547072816157161	cg19239201	4.17973405362929	9.36724805982342e-05	cg08923626	2.14998591304117	3.21690479877445e-05	cg10801015	-2.42643512574759	0.00118936434322487	cg09945120	0.678219045443512	0.000912680656431996	cg06138505	0.977915610100754	0.000106738471473601	cg27439859	0.774769108178027	0.000119645322891791
679	cg00032884	-1.69870181728166	0.000176430152415909	cg01952893	3.99396870487102	0.000547072816157161	cg07027016	-2.12840358594672	9.36724805982342e-05	cg19400672	0.953008082357582	3.23699375768042e-05	cg11814312	1.01400428407542	0.00119668358890276	cg03938562	-1.16346507330904	0.000912680656431996	cg04625338	0.908620191034154	0.000106738471473601	cg07123227	1.1840561438428	0.000119645322891791
680	cg17746612	2.55654077005643	0.00017650359322907	cg02063925	-4.34476926225439	0.000547487484642178	cg24465469	1.8287972856325	9.36924407784725e-05	cg22330471	2.429902195379	3.23699375768042e-05	cg02778334	-0.771937784989523	0.00119889556389818	cg24848973	-0.602121795238025	0.000914998293006594	cg11612472	1.01076546448103	0.000106738471473601	cg00776091	2.079023331269	0.000119645322891791
681	cg21514471	2.43350322352581	0.000176833123344126	cg04575087	1.55349998899894	0.000548095893453057	cg08496317	2.41802643211486	9.3700335723392e-05	cg00754584	2.35220986191794	3.23699375768042e-05	cg00619497	-2.40043322504115	0.00119889556389818	cg13278250	3.02073317237814	0.000915031469064575	cg21712729	0.930537696034971	0.000106738471473601	cg08331305	1.31238321405913	0.000119753632733726
682	cg17045015	1.79356148236315	0.000177108097462171	cg07410086	1.32659166392724	0.000548137935034989	cg15089794	-1.90224102035031	9.37539147596015e-05	cg12591404	1.24821636374159	3.23699375768042e-05	cg12793744	-1.45393442029379	0.00119889556389818	cg02395512	0.862553634917766	0.000915031469064575	cg24029352	0.913741332452033	0.000106947786034094	cg01728053	1.01730803428514	0.000119753632733726
683	cg17108519	-0.548538661953925	0.000177108097462171	cg24327397	2.26201178378018	0.000548924378145256	cg17977304	2.09364974565935	9.41161748624973e-05	cg13678641	5.5552487293771	3.23699375768042e-05	cg11741956	1.17761372334823	0.00119889556389818	cg13720278	-1.11352746516524	0.000915031469064575	cg05117785	1.02421416350269	0.000107641761916667	cg17295589	-0.759756348315515	0.000119753632733726
684	cg12193929	-0.977513890688917	0.000177218743448332	cg14455487	1.83748734775177	0.000549168333525896	cg00597666	1.12919395363078	9.42377129365726e-05	cg25915499	1.35100543542178	3.23699375768042e-05	cg25882471	-0.618827116910086	0.00119889556389818	cg21155203	-1.01618426982524	0.000915031469064575	cg19625330	0.870791205154823	0.000107641761916667	cg05130734	1.1263439434291	0.000120794881090761
685	cg13725318	-0.657546934184719	0.000177218743448332	cg05007920	2.30034298919909	0.000549168333525896	cg01848374	-2.55889593399708	9.42377129365726e-05	cg00724584	1.51339480902404	3.23699375768042e-05	cg03202951	-1.50601488780726	0.00120013617360949	cg12314527	0.799101954046619	0.000915031469064575	cg00095608	0.867661331031131	0.00010789866639873	cg27133494	1.19387160179162	0.000120794881090761
686	cg04752995	2.06547947143101	0.00017787222653234	cg03349922	2.56438009916372	0.000549168333525896	cg17333695	2.24862766760466	9.43516479474243e-05	cg01337508	1.05814570768863	3.23699375768042e-05	cg27443532	-0.8251700454697	0.00120435323492637	cg17613452	0.802600545040052	0.000915031469064575	cg05678729	1.10792333943386	0.000108315515677536	cg12441052	0.914976188908667	0.000120794881090761
687	cg19608409	4.73883744613401	0.00017787222653234	cg00323069	1.59637811050289	0.000549168333525896	cg00818680	2.27606947034122	9.43516479474243e-05	cg08828261	5.66016848246253	3.23699375768042e-05	cg24759279	-1.24632399177602	0.00120472637783025	cg17823321	0.750382933197546	0.000919312054820344	cg15119683	-1.1841759812106	0.000108315515677536	cg25198716	1.18739797129814	0.000120794881090761
688	cg17128730	2.3346922884483	0.00017787222653234	cg21836919	3.72365910296921	0.000549168333525896	cg19632764	2.13689914279814	9.43516479474243e-05	cg08935602	0.971587149846131	3.25862051185372e-05	cg10490577	0.975732437587146	0.00120708020656632	cg06817090	0.772064619345485	0.000919312054820344	cg22668533	1.22724950802964	0.000108462898360086	cg12637205	1.36039553440915	0.000120794881090761
689	cg12675800	1.84562350243348	0.00017787222653234	cg23897667	-2.81527691782603	0.000549168333525896	cg14436461	1.10151705281789	9.43516479474243e-05	cg09126279	1.58003429405828	3.25862051185372e-05	cg19844350	-0.759995174899069	0.00120708020656632	cg09853253	2.54078480746302	0.000926362075400704	cg02865498	0.644341506453276	0.000108666420886681	cg17735028	2.14723977951527	0.000121433670778935
690	cg11421620	3.90151069144389	0.00017787222653234	cg04170325	-1.95255125863445	0.000549852883382763	cg14953666	1.5861168591675	9.4499525115418e-05	cg10311577	6.24962998478042	3.28789078721131e-05	cg09849237	-1.14632109012169	0.00121843450244774	cg22073562	0.959490717383587	0.000926362075400704	cg26758863	0.933605605923177	0.000108666420886681	cg00259966	1.1584543158362	0.000122135852368458
691	cg03220161	1.67154624521811	0.00017787222653234	cg07196220	-2.01816414143453	0.000550392884910353	cg01615880	-1.44593955972116	9.46258297878435e-05	cg06296640	1.85570626571164	3.28789078721131e-05	cg06988003	-1.80015259393337	0.00121854391115471	cg13111532	-0.692475259878513	0.000926368957347603	cg19015582	1.43289303367599	0.000108666420886681	cg09614276	1.59676820834891	0.000122135852368458
692	cg21734781	2.22120768693757	0.00017787222653234	cg23821541	1.67643496694118	0.000550392884910353	cg07816343	1.31514901997468	9.46772704654846e-05	cg18273566	1.51103383686198	3.28789078721131e-05	cg14553853	-1.74961855200225	0.00122123535936676	cg03655016	1.04490698934612	0.000926368957347603	cg10505873	1.28977215871866	0.000108718795338714	cg00330502	1.16681175580899	0.000122434520163741
693	cg03450336	2.45676947125063	0.000178780104068553	cg12107185	-1.08627046349982	0.000550392884910353	cg15473473	-1.64555261728526	9.48226157633791e-05	cg15651650	6.06516271219823	3.30219809459775e-05	cg08275602	-1.90689236770465	0.00122123535936676	cg10001988	-0.976586634335486	0.000926368957347603	cg27313403	1.75965688374181	0.000108786703587652	cg12137206	1.43983129173441	0.00012267071397249
694	cg17019931	-1.65693216947306	0.000178780104068553	cg02438026	1.81844824316676	0.000553494495676813	cg00115821	-1.93102911261179	9.49672216382944e-05	cg11159301	1.97668600919141	3.31799433920705e-05	cg24426205	2.30177706113482	0.00122123535936676	cg10404544	1.99994288334613	0.000926368957347603	cg08795898	0.939181978073379	0.000108786703587652	cg00911794	-0.688067885976615	0.000122899924788893
695	cg00543415	2.04533793648063	0.000178863420533357	cg24125063	0.987974202117253	0.00055676468836608	cg10166530	2.04720228418707	9.51806217435397e-05	cg19859054	2.81570081278424	3.32232880533422e-05	cg11724735	2.51252352619354	0.00122528424743276	cg11724134	1.23762469572734	0.000926368957347603	cg10815411	1.28564039560201	0.000109040899351878	cg27394217	1.03350190355171	0.000123842961233845
696	cg24725657	1.92222278746551	0.000180387398124639	cg14864041	1.58027326472297	0.000560684206640321	cg19859054	2.43864869017556	9.55653548170649e-05	cg14751177	1.92247216342271	3.32405490286454e-05	cg10737195	-1.6790285724567	0.00123201407783636	cg20188831	-1.15847270896589	0.000927270162106759	cg23383372	1.16923010700757	0.000109040899351878	cg24133276	1.00388143623372	0.000123842961233845
697	cg05462446	2.3640171228816	0.000180988432832293	cg23319960	1.91893576137795	0.00057079573347175	cg17982745	2.46382065964386	9.55653548170649e-05	cg15977331	0.889307709410137	3.35277626380475e-05	cg18469326	-1.63459641069996	0.00123227120178593	cg05695927	0.722682546403873	0.000928203234442304	cg22320000	1.17126239755419	0.000109105020653092	cg16715692	0.905433968148405	0.000125805877323008
698	cg01200442	1.39032407481114	0.000180989133607663	cg18574476	1.7482093915483	0.000572393649627585	cg04904458	8.65232580271678	9.62431049575737e-05	cg01774419	1.49245607125545	3.35277626380475e-05	cg10138494	-1.35777795915396	0.00123243224180337	cg14404375	-1.14914450967306	0.000928203234442304	cg14674802	1.4371479892542	0.000109105020653092	cg23010236	-1.21451575709674	0.000125805877323008
699	cg04513015	-0.861613068297637	0.00018179919086202	cg23801974	4.48221642579641	0.000576464741909522	cg19202288	2.2772779346708	9.64592069090234e-05	cg04307216	1.94564524046702	3.35277626380475e-05	cg18781729	-1.88914948776138	0.00123628861133557	cg27380341	-0.885994294915196	0.000931277795629012	cg22866085	1.29063278272422	0.000109777088667733	cg23811117	-1.53542618776642	0.000126611752867782
700	cg14480194	1.21985169321725	0.000182719527756149	cg08119498	1.69076606148619	0.000577246944072721	cg26782876	2.20246386433278	9.64592069090234e-05	cg04318321	-1.49248352584538	3.3625452016902e-05	cg21196132	-1.03699064022332	0.00123752251178641	cg17316784	-0.970268952005292	0.000931833875554592	cg11821403	-4.58024970205777	0.000109777088667733	cg24103055	1.40076687134101	0.000126611752867782
701	cg07592190	-1.34370567492032	0.000182724942661004	cg08284063	-1.53750132239249	0.000577407660818304	cg18894054	6.5144874868483	9.68796091011689e-05	cg00009412	2.04861824384491	3.3625452016902e-05	cg07776285	0.873394788106085	0.00124845160322302	cg01111245	1.0785591016962	0.000938149195332859	cg23844497	1.49290605526739	0.000110074902116189	cg18979246	0.970758769569317	0.000127265672628555
702	cg00720429	-1.49489972203571	0.000183002632061702	cg03479797	1.88245988433881	0.000578482827012289	cg21767750	1.3611083268263	9.75780260104828e-05	cg12657758	3.17935824830335	3.39311616214889e-05	cg11241851	-0.847629310610452	0.00124845160322302	cg18393044	-0.824482149143178	0.0009401225796071	cg24392574	-0.782543681883644	0.00011022171444746	cg19248242	1.21520328609056	0.000127483064576676
703	cg01840268	1.40836724229193	0.000184311731355178	cg07691225	2.21606409165375	0.000579079909041478	cg04874267	1.00431163561169	9.76592060791094e-05	cg19197530	2.15476781082849	3.3944903772397e-05	cg26879059	-2.57713712182687	0.00124845160322302	cg08977266	1.45864617038906	0.0009401225796071	cg21093236	1.15930606343034	0.000110431017597302	cg25341275	1.23871453973572	0.000127483064576676
704	cg03829739	-1.22764725915278	0.000184311731355178	cg26884667	-1.14692570871627	0.000580155698850775	cg16389924	-0.997449870972628	9.78311330372875e-05	cg16057182	-2.80843238184145	3.3944903772397e-05	cg26891211	-3.49895016121131	0.00124845160322302	cg05113537	1.12593200946542	0.0009401225796071	cg15066032	-2.29354707219696	0.000110481525552733	cg07701909	-1.54411343343367	0.000128528574745342
705	cg15934560	2.08054127865853	0.000184311731355178	cg04058621	-2.00141295725912	0.000580155698850775	cg04318321	-1.2912280895727	9.8235229417589e-05	cg14159924	6.2473459040517	3.39556916072055e-05	cg21278103	1.76513916687811	0.00124845160322302	cg01311559	1.18075067973631	0.000942255085651464	cg01351041	1.35832094923278	0.000110555057377607	cg21897413	1.05444647153799	0.00012902585181499
706	cg10241645	1.53273422726844	0.000185380202711279	cg27641266	-1.86902594293519	0.000582019846608199	cg09139300	-0.566415792785097	9.82843246717433e-05	cg00567536	1.90005234905321	3.39556916072055e-05	cg27264484	-0.718105250171555	0.00125158212605276	cg06104975	-0.453831179453572	0.000953416194837031	cg09407339	1.37456365536456	0.000110789339944416	cg25328202	1.45159600407651	0.00012902585181499
707	cg06517799	-1.76191862209632	0.000185771828243963	cg21925299	-1.79658965411956	0.000585776770392672	cg14400079	4.42890708699457	9.8284662372496e-05	cg23624444	1.35338154606594	3.39556916072055e-05	cg22499688	-1.20784965644583	0.00125158212605276	cg07125274	-0.735313668973634	0.000956631100038156	cg22412612	1.01144189171741	0.000110989073328357	cg03746472	-1.01868421632521	0.000129167938916251
708	cg08599433	-1.68160377810057	0.000185771828243963	cg15914358	1.2210819915674	0.000587738759095647	cg23448101	2.00924654935198	9.84191550218497e-05	cg03961714	1.45116345196667	3.40073594372794e-05	cg26866263	-1.84599471569429	0.00125758662687584	cg16181848	-0.810524517238314	0.000958777035462908	cg06931196	1.50327274885082	0.000111283408919508	cg07654712	1.6272072924307	0.000129167938916251
709	cg01310481	-0.794186052972782	0.000187104632226929	cg16825288	1.79699428819025	0.000587843928267019	cg01002690	2.45657540917141	9.84191550218497e-05	cg00436301	1.25863891786325	3.42650741537215e-05	cg06128258	-0.685109880361806	0.00126313207815369	cg13653153	-0.899851359416783	0.000961371315028501	cg07395378	1.36575846411081	0.000111283408919508	cg09632029	-0.818056549708652	0.000131417527037098
710	cg26276733	-2.19721602437106	0.000187768701018639	cg03920369	5.33109235064109	0.000588769112244669	cg15097489	2.11823881429799	9.95610565030215e-05	cg19596653	1.82221604001147	3.44224175079581e-05	cg01394637	-1.54771660748749	0.00126473753283581	cg03768796	-0.901692743441763	0.000961371315028501	cg05189524	2.16293258807811	0.000111406933979643	cg24547137	-1.04882186439998	0.000131438984317604
711	cg15588177	-1.09054442620435	0.000187785978902206	cg15724113	2.10923079757305	0.000593767933355829	cg24850334	2.37064319966366	0.000100046134432698	cg15918766	1.11137637655866	3.44224175079581e-05	cg10184889	-0.646889078706099	0.00126473753283581	cg11935317	1.04273152577502	0.000961407712113626	cg15803343	1.51219200238477	0.000111406933979643	cg09150006	1.333333593999	0.000131438984317604
712	cg17355294	0.943671651230707	0.000187785978902206	cg16730240	3.55774903796494	0.000593767933355829	cg07343027	1.45683076220954	0.000100046134432698	cg21123158	-1.26874871507919	3.44890747694736e-05	cg14974383	2.97336364170888	0.00127009362607038	cg22674793	0.813937448007978	0.000961699664605375	cg03041602	0.944523507165776	0.000111406933979643	cg08866780	0.710142142857181	0.000131828936541727
713	cg01930621	2.31179220388279	0.000189332188663762	cg01930621	2.38182874411818	0.000593767933355829	cg15448359	-0.545559395317846	0.000100046134432698	cg14202825	1.36685722508427	3.44890747694736e-05	cg13373719	2.45043628945098	0.00127176442205869	cg04741284	-0.76937824162578	0.000961699664605375	cg19389606	1.68517793044899	0.000111459472323773	cg09936581	0.942751508819287	0.000131828936541727
714	cg23985420	1.9392671173772	0.000189356417310125	cg13767188	-2.07007581456488	0.000594473080564244	cg18506679	-1.66195083842448	0.000100224830351978	cg00860570	1.35345584636371	3.47333346225232e-05	cg07615419	1.30280504612128	0.00127176442205869	cg16317441	1.64414928123386	0.000961699664605375	cg22491976	1.24553617838455	0.000111459472323773	cg06904975	-0.663432634123527	0.000131867165261802
715	cg02246427	-1.22965392404141	0.000189833488626307	cg18452975	0.812989407286824	0.00059672255257993	cg14282114	2.02772727716253	0.000100239880100631	cg05085886	2.63298297056419	3.47333346225232e-05	cg23016157	-1.42864797782162	0.00127176442205869	cg14483831	0.732071319409815	0.000961699664605375	cg23054166	1.13186159609596	0.000112413636837081	cg26089541	0.80256646912599	0.000131867165261802
716	cg20355062	4.51870170123403	0.000189833488626307	cg00547855	-1.9280877951474	0.000597374816084132	cg16355860	-1.54085551548116	0.000100461463104955	cg20920040	5.97711523579691	3.47333346225232e-05	cg15966106	-2.43122187073076	0.00127290224623303	cg10709925	-0.867805792963814	0.000961699664605375	cg06935501	1.07316271085629	0.000112439485536061	cg20905467	-0.825242346581636	0.000131867165261802
717	cg00022218	2.37181829030402	0.000190746042452357	cg08917478	0.826977965100999	0.000597374816084132	cg27662558	-2.20410038131697	0.000100846675711912	cg06173682	2.36853203636348	3.48079748246668e-05	cg04689697	2.60263053241538	0.00127292415787997	cg06128358	2.30294010185609	0.000961699664605375	cg26313349	-5.73948860862476	0.000112439485536061	cg10277781	1.04412400851953	0.000131867165261802
718	cg01030598	3.93235646089355	0.000190746042452357	cg19816258	1.19934969721897	0.000599961859183086	cg16498736	2.00630609417424	0.000101005583973475	cg07107453	1.8455141114715	3.48079748246668e-05	cg03304981	-1.51278507539546	0.00127292415787997	cg19694818	0.839681909855216	0.000961699664605375	cg16437995	3.69092003587565	0.000112872171025713	cg15878864	1.01234101543587	0.000131867165261802
719	cg11681638	1.66457735959169	0.000191091579586637	cg21436431	2.03546614913982	0.000599961859183086	cg06549955	1.64828922253345	0.000101005583973475	cg05053403	-2.26823176626608	3.48079748246668e-05	cg10432266	-0.756121225501573	0.00127292415787997	cg18698528	1.12514566081494	0.000961699664605375	cg26073720	1.51453425476267	0.00011354917723605	cg13109482	0.85421564700642	0.000131867165261802
720	cg08983526	-2.15271005893856	0.000191306478984128	cg20949959	1.58808014995121	0.000603237460605012	cg15076659	4.25394109447293	0.000101005583973475	cg06842055	2.08880805689722	3.49600829152579e-05	cg06547379	-1.30672094482203	0.00127292415787997	cg04456437	0.909075697807799	0.000961838955793073	cg20714487	0.927592333648612	0.00011354917723605	cg10780949	1.01057329791703	0.000131867165261802
721	cg17902632	1.31194410032165	0.000192319737741276	cg18363192	2.5031899952587	0.000603237460605012	cg17276568	-1.69033358623358	0.000101329279980599	cg20956634	3.10806608333395	3.49600829152579e-05	cg01666220	2.41382433899181	0.00127292415787997	cg13989603	-1.27191116184926	0.000961838955793073	cg14360897	0.989153030060309	0.000114166252343781	cg15867197	0.689672378411291	0.000131867165261802
722	cg11554489	2.04098972083677	0.000192319737741276	cg18408962	-0.866564773856524	0.000603237460605012	cg16894306	-1.51530038013321	0.000101329279980599	cg14163654	-3.551658686313	3.49600829152579e-05	cg17004162	-1.75055874414917	0.00127601786681201	cg18645101	-5.05648438301821	0.000961903105359532	cg00114084	1.10408556679449	0.000114258211019003	cg19470701	1.20054947623741	0.000131867165261802
723	cg13518257	1.69813343522385	0.000192319737741276	cg11787785	1.16953543490863	0.000604203954947145	cg26620931	2.10591248931433	0.000102450194919558	cg06569202	1.58747211414187	3.49600829152579e-05	cg19378376	-1.19229999696568	0.00127719271578717	cg11633422	1.58985451850807	0.000962301468504369	cg16000154	1.51822579981898	0.00011427683145596	cg01910484	1.04169732532439	0.000131867165261802
724	cg08692676	3.00328225908611	0.000193609601915102	cg20355062	4.64809828307338	0.000605480127693366	cg10564492	2.40098263772154	0.00010330958004805	cg19632764	2.45280636206925	3.50856836489159e-05	cg20554995	4.59288171118502	0.00127719271578717	cg16185768	-0.839585638148996	0.000962301468504369	cg21857209	0.919597267070032	0.00011427683145596	cg27532331	-0.957078054854004	0.000131867165261802
725	cg24065136	-3.09912428527317	0.000193609601915102	cg26423677	4.33293137695008	0.000605480127693366	cg13762676	-1.87191173582547	0.000104017829688594	cg24646035	5.21906938709053	3.50883057125201e-05	cg12766058	-1.86220523002266	0.0012839264252907	cg11402989	-1.44821936241579	0.000962301468504369	cg16215084	1.63257124654551	0.000114742856146798	cg00694180	-0.813528813902221	0.000131867165261802
726	cg10489672	-1.3768847642627	0.000193609601915102	cg14026971	1.3835980039022	0.000607546008996745	cg05670935	-2.4200941337706	0.000104017829688594	cg14437551	6.96980562160133	3.50883057125201e-05	cg10924050	2.78939646372329	0.00128594644028451	cg01699524	0.913514972211009	0.000962301468504369	cg12092786	-1.62271201991126	0.000114857095813955	cg09472844	1.04136700025228	0.000131867165261802
727	cg19859054	2.34613807719745	0.000193671503173565	cg08102837	5.17181582611559	0.000615713529420674	cg18264945	1.28955005322531	0.00010439731945978	cg02185531	2.05714482850252	3.50883057125201e-05	cg06181301	-1.84223940215615	0.00129091417717008	cg00124488	0.986604288019768	0.000962301468504369	cg00360610	1.381054579886	0.000114857095813955	cg27388888	0.868201591275567	0.000131867165261802
728	cg00107469	-2.11905935788628	0.000193671503173565	cg05294250	1.34445363335934	0.00061795115294131	cg26832062	4.94176149503985	0.000104521918744968	cg24657127	5.45213930868868	3.50883057125201e-05	cg17588038	1.01108984698599	0.00129137001851668	cg20097268	0.913676189201774	0.000977949671095719	cg18316621	1.93378052737841	0.000115108697235217	cg10335543	1.23827904853268	0.000131867165261802
729	cg00635950	-1.46343662507783	0.000193717531359442	cg13912639	3.10502421732593	0.000619708061298616	cg06583016	1.44903062792264	0.000105298477544327	cg09767346	1.67263158290955	3.50883057125201e-05	cg27522005	-1.95325274009718	0.00129137001851668	cg00168815	1.18508660699263	0.000985989140710717	cg02201963	1.3628650037717	0.000115231484950167	cg23976431	1.13382908339153	0.000131867165261802
730	cg08220934	2.76274372696095	0.000194378190839426	cg14837683	4.1303732287652	0.000621201601682358	cg21297677	1.78139331904206	0.00010548438999342	cg11540207	1.90424971297591	3.5091958676332e-05	cg18885452	-1.11314565176601	0.00129137001851668	cg18225905	1.10836852665427	0.000988442303848506	cg12203852	1.53240913657269	0.000115231484950167	cg02896403	0.878355471058663	0.000131867165261802
731	cg06593161	1.82329884822494	0.000195073589024602	cg04789231	1.90890941420724	0.000621521792258474	cg12081267	1.15317941448955	0.00010548438999342	cg01640299	1.85236310642221	3.5091958676332e-05	cg26635367	2.5620765339331	0.00129226247297817	cg03729853	0.863777755912136	0.000988442303848506	cg08352292	0.872146194343467	0.000115363416617686	cg12068370	1.56736452460489	0.000131867165261802
732	cg22880518	4.22176453435031	0.000195073589024602	cg18184153	1.91962085697005	0.000625492437316611	cg17354395	3.63927579448556	0.00010548438999342	cg13147599	2.65387531490289	3.52156155267847e-05	cg14858784	-0.867932011462474	0.00130343285647659	cg20063125	0.768672943410583	0.000988442303848506	cg15743799	0.920619579022937	0.000115363416617686	cg05924647	0.733672711738273	0.000131922230703255
733	cg23225690	0.924905937089001	0.000195073589024602	cg09115646	-0.859143527936193	0.000625492437316611	cg05396897	1.94050468322533	0.000105725798509399	cg04253701	2.22110169165829	3.53078444182614e-05	cg26406891	-1.63172669467811	0.00130634119273465	cg02598071	1.84590098011564	0.000988442303848506	cg26581474	0.997843521936455	0.00011551835251267	cg15156367	-0.849385654201391	0.000132028671590554
734	cg15089794	-1.82486123247587	0.000195073589024602	cg05775593	-3.02898117433201	0.000625492437316611	cg14737484	1.79288795925343	0.000105733275670377	cg15922801	1.87400421385107	3.54750523718759e-05	cg13264820	-1.40102406637514	0.00130634119273465	cg09947611	-2.00349800970765	0.000992567519234662	cg26913398	0.853411456332374	0.000115706488322942	cg01021724	0.937447283789379	0.000132137599207309
735	cg10201141	-0.786418374684898	0.000195392658121877	cg13251256	4.73128537292726	0.000629176448363144	cg26324453	1.44571192826313	0.000105733275670377	cg12396054	1.92980794791522	3.54750523718759e-05	cg16095148	-0.70673213270195	0.00130677113291264	cg04943384	-1.36997937219944	0.000992567519234662	cg14026304	0.839835693397542	0.000115734473456209	cg26457709	1.09986459552387	0.000132137599207309
736	cg25448738	-1.79595296538554	0.000195438091622181	cg07578168	2.32966018046063	0.000629176448363144	cg06879410	-1.59351864915205	0.000105733275670377	cg10776643	-2.45404865743312	3.54909837589319e-05	cg16393955	1.83735706278653	0.00130874581656823	cg26445008	3.48588475137193	0.000992567519234662	cg04513015	-0.87956407613976	0.000115734473456209	cg15364446	2.19243577128773	0.000132137599207309
737	cg15282488	2.15757693933055	0.000196288679668411	cg13273553	1.15158652434546	0.000629176448363144	cg04551902	-3.34177969045777	0.000105733275670377	cg08189464	1.56303673860621	3.5547782263704e-05	cg21315629	-1.46562540819066	0.00132228133001199	cg17151054	-1.07606847175384	0.00100292345448144	cg10349828	1.55094602785563	0.000115734473456209	cg12271800	-0.607166898445496	0.000132433905723456
738	cg07278207	2.28879441803397	0.000196520170039354	cg11681638	1.70759467398546	0.000629176448363144	cg24048339	1.4705153344157	0.000105733275670377	cg14272438	1.82263660421729	3.57645111303148e-05	cg05851277	-1.60492598824448	0.00132719363064966	cg04900795	-1.0441123717429	0.00100317199430073	cg16566279	-0.937480706900853	0.000116325224046397	cg22071163	-0.684474638997115	0.000132538911762389
739	cg26139475	1.99444019496977	0.00019744937855113	cg04262472	-2.2565767713977	0.000629176448363144	cg17508018	2.45632656889337	0.000106025190468171	cg08131881	1.90653144516147	3.57911118368842e-05	cg02506923	-1.58723787296107	0.00132719363064966	cg03184011	0.645929693645324	0.00100317199430073	cg11464169	2.46065123960637	0.000116325224046397	cg25150520	0.57556338061947	0.000132538911762389
740	cg18712309	4.07703632624502	0.00019744937855113	cg11428933	-2.40755933754245	0.000629176448363144	cg15695106	1.04064276627775	0.000106025190468171	cg13596910	-1.28663819409688	3.57911118368842e-05	cg09777014	2.64731683408613	0.00132719363064966	cg26868799	1.15910241210536	0.00100317199430073	cg15375239	1.33950198726067	0.000116325224046397	cg23313266	0.735017461585851	0.000132538911762389
741	cg15362194	5.24279994800069	0.00019744937855113	cg00030423	2.97398618199215	0.000629176448363144	cg21959053	-2.54104302537502	0.000106235288410791	cg06678982	1.17641054107404	3.57911118368842e-05	cg22556143	-0.752784919825973	0.00132754898891736	cg08378782	-4.61551743529858	0.00100587327366808	cg15765896	1.28096931019257	0.000116367909598087	cg23092777	1.0780646588097	0.00013312581318242
742	cg15646041	5.44241889292028	0.00019744937855113	cg17985418	1.06480989894315	0.000629992453456566	cg06386929	2.42318978503881	0.000106354477979528	cg26059219	1.39499453623128	3.57911118368842e-05	cg09927483	-1.24735310713778	0.00132754898891736	cg13100918	3.48440543153371	0.00101605441877756	cg16821068	1.24667128478311	0.000117086376778529	cg16105531	-0.449294374697986	0.00013312581318242
743	cg22485413	1.83355631728199	0.00019744937855113	cg12451269	1.26419957723314	0.000629992453456566	cg18912160	-0.861191101561293	0.000106775044590224	cg24776469	1.90598675013179	3.57911118368842e-05	cg19103712	-1.11565079182484	0.00132772453350346	cg24669728	1.21567090675626	0.00101840945089709	cg03135515	1.11591658298473	0.000117086376778529	cg01608150	0.725432134831672	0.000133127527551423
744	cg11147695	3.21350033577161	0.00019744937855113	cg03509655	2.46699186470226	0.000639470713878964	cg01637011	-0.586215621858447	0.000106786032406636	cg27351837	1.6965216797759	3.57911118368842e-05	cg17336442	3.43522709066222	0.00132974667415741	cg23063905	-0.566056406504963	0.0010235228845132	cg02904365	1.17702317593551	0.000118302289941024	cg04621962	-0.570758072340638	0.000134514236543643
745	cg19045002	-1.56861743159533	0.000198393872179653	cg02169333	1.54628981728359	0.000643078639667627	cg00246451	1.77106942817692	0.000106891433109919	cg18192945	1.75281863519567	3.57911118368842e-05	cg04708340	-1.31100359548924	0.00132974667415741	cg18394062	-1.26586143288125	0.0010235228845132	cg05751159	1.09677476616402	0.000118388728961032	cg26074088	-1.36097942354065	0.000135729672039992
746	cg09378238	-0.506821849630448	0.000198393872179653	cg14760861	-0.918207735162857	0.000646803284151696	cg05791119	1.95720628176257	0.000107038870265937	cg12849314	1.93054326063572	3.57911118368842e-05	cg17205316	-1.81184072639934	0.00132974667415741	cg09121624	0.835818938467234	0.00102367936767069	cg02626375	2.01324840495373	0.000118648284944235	cg20447593	1.10508909773788	0.000135737233391415
747	cg07337619	2.4711996132868	0.000198561272817381	cg14186799	1.2425766547319	0.000646803284151696	cg05019138	3.42577056978428	0.000107755091373015	cg26579909	3.59741773698554	3.57911118368842e-05	cg25741452	-1.40655920567607	0.00132974667415741	cg16007019	0.949654817508077	0.00103020795766363	cg08990198	1.0521882870571	0.000118648284944235	cg04389422	0.856896976842381	0.000135737233391415
748	cg17881946	3.42160185273478	0.000198688425628071	cg02467794	1.38228232153311	0.000649467554962995	cg19816258	1.19659358060551	0.000108068998326496	cg14161438	2.05259984218976	3.57911118368842e-05	cg04837959	-2.12769180165933	0.00132974667415741	cg01626197	1.19700479795306	0.00103207070899419	cg11063988	1.0337482568056	0.000118648284944235	cg18250501	0.94824495338263	0.000135896839320917
749	cg05679686	-2.69848475734168	0.000198688425628071	cg06214651	-1.47986213684413	0.000649467554962995	cg05538359	2.41156535049188	0.000108673979650506	cg12419491	1.84734107048152	3.58263360347259e-05	cg24874084	1.87849987177468	0.00132974667415741	cg19942977	-2.04437867443998	0.00103239426905694	cg24238995	-0.807869363314096	0.000118648284944235	cg15260250	1.00153123594908	0.000135896839320917
750	cg24703787	-2.63999510372052	0.000198755324968338	cg11029736	2.05567112539963	0.000649467554962995	cg12864601	3.57890604116497	0.000108904505690312	cg19533530	1.61832284853288	3.58272116624615e-05	cg23457587	-0.651699667215397	0.00132974667415741	cg06302321	-0.912437432993761	0.00103412890953243	cg17494733	2.52771501273476	0.000118648284944235	cg22216600	0.874629011350203	0.000135896839320917
751	cg22664550	1.29507551460928	0.000201165032308045	cg21918352	-1.55196101143353	0.00065129177227561	cg07391130	1.82035294323637	0.000108904505690312	cg09702779	1.12477885780798	3.58272116624615e-05	cg22984691	-1.38787266845239	0.00133526668190791	cg14627538	-0.696212836057503	0.0010388081884023	cg05094833	1.78668118538878	0.000118648284944235	cg18523921	0.88979339299804	0.000135896839320917
752	cg05318546	1.93508302002641	0.000201962480544447	cg24523912	3.21138688319245	0.000652366387750978	cg09092029	1.98730434560743	0.000110172032709069	cg19366217	3.15965065981855	3.58619167831742e-05	cg13196652	-0.980266670400602	0.00134054737022837	cg09867084	-0.697807364011745	0.00104138334471106	cg26624273	1.67016380996216	0.000118648284944235	cg05509157	1.1987320930292	0.000136315815046475
753	cg06751452	-1.13769473033522	0.000204036435230456	cg11858176	0.920694402626084	0.000652943538254581	cg19735408	1.44162659184468	0.000111737986034573	cg21222007	2.28326068909383	3.58619167831742e-05	cg10725937	-1.15071017296509	0.00134054737022837	cg27137902	0.733037545983097	0.00104138334471106	cg11891111	1.24112976292503	0.000118648284944235	cg04370730	1.09342106266576	0.000136371566785399
754	cg06725965	3.73121833517548	0.000204036435230456	cg12161192	1.0759579176064	0.000652943538254581	cg24646035	4.48722479072411	0.000111972901944945	cg08452525	3.39213943988814	3.58619167831742e-05	cg24874555	-0.657574055238142	0.00134327145979006	cg13518031	-1.31384653350473	0.00104138334471106	cg01910825	2.04704118730553	0.000118648284944235	cg05885959	-0.744906855017876	0.000137545841627246
755	cg07617736	1.33786817582285	0.000204555860529463	cg23445878	-0.573807153436541	0.00065614983495967	cg11252004	2.94429444084975	0.000112000573524245	cg23382567	1.7875828435331	3.58619167831742e-05	cg01177361	-0.640344521003722	0.00134327145979006	cg00564598	0.863113276385342	0.00104138334471106	cg20397358	1.71080195261686	0.000118864938517351	cg07125009	1.29350122298086	0.000137545841627246
756	cg02951261	-4.35780964065581	0.000206038429263585	cg00806959	-1.1905424813446	0.000656388803285847	cg13896157	4.99276882343639	0.000112196466205654	cg06335773	1.49304641327841	3.58619167831742e-05	cg06138714	0.815066420714082	0.00134327145979006	cg12013332	1.25195552105881	0.00104983258368283	cg08086221	0.917056691161916	0.000119482296165423	cg13852536	-0.97552365356252	0.000137545841627246
757	cg05370211	-2.14280008629845	0.000206038429263585	cg22257236	-1.0076105441252	0.000657171845547817	cg06523306	1.93492793983411	0.000112196466205654	cg02688710	2.03429173204594	3.58619167831742e-05	cg13871684	-1.82773991240288	0.00134327145979006	cg01618932	1.15980451618962	0.00104983258368283	cg14857371	0.736762865701683	0.000120051920823785	cg04099264	1.04202800861319	0.000137545841627246
758	cg13575638	5.38124624778112	0.000206038429263585	cg13956954	-1.16493255593877	0.000657324596876349	cg13983864	-1.0805465171955	0.000112196466205654	cg17828223	2.28651655832719	3.58619167831742e-05	cg15160312	-1.16538815596659	0.00134327145979006	cg00982112	-1.74402098638024	0.00104983258368283	cg24046935	1.28931779646025	0.000120234922849042	cg10079898	1.53088853404604	0.000137545841627246
759	cg14682223	-1.2342583631639	0.000206038429263585	cg23823143	-2.26982793165117	0.000658048119204553	cg06109846	2.15080778236907	0.000112196466205654	cg11877913	1.99725242022189	3.58619167831742e-05	cg13904308	0.74964216393326	0.00134327145979006	cg12573727	-0.6168079502807	0.00105033465461513	cg16458170	1.0609130727394	0.000120234922849042	cg22811668	-0.854579902465431	0.000137545841627246
760	cg16915659	-1.49788603185251	0.000208750336588258	cg09089006	1.34293477822124	0.000658048119204553	cg18732731	2.87710494012533	0.000112196466205654	cg07814260	1.27356356463286	3.59265746483712e-05	cg04887414	-2.58044958611364	0.00134327145979006	cg04174125	0.97128796944205	0.00105179297670209	cg00622580	0.873956532319501	0.000120550900628738	cg23200732	0.777298000922649	0.000137545841627246
761	cg14426682	-2.13405380983956	0.000208905367914143	cg25376310	1.79838568739452	0.000658048119204553	cg26524446	-2.30354512559365	0.000112196466205654	cg23515460	1.19141236356007	3.60223922870844e-05	cg21173875	2.25678642636221	0.00134327145979006	cg03780234	0.724191401398065	0.00105179297670209	cg12535280	1.40103963538477	0.000120550900628738	cg10112003	0.829813734064638	0.000137545841627246
762	cg22777329	-1.63876490643189	0.000208905367914143	cg15986392	-1.31050675802374	0.000660742659794542	cg22421019	1.53351281093068	0.000112343305197718	cg01876097	2.27955356515803	3.60631449406408e-05	cg13522997	2.64571091117173	0.00134327145979006	cg05721377	1.08738455418743	0.00105179297670209	cg00055049	1.20190092585406	0.000120550900628738	cg20358124	1.41397160917629	0.000137653029078159
763	cg21046148	-1.96633933116401	0.000209172266784577	cg11015059	-2.81194533256554	0.00066272535824132	cg08923626	1.83297054074977	0.000112343305197718	cg04527840	2.57457542509197	3.62634919761435e-05	cg11075029	-1.60357574448791	0.00134327145979006	cg15712048	-3.83970053032125	0.00105191508043207	cg24422008	1.09557606136104	0.000120550900628738	cg05802994	1.39827562781497	0.000137676225399207
764	cg21467792	0.697472543708392	0.000211071150307998	cg08434071	-2.53065500316313	0.000662784745252332	cg00091899	5.30847085185782	0.000112343305197718	cg18574476	2.00721751809931	3.63313689024934e-05	cg08057338	-1.65878450691261	0.00134327145979006	cg27357257	-1.84531819488738	0.00105191508043207	cg03584288	-5.14228340468508	0.000120550900628738	cg24948588	-2.07404238026021	0.000137676225399207
765	cg25810695	-3.43516041921323	0.000211071150307998	cg07356283	-0.947873788388645	0.000664084470210724	cg05046721	2.64570300848237	0.000112343305197718	cg24474701	1.14720617845287	3.63654079199552e-05	cg24292016	-0.740465127407043	0.00134327145979006	cg02865498	0.56708084998798	0.00105191508043207	cg11103920	1.56041151801389	0.000120550900628738	cg06336535	1.0389112633215	0.000137676225399207
766	cg20036244	0.948709917558803	0.000211474018741713	cg25341674	1.02389191588767	0.000665792329814644	cg06487044	1.65919046826584	0.000112348423387273	cg17319365	2.79475618477551	3.63654079199552e-05	cg22762388	-1.02092647018648	0.0013442675558176	cg27556913	0.704677827137192	0.00105191508043207	cg00601810	1.58969452298247	0.000120632693245162	cg14604519	1.2334141675782	0.000138351954011852
767	cg02990310	-1.51550740335792	0.000211474018741713	cg26902259	4.38910487933593	0.000666144465099461	cg17450930	2.38270616787411	0.000112522965439502	cg03801946	1.67494445916868	3.64566106450701e-05	cg12569397	-2.1189079942549	0.00134902119844514	cg19979646	1.60411489103431	0.00105455195727313	cg18697691	1.55282175877446	0.00012159627467468	cg22461018	0.994019634800452	0.00013847742374641
768	cg17494438	2.46608925675406	0.000212661981501433	cg10750368	1.07175235252495	0.000667518617826652	cg00119011	1.70024561926475	0.000112522965439502	cg04069518	1.59239488385047	3.64568533524288e-05	cg10751631	-2.08730687043812	0.00135974644047463	cg15152958	-0.912424230765514	0.00105507162551677	cg11248668	0.916722826399332	0.000121615701506537	cg19007602	1.81781691795344	0.00013847742374641
769	cg05075015	-1.65044904305462	0.000215224804793486	cg13618735	1.23845410600088	0.000669125064984493	cg13240898	3.23886547607489	0.000112557885700405	cg21730448	-6.09072544054985	3.64937729008079e-05	cg08687047	-1.27900709474	0.00136586564186546	cg01454859	0.686067153845455	0.00106504880334597	cg16055334	1.00436321607147	0.00012199891450682	cg15635480	0.673449269413478	0.000139023134045423
770	cg03920369	5.11534389395953	0.000215224804793486	cg24962978	2.8432981108719	0.000670414420512778	cg23031518	1.67688141512308	0.000112645658331257	cg15473473	-1.88062317559465	3.64937729008079e-05	cg13329131	0.865485406612778	0.00136586564186546	cg03870497	-4.85253416135517	0.00106504880334597	cg20203792	1.18337161299085	0.00012199891450682	cg17140647	0.727856622852879	0.000139335736773923
771	cg05711895	-1.28838335837705	0.000215703357540081	cg08676905	0.983926096849554	0.000673722629594484	cg03990478	4.92488917938752	0.000112645658331257	cg26503877	4.51333706133706	3.64948536723887e-05	cg11141696	-1.25027446066384	0.00136586564186546	cg07410412	0.758775099418303	0.00106504880334597	cg00981784	1.62093571410885	0.000122015462772588	cg18389987	0.883940254138874	0.000140115232541543
772	cg06062604	-0.675790933809161	0.000215703357540081	cg10843111	0.81356788456074	0.000677280300371093	cg25211525	2.23788034508359	0.000112645658331257	cg09980195	1.43667574708005	3.66003515527702e-05	cg14268754	3.03168558125066	0.00136586564186546	cg03063185	0.683472564857535	0.00106504880334597	cg00149585	1.14801088642827	0.000122015462772588	cg23087084	1.56820848543421	0.000140115232541543
773	cg06545937	-3.9240733456676	0.000218386468189784	cg07624650	2.13955057899816	0.000681111819098786	cg14647880	5.33315625437024	0.000112645658331257	cg16212996	3.63716356592868	3.66766321042095e-05	cg25868978	-1.64999283265066	0.00136586564186546	cg05206985	-1.07893014478178	0.00106531373177305	cg14215748	2.42665718216413	0.000122015462772588	cg14729804	1.13007423065847	0.000140115232541543
774	cg16316720	-2.17318554433786	0.000219201756298364	cg22777329	-1.68237381783768	0.000681553308356855	cg13575604	1.58053984006061	0.000113967305745675	cg07309082	1.78838318447255	3.66766321042095e-05	cg24898914	2.66431280828693	0.0013723097200351	cg17504698	-2.01050974048322	0.00107010336902264	cg10836125	1.82797647150081	0.000122015462772588	cg00256745	0.950516509539872	0.000140115232541543
775	cg01928206	2.21622608203546	0.000219833416671418	cg17069915	1.37223126049505	0.000681553308356855	cg04529955	1.66960414687799	0.000113967305745675	cg23508333	2.18713600174627	3.66766321042095e-05	cg14414415	-0.699290632936748	0.0013723097200351	cg13991616	0.892583807436075	0.00107022221937732	cg04581129	1.29603954919927	0.000122015462772588	cg08466179	1.19754509250376	0.000140760836656411
776	cg15743724	1.84822191047371	0.000220618581445609	cg23599125	-1.56733577741232	0.00068374462702204	cg00778880	-1.58210219794898	0.000114132764181159	cg10204999	2.04018601196708	3.66766321042095e-05	cg10526227	-2.56689484511626	0.0013723097200351	cg19504179	3.08893761625538	0.00107413398258638	cg16487647	0.963230644745614	0.000122015462772588	cg05303091	-1.27603233755918	0.000140760836656411
777	cg19552044	1.9435885412978	0.000222331020681608	cg01483832	1.64611985953487	0.000685868915775428	cg21455891	-2.51084556873863	0.000114132764181159	cg19202288	2.60397566362604	3.67860706974826e-05	cg03525653	-1.67616847197515	0.00137278623968872	cg14199193	1.15012273355283	0.00107579135531796	cg10035469	1.28685469680055	0.000123267032472233	cg04661747	0.848187562561085	0.000140881384524566
778	cg10991579	2.38776691485104	0.000227636775673295	cg01179055	-1.0456406285814	0.000686874220764931	cg21680824	-1.70897536286374	0.000114813580497369	cg20049409	1.83171480568469	3.6866629974842e-05	cg25084778	2.20119316753104	0.00137278623968872	cg06811166	0.798990010364436	0.00107579135531796	cg04853958	1.34036834757886	0.000124285064588723	cg07005843	0.982251416519125	0.000141162464514945
779	cg18417777	3.56617179861137	0.000227636775673295	cg02696607	0.971634862658817	0.000686874220764931	cg07210263	2.35468625217768	0.000115444597034923	cg26051577	1.74987428585386	3.6866629974842e-05	cg23816544	2.01085764578484	0.00138076369439872	cg16149030	0.887101212659453	0.0010857715871956	cg26140174	1.59880105113603	0.000124510289421247	cg14631218	-0.691685399571201	0.000141162464514945
780	cg17205515	-1.02132386870411	0.000227716942983855	cg11227628	2.69886397016769	0.000686874220764931	cg07755740	-3.36761791045678	0.000115444597034923	cg01067604	1.15493038023382	3.71307946538501e-05	cg03632036	-0.437072275949427	0.00138743763992938	cg01013447	-4.20575866038879	0.0010857715871956	cg23049818	1.78098426455507	0.000124691455526409	cg13937208	0.87736256925849	0.000141162464514945
781	cg12214034	2.47604494392028	0.000227716942983855	cg00754655	3.66156413644039	0.000686874220764931	cg00584878	3.81929230558983	0.000115554668099597	cg01042174	1.66544166284699	3.71307946538501e-05	cg10875499	0.6711581491882	0.00138786212470806	cg20051133	-1.59725573016357	0.0010857715871956	cg16754460	0.885818268438731	0.000124691455526409	cg06658146	1.25131256621011	0.000141162464514945
782	cg13943890	-2.19913288606692	0.000227716942983855	cg15585938	-2.00777261910118	0.000686874220764931	cg21935595	-2.93490180094513	0.000115554668099597	cg03174232	2.51764387539057	3.71307946538501e-05	cg11486285	-1.25913928786242	0.00139261584464281	cg02851237	1.2530462871829	0.0010857715871956	cg23656873	1.59267097773224	0.000124691455526409	cg11096970	1.1177222929885	0.000141162464514945
783	cg20104330	-1.13833445592381	0.000227716942983855	cg05130935	1.77158322425732	0.000686874220764931	cg04575087	1.52876088819046	0.000115554668099597	cg19419669	2.14117535304293	3.71307946538501e-05	cg03164043	-1.40253458357999	0.00139781151951233	cg04792365	0.751662927962487	0.0010857715871956	cg07489950	1.09618543574238	0.000124691455526409	cg20493960	1.4157877993319	0.000141162464514945
784	cg03719252	2.10300447045139	0.000227952527297184	cg09238470	1.57693924726377	0.000686874220764931	cg16716242	-2.24465851221371	0.000115554668099597	cg08904054	2.45145421262094	3.71307946538501e-05	cg07842265	1.8234819320296	0.00139901398734169	cg05447290	-1.36207239336346	0.00108976014401308	cg02172466	1.60401234802651	0.000124691455526409	cg24787592	0.904171027815812	0.000141162464514945
785	cg18667511	-1.0377616094804	0.000227952527297184	cg02951261	-4.46367493528714	0.000686874220764931	cg16000888	2.21681119257626	0.000115946995205375	cg13353683	1.45624200031101	3.71307946538501e-05	cg16407672	-2.34405480260753	0.00139984288980803	cg01309726	3.45338606508418	0.00109143149300651	cg09589688	1.50807198485121	0.000124734411707639	cg18345806	0.915293105121444	0.000141162464514945
786	cg19320193	3.0521868725184	0.000227952527297184	cg10079027	-2.12044423843705	0.000690334415893002	cg08965753	-2.48880522773092	0.00011666834145023	cg04579967	1.03648521832275	3.71624680203922e-05	cg24770161	-1.12460321534394	0.00139984288980803	cg01518846	-0.689297277825072	0.00109143149300651	cg20490811	1.48452204991336	0.000125243291441498	cg00391479	0.624600417644542	0.000141162464514945
787	cg12396054	1.59713123510659	0.000227952527297184	cg16419757	2.03019455421775	0.000691396854197821	cg10078254	2.21674552912488	0.000116796887966875	cg27641266	-2.14368005565875	3.71837440916925e-05	cg24047313	1.6370492549935	0.00139984288980803	cg23817947	3.17642567015142	0.00109143149300651	cg08931782	0.770286355843735	0.000125243291441498	cg05607472	1.07286635650239	0.000141162464514945
788	cg03829771	1.54530256861434	0.000228102920223821	cg10685559	1.43876849564785	0.000696686571357815	cg20821187	6.43474096687498	0.000116914637759896	cg19296671	-8.3452435740616	3.73619547346368e-05	cg03821863	-3.33450905703311	0.0014034782879861	cg23061578	0.706564447623085	0.00109143149300651	cg11920115	1.95130421379555	0.000125320828585247	cg16562724	0.696227025020605	0.000141162464514945
789	cg20774834	-2.10687773086375	0.000228428551218418	cg00280761	1.17710710057806	0.000699271275344975	cg01179986	1.411073560261	0.000116956137675686	cg20140752	2.74008842689666	3.7366963358049e-05	cg07399977	-2.07716601008593	0.0014034782879861	cg11908291	2.32545128341298	0.00109143149300651	cg18795291	1.17239040556079	0.00012543226420653	cg11637544	1.14283330650639	0.000141162464514945
790	cg07941396	-1.79173029374638	0.000230747148562147	cg19422854	-1.60666322511866	0.000700066278343572	cg13397436	0.988535419349116	0.000117014844213641	cg14046558	1.74969407199986	3.79758338102064e-05	cg17783368	-0.900195655325188	0.00140514312459347	cg20455669	0.888834997099327	0.00109143149300651	cg07318049	2.17478037016144	0.000125690327541449	cg22270863	-0.865575080764082	0.000141162464514945
791	cg12611801	2.46343483483166	0.000230747148562147	cg08408988	1.15949298156257	0.00070444773403559	cg15464363	1.73359722867202	0.000117014844213641	cg15830613	1.97287718403567	3.80534968522606e-05	cg08383729	1.93805606938596	0.0014056116575148	cg17037282	0.735107524191749	0.00110064441988685	cg24048739	-2.44116815854808	0.000126133534913221	cg07429908	1.44878732931271	0.000141162464514945
792	cg03399655	-1.29680689019177	0.000230747148562147	cg02794508	3.66873310484673	0.000704588567885035	cg21272996	2.27771342698697	0.000117014844213641	cg17193921	1.17764462526216	3.80534968522606e-05	cg09221037	-0.500034189182678	0.00140928686895757	cg17547742	-1.63990988123884	0.00110064441988685	cg05142140	1.36379445798254	0.000126133534913221	cg15203618	-0.655476464554424	0.000141162464514945
793	cg07106832	1.67997012817251	0.000231190821081454	cg00074818	-1.01464607022504	0.000704588567885035	cg02849913	2.16957424482852	0.000117014844213641	cg22421019	1.77023572652698	3.80534968522606e-05	cg16726261	-1.29015831535073	0.00140928686895757	cg11093223	-0.832098739746432	0.00110348220381788	cg19460042	0.969666839968723	0.000126133534913221	cg19681357	-0.749277654291831	0.000141395406935823
794	cg08102837	4.95377818698437	0.000231757937797636	cg05261081	-1.31936296218371	0.000706954503907189	cg20656868	1.95635227511042	0.000117014844213641	cg13264208	1.14784560711399	3.81223379909629e-05	cg08324636	-1.13770451884988	0.00140967037306762	cg00459078	1.01204601389708	0.00110348220381788	cg01518846	-0.774395254044681	0.000126133534913221	cg00690093	-1.78620277056063	0.000141548866053944
795	cg23051664	-0.949312593782429	0.000232313070289051	cg08814544	3.84983652719276	0.000706954503907189	cg17839399	-1.82329241424322	0.00011710014650803	cg12784848	1.71686873254379	3.81664598743814e-05	cg16997900	-1.6749161780109	0.00141091964202254	cg03610000	0.665771074013844	0.00110348220381788	cg08190693	1.06890107755754	0.000126133534913221	cg17373321	0.731678982183196	0.000141548866053944
796	cg01879757	-1.55293504681881	0.000232475779568491	cg03554702	1.74190051551071	0.000707840461466881	cg25851158	1.17138213543582	0.00011710014650803	cg21567066	2.39871269953698	3.83418491555039e-05	cg03254230	1.63108331609232	0.00141750218324363	cg09990222	2.65552864177708	0.00110348220381788	cg07215487	2.80245781321994	0.000126133534913221	cg09593385	-0.681749392653983	0.000142284882728666
797	cg26834043	2.6224943263041	0.000232576715884071	cg15418474	4.9932518066705	0.000712120169051487	cg02183531	-2.59371860576491	0.00011710014650803	cg16737517	2.28702691689154	3.84797337278939e-05	cg19422340	-1.02796184775946	0.00141750218324363	cg10825234	-0.805789029503188	0.00110348220381788	cg26728382	-1.41521017561085	0.000126133534913221	cg23663332	-0.976722413991538	0.000142284882728666
798	cg13460057	1.32954211931316	0.0002329258857609	cg00684776	1.05012697503365	0.000714436032926858	cg10309957	3.7353918458369	0.00011710014650803	cg22322647	1.65822706304071	3.8767328121933e-05	cg05619209	2.44435833991399	0.00142343641466022	cg03687956	-0.704588810172835	0.00110348220381788	cg11797582	1.53078776274284	0.000126133534913221	cg07867665	1.12257401945103	0.000142865382167988
799	cg06487044	1.59364736018219	0.000233350445037646	cg12432983	-1.16178885285497	0.000714436032926858	cg26544725	-1.0615965592316	0.000117136035345183	cg01091448	2.31354450454942	3.8767328121933e-05	cg24095088	-1.02422352151915	0.00142343641466022	cg24623376	-2.81356011530014	0.00110348220381788	cg19753526	1.25114912392151	0.000126133534913221	cg00966410	1.30023745024509	0.000142869412501193
800	cg02689714	1.75337920260621	0.000234134076624078	cg26832832	3.06144875185435	0.000714436032926858	cg06623740	2.19173580768669	0.000117136035345183	cg06265841	2.06225688731554	3.8767328121933e-05	cg06994272	-1.28758588346137	0.00142343641466022	cg12219768	-1.16671222597146	0.00110350330010388	cg17519161	1.6264282177441	0.000126133534913221	cg17558973	0.691632945765433	0.000142869412501193
801	cg22953248	1.71745842782287	0.000234139976498232	cg11792186	-1.51123466416476	0.000717064787129977	cg11567172	1.32052052761628	0.000117297006316705	cg07462804	0.954562453495719	3.92569440073757e-05	cg25109663	-1.60763975365675	0.00142343641466022	cg06807915	0.555134179722307	0.00110350330010388	cg00668519	-1.15957441516345	0.000126133534913221	cg08935602	0.730977511215119	0.000142869412501193
802	cg21955549	-2.06401921164475	0.000234651443168161	cg05878332	1.78504592328372	0.00071788371875689	cg05764403	2.76178295660802	0.000117297006316705	cg13945301	1.40787996817202	3.93026560844265e-05	cg16890008	-1.37279913080075	0.00142343641466022	cg14917378	-2.0276252994933	0.00110519998615516	cg08876558	-1.51012329688455	0.000126133534913221	cg02032982	-0.749482731952643	0.000144489270053715
803	cg03752741	3.23543181396668	0.000235162014413979	cg01240662	-2.44814610679564	0.00071788371875689	cg04376644	2.05936404707947	0.000117618356048884	cg01112249	5.48961830778838	3.9360201153605e-05	cg25672097	-1.70203761713144	0.00142495818830552	cg23150609	1.25397812233726	0.00110804932861253	cg16799961	1.87280846745014	0.000126133534913221	cg06946447	1.12882067440934	0.000144489270053715
804	cg14128042	-2.0291622957201	0.000235175326565379	cg08500997	2.37293970875527	0.00071788371875689	cg26065792	-0.797318151713962	0.000118411002070417	cg15690441	1.76611789692796	3.94391454316007e-05	cg04104780	2.89535100961311	0.00142736614491433	cg04359004	0.683542169545899	0.00111126320207426	cg23131353	1.5284461384721	0.000126133534913221	cg21114126	1.10072794325913	0.000144489270053715
805	cg06031423	1.35029368931317	0.000235645052979663	cg27287882	2.67632209070245	0.00071788371875689	cg25135755	3.33292370160584	0.000119742455601346	cg01140247	2.14433128741903	3.94391454316007e-05	cg26392828	-1.23663788061828	0.00143000717110874	cg21869951	0.767312956195941	0.00111366402643942	cg12960942	2.02340749189457	0.000126133534913221	cg27132396	1.39210295473096	0.000144489270053715
806	cg22693836	-3.41441386458384	0.000235645052979663	cg02524950	2.63282017076267	0.000718799343403588	cg21979010	2.03799872606619	0.000119765292816645	cg06784824	1.45225014336761	3.94391454316007e-05	cg01787494	-0.765990834130918	0.00143000717110874	cg15343992	-1.0838400817823	0.00111469054177718	cg16014989	1.89880834127499	0.000126133534913221	cg26562592	1.31103396203925	0.000144489270053715
807	cg26302103	1.99174221569527	0.000235700806365914	cg15697710	1.33250541850386	0.000723772602884372	cg03877640	6.09154393068901	0.000120017684444325	cg22622834	1.50801218306557	3.94391454316007e-05	cg03690009	-1.22306502639423	0.0014391789761397	cg06937249	-0.854469316106084	0.00111469054177718	cg19185133	1.51925588158563	0.000126133534913221	cg03202884	1.09357032463334	0.000144533394436502
808	cg03105319	5.6613685336395	0.000236541296888681	cg05038920	-2.54668795369239	0.000725141632543561	cg26723259	2.92278937891631	0.000120017684444325	cg01930621	2.72437880853043	3.95485551711449e-05	cg01883759	-0.571931999581007	0.00144069689255383	cg13750758	-0.710718376928663	0.00111490152955291	cg24138194	-0.772055677594502	0.000126344348323928	cg12037802	0.924130453815573	0.000144533394436502
809	cg02992314	-2.64664082475604	0.000236541296888681	cg07244713	2.44728762190749	0.000725141632543561	cg10610249	-0.479209092383963	0.000120284985378575	cg24542852	1.69456294654329	3.95485551711449e-05	cg00296391	-0.740284786168058	0.00144069689255383	cg16616467	-0.784804633514264	0.00111490152955291	cg15511696	2.25424036251389	0.000126485789254422	cg02399030	0.783846922582072	0.000144533394436502
810	cg23459915	-0.638712364985881	0.000236702829777919	cg05995991	1.58043290084886	0.000726227606253532	cg03104869	1.03045980984878	0.000120284985378575	cg10063637	2.04544317935119	3.95485551711449e-05	cg15146039	-0.652164574867345	0.00145061454868931	cg20819519	-1.10256834806026	0.00111490152955291	cg14441475	1.0634856749882	0.000126795226087836	cg15844381	0.82582217438217	0.000144533394436502
811	cg07691225	2.10666784298096	0.00023704468859748	cg20091128	1.43221388480724	0.00072711689617567	cg15721164	1.29465865852952	0.000120368739855115	cg05682094	1.79120968883968	3.95485551711449e-05	cg17939434	-1.41642705571814	0.00145061454868931	cg08981582	-2.02147496294076	0.00111944212287333	cg14482448	-0.496634156895668	0.000126795226087836	cg17823321	0.735063243558839	0.000144558463123404
812	cg10295247	-2.86436488677813	0.000237925703540633	cg13192880	1.22362752821105	0.00072711689617567	cg26591221	-0.884583386821168	0.000120368739855115	cg01059768	1.99361913747764	3.97276500085089e-05	cg09499316	-1.48683698525787	0.00145137548820679	cg05112987	1.99868694381368	0.00111963203874503	cg15907897	1.08725745771714	0.00012732474695136	cg08113034	0.940006764608153	0.000145307190691164
813	cg15418474	4.83345001194966	0.000237925703540633	cg27269196	-1.00152355560516	0.00072711689617567	cg15130076	1.9594168758637	0.000120368739855115	cg26491791	2.09032624031651	4.01523937380513e-05	cg23822879	-1.06424067369683	0.00145604278602728	cg05253005	1.15832191190013	0.00111963203874503	cg20545295	1.04389279021854	0.00012732474695136	cg09455946	1.13785697097366	0.000145878999467258
814	cg11038285	4.673642106614	0.000238119662056994	cg04802801	0.846680027384243	0.000727504595179821	cg16839093	2.26618681864472	0.000120713740150363	cg22736624	2.21325336260784	4.03974096284337e-05	cg12177023	-1.49952201310794	0.00145774646517013	cg26692724	1.06950266810943	0.0011208778980045	cg03321043	0.812388921382178	0.00012732474695136	cg11793631	1.35633431903112	0.000145878999467258
815	cg00976111	-4.05036689174689	0.000240278088849923	cg00119011	1.679821912902	0.000728280958152774	cg22664258	3.49305380662051	0.000121132188754842	cg16107470	4.63102029627929	4.03974096284337e-05	cg00519322	-0.488143638986707	0.00145774646517013	cg08438863	-0.673175577739793	0.00112294696736877	cg18491775	0.807379246787413	0.00012732474695136	cg26542501	0.99771249002999	0.000146193527453187
816	cg20586198	1.34390105182944	0.000240476727879605	cg04939294	0.861465310514263	0.000728280958152774	cg14367809	-2.26537404169924	0.000121132188754842	cg25961882	-1.9169645604215	4.05113912056357e-05	cg18091435	-0.702119699913596	0.00146175861832426	cg24933134	-1.02835102053729	0.00112294696736877	cg11137277	0.898629825708793	0.00012732474695136	cg05261700	1.07585491034835	0.000146444960698188
817	cg12208875	3.07658651603991	0.000240476727879605	cg10094037	4.86369043763042	0.000731493823828198	cg09649033	-2.01054845134335	0.000121518583068553	cg07700925	2.13456784664262	4.05113912056357e-05	cg19244863	-3.48514295382079	0.00148456776905868	cg12228918	0.901080309272319	0.00112325955459741	cg14488957	0.918996154539088	0.000127386978161916	cg09693228	1.27093658204691	0.000146444960698188
818	cg06538588	2.93110405971008	0.000240476727879605	cg10063637	1.75438957704507	0.000731493823828198	cg19876226	2.46907246675606	0.000122237431436877	cg05454284	5.47697341221252	4.06264611315369e-05	cg09611506	2.11111991346818	0.00148484673350098	cg13495369	0.53465398283177	0.00112325955459741	cg25144696	1.41012594416413	0.000127842758753662	cg27443666	1.49556191827121	0.000146444960698188
819	cg01773203	-2.05148373499864	0.000240476727879605	cg15382051	-2.29055125140534	0.000733419303129856	cg19717535	1.46854218797056	0.000122794494762291	cg13816428	2.0511476999365	4.07589370827425e-05	cg06959626	-2.66286988713861	0.00149968834794326	cg06949739	1.13801605784988	0.00112325955459741	cg01486576	1.12001541553729	0.000127842758753662	cg17500202	-0.720655515217674	0.000146444960698188
820	cg17532779	1.20031654847547	0.000240476727879605	cg25091827	-0.734087256666203	0.000733419303129856	cg17746612	2.5790642683714	0.000123574648907656	cg04881183	3.64360282308674	4.07589370827425e-05	cg12571672	1.4402235826588	0.00150654140419773	cg13974840	1.19152307725542	0.00112325955459741	cg06385766	1.1068551325019	0.000127942785979376	cg12297162	0.77331596993786	0.000146444960698188
821	cg07553595	-1.76580541454544	0.000241817928313916	cg10768734	2.1547982540714	0.000735139811227528	cg08426962	6.46850444455657	0.000123577305939803	cg16427676	3.59580303679976	4.07589370827425e-05	cg08685517	-1.19989201470969	0.00150713775605528	cg20070989	1.5421521167628	0.00112325955459741	cg14110147	1.13521288059095	0.000128218087886931	cg20353692	0.957066939305482	0.000146444960698188
822	cg18971502	2.89451743022616	0.000241949032985011	cg12438413	-0.867215901650298	0.000735139811227528	cg00064415	5.23969256207147	0.000123577305939803	cg02586267	2.30406349254467	4.07589370827425e-05	cg13591363	3.85803404137573	0.00151196118128515	cg04678230	-1.05799125652162	0.00112325955459741	cg05345586	1.67519158219062	0.000128938472129381	cg22412612	0.884826244440779	0.000146619187037327
823	cg18953094	-2.70893564437577	0.000242127261836796	cg10127679	1.82043448726718	0.000735139811227528	cg08887538	2.31297026231106	0.000123605170558237	cg07144730	3.81793467182497	4.10919557529435e-05	cg24072640	1.20951785895185	0.00151196118128515	cg25863732	1.11624448554397	0.00112325955459741	cg25994603	0.85158925273574	0.000128938472129381	cg06845858	1.12626031449491	0.000146619187037327
824	cg17810211	1.84477002845183	0.000242127261836796	cg16946718	-2.46096745135959	0.00073770881644716	cg20329966	1.94955920357298	0.000123820959614899	cg22986606	3.07216249694194	4.11495086800404e-05	cg22292738	1.59684326236632	0.00151886525640288	cg19524810	1.50811969975318	0.00112325955459741	cg16265552	0.548924742747483	0.000129043063193508	cg15928780	-0.928025277779152	0.000146664124921786
825	cg02018180	-1.63754507002447	0.000242355058069983	cg08619119	2.22428561438173	0.000738319886867945	cg03099381	-1.74566198382263	0.000124087926315373	cg23208326	2.77854013926452	4.11495086800404e-05	cg15468909	-2.49382886955994	0.00153085551312792	cg16415856	1.22883497274267	0.00112331773428554	cg02917972	1.02033631329479	0.000129043063193508	cg15119683	-1.03278834930191	0.000147104385278574
826	cg12552261	-1.59718454271077	0.00024622454356566	cg19900387	-1.35197490718011	0.000741164930389534	cg20934215	-3.70089696646307	0.000124115338301502	cg02704116	4.23004273367799	4.11606272713672e-05	cg27425899	-1.80081956354476	0.00153085551312792	cg19326237	-1.07686483092693	0.00112331773428554	cg00010046	1.17001196009186	0.000129043063193508	cg12485161	0.919818478473415	0.000147104385278574
827	cg09853866	2.2819868612626	0.00024622454356566	cg10532125	1.27613411651663	0.00075374131578244	cg24880886	2.6790191517478	0.000124115338301502	cg03555909	5.18684409701094	4.13851473236198e-05	cg27077228	-0.934715827964097	0.00153196344521128	cg15024130	0.862205878829585	0.00112331773428554	cg11368392	-1.12228234433074	0.000129043063193508	cg07985116	-1.0351035780994	0.000147104385278574
828	cg09544144	1.17665523677487	0.000246335681002925	cg10332787	1.43332764140391	0.00075374131578244	cg02548912	-1.34164482663497	0.000124115338301502	cg19864851	1.32284788935108	4.14297176474038e-05	cg20872332	-1.64769421229359	0.00153505660123548	cg04249460	2.65390392749658	0.00112331773428554	cg27634501	1.23092555921816	0.000129322363707048	cg04952827	1.01468477793839	0.000147104385278574
829	cg05275075	-0.709344975056161	0.000247038455879281	cg01642901	-1.39807225156781	0.000755102233127156	cg02386244	1.31902325078842	0.000124115338301502	cg13563745	1.56227475357181	4.16323578874925e-05	cg26960450	2.45814105925309	0.00153860482962828	cg15141760	-0.874189070941007	0.00112331773428554	cg26889840	2.0402517322534	0.000129374590394707	cg10694992	-0.781067166757606	0.000147104385278574
830	cg08011328	1.35493055805361	0.000247154725258198	cg09997714	-0.809521906958182	0.000755102233127156	cg04284373	-1.02001214135417	0.000124115338301502	cg05639258	1.38286664914742	4.16528420107246e-05	cg13585675	-1.30976846877907	0.00154240718611592	cg05737718	-0.666408671983409	0.00112331773428554	cg06576867	1.4432001209286	0.000129755502375426	cg10398408	0.808811303048952	0.000147138634308838
831	cg07032817	-2.2215091737631	0.000247534691993556	cg14564558	4.70139675430575	0.000757264639212994	cg00753194	2.45026805911946	0.000124544793793686	cg20921688	1.57309813117943	4.16982300069731e-05	cg20000539	1.55048187216898	0.00154240718611592	cg07452217	-0.775237583832756	0.00112331773428554	cg11411097	1.77310110720825	0.000129755502375426	cg13359852	0.960324574902729	0.000147138634308838
832	cg06054552	-0.63540161255025	0.000247534691993556	cg06762477	3.70069506781402	0.000758293610440447	cg16402813	4.64672751191221	0.000124740322417982	cg01033780	3.12099094265955	4.19897596025033e-05	cg07207080	1.2854678377003	0.00154240718611592	cg21650719	1.12291664184755	0.00112331773428554	cg01019163	1.24517038238342	0.000129755502375426	cg18482175	0.700352200489258	0.000147138634308838
833	cg05203185	2.17250214768739	0.000247541044883387	cg05249949	2.26195288370057	0.000762410195453084	cg01763666	-0.759005663386938	0.000124740322417982	cg05764403	3.1801502487752	4.20052240117699e-05	cg02065151	-1.24009033578553	0.00154829728750885	cg04345008	-1.78708227264188	0.00112331773428554	cg14341139	0.862922706923136	0.000129755502375426	cg09056493	1.29553334440577	0.000147138634308838
834	cg03366251	4.84533726577926	0.000248462961699371	cg24864973	1.88734710742778	0.000762410195453084	cg05473493	1.83196954879221	0.000124740322417982	cg20387884	1.81287905949726	4.21040266393786e-05	cg19622714	-0.943182072209573	0.00154829728750885	cg04219447	1.29508504095917	0.00112331773428554	cg09936581	1.04639000572369	0.000129755502375426	cg02683307	0.833333188711189	0.000147138634308838
835	cg13940405	1.41227492398549	0.000249101283524044	cg06943988	1.2686906433363	0.000762410195453084	cg06181703	-1.25281548052445	0.000124857502332141	cg14951643	1.75075399600217	4.22224079805432e-05	cg27495109	-1.09573824234177	0.00154857965953109	cg15093402	0.838557210552797	0.00112331773428554	cg09174357	1.15289513900597	0.000130163828886675	cg25382472	1.21193817588099	0.000147138634308838
836	cg11527888	3.22581397765487	0.000249101283524044	cg09494860	0.984336221593305	0.000763428650974269	cg12451269	1.2503245835181	0.000125043715174613	cg12903648	1.9040793625606	4.23390834899052e-05	cg26748435	-1.18025715109592	0.00154857965953109	cg12365193	1.09958889754143	0.00112331773428554	cg16251647	0.653739491310219	0.000130163828886675	cg11148251	1.33554283516252	0.000147205387148923
837	cg23704111	1.9948117943658	0.000249101283524044	cg09457342	-1.55869645065654	0.00076566653445279	cg09848122	-3.98116189027058	0.000125043715174613	cg05595345	1.79010643267725	4.24268260016892e-05	cg24502022	-1.43681351944056	0.00154857965953109	cg12604353	3.24923840202458	0.00112606453420782	cg12184930	1.42465981447368	0.000130276255742752	cg02921207	1.00600124600007	0.000147413427452004
838	cg03754418	-0.466350577630141	0.000249643353823235	cg05711895	-1.31126457898011	0.000766461163946119	cg18288390	2.13552786029974	0.000125043715174613	cg15205507	2.89460696113777	4.24422408448722e-05	cg12603338	-2.89845006390977	0.00154857965953109	cg00386051	1.25985635016915	0.00112609335672319	cg21634623	0.998792952120056	0.000130316159841462	cg04695653	-0.721995986289375	0.000147413427452004
839	cg25287071	-2.01170441124855	0.000249879911452306	cg19924606	-0.635740337685366	0.000768063207107261	cg07833462	0.978443081406087	0.000125043715174613	cg05998153	3.10511237239126	4.26061912175772e-05	cg22824607	-0.983046448453355	0.0015491644514062	cg00596184	-1.10251596072401	0.00113283919558094	cg21044577	1.01651601799808	0.000130316159841462	cg09889291	0.860208546895823	0.000147805124677026
840	cg07966309	1.72134359330723	0.000250124790932174	cg19364957	1.28224884296559	0.000768825697479007	cg20175900	-0.892626170991655	0.00012521246067553	cg10981598	-1.10535799218648	4.30103652836342e-05	cg05570247	1.78957310772761	0.00155056052579355	cg25664234	-0.987787021528076	0.00113283919558094	cg05095290	1.00784000194391	0.000130405472386685	cg14808390	1.12174802746121	0.000147821323898531
841	cg14580085	-1.36461673752608	0.000250156287318351	cg21514471	2.43364373132962	0.000771340045830305	cg05728600	-2.10155102253059	0.00012521246067553	cg13773209	1.66898393171086	4.35167155226178e-05	cg23271556	-1.50698588630356	0.00155056052579355	cg08590277	0.513739100963544	0.00113415071753981	cg06199907	-1.01059772506213	0.000130430294651034	cg21619017	0.925521890213346	0.000149380995885386
842	cg03488289	-0.756169094944239	0.00025058527841421	cg23555638	1.79581001635968	0.000771340045830305	cg04281268	1.1940917319412	0.00012521246067553	cg12676081	2.14881425001533	4.35827087373631e-05	cg23346032	2.89797254198039	0.0015511460957428	cg19806021	1.51106442129212	0.00113415071753981	cg03442064	1.26987633137894	0.00013074747687452	cg11119938	2.67181044272352	0.000149405078924142
843	cg07914962	-2.90059773199226	0.000251723148514678	cg21156651	-5.09422022799035	0.000771340045830305	cg18977293	-0.792155060396857	0.00012547690305629	cg15721164	1.48999405433593	4.35827087373631e-05	cg05296434	-1.66980517412516	0.0015511460957428	cg00595022	2.58933227929145	0.00113415071753981	cg26305220	1.13673903233318	0.000130885185458156	cg24012157	1.33254840894888	0.000149405078924142
844	cg11784121	-1.09706544500704	0.000251850856777103	cg15465548	1.35460757945089	0.000771340045830305	cg26057559	1.3611015722468	0.00012547690305629	cg23635355	3.00595031344254	4.35827087373631e-05	cg19906397	-1.68460217262255	0.00156045443747998	cg12297162	0.771977307915872	0.00113415071753981	cg10448593	1.35814075152255	0.000130885185458156	cg27658031	1.51290935163692	0.000149405078924142
845	cg12858469	-0.936328699243056	0.000254541208249836	cg21151461	2.41259135669536	0.000771340045830305	cg16266230	1.62216260714269	0.00012547690305629	cg07532993	1.8452191998428	4.37240335382508e-05	cg04158959	-1.17031485608068	0.00156045443747998	cg00537910	-1.02532623094271	0.00113415071753981	cg17557704	1.00181491829463	0.000130885185458156	cg22245752	-0.983051652639996	0.000149405078924142
846	cg06826574	-1.67192638450107	0.000254541208249836	cg15380511	-2.01422218639761	0.000771340045830305	cg00769632	3.161583283381	0.000125592592387571	cg04384893	1.18653782669741	4.37240335382508e-05	cg26741235	2.16521844171074	0.00156045443747998	cg05993306	-2.19764594969832	0.00113534939643517	cg10566677	0.964105521996509	0.000131012240394367	cg09247534	0.906649576034019	0.000149588424648663
847	cg09197895	1.33240318257852	0.000254616602141895	cg20870185	-1.37020746538687	0.000771340045830305	cg14399236	2.55295877359841	0.00012591814598904	cg04514020	2.06846971795349	4.37240335382508e-05	cg05316601	-0.5908959720098	0.00156045443747998	cg06532111	2.36345517946135	0.00113777993786829	cg17902261	2.09097936476725	0.000131373482106033	cg10796060	2.12851781837773	0.000150080884238051
848	cg13282197	-0.88308432156915	0.000256071251067835	cg13009457	-1.74742091582003	0.000771340045830305	cg14363992	1.37533181172043	0.000126080410599278	cg02068356	1.7652119605915	4.37240335382508e-05	cg27462488	-0.720884426308585	0.00156066235836193	cg16959219	0.525320257111663	0.00113986159003657	cg26996097	1.70037534149917	0.000131427398758222	cg07963121	1.02050496841357	0.00015057382837003
849	cg10581281	3.21530835605833	0.000256071251067835	cg23656873	1.57478573662393	0.000771340045830305	cg01793593	2.853498550939	0.000126551220402324	cg15039399	2.27396648191684	4.37240335382508e-05	cg08421478	-0.939353392890669	0.00156066235836193	cg03524836	2.75793753218271	0.00114905205983289	cg04395069	1.54291745017151	0.000131427398758222	cg22982702	1.9894903086229	0.000150801533692566
850	cg06819373	1.57658388963128	0.000256071251067835	cg12736562	1.59453144807026	0.000775427648533759	cg19430577	5.51207894191369	0.000126859109543543	cg06485197	1.80837342288025	4.38856787641227e-05	cg22648425	2.33659849520603	0.00156294366355025	cg21234779	-1.08460017449092	0.00115041507295982	cg00887444	1.03438181132551	0.000132448361340459	cg26472518	-2.32846872907854	0.00015089184750191
851	cg08426962	6.21407995989347	0.000256071251067835	cg11978765	1.16660267595427	0.000779624560728278	cg03001159	-3.56979446763075	0.000127800187039795	cg01964650	2.34950727209454	4.45410365065594e-05	cg25336758	-1.6968260540679	0.00156294366355025	cg01145398	0.869370718401097	0.00115173711142985	cg05992347	-0.718439856525658	0.000133281384099418	cg10055139	1.21761270883665	0.000150992694103264
852	cg10981238	1.66216150208596	0.000256535724805556	cg26073720	1.48267443480892	0.000780109568661983	cg19320193	3.13091456133459	0.000129209867783828	cg06910115	1.46563819810889	4.4561386028561e-05	cg17546087	-0.620907497808465	0.00156361212728581	cg20324209	-1.11690362580879	0.00115450495739225	cg18604888	0.858182502670643	0.00013382458925539	cg08563487	1.09933615524918	0.000150992694103264
853	cg05019138	3.25115513767302	0.000256858434326695	cg13575604	1.55328684521187	0.000780109568661983	cg01287600	2.2465925092461	0.000129209867783828	cg14134153	2.14980733135544	4.47039996563822e-05	cg17933807	-2.53613403079861	0.00156939796565215	cg09469649	-1.00222126440755	0.00115450495739225	cg03881711	-1.24921630227622	0.000135170597034944	cg27392775	-2.10470086818817	0.00015147876609975
854	cg09514664	-0.969048874026358	0.000257931151372925	cg25436034	-2.87629410384179	0.000782247228320629	cg15889641	-0.924764881731996	0.000129209867783828	cg14181982	1.29405070285765	4.47039996563822e-05	cg10364833	-1.77017372408502	0.00156939796565215	cg10399269	-1.33756092299517	0.00116165194593507	cg14498492	1.21994380272599	0.000135170597034944	cg08883955	0.584125865824126	0.000152502069920657
855	cg21785847	1.47698583201378	0.000260965711195597	cg05120641	1.16209894253197	0.000782370089868252	cg04952037	1.6306588679828	0.000130360850712168	cg13575604	1.80579553197979	4.48245031233518e-05	cg08038110	2.46616077853301	0.00157019262406072	cg10114358	-1.59249092746516	0.00116165194593507	cg10759796	-1.35390302926892	0.000135381042142774	cg08567662	1.76608485821265	0.000152502069920657
856	cg19706046	1.0072262129365	0.000261689388222433	cg07330718	3.99700523906549	0.000782505178186614	cg24727320	1.23278789681956	0.000130895307774682	cg06439907	2.33444165740063	4.49651454608582e-05	cg02582608	-1.97980012968091	0.00157557254848183	cg24156957	-0.9431831390779	0.00116165194593507	cg01584202	1.08104722063429	0.000135381042142774	cg21401589	-0.594957576314363	0.000152502069920657
857	cg10716343	-2.88463395233781	0.000261689388222433	cg03980223	-1.02836307643729	0.000783009611849812	cg00875668	1.54089962734822	0.000130895307774682	cg04409064	1.39039141662588	4.49651454608582e-05	cg22524174	2.73847488337929	0.00157557254848183	cg23025958	-0.914059292430724	0.00116165194593507	cg24605798	1.12278790513499	0.000135381042142774	cg11415705	2.45416108881085	0.000152502069920657
858	cg14377176	5.15297114482456	0.000261689388222433	cg26302695	-0.598919652086775	0.000783009611849812	cg25364738	5.18300237882743	0.000131391715323822	cg11029736	2.34771709111857	4.49651454608582e-05	cg21959330	2.83938599768301	0.00157557254848183	cg05740418	1.11711156717823	0.00116165194593507	cg15396666	0.5995377410662	0.000135381042142774	cg01609705	1.22682903144005	0.000152502069920657
859	cg09702395	1.4080236974245	0.000261689388222433	cg08901752	-2.80105319094705	0.000787248788269084	cg26139475	2.02096367123094	0.000132136757467831	cg01695868	3.68513552348568	4.49651454608582e-05	cg14833488	0.801178563563014	0.00157557254848183	cg12037802	0.919041114426632	0.00116165194593507	cg16437908	1.31376152668282	0.000135381042142774	cg19018599	1.4266274308088	0.000153378579347161
860	cg08175981	1.73910145645836	0.000261689388222433	cg22154385	1.1176279327643	0.000789447284774459	cg24776469	1.61711042206571	0.000132343723953269	cg05663122	1.01809024627529	4.5430681017726e-05	cg24167603	-1.66745004232124	0.00157557254848183	cg09010372	-1.79884350883004	0.00116292568951862	cg12479139	0.972856954316953	0.000135449714359435	cg09923803	0.904538775664161	0.000153378964950341
861	cg21199988	2.39280911095107	0.00026457265649365	cg05632420	-2.11136213012008	0.000789447284774459	cg04523520	1.25059777791024	0.000132343723953269	cg04529955	1.90489130361668	4.58418157994005e-05	cg03677929	-1.4094553376843	0.00157557254848183	cg19628694	0.850013315961493	0.00116292568951862	cg11320318	-2.79142102056214	0.000135449714359435	cg25844333	0.737835544464216	0.000153378964950341
862	cg25938192	0.852873088333485	0.00026457265649365	cg14024242	-2.70684781400049	0.000789447284774459	cg08102837	5.07823730946549	0.000132997774538885	cg08923379	1.95870532793758	4.59676447250335e-05	cg04674680	-1.5881194305814	0.00157557254848183	cg05709063	1.61539315574273	0.00116764636192625	cg12580072	1.01946292076745	0.000135737262865895	cg14212467	0.82947248973375	0.000153450213395716
863	cg04093209	1.34336884624611	0.000264721603445986	cg26662032	-1.52495127599284	0.000789447284774459	cg22504360	4.36065209316428	0.000133121123408866	cg21151883	2.16105644735273	4.60838881765662e-05	cg20244953	1.66592011422161	0.00157557254848183	cg17701444	3.16309356628716	0.00116804983359444	cg21773665	-0.976785472296314	0.000135756753648727	cg22823821	-1.0540832476144	0.000153450213395716
864	cg03856606	2.33545987634126	0.000267675709892439	cg12043200	1.51331595495745	0.000789926483158485	cg01141087	-2.14720251670173	0.000133760334887468	cg10007998	1.89519743498377	4.60838881765662e-05	cg05399668	-2.16311517127357	0.00157675314066688	cg09889291	0.857504595478996	0.00116804983359444	cg12989560	0.909044651666847	0.00013576504446137	cg14568936	1.40457838879302	0.000153450213395716
865	cg05282177	-1.43074192084947	0.000267675709892439	cg14203617	-3.57145613469984	0.000792011115098018	cg01521154	2.21976864855598	0.000134190291735351	cg04904458	9.72972762607471	4.61016450950682e-05	cg20912066	-2.05915649431785	0.00157902022155476	cg05014842	-1.30225307613447	0.00116804983359444	cg19352542	1.954033739393	0.00013581307811546	cg13832622	0.991251387023753	0.000153450213395716
866	cg18333255	-1.09501334269726	0.000269068964338649	cg03700308	1.38140260186122	0.000792011115098018	cg07265168	1.90746989777595	0.000134884341159558	cg14909626	-1.4018679588016	4.63617230749072e-05	cg18053085	-1.02005041090825	0.00158677548794872	cg13619528	0.728910558983298	0.00116804983359444	cg10573932	1.28467924721258	0.000136099076248504	cg17001533	1.15791244749882	0.000153450213395716
867	cg01521154	2.13938987537235	0.000269440622764073	cg02376880	1.48219945078263	0.000792295100951479	cg05038920	-2.535374265173	0.000135256120423136	cg05732794	7.32095731657491	4.67819614033222e-05	cg18091264	-0.812329661974364	0.00158677548794872	cg20358124	1.3971169581762	0.00116804983359444	cg04018639	0.709073100358141	0.000136549461344087	cg15773482	0.876204728335156	0.000153450213395716
868	cg09713628	-1.81869363726494	0.000271595407219203	cg11885407	2.71120205264888	0.000802510547238959	cg08165339	2.23052618405864	0.000135663056315347	cg00950621	2.01641619347797	4.67953884240552e-05	cg01416487	-0.983421925629301	0.00158677548794872	cg25881344	0.85253126783982	0.00117018929294099	cg14591979	1.82643481244566	0.000136775085666048	cg00707300	1.05673850060453	0.000153450213395716
869	cg16090801	1.39961674123585	0.000271595407219203	cg21228424	-1.35393144662784	0.000802510547238959	cg05855008	1.39339221085501	0.000135663056315347	cg11722639	5.46946775581027	4.70267729514458e-05	cg09746261	0.78569013040103	0.00158692203622001	cg03716937	-0.6314168608216	0.00117018929294099	cg04429328	1.04717647182435	0.000136775085666048	cg21155203	-0.988345227711884	0.000153450213395716
870	cg14377071	3.83339110424495	0.000273914565112114	cg19402503	-2.50858015215112	0.000802510547238959	cg10590442	1.87549714458776	0.000135786070535833	cg23712980	3.24681220726335	4.72305847345075e-05	cg13974313	-1.79248033073583	0.00158889142032659	cg19358202	-0.914704539843096	0.00117018929294099	cg06613203	1.44253110540548	0.000136789803827859	cg25516544	1.08235464029532	0.000153450213395716
871	cg07805833	-1.91313172332072	0.000273978150454485	cg08744769	1.28319666729104	0.000802510547238959	cg05988873	2.65471490977995	0.00013590522812891	cg22159947	1.63547628503246	4.75590086830832e-05	cg03499052	-2.77701516118503	0.00158889142032659	cg08782463	0.932420111359271	0.00117018929294099	cg03134426	1.0391718175694	0.000137190914286622	cg23763197	1.14638777464526	0.000153450213395716
872	cg11626791	2.50882451267197	0.000274478867465147	cg15690441	1.50069988373034	0.000802510547238959	cg06342283	1.70843568333981	0.000136163235300089	cg04652957	1.03930223451612	4.75590086830832e-05	cg21428954	1.49362246444007	0.00158889142032659	cg09895354	-1.02939822382417	0.00117018929294099	cg06658146	1.39297270406881	0.000137650931021421	cg05287690	0.937589170613149	0.000153450213395716
873	cg18207099	-1.50069514859761	0.000274953216063708	cg03948013	1.06288434871885	0.000802510547238959	cg15853117	2.04666498617063	0.000136163235300089	cg08011328	1.61081537864812	4.79210578591818e-05	cg15776705	-3.58283335110594	0.0015916134887694	cg19927011	-0.939499720133611	0.00117018929294099	cg08959992	1.5394535422532	0.000137650931021421	cg19367388	1.22465587097183	0.000153450213395716
874	cg03619640	-2.73658280592361	0.000275711099647947	cg02943769	1.89294305461903	0.000802510547238959	cg00204972	-2.8172193930164	0.000136163235300089	cg11716523	3.87619800429512	4.83094788009008e-05	cg00969405	2.72904631239944	0.00159433788933999	cg15252599	-2.4030836577476	0.00117018929294099	cg15134120	0.878774475985566	0.000138767396813211	cg02006203	1.16025016325905	0.000153708874805273
875	cg11249796	1.12495758394319	0.000275857799063757	cg14150199	2.14416019624351	0.000803257400887642	cg23208326	2.37961106371907	0.000136743491900682	cg09298472	2.27388549490517	4.83094788009008e-05	cg14433374	-0.886738270043839	0.00159854667663643	cg08547848	-2.43954581616895	0.00117207401957776	cg17795486	1.47691327158771	0.000139620652998298	cg11368392	-0.991740016643479	0.000153708874805273
876	cg13251256	4.47492138779039	0.000275983047500049	cg19554328	-1.33071692175386	0.000803257400887642	cg15933090	-1.86550174283337	0.000137240273214194	cg13073252	2.08654395514066	4.8382517764139e-05	cg17472390	-1.15397898835424	0.00160271568642392	cg05298696	-1.07804747939167	0.00117207401957776	cg10123642	0.911956863999407	0.000139668133632304	cg05253005	1.15010590209864	0.000153708874805273
877	cg24293567	0.77148486795167	0.000276846477877511	cg02045498	1.17555347598361	0.000806269774989938	cg15034393	1.78763288054583	0.000137761117213767	cg26940725	1.9170742495534	4.8382517764139e-05	cg05269298	-0.802255878806941	0.00161041646758709	cg24570042	-1.64834027846629	0.00117573848013875	cg27614038	1.32554939401638	0.000139668133632304	cg23112563	-0.755487792701383	0.00015385401126031
878	cg12204362	2.15894954008505	0.000276861832698307	cg24227264	4.53924118775648	0.000807229951072268	cg13139703	2.28166090149671	0.000137761117213767	cg07833462	1.12215855100949	4.8382517764139e-05	cg21648744	-0.818598892363435	0.00161041646758709	cg25461905	-1.30697947878641	0.00117785578685903	cg23708044	1.43316862005194	0.000139668133632304	cg16777517	1.08501785081708	0.00015385401126031
879	cg26557253	2.69137618619895	0.000276861832698307	cg14046558	1.48107536788911	0.000811676832312196	cg10546754	1.90504097978124	0.000137917145725716	cg03079208	3.35539925432926	4.83888299071225e-05	cg26019258	-1.33802602303636	0.00161041646758709	cg18821474	1.51518103375447	0.00117973922719896	cg11649825	1.55326027842414	0.000139668133632304	cg23633679	0.698110756755439	0.00015385401126031
880	cg18753625	1.66127697718456	0.000276861832698307	cg17155208	1.8885764342002	0.000811676832312196	cg25809222	-2.16618956775337	0.000137917145725716	cg07668036	1.304304395531	4.83888299071225e-05	cg24403005	-1.26625660190005	0.00161995170903208	cg03753597	0.89956254837753	0.00117973922719896	cg07061387	2.23205242707713	0.000140048114341262	cg16414659	-0.717704821251212	0.00015385401126031
881	cg02407224	2.83318540672408	0.000276861832698307	cg22264616	1.81138260418026	0.000815471971007165	cg26851727	1.40471936185786	0.000137978473695954	cg08976163	2.02773798926007	4.83888299071225e-05	cg15334250	2.9486619455409	0.00162546733054319	cg23192824	-1.99963518274629	0.00117973922719896	cg07646377	1.28828680045845	0.000140235882805335	cg00847043	0.981116433463031	0.000154344223569908
882	cg20407381	1.42649064669462	0.000276861832698307	cg06210887	3.01551737443499	0.000821981193348059	cg12705223	1.53263936878651	0.000137978473695954	cg01940235	1.02715331138426	4.84526656640467e-05	cg10595952	1.82166250137331	0.00162546733054319	cg24784245	1.51789287305428	0.00117973922719896	cg19125715	0.844453187957114	0.00014063233581158	cg14605372	-0.620335130793748	0.000154429709409689
883	cg00577147	2.22516009031487	0.000276861832698307	cg10150962	-1.04827110589105	0.000821981193348059	cg24765354	5.09665202465352	0.000137978473695954	cg01155183	3.67166766574613	4.84898508918265e-05	cg05724268	-1.19723220238559	0.00163049072771937	cg14543959	1.03274678043839	0.00117973922719896	cg00320243	1.09993523162364	0.00014063233581158	cg18089324	1.13799507069894	0.00015475005748241
884	cg01948452	-0.816885295939628	0.000276861832698307	cg27229823	-3.39678935837292	0.000821981193348059	cg11100080	2.00224626217826	0.000137978473695954	cg16276523	-1.0588592167079	4.84898508918265e-05	cg23323867	-1.21175382224689	0.00163049072771937	cg08398290	-2.43807582756406	0.00117973922719896	cg24652271	1.22750081887116	0.000140722046444986	cg21549750	-1.42250750368544	0.000155277396055402
885	cg18894054	6.09253771493009	0.000276861832698307	cg16427676	3.05702345028606	0.000821981193348059	cg06054552	-0.653128421835813	0.000137978473695954	cg08457409	2.80268240229775	4.85098043115313e-05	cg03862540	-1.53970010776256	0.00163049072771937	cg18509826	0.828961728155637	0.00117973922719896	cg05168033	1.23889581146049	0.000140722046444986	cg13945107	0.719565997290678	0.000156008391105988
886	cg11434762	-1.17572245042436	0.000277405140477846	cg04850152	-0.536239002369688	0.000823165678347736	cg23548616	2.93762540761017	0.000137980928601407	cg24761958	2.40812560266276	4.85098043115313e-05	cg24049990	-0.915786184792298	0.00163174679131935	cg22925943	2.53123196202955	0.00117973922719896	cg25939869	0.886640859751369	0.000140722046444986	cg00684776	0.925635170404261	0.000156340856020255
887	cg16322424	-1.46815313728404	0.000277999338573779	cg20320604	2.52192341913711	0.000823771815019832	cg03185863	1.04023638165329	0.000137980928601407	cg20351778	6.43952844640146	4.85098043115313e-05	cg16625022	0.709508992663554	0.00163481157763212	cg08207871	-1.35824158672779	0.00117973922719896	cg12137206	1.57783439246515	0.00014099649335884	cg16200844	0.964317983130652	0.000156425113074711
888	cg14132058	1.32963550921071	0.000278039695888425	cg00757033	2.05403226559038	0.000825551957738426	cg20320604	2.53619455222934	0.000137980928601407	cg05956438	-1.29602345879246	4.85098043115313e-05	cg05271479	2.40028161172019	0.00163481157763212	cg24995825	1.54517140500267	0.00117973922719896	cg11080218	2.45340046663733	0.00014099649335884	cg04254609	0.696279437148645	0.000156560919033303
889	cg18101118	2.25861694064975	0.000278803321883627	cg13946678	1.53555223075223	0.00082785518270406	cg23642342	1.72885938966555	0.000137980928601407	cg10406653	1.16043013627831	4.85098043115313e-05	cg08727193	-1.78867435237324	0.00163481157763212	cg05398773	0.676112795418365	0.00117973922719896	cg26354882	0.910057945618638	0.00014099649335884	cg04902265	-0.834746743534584	0.000156560919033303
890	cg01615880	-1.348579651059	0.000279543044617312	cg25152631	1.41794490275475	0.00083122955355349	cg01655341	2.47883795376716	0.000138191141856563	cg14823935	3.1963452760407	4.86238596840803e-05	cg00239003	-1.74067352340315	0.00163481157763212	cg06235235	0.838511059149281	0.00117973922719896	cg07916070	1.12194035086368	0.000141920492694968	cg16997488	1.20441099483264	0.000156560919033303
891	cg00337440	1.60035017647156	0.000279915141881735	cg05897122	-4.61834956446782	0.000832561161267731	cg17514880	2.26429490684156	0.00013847181443843	cg03877640	6.95077576224621	4.86238596840803e-05	cg10583647	-0.867828282936082	0.00163481157763212	cg19163194	0.726171599693137	0.00117973922719896	cg03662350	1.27969145602648	0.000141947050655265	cg14450605	1.87013417116732	0.000156560919033303
892	cg07166379	-2.74637355813925	0.000279915141881735	cg18500826	1.48454470460644	0.000833954738943813	cg14637762	1.90046636991303	0.000138654847934158	cg01019816	2.09661216852074	4.86936087505395e-05	cg08132734	1.07921598773233	0.00163718660769317	cg09889850	1.39300701912549	0.00118325532478589	cg21482689	0.91860295791323	0.00014241251758298	cg03631596	1.32173666593498	0.000156560919033303
893	cg14159924	5.05868000650153	0.000279915141881735	cg09442613	1.95771353015786	0.000839133742235157	cg06864675	-3.0835110979756	0.000138682805101686	cg05224385	2.90180765726989	4.86936087505395e-05	cg23941599	-2.19850263790667	0.00164074845688467	cg02399745	0.64687968432982	0.0011875497243263	cg24889553	1.56842769185872	0.000142435417074796	cg16273597	1.20915528631376	0.000156601984751154
894	cg25015290	-1.67440787872615	0.000279915141881735	cg13938120	4.62594587390137	0.000839244586028798	cg15392124	1.73732414061414	0.000138682805101686	cg22112564	1.71568767841885	4.86936087505395e-05	cg22991148	-1.07059776286455	0.00164829273688333	cg25535418	-0.879971657766569	0.00118826049292519	cg09614276	1.74746691211682	0.000142758962415099	cg12767885	1.26466196826863	0.000156601984751154
895	cg15610233	2.6064474299099	0.000281503453441089	cg22692213	0.988820478603952	0.000845525278572623	cg05456909	4.97363366965463	0.000138730306409395	cg03929205	1.38964124194985	4.86936087505395e-05	cg25923171	-1.0775338809897	0.00164829273688333	cg23753855	1.65407389855002	0.00118826049292519	cg07635693	1.86854464790735	0.000142758962415099	cg24135583	0.767161631455366	0.000156601984751154
896	cg22251932	1.49460463070128	0.00028167177527747	cg18551660	-1.02613274779634	0.000846053662738203	cg26707728	2.59506173660639	0.000139016915432514	cg08935243	2.28032515560197	4.86936087505395e-05	cg15970363	2.45496597201063	0.00164829273688333	cg16433788	1.9105977236341	0.00119086831885052	cg02279503	2.07178875696751	0.000142931879597094	cg27289104	1.33302515836097	0.000156601984751154
897	cg19515446	-3.00494814219038	0.000284805973140046	cg14864508	1.79437591415378	0.000848715675937996	cg24252198	2.70877060530722	0.000139695796137769	cg01343049	1.93231994896332	4.90725061510054e-05	cg04494462	2.60846308024667	0.00164829273688333	cg07504373	0.8764955099943	0.00119086831885052	cg00280922	0.795598590114515	0.00014344243712914	cg07997689	0.838018109149283	0.000156601984751154
898	cg23063236	5.0480926625921	0.000285508281966918	cg23252861	1.41785275056707	0.000848715675937996	cg16466690	2.17444406656189	0.000139695796137769	cg10094037	5.5798551448253	4.93975858312274e-05	cg18785129	-1.51334479975806	0.00164829273688333	cg18671774	0.846944741364179	0.00119086831885052	cg03807878	1.27835072667657	0.000143537208858227	cg25092328	1.11024416360201	0.000156601984751154
899	cg10332787	1.37365755807336	0.000286369611941238	cg17487993	1.47970862649821	0.000848715675937996	cg24960006	-1.38810601680375	0.000139695796137769	cg10923956	1.14733965824793	4.93982371361884e-05	cg16793498	-2.11118577731015	0.00164829273688333	cg07105440	1.03425110926778	0.00119086831885052	cg13573474	1.09124804668816	0.000143537208858227	cg07809452	0.932971731360202	0.00015683820632953
900	cg03122992	4.0207299045414	0.000286369611941238	cg10703496	2.05604110184854	0.000848715675937996	cg03140060	2.36944514879162	0.000139702538421404	cg19201477	2.29610663106116	4.95672478770417e-05	cg15318532	-1.48467228998485	0.00164829273688333	cg25447725	-1.16266190341951	0.00119086831885052	cg06801419	1.9024712191083	0.000143808463397903	cg09704109	1.02711661089544	0.00015683820632953
901	cg13505571	2.74194290566494	0.000286693001864553	cg06691214	1.76183201360344	0.000848715675937996	cg05423095	3.33180978710113	0.00013976777013374	cg10863939	2.80105157634258	4.95672478770417e-05	cg06346505	-2.08105627789172	0.00164829273688333	cg21954346	0.60653957243033	0.00119086831885052	cg06528936	1.20145950002824	0.000144256948297671	cg02256693	1.1992097965761	0.00015683820632953
902	cg22504360	4.17740973072436	0.000286791203308606	cg11421459	2.20760772580827	0.000848715675937996	cg09256136	2.4984956224602	0.00013976777013374	cg06083525	0.987876797939749	4.95672478770417e-05	cg19641581	3.79752325221978	0.00166404905401243	cg27362255	-1.37973305286185	0.00119086831885052	cg11735270	-2.60216382948457	0.000144256948297671	cg00425865	1.09908900856335	0.000157304222799731
903	cg07258517	-1.11513714297007	0.000286791203308606	cg10516159	4.13235165230519	0.000848715675937996	cg01060804	1.59332130456482	0.00013976777013374	cg25225968	1.36445080387001	4.95672478770417e-05	cg25032848	-0.514794248116176	0.00166421857001358	cg06745511	1.09726060785015	0.00119086831885052	cg22925913	-2.22567741570659	0.000144936805933722	cg18948435	0.856126555731401	0.000157304222799731
904	cg26623164	2.21559774949642	0.000287490939159251	cg14677955	-2.22771062120414	0.000848715675937996	cg19382285	1.17681957973331	0.000139887997835046	cg15088708	2.92671974183589	4.95776731644599e-05	cg01791811	-1.20049761950397	0.00167619256025037	cg23229109	1.45741579187691	0.00119086831885052	cg11224423	1.21425493944139	0.000145059764982214	cg10563268	0.634040941557826	0.000157393386449997
905	cg17936862	2.20458541392396	0.000287490939159251	cg17541582	2.76942890067613	0.000853294641756353	cg16141705	-1.77859073430615	0.000140117335338262	cg23563438	1.28545683953791	4.95776731644599e-05	cg10135520	-1.07800182838113	0.00168030796205398	cg07349776	-1.36198864174594	0.00119086831885052	cg24359836	0.721370398346876	0.000145059764982214	cg05637945	1.81539123320699	0.00015744926068975
906	cg27071152	-1.09437429008423	0.000287490939159251	cg02068351	-1.68587696757071	0.000853294641756353	cg02566698	1.66904594682355	0.000140216372954261	cg07525829	2.33790700731463	4.97339806348349e-05	cg03657791	-1.66286357463126	0.0016808180181271	cg16308174	1.31860254657799	0.00119086831885052	cg04918831	-2.11694629683888	0.000145059764982214	cg27033036	1.02376815813046	0.00015744926068975
907	cg21509105	3.86078519516309	0.000288240508025207	cg02255184	3.00791808595037	0.000853294641756353	cg03304706	-4.62385780032133	0.000140381338426006	cg26276733	-2.54360721797162	4.98385743406659e-05	cg09649046	-1.59903963482262	0.0016808180181271	cg05374718	0.889506191429589	0.00119086831885052	cg12615435	0.962840987296572	0.000145731828420875	cg02937233	1.12142752499952	0.000157666612633581
908	cg04058639	0.917511124449461	0.000288240508025207	cg21383720	0.749031219694997	0.000853294641756353	cg21699321	-1.28179324229438	0.000140399858596787	cg22847089	2.51751028614388	4.98385743406659e-05	cg14930864	2.89921560249493	0.00168545776672926	cg02814523	0.788791519827892	0.00119086831885052	cg15886177	1.06360453683422	0.00014639611564945	cg20622798	0.730659246800072	0.000157908382028986
909	cg20543968	2.0333071672495	0.000288240508025207	cg03722513	8.66922541767824	0.000853294641756353	cg03778899	-2.76117691119565	0.000140399858596787	cg17976381	1.75141334080277	4.98385743406659e-05	cg13264159	1.24517191949951	0.00168545776672926	cg01988702	0.444771010952587	0.00119183325948675	cg24021652	1.16255995188901	0.00014639611564945	cg03687177	0.875344765434151	0.000157908382028986
910	cg21420746	2.28978219560941	0.000288240508025207	cg17959970	-1.39522986466566	0.000853294641756353	cg27644795	1.54257799945554	0.000141464572759879	cg21654684	1.31150193865463	5.00694437517486e-05	cg26956975	-1.0629177072207	0.00168545776672926	cg13173909	1.24317277497294	0.00119183325948675	cg02958321	1.37953094383927	0.000146547308025551	cg16652394	0.687134857433742	0.000157924767967116
911	cg12618758	1.76219566896134	0.000288240508025207	cg24560678	2.43847563002258	0.000853294641756353	cg09379609	-1.54348793616005	0.000141906101504065	cg09945592	2.6159580496959	5.00694437517486e-05	cg15089025	-2.47414456016056	0.00168545776672926	cg23516261	-2.01145596828369	0.00119183325948675	cg09546312	2.24197637802056	0.000146823302726696	cg08470036	1.17853253722826	0.000158040276418643
912	cg10094037	4.64509934320809	0.000288240508025207	cg11754091	-1.93817255162153	0.000853294641756353	cg15697710	1.31948384958339	0.000141906101504065	cg18753625	1.98444332526882	5.02702972077737e-05	cg13753868	2.10065782467282	0.00168545776672926	cg07843568	-0.561807153163777	0.00119183325948675	cg23243552	1.44784632998725	0.000146823302726696	cg07352345	1.07324992889286	0.000158204888869275
913	cg12577187	1.70287915554618	0.000290178298257656	cg20851914	1.41985674724374	0.000853294641756353	cg08219183	-1.39299679435311	0.000141906101504065	cg05473493	2.09134625177228	5.06072722084443e-05	cg07968770	-2.16930917897291	0.00168657256350602	cg20749741	1.23328920579145	0.00119286126727719	cg19244790	0.959804700083507	0.000146997401629106	cg17973394	1.01780559238993	0.000158204888869275
914	cg20175900	-0.85007956101742	0.000290393397405419	cg10187211	1.67437041606536	0.00085358050672209	cg10754395	5.6345978330292	0.000141906101504065	cg05770313	6.02769355440136	5.07579124032706e-05	cg19090784	-1.0681606613221	0.00168695216757695	cg18655438	-0.800070543780268	0.00119542845545809	cg21795699	0.96564416418436	0.000146997401629106	cg08094235	-0.717548468763129	0.000158204888869275
915	cg19366217	2.56489051217893	0.000290604489527897	cg05732794	6.25661337778947	0.00085587296404374	cg13123296	2.18328847722349	0.000142023021784709	cg10400825	1.20509415218739	5.08311418320759e-05	cg11286907	-0.954070887631496	0.00168695216757695	cg26929161	-0.679070930200397	0.00119542845545809	cg10476473	1.40706465218495	0.000146997401629106	cg24852442	0.535011336587763	0.000158204888869275
916	cg24974193	0.991381728570311	0.000290604489527897	cg12419491	1.54677529017587	0.00085587296404374	cg19336328	1.76684648703634	0.000142715124983742	cg12874088	2.78923332675706	5.10822100699835e-05	cg08234953	-2.16998650088422	0.00168917204888842	cg11661269	1.00029061229974	0.00119783614416761	cg14950698	-0.880222227778247	0.000146997401629106	cg21467792	0.627382396032992	0.000158204888869275
917	cg14195722	1.74252047226147	0.000291771925721656	cg07726808	4.35360084430868	0.00085587296404374	cg05072179	-1.97139099010397	0.00014292857885161	cg07387450	1.84394062767954	5.11348735127306e-05	cg15483964	-1.5618483498312	0.00169069219653139	cg09035529	-0.858444233865761	0.00119880634159289	cg16243167	-0.638145854677775	0.000146997401629106	cg12361155	1.26556303622609	0.00015827977432169
918	cg18740612	2.67649803706812	0.000291771925721656	cg09421136	2.83747620565312	0.00085587296404374	cg04398991	2.49563522060601	0.000143115387886077	cg23229820	1.77675990556135	5.11348735127306e-05	cg27417516	-2.3231816990649	0.00169069219653139	cg18366596	-1.09556717601682	0.00119928727299619	cg16639766	1.47918276389606	0.000147171583299381	cg24153071	1.46104130698808	0.000158368448270426
919	cg13163498	2.68883626264526	0.000291771925721656	cg27630512	3.36867734719037	0.000857700760670047	cg26729787	2.84865062571288	0.000143115387886077	cg24165667	1.13128931046316	5.11348735127306e-05	cg27569863	-2.18330008898634	0.00169069219653139	cg10054857	1.11706340634722	0.00119928727299619	cg00454721	1.25644059405277	0.000147975986829146	cg26152005	-0.649183530078651	0.000158478045320185
920	cg16812112	1.43390095875596	0.000292841004414542	cg26057559	1.33727759664242	0.00085795318005145	cg23635355	2.5717562548386	0.000143115387886077	cg02459648	2.82526098880371	5.12748664780695e-05	cg01223641	-1.21172227424295	0.00169309620740672	cg19512736	0.96596766416541	0.00119928727299619	cg12327886	1.53625754713843	0.000147975986829146	cg09723590	1.21039962562485	0.000158478045320185
921	cg00846580	2.51493991868921	0.000292841004414542	cg18880544	1.94936005246686	0.00085795318005145	cg24811729	2.07427584498251	0.000143117415688885	cg08546335	1.64035555116155	5.13540789990356e-05	cg15964153	-1.73317940165631	0.00169501356154248	cg16001944	2.16742508523136	0.00119928727299619	cg01677561	1.12246332860263	0.000148479678148101	cg21951216	0.775455945429079	0.000158621362386262
922	cg23439012	5.38146462357121	0.000292841004414542	cg03168947	0.726501958732107	0.000857989893617824	cg06691214	1.76974426687057	0.000143117415688885	cg10754395	6.49849614528909	5.13540789990356e-05	cg06395988	-0.902925328418315	0.00169501356154248	cg05162794	-0.815039317751932	0.00119928727299619	cg22360563	-1.50398999571069	0.000148479678148101	cg03532709	0.873842914747755	0.000158725073637698
923	cg22622834	1.23280173544528	0.000293843504823286	cg10585698	-0.810002960522982	0.000857989893617824	cg13065455	2.73419498939194	0.000143148099711759	cg21218544	2.25632117355193	5.1621027315873e-05	cg04237489	1.63447996472983	0.00169501356154248	cg14282833	-0.428501649673341	0.00120076746716145	cg22581831	1.7446245010096	0.000148479678148101	cg08207871	-1.35325425235742	0.000159534411307948
924	cg23109323	-1.38430252686175	0.000294397890626732	cg19854171	3.71903187083427	0.000857989893617824	cg11791726	1.6031787369881	0.000143148099711759	cg00366859	2.24772983728924	5.19768746238162e-05	cg15834037	-2.21094451176832	0.00169501356154248	cg20633321	1.58131004337163	0.0012014158111024	cg16453259	1.73864696514793	0.000148599194916454	cg24694702	0.792626362250142	0.000159534411307948
925	cg25091827	-0.699918336247848	0.000294794878763148	cg13945301	1.18737457796984	0.000858404438987741	cg02287105	-1.33046081917189	0.000143148099711759	cg02201170	2.94284425740187	5.22059263778818e-05	cg18768017	-0.952503807044749	0.00169501356154248	cg23044391	-1.57565602810843	0.0012014158111024	cg08645375	1.58883076120745	0.000148599194916454	cg12788400	-1.59165141900441	0.000159534411307948
926	cg04635983	-0.741072882666417	0.000294813218594029	cg27289463	2.39542685173071	0.000858404438987741	cg09717406	1.58302988788281	0.000143148099711759	cg23903357	1.27224889000001	5.22059263778818e-05	cg20051324	1.54408734966434	0.00169501356154248	cg02497616	3.08774810921512	0.00120366064715834	cg22966856	1.1646677286516	0.000148599194916454	cg24724877	1.58631001394232	0.00015970082988577
927	cg25372722	-1.30226307872379	0.000294813218594029	cg16370297	1.44525221059701	0.000858404438987741	cg15588177	-1.09090114193421	0.000143148099711759	cg24375895	1.47944515706966	5.22336620912702e-05	cg05795666	1.68130368899137	0.00169939062994097	cg26276367	-0.964203234267779	0.00120657559295167	cg04206144	-1.05675254547968	0.000148935543587216	cg14516720	-0.692865272805567	0.00015970082988577
928	cg10269476	1.1249269064664	0.000295188093638764	cg13543286	-1.97347720003524	0.00086019336793776	cg26235567	1.10324349988066	0.000143148099711759	cg17922998	2.00082560924287	5.22336620912702e-05	cg20608895	-1.24769260748907	0.00170027290752508	cg19117382	-1.19210813577058	0.00120657559295167	cg12396434	1.15469819752948	0.000148954346959139	cg24830872	0.899602923274544	0.000159975024182152
929	cg18429272	-1.48210328796916	0.000295188093638764	cg14050007	1.61915382127073	0.000860580911473544	cg18235662	6.5504402894395	0.000143148099711759	cg01099389	1.13262213212839	5.23551288954339e-05	cg07282436	1.16986122200598	0.00171320742625818	cg25014222	1.21601715883095	0.00120657559295167	cg11587583	1.90845201443427	0.000148954346959139	cg10719895	0.666716358609702	0.000159975024182152
930	cg05764538	-0.772327166529568	0.000295188093638764	cg10773005	1.18332955537371	0.00086385428042562	cg26924043	2.03345877886765	0.000143252401880157	cg22232830	5.4413186809694	5.24043021359477e-05	cg05616969	1.88198116047741	0.00171459566073117	cg08965723	1.48456636795532	0.00121142088092867	cg11512542	1.60166913955254	0.000148954346959139	cg14227699	0.871948726303227	0.000159975024182152
931	cg18841894	1.97536809787146	0.000295188093638764	cg10330673	-1.94260706445193	0.000866022706638762	cg14499577	6.15980621762767	0.000143521241960759	cg24941405	1.27002379804841	5.25208355833101e-05	cg23029159	-1.38776539718229	0.00172095703937565	cg14845736	1.40404284518729	0.00121142088092867	cg07927839	0.933268916716257	0.000149004964293482	cg18388270	0.822804510386568	0.00016011818739727
932	cg10556782	-1.42422685619036	0.000295188093638764	cg16011078	-3.38978995823782	0.000867247231348401	cg16360278	1.84222556471075	0.000143866423599503	cg05514299	1.96230166103207	5.2547260177638e-05	cg02986546	1.3309980619361	0.00172253502364585	cg15892763	2.53669035511137	0.00121572623559688	cg27077250	1.65384770365079	0.000149004964293482	cg24278961	1.11151735408637	0.000161562584706511
933	cg01520297	-1.13176476577126	0.000295188093638764	cg16686273	-3.00941871867985	0.000867247231348401	cg08007627	2.27618796571735	0.000143994875845003	cg23395902	1.05490116206503	5.26093829692267e-05	cg08233196	-1.53680664993386	0.00172490147315901	cg14903685	0.900947840739286	0.00121600437430732	cg11005899	1.41582416855364	0.000149004964293482	cg20925434	0.969329615831137	0.000161677224427893
934	cg16627180	2.84967114659228	0.000295188093638764	cg16055334	0.978705533910071	0.00087405295994995	cg05280754	2.71595382779817	0.000143994875845003	cg19684207	1.55234411453281	5.2921198545273e-05	cg07355278	-0.773077346283898	0.00172490147315901	cg10636132	-1.59695714383858	0.00121600437430732	cg04682772	2.87803775104655	0.000149004964293482	cg08818525	1.25517290752339	0.000162328532520715
935	cg05368608	-0.732801827834352	0.000295404557681598	cg10881451	-1.50656923305126	0.00087405295994995	cg20502612	-0.944415530825457	0.000144202933775996	cg10854764	-2.90840189656033	5.2921198545273e-05	cg01213920	-1.01374203644247	0.00172622602421421	cg14019542	4.4239052241227	0.00121600437430732	cg11024464	0.614367900941811	0.000149004964293482	cg16009387	-0.923999773951846	0.000162933616837197
936	cg06970401	-3.63767881610411	0.000296219004930666	cg06763588	1.11302634061933	0.00087405295994995	cg04045419	1.7862717398827	0.000144387465367823	cg16846489	2.03092369585551	5.30557902938929e-05	cg04967734	-0.97874402592836	0.00173614311044279	cg06030722	2.03178662875916	0.00121600437430732	cg02322989	1.26178216894709	0.000149204724248098	cg02941120	-1.21331474253434	0.000163001503874743
937	cg01642901	-1.33466236481773	0.000296646543979705	cg16933706	2.34261423176874	0.00087405295994995	cg12081910	1.36884526793524	0.000144387465367823	cg17936862	2.63132470990639	5.3215138809648e-05	cg06133097	2.31805116007652	0.00174200417208251	cg19939503	-0.819119928415213	0.00121842355717151	cg25430588	1.54545111378144	0.000149204724248098	cg17651972	-0.930008304543567	0.000163001503874743
938	cg09298472	1.88242689254734	0.000297232557178088	cg19716542	-1.9574595576857	0.00087405295994995	cg08662340	2.54028344399076	0.000144387465367823	cg19239752	2.01343452101768	5.33389711847694e-05	cg12060684	-1.73663503928434	0.00174200417208251	cg24623434	1.60860114956366	0.00121842355717151	cg25178497	-2.88969475193032	0.000149479543479381	cg15140743	0.732874127217268	0.000163251657556264
939	cg23737061	4.0950932380924	0.000297524912986958	cg14542850	1.06786924326313	0.00087405295994995	cg02246427	-1.22942966300271	0.000145041535437091	cg00778880	-1.78377269224176	5.34858444874766e-05	cg10693773	-0.969848552957808	0.00174301918717797	cg23513567	0.777597721344658	0.00122373884715885	cg15687659	0.943292993639488	0.000149479543479381	cg17459092	-1.25700847565224	0.000163489162228533
940	cg21721767	-0.662595206379283	0.000297574035234101	cg26181743	-0.852896028233452	0.00087405295994995	cg09378707	-0.871850601183265	0.000145041535437091	cg13390975	1.33183969622791	5.35943243114354e-05	cg26059822	-1.13198021796812	0.00174388751141815	cg20699631	1.07797497130467	0.00122491088297174	cg19332409	-0.826153447725332	0.000149479543479381	cg19830849	-0.782578050183504	0.000163537284573604
941	cg02043083	-0.632212308271373	0.000297754294785555	cg09446858	1.10575033101373	0.000880475147986066	cg02017417	3.94421560147314	0.000145041535437091	cg07946611	1.44927639214812	5.35943243114354e-05	cg19346874	-1.35745377554176	0.00174619494713811	cg03861021	0.886186749842299	0.00122491088297174	cg02814523	0.882176585762453	0.000149872070100448	cg26715884	1.40336634101321	0.000163537284573604
942	cg14184139	2.58154796475274	0.000298482370715602	cg04159908	1.97814309477359	0.000880959220046369	cg09956365	2.02497603693687	0.000145041535437091	cg16940108	1.63850636919972	5.37707285918822e-05	cg22332037	4.18501336795945	0.00175864758451932	cg03095800	-0.940665719784036	0.00122491088297174	cg12923613	0.975318012284928	0.000149872070100448	cg26117161	1.12776235583036	0.000163537284573604
943	cg09190968	-1.89177821601323	0.000299038978147452	cg15531363	-2.61029306064375	0.000882032612086489	cg23180534	4.82511832075985	0.000145041535437091	cg27372148	1.60724484839593	5.37707285918822e-05	cg26205131	-1.16544483700684	0.00177800288920316	cg11395919	1.07212930742793	0.00122491088297174	cg24182673	2.1817277265473	0.00015002170797806	cg19304600	-0.751923484986918	0.000163537284573604
944	cg23199648	1.23049684303753	0.000299038978147452	cg06538588	2.96455910267627	0.000889544720035065	cg11557530	4.85134486493155	0.000145041535437091	cg18278394	2.86630119714955	5.39299162087617e-05	cg01166343	-1.9804047098359	0.00179017856684249	cg16339729	-0.947232422504428	0.00122491088297174	cg23121301	1.11369709544318	0.000150248703956382	cg00885365	2.65120392868875	0.000163854444829546
945	cg27124205	2.17998830466593	0.000299038978147452	cg15977331	0.736746631040333	0.000889544720035065	cg02384475	4.42800762685137	0.000145075580310797	cg00243313	1.11620904056623	5.39596518140926e-05	cg26013151	1.46730332879021	0.00179019887030886	cg23705078	-0.57365866552181	0.00122491088297174	cg24883333	1.09610377695271	0.000150335734797727	cg07502926	1.02536564858055	0.000164221020857986
946	cg20021506	-0.795255909689326	0.000299038978147452	cg23149560	2.18477257312177	0.000889544720035065	cg13759686	2.52794395827138	0.000145075580310797	cg04100048	1.70953656822239	5.39596518140926e-05	cg16095795	-0.997849657979037	0.00179460658224933	cg25129640	-0.570304774112833	0.00122491088297174	cg18346038	1.19852929236297	0.000150449999120397	cg14983148	0.627911241577871	0.000164221020857986
947	cg07541415	-0.642873398381334	0.000300792872700839	cg11226336	-1.18352089726648	0.000890727276143002	cg05956438	-1.11493950211856	0.000145475279287314	cg10925915	3.45241635008069	5.40150828256828e-05	cg27342480	2.33621134979587	0.00179906237324292	cg12379954	-0.873259399010512	0.00122926897513551	cg19694818	0.914898943255642	0.000150449999120397	cg12990591	0.940211947509056	0.000164226134017061
948	cg01448194	-1.69349603944322	0.000302117941677635	cg13575638	5.37426753756376	0.000891759405932888	cg16622246	2.29774591954334	0.000146553094730955	cg16834318	2.36842663532067	5.42506051640297e-05	cg14304234	-1.22470194629513	0.00180121099900613	cg23511118	1.4445957058675	0.00122926897513551	cg25251635	1.30024361841688	0.000150867062377373	cg06384413	0.961075498593579	0.000164226134017061
949	cg26946617	2.26009748385657	0.000302564387598465	cg15042024	-1.25434882808503	0.000891759405932888	cg17927917	1.24655956225074	0.000147027188291007	cg17982745	2.73346205340269	5.45693875958736e-05	cg06867486	-0.527836143848369	0.00181369910521268	cg13762464	-1.54420600989724	0.00123176587545547	cg17989572	1.16694942859186	0.000150867062377373	cg24166457	-0.685087007959724	0.000164226134017061
950	cg16337278	1.56053471533654	0.000302564387598465	cg05425294	-1.23350178177238	0.000893109536115945	cg20495040	2.65271642067288	0.000147027188291007	cg02160083	1.71371191957973	5.45693875958736e-05	cg11323225	-1.09298348951336	0.00181369910521268	cg20336013	1.91503812434491	0.00124280533503689	cg13285071	0.92042743034378	0.000151130690439996	cg13754971	2.36155214045056	0.000164402613483319
951	cg24236580	1.83302600586201	0.000302564387598465	cg23638624	3.89359352113123	0.0008943780582369	cg25629077	-4.60400677947293	0.000147027188291007	cg09662754	1.47323289762306	5.49554946417865e-05	cg09371693	-1.23455755858468	0.00182221525275192	cg17417787	1.30996182610149	0.00124413369477356	cg26281559	1.03498435168926	0.000151130690439996	cg24851862	1.03961774362372	0.000164402613483319
952	cg07619683	1.20986380114118	0.000302564387598465	cg20701457	-1.35742493400317	0.0008943780582369	cg15712305	1.99101787178216	0.0001470663227783	cg25665417	-1.04651744027722	5.52399657825814e-05	cg27235798	-1.62712589201939	0.00182265870745543	cg10055386	-1.71233908974315	0.00124601569937029	cg16791721	1.24302135287002	0.000151130690439996	cg12494614	-0.655706460058555	0.000164402613483319
953	cg18850333	4.58210013261432	0.000304024589626676	cg16504458	0.985733572002709	0.000896236078297191	cg15207041	-4.31109616109906	0.000147552706960259	cg07207937	2.35858904345554	5.52399657825814e-05	cg26932586	1.05619147412228	0.00182642939552003	cg17018151	-1.70654696283314	0.00125163176510956	cg23952566	1.99205546507283	0.000151130690439996	cg15118503	0.906898400693902	0.000164402613483319
954	cg14282114	1.88418216376222	0.00030462006177928	cg10939340	-2.52985831700333	0.000896236078297191	cg19014318	-1.47116706094678	0.000148032019774656	cg23649884	1.83511319938034	5.53405268554864e-05	cg03744748	-0.894016130932294	0.00182642939552003	cg02306127	1.03252485437756	0.00125163176510956	cg07821808	1.65552812707059	0.000151130690439996	cg05802768	0.693361891876987	0.000164402613483319
955	cg06386929	2.26221335483097	0.000305197401825287	cg20999813	1.16293883523225	0.000896830835193768	cg15887971	-4.42651005169463	0.000148064091352051	cg14377176	6.0824389514477	5.56909188817612e-05	cg25317192	-0.822469682528199	0.00182674536269096	cg00277596	1.0563662576865	0.00125163176510956	cg02400751	2.13068714259525	0.000151750243442666	cg01941253	-1.11567390961575	0.000164697271277604
956	cg03825810	-2.11908296854001	0.000305197401825287	cg06354197	2.71406501978805	0.000896830835193768	cg02346636	-1.18972282562037	0.000148128849611888	cg14882842	3.52736758285383	5.57789680460892e-05	cg26065792	0.858937039389734	0.00183044109281667	cg07641567	0.765957948906188	0.00125163176510956	cg13304654	1.867885061815	0.000151854308989253	cg20127035	0.811228824917196	0.000164762472132054
957	cg06758369	5.76973862654164	0.000305197401825287	cg17645573	3.65834965683169	0.00089798172473693	cg16970289	-3.05618185579528	0.000148298549454665	cg22100409	1.95867671915023	5.57962948354733e-05	cg18050899	-1.56510018639037	0.00183282451873615	cg15649828	-3.12605192027453	0.00125163176510956	cg06868860	1.0275081981103	0.000151966338423557	cg13289132	1.01126480468074	0.000165135054795216
958	cg22660223	-1.67238682345578	0.000305197401825287	cg15360181	2.05852924619567	0.000899576698634198	cg03122992	4.14968821559049	0.000148298549454665	cg03668748	2.20098439558715	5.58393779553907e-05	cg26916741	2.64480990293878	0.00183282451873615	cg04079215	-0.910672931572499	0.00125163176510956	cg13544314	1.65367492531304	0.000152007686380714	cg15272186	-0.834354617265813	0.000165324734547297
959	cg00749969	-1.58732527189016	0.000306832705573163	cg22428023	0.972914110378317	0.000907137179875767	cg20026651	-0.866307181906292	0.000148298549454665	cg25991264	2.04518533247998	5.59772183235651e-05	cg17302852	-1.15661993656817	0.00183282451873615	cg13818368	0.913864543616243	0.00125163176510956	cg21509130	1.49579807806935	0.000152051618790892	cg03125796	-0.846632377208342	0.00016553915469423
960	cg26351451	1.3719249412503	0.000308535581527273	cg06975390	1.81984615843955	0.000907633799856423	cg06143979	1.50901187705893	0.000148298549454665	cg08600456	1.77290568096736	5.62185093582237e-05	cg15299835	0.7599422826511	0.00183282451873615	cg25752163	0.704092863109758	0.00125579596040911	cg24059859	1.40631690234703	0.000152679470771618	cg17864044	1.14184462744851	0.000166714294316902
961	cg10183426	2.80671719432294	0.000310012867322042	cg05791119	1.88450022832106	0.000907633799856423	cg03929205	1.19399837486455	0.000148496162663069	cg16332283	1.58930389309683	5.64805422870728e-05	cg07278207	-2.51861603057068	0.00183282451873615	cg20143092	0.863248372664941	0.00125634167192381	cg18870191	2.27047046251029	0.000153004276450444	cg25435465	-0.780853248199444	0.000166714294316902
962	cg24022206	-3.60685371115135	0.000310012867322042	cg03373466	2.29089145316423	0.000913257327313828	cg10457191	1.61767515749627	0.000150215895666257	cg27324470	1.85197440817852	5.67041983792524e-05	cg11548353	1.36654219826599	0.00183282451873615	cg24646285	0.878084258748488	0.00126005537018751	cg05602212	0.787282987219201	0.000153004276450444	cg04285418	1.12894667925598	0.000166714294316902
963	cg12697833	-0.71652881310777	0.000310012867322042	cg06784824	1.21828972368225	0.000913432851131866	cg05318546	1.93928011589374	0.00015133402920279	cg15360181	2.38591085992848	5.67204682135697e-05	cg11738543	-1.07023727399464	0.00183282451873615	cg14539990	-0.940343079186688	0.00126005537018751	cg11227637	1.18425897918797	0.000153004276450444	cg08991297	0.851680283373991	0.000166714294316902
964	cg10812247	1.36804112365836	0.000310191664255678	cg03366251	4.90065950907683	0.00091344068244824	cg18907454	-1.59464905261393	0.000151806229460714	cg03537747	1.53395536564817	5.67293055713687e-05	cg24474713	-1.96594568328525	0.00183282451873615	cg11213498	-0.924700297189829	0.00126054940095128	cg01296787	0.954910193261788	0.000153225186751903	cg01634268	0.986911119813588	0.000166761032990691
965	cg15360181	1.99291681566286	0.000310463719091067	cg07792387	1.31667916267555	0.000914630219823694	cg02256969	1.58543160610826	0.000152101324866016	cg04868262	1.48215030476064	5.67518007270842e-05	cg03956367	-1.24211030918199	0.00183282451873615	cg00254133	-0.370172592006728	0.00126387807225497	cg10177570	2.53578325076572	0.000153339182723456	cg13209878	-1.59235805920522	0.000166761032990691
966	cg20351778	5.31416263111435	0.000311109110923843	cg02788762	-3.21326935665389	0.000915127433766634	cg09036505	1.53565240458938	0.000152183080278705	cg13020533	1.71108099178614	5.67518007270842e-05	cg16198087	-0.657459537689797	0.00183282451873615	cg16815625	-0.866999370568577	0.00126387807225497	cg14293106	1.3979285548969	0.000153339182723456	cg12547459	1.26551336910949	0.00016699186347718
967	cg19510206	0.97820363255878	0.000311109110923843	cg06751452	-1.1322375481446	0.000915984822644526	cg06979587	-2.66379236408268	0.000152215864863002	cg16285707	2.44563041833823	5.67518007270842e-05	cg25495951	1.58812101331943	0.00183282451873615	cg21499658	1.1114855722876	0.00126387807225497	cg06285766	1.29459560021018	0.00015420309664284	cg26378629	2.47472374164248	0.000167280781925546
968	cg20276003	1.22295722307082	0.000311109110923843	cg19412675	1.48724378608399	0.000916076211975645	cg10941456	2.52382672920573	0.000152934863772656	cg22177308	1.61951077663549	5.67518007270842e-05	cg09827170	-1.82644423672003	0.00183282451873615	cg01420254	-11.4030992955417	0.00126387807225497	cg01172114	-1.09294153817826	0.000154449569913221	cg06314570	1.01574494788514	0.000167354625334812
969	cg05764403	2.59691924250219	0.000311425863852772	cg14136186	-1.29511698552125	0.000916501087604798	cg04354805	1.37783222794959	0.000153158097907976	cg11100080	2.28462479583845	5.67518007270842e-05	cg10168351	3.50859402136014	0.00183708032540249	cg02115403	1.04950742605579	0.00126455115803558	cg19195917	1.29246082652656	0.000154570871111233	cg13029746	0.923958624278201	0.000167433452294054
970	cg12591941	-3.03712581875722	0.000311425863852772	cg01511104	0.949446941865861	0.000921372120857626	cg06173682	1.97557415588992	0.000153158097907976	cg02584320	1.58938685161304	5.67518007270842e-05	cg19464309	2.64211248300269	0.00183716796561233	cg15541193	0.868377842178857	0.00126975172762061	cg05766601	1.32489357218967	0.000154570871111233	cg08568987	1.09419035890604	0.000167433452294054
971	cg07818978	0.652828460089058	0.000311425863852772	cg04748673	1.89867816381529	0.000923327085444216	cg17352157	2.29211978242391	0.000153158097907976	cg03185863	1.18683069995927	5.69063478171235e-05	cg01949178	-1.2048166976987	0.00184523853150406	cg24184634	0.861371114017585	0.00126975172762061	cg08605584	-1.38959222665446	0.00015474971803119	cg06311879	0.829875941352697	0.000167621677680078
972	cg15348733	-0.803380508063643	0.000311425863852772	cg00846580	2.57705605026696	0.00092372987543912	cg13137765	1.40367815423305	0.000153158097907976	cg04513015	-0.984938607278687	5.69063478171235e-05	cg15796783	-0.443057203097264	0.00184525834130642	cg25961292	-0.542395212112778	0.00127216759755132	cg21508214	1.35818087430613	0.00015474971803119	cg04562396	0.768867195105482	0.000167724514881141
973	cg13595418	-3.27041999315138	0.000311425863852772	cg17731179	2.90536803738963	0.000925746573820773	cg13095301	2.07338070868053	0.000154421879416624	cg23286660	-3.62302264811136	5.69391577674679e-05	cg01801525	-1.13674463800979	0.00185167583597708	cg21699194	-4.1427744002803	0.00127216759755132	cg23361127	1.35401168093791	0.000154842431991077	cg08423052	1.16857644479853	0.0001677569415097
974	cg07677157	2.93361265568699	0.000311425863852772	cg14400079	4.2251616947851	0.000927663373951892	cg19600538	2.49333063539361	0.000154421879416624	cg15464363	1.94927909229985	5.70661655036665e-05	cg23513444	3.03826799336638	0.00185362084276352	cg12726672	0.635970422730995	0.00127752309580111	cg19156402	0.900000790063925	0.000154842431991077	cg08910914	1.41091154806061	0.000168292655589827
975	cg10854764	-2.41542400231236	0.000311425863852772	cg12682862	-2.16228070156261	0.000927663373951892	cg07612974	3.39770877736864	0.000154745389322685	cg09619475	1.73532376482952	5.70661655036665e-05	cg25290482	3.00778038510351	0.00185425908051346	cg15913375	-1.46493596711489	0.00128353731300983	cg22955786	-0.679782044575124	0.000154863745093446	cg09953702	0.886077307252753	0.000168426194398958
976	cg08823864	-1.00311153981807	0.000311425863852772	cg25586087	2.63041739156381	0.000927663373951892	cg02908956	1.23359306151158	0.00015491008786064	cg10827181	-2.83704753388732	5.70661655036665e-05	cg01889112	-1.59054127486413	0.00185929840560575	cg02774160	-1.31981950369154	0.00128353731300983	cg03289576	1.31394690489857	0.000154884599682167	cg19587420	1.15762075676735	0.000168668132247187
977	cg17748326	-2.11406955578643	0.000311425863852772	cg13114696	-0.805503705624377	0.000927663373951892	cg00513938	1.28905906518521	0.000155228637652564	cg23597629	7.28266000432935	5.72942724959418e-05	cg22589974	-0.627996263063885	0.00186204272438633	cg12451079	2.30981017626776	0.00128675625827709	cg08783327	-1.32026388213362	0.000154884599682167	cg16810487	0.667053848923862	0.000168668132247187
978	cg13358748	2.09374673836546	0.000311485295682078	cg09886179	1.4787551694508	0.000927663373951892	cg05632420	-2.09082638159332	0.000155832476667603	cg03402805	1.41394648859352	5.76285403496426e-05	cg02914510	1.25878057701268	0.00186492466061504	cg14061084	-1.00451727574097	0.00128675625827709	cg20319405	1.32821641523605	0.000155183012697154	cg07436562	-1.10697159230668	0.000168668132247187
979	cg25642567	4.71095659553048	0.000311684885230548	cg05291642	1.16294176620124	0.000927663373951892	cg25270236	-1.82277816861593	0.0001559385251146	cg15756420	2.42258190406244	5.76285403496426e-05	cg04590974	-0.579223672480085	0.00186492466061504	cg01730668	-0.9067074406677	0.00128675625827709	cg27406711	1.90040734936537	0.000155240901981031	cg10479325	1.39530281758321	0.000168668132247187
980	cg10079027	-1.99744729522434	0.000312826292325161	cg00449344	-1.53721539379939	0.00093080421862821	cg06476845	-2.29421161882505	0.000156109928725952	cg00439378	2.62666667750387	5.76285403496426e-05	cg04842541	-0.988630103403601	0.00186492466061504	cg07590922	-0.776124578772291	0.00128675625827709	cg25717799	1.29343862450998	0.000155666451254078	cg16778769	0.79084351171529	0.000168668132247187
981	cg25864757	1.34128035152206	0.000312838729748054	cg00542041	-1.27970622738396	0.00093080421862821	cg10698889	-1.48919663132543	0.000156495284875063	cg06819763	-1.86392169232616	5.77003482591125e-05	cg13789457	1.94195458573172	0.0018658678237924	cg27564043	0.968545848880555	0.00128675625827709	cg21234162	-2.64501884013305	0.000155666451254078	cg24221599	1.03607477637337	0.000168998194942923
982	cg14570024	2.70811503240119	0.000313367649672624	cg15464363	1.67763432055651	0.00093080421862821	cg27513573	-2.65405137133412	0.000157164309942328	cg11249796	1.32838021415179	5.80084873382153e-05	cg25181684	-1.41568168373865	0.0018658678237924	cg16716888	0.672571501707624	0.00128675625827709	cg17887588	0.984450886723542	0.000155666451254078	cg16299358	-0.960396417790196	0.000169037854243686
983	cg15130532	3.18523092134746	0.000313367649672624	cg15695106	0.997985091108338	0.00093671218890935	cg04089426	1.68643188911932	0.000157285738404031	cg26196424	1.8301668407182	5.86776722084806e-05	cg09404617	-0.682337474623392	0.00186828918265034	cg19329112	1.10656388531722	0.00128701288375117	cg27118526	0.845625549494781	0.000155861278854051	cg03273509	1.24582394797254	0.000169144953570734
984	cg04988673	3.39750825804603	0.000313632563800328	cg10135532	4.94687704169742	0.00093830569242552	cg13789678	2.2644110253801	0.0001577772831484	cg07530960	1.24244092411401	5.88668530422579e-05	cg03616995	-1.58862700862779	0.00187185301243474	cg09283544	0.652781188772285	0.00128788744978183	cg27130749	1.88944602106497	0.000155861278854051	cg25468554	0.855043933412669	0.000169339006257823
985	cg02708645	-2.04912022716039	0.000313632563800328	cg02171008	1.22576022011212	0.00093830569242552	cg20586124	-1.1826748676274	0.000157930454995882	cg12484325	-1.17021213487945	5.90792381425104e-05	cg18526270	-4.14693145829489	0.00187631736185251	cg12840818	0.907628324503913	0.00129464436645512	cg22968028	1.19391044598536	0.000155861278854051	cg07391218	1.16749671688119	0.000169339006257823
986	cg01806315	2.81466055090615	0.000313632563800328	cg19675935	-1.45699372994083	0.000938596877423835	cg04426620	1.41691039441227	0.000158849865610045	cg19015582	1.59000131989889	5.90792381425104e-05	cg20646490	-1.47269510871115	0.00188002709733133	cg10124773	1.80626030014923	0.00129809077818658	cg21467792	0.69927601819764	0.000155861278854051	cg20055025	-1.07796469382079	0.000169339006257823
987	cg24673875	-1.80431260924191	0.000313632563800328	cg07851948	1.70332849511861	0.000941566116114487	cg22198615	1.75603742216893	0.000159296693810939	cg07985704	1.72962258877261	5.94641147306559e-05	cg16267455	2.09252547522311	0.00188271081308759	cg08894891	-0.88588172467754	0.00129809077818658	cg02256693	1.33463876216185	0.000156212475366931	cg22221026	1.58180392230277	0.000169339006257823
988	cg02002584	1.19983599905758	0.000313632563800328	cg08818866	0.936199152295302	0.000942847867918123	cg08483425	2.18036813432133	0.000159296693810939	cg10198124	2.27385156101081	5.96884833197682e-05	cg22692213	-1.08356536795507	0.00188271081308759	cg03039196	0.779080714558105	0.00130147807204153	cg14793430	-1.00828776049351	0.000156270118099011	cg22402335	1.02159986152365	0.000169353224915723
989	cg27590475	4.60960839026967	0.000313632563800328	cg05280754	2.67619155085289	0.000942847867918123	cg14930390	1.55308441875127	0.000161228255705375	cg06386929	2.69387992718408	5.96970906835996e-05	cg19237476	-0.501600082437655	0.00188271081308759	cg21423728	-1.12167344123555	0.00130573819789191	cg08121845	1.8982062307771	0.000156476718540577	cg18413230	1.25588118384434	0.000169560301259556
990	cg20201031	2.58635144150713	0.000313632563800328	cg04683509	-0.894457713906956	0.000942847867918123	cg23915461	4.66156184013777	0.000161531266932382	cg14341139	0.974905967699404	5.97179924004449e-05	cg04916377	1.07584900983715	0.00188739011984148	cg25373630	2.37646928415586	0.00130573819789191	cg17511195	1.32431073947638	0.000157415236888249	cg02131513	0.737650282772292	0.000169560301259556
991	cg16355860	-1.42663672395043	0.000313632563800328	cg04489066	-0.916073650000206	0.000942847867918123	cg12513308	1.37727880949641	0.000161531266932382	cg03917909	1.91412960810351	5.98878244282225e-05	cg00849570	-0.516209341587353	0.00188826592139851	cg20627546	-0.643255701072963	0.00130573819789191	cg12708376	1.10472237841919	0.00015761900832696	cg20136100	-0.648720008035802	0.000169560301259556
992	cg02878040	1.41204624666184	0.000313632563800328	cg24843929	2.93984143748911	0.000946116850409136	cg03450336	2.42367937094422	0.000161905321258085	cg23609821	1.36538601232106	5.99573833209928e-05	cg14649252	-1.98627386772048	0.00188897517499064	cg17975423	0.912957087072233	0.00130573819789191	cg01029627	1.19465038244188	0.000157866696530771	cg10581052	-1.08368867627635	0.000170892481941949
993	cg12438413	-0.821066144045055	0.000313632563800328	cg00737571	-1.61531263348427	0.000949039293586065	cg00015699	-1.00258189856247	0.000162188075315032	cg06487044	1.85094875220197	6.06032477835677e-05	cg18077160	1.47216356606179	0.00189575259191098	cg04007858	0.989029175975259	0.00130573819789191	cg05975979	1.77619759848435	0.000158029563767231	cg12845249	0.715837441589982	0.00017105651411932
994	cg23218397	-1.31024425959128	0.000313632563800328	cg19719365	-2.94305047163931	0.000949039293586065	cg09821393	-2.51897968495344	0.000163093389853487	cg09863659	1.46164441490877	6.0678018100021e-05	cg24601517	-1.26866689690203	0.00189575259191098	cg13915314	-0.779672193494575	0.00130573819789191	cg22437020	0.812536108921271	0.000158601688573536	cg10759796	-1.18683405190307	0.00017105651411932
[truncated: 82,624 more rows]
