# Supplementary material for: Modified Methylation Following Electrostimulation in a Standardized Setting—Complementing a Transcriptomic Analysis
Source: Cells. 2025 Jun 4;14(11):838. doi: 10.3390/cells14110838 (PMC12155531; doi:10.3390/cells14110838)
Supplement: Supplementary file 1 [file cells-14-00838-s001.zip › TableS5_DMP_Q4_states_impact.csv]

	INFLvsFIS.1.DC1_probes	INFLvsFIS.1.DC1_logFC	INFLvsFIS.1.DC1_adj.p.value	INFLvsFIS.1.DC5_probes	INFLvsFIS.1.DC5_logFC	INFLvsFIS.1.DC5_adj.p.value	INFLvsFIS.1.AC10_probes	INFLvsFIS.1.AC10_logFC	INFLvsFIS.1.AC10_adj.p.value	INFLvsFIS.1.AC100_probes	INFLvsFIS.1.AC100_logFC	INFLvsFIS.1.AC100_adj.p.value	INFLvsFIS.48.DC1_probes	INFLvsFIS.48.DC1_logFC	INFLvsFIS.48.DC1_adj.p.value	INFLvsFIS.48.DC5_probes	INFLvsFIS.48.DC5_logFC	INFLvsFIS.48.DC5_adj.p.value	INFLvsFIS.48.AC10_probes	INFLvsFIS.48.AC10_logFC	INFLvsFIS.48.AC10_adj.p.value	INFLvsFIS.48.AC100_probes	INFLvsFIS.48.AC100_logFC	INFLvsFIS.48.AC100_adj.p.value
1	cg23880829	9.63270344288266	4.56879545197845e-12	cg11832956	14.1872154474252	8.49613603908982e-33	cg23880829	9.71838062029789	8.35756900771989e-13	cg23880829	9.51115796009479	6.67504199664206e-12	cg11037512	-10.8275617935951	2.81829695952002e-22	cg13159106	1.84943118893464	1.34344783630179e-06	cg23757136	-5.61002722566064	7.14417340057998e-05	cg11832221	8.74872562303952	3.0180521441068e-08
2	cg08519345	-4.1668206583427	4.09576412869524e-08	cg06070414	17.0590830070552	1.38567220482526e-32	cg01592389	3.14648310071871	5.98068656046363e-08	cg10738446	-4.70696511211277	3.81557339208799e-08	cg10534923	7.3128247626326	2.13311819937886e-20	cg15034779	2.2064507988898	3.03650429096062e-06	cg04625338	1.58071240924479	0.00013199069789624	cg15286905	2.26180424306199	3.42715276542537e-08
3	cg21297973	-2.13852469143234	6.42442199248165e-07	cg09757588	18.2480639133324	2.07271265823318e-31	cg16625170	-7.59906016218954	2.48427388482945e-07	cg00687126	3.29826450146328	9.4889049938486e-08	cg06348081	-9.05425811747414	3.86370536676381e-14	cg18394062	-2.86829236779567	3.03650429096062e-06	cg15740352	1.17326160165787	0.000136554620566401	cg13843727	9.02623324439311	3.79946429905612e-08
4	cg16625170	-7.54688506871151	7.72439909690417e-07	cg01941274	12.5582325860599	2.48483828978782e-30	cg12472597	3.40081451497026	2.01013070809777e-06	cg16625170	-7.75004335684762	3.88053161406878e-07	cg03204900	-9.82505540590758	8.58930641116615e-13	cg17830540	-1.98490498883165	3.35696454592397e-06	cg26057559	2.28540373124289	0.000136554620566401	cg09002357	7.99999893982337	8.18318938839155e-08
5	cg19638039	-2.27020149369534	3.60303232503997e-06	cg01806346	13.0288139189047	7.81256177741825e-30	cg15083176	4.46930253292144	1.27035204298489e-05	cg13615171	3.1240587846803	1.47730056211429e-06	cg19230575	-10.3939074414629	1.41230788887541e-12	cg09690215	1.81093691450601	3.35696454592397e-06	cg05535573	-1.22298817277484	0.000136554620566401	cg12038684	11.5259310764169	8.18318938839155e-08
6	cg22829799	-1.94666412623145	7.19133889544073e-06	cg00626110	15.4603047169523	4.08985088996154e-29	cg04773602	7.03089150955545	1.76998337061867e-05	cg01592389	2.79055645369924	1.61100801506111e-06	cg01072189	7.35688545559294	1.35731582954004e-10	cg05380205	6.02946867452621	6.96549006492762e-06	cg22938407	1.78430162648279	0.000136554620566401	cg02343915	7.70670989922476	8.18318938839155e-08
7	cg10738446	-3.63247557304606	8.82870166388038e-06	cg16110759	16.646850865557	1.0812020040909e-28	cg20269997	3.77216427256322	2.05639632837671e-05	cg12346266	5.293806239706	2.30482393158045e-06	cg26813794	-11.2320557553759	2.09348950842115e-09	cg02893490	-1.64598017546534	6.96549006492762e-06	cg08823985	-1.08401895906689	0.000136554620566401	cg02515553	-1.74720871751953	8.18318938839155e-08
8	cg06439907	4.09025233209924	1.57279250331931e-05	cg18508590	12.5545554234289	1.53425135878585e-27	cg04079722	6.75037402131774	2.496776991698e-05	cg22311458	6.1470331422202	2.57813925852541e-06	cg14921999	-4.0124877803666	2.36628621785782e-09	cg25437947	1.72905808622038	1.35674404582034e-05	cg15557996	2.1275259105049	0.000136554620566401	cg26351764	9.14086232271799	8.18318938839155e-08
9	cg13615171	2.7709644438167	1.57279250331931e-05	cg18093771	14.5090220680627	3.72392234504379e-25	cg21019451	2.99034452849866	2.90705996696816e-05	cg12651412	7.01579740167585	3.23422102067542e-06	cg05306176	-6.62294633708789	1.04356871238411e-08	cg15169007	2.39725518408498	1.35674404582034e-05	cg14196436	1.80352810149743	0.000136554620566401	cg05950833	1.97850199635098	8.18318938839155e-08
10	cg22862961	-2.6551628500668	1.637916695435e-05	cg13171223	15.7995164529027	1.45384135288621e-24	cg21735491	3.62266637697879	3.34175461109137e-05	cg17415216	6.7197673351706	3.23422102067542e-06	cg07000785	5.2501778160798	3.18559170256239e-08	cg16566279	-1.69209867322776	1.35674404582034e-05	cg23173894	-3.45468767933594	0.000136554620566401	cg19325220	3.39356016556334	8.18318938839155e-08
11	cg08479916	2.72198039817053	1.637916695435e-05	cg05331162	11.3814649120013	2.70646215901171e-24	cg03402805	2.30414429499083	3.34175461109137e-05	cg24577452	4.74438846973967	3.23422102067542e-06	cg11341061	-1.74759394797529	5.1363023740918e-08	cg01297101	1.72708441834399	1.37612989558086e-05	cg22389991	-1.45794836575222	0.000154644624305548	cg03043663	8.81420816944183	8.18318938839155e-08
12	cg06340161	-1.96437806204208	1.97914578617643e-05	cg23291161	12.3283877343108	9.83896906588726e-24	cg04725234	2.19224077790024	3.67714558506226e-05	cg21837372	3.06930356941857	3.23422102067542e-06	cg19283470	-3.78271838932572	1.68259878177121e-07	cg18393044	-1.61859873494811	1.87961127660661e-05	cg00541647	1.4375497263244	0.000154644624305548	cg16181848	-1.98622763562802	8.51383921967682e-08
13	cg19146448	5.32829802806747	1.97914578617643e-05	cg03130910	11.6091506037315	1.90314033361963e-23	cg26348575	3.0539999508465	3.67714558506226e-05	cg06842781	3.38594483289115	3.23422102067542e-06	cg13940908	4.90784596578944	1.86205623420856e-07	cg12271800	-1.20148426944217	1.87961127660661e-05	cg21655083	-1.58921893146151	0.000187343949964305	cg17760063	9.55819076390674	9.03089156199665e-08
14	cg23361127	2.67706580651681	2.0589200722459e-05	cg23888977	10.9406509580891	2.36674994435467e-21	cg00846136	3.47039492899766	5.05082764802443e-05	cg26628821	2.57341343488672	3.23422102067542e-06	cg08645375	-3.75350863275311	7.96337483569403e-07	cg02368469	-1.16995844159169	1.87961127660661e-05	cg24392574	-1.22499814943274	0.000210575986169812	cg10675780	8.94980410552311	9.56357163926363e-08
15	cg27169379	-1.55682786827173	2.0589200722459e-05	cg16026813	16.6870195503486	3.90838558237773e-21	cg00879204	3.00484578943033	5.35823665656339e-05	cg00453679	3.70398700657695	3.23422102067542e-06	cg23167148	-6.01168895400371	7.96337483569403e-07	cg08866780	1.38287722188424	2.28930990316604e-05	cg02515553	-1.23074141051934	0.000210575986169812	cg10490099	12.9659150639355	1.01761765527836e-07
16	cg23637880	-2.14958515089132	2.0589200722459e-05	cg19878597	10.9322100193404	1.16116937076178e-20	cg24792209	4.30031896390335	5.35823665656339e-05	cg24403578	4.92266417459988	3.23422102067542e-06	cg10690327	-3.11137042893892	8.77401366790992e-07	cg13846183	2.44400343474484	2.28930990316604e-05	cg03020271	4.42040946480788	0.000225712420889562	cg21170007	10.245716899035	1.25771445161545e-07
17	cg15788625	-4.25930160983691	2.0589200722459e-05	cg08501533	8.66054099609248	1.76648522406064e-20	cg17333695	3.87930365845044	5.56699886646253e-05	cg20467871	5.44652701780971	3.29158758085763e-06	cg10440991	-2.50085466568933	8.77401366790992e-07	cg12852390	5.64503527519352	2.3791327181391e-05	cg06439375	2.86271422208127	0.000229445232421292	cg12800932	12.0244122758569	1.29059009582378e-07
18	cg14217248	4.05356558588301	2.0589200722459e-05	cg11148999	11.0130075870182	1.4807361938277e-18	cg05117785	1.77406730174015	5.56699886646253e-05	cg24792209	5.0203238644998	3.82938567553416e-06	cg03566822	3.47470364596884	1.26772259754456e-06	cg17706456	1.73380964578996	2.44990418097018e-05	cg03080692	2.37566794878096	0.000233413288785692	cg18503615	7.11848208935216	1.29059009582378e-07
19	cg22811668	-1.84122048369748	2.0589200722459e-05	cg02905605	19.3883738213823	1.87005098308465e-18	cg11568095	5.15465436112842	6.10387331832959e-05	cg22207532	4.72776585390396	3.91735141368853e-06	cg02462547	4.34373815166751	3.06491453209959e-06	cg05385496	1.28414447612996	2.93962553435336e-05	cg06659169	1.5568268271528	0.000233413288785692	cg27641709	7.82305664767928	1.54532837558711e-07
20	cg12712746	1.4788821530719	2.17935132849569e-05	cg03837452	10.0793894721688	2.43606472043987e-18	cg09197895	2.40424947063161	7.01123711356128e-05	cg24068310	2.17757523043962	4.58670365008576e-06	cg03602823	1.97122954377322	3.93627546009302e-06	cg12387713	1.85988372496267	3.0795529211669e-05	cg09464526	-6.59778234206467	0.000233413288785692	cg15017907	5.5185297483159	1.54532837558711e-07
21	cg25823214	7.35928736242778	2.46766162333957e-05	cg14691416	9.28725101969904	5.14879435749722e-18	cg26707728	4.53386971781216	7.01123711356128e-05	cg07265168	3.92251583787706	4.58670365008576e-06	cg11128345	5.09628134304863	5.05524711334824e-06	cg22381395	-1.68792352949031	3.0795529211669e-05	cg27368135	-3.15500370333136	0.000233413288785692	cg01533108	7.78481589030562	1.54532837558711e-07
22	cg06957848	-4.32136932371093	2.46766162333957e-05	cg21020089	11.1260398098585	5.54911605391683e-18	cg24403578	4.06035025883937	7.01123711356128e-05	cg23412309	8.56892807221626	5.4886868754925e-06	cg05992185	4.67770823766093	5.05524711334824e-06	cg04383836	-1.66042970452516	3.32818227063842e-05	cg00330279	2.02983364013592	0.000233413288785692	cg25027091	6.32886099781915	1.86417925391872e-07
23	cg20370799	4.88040141742933	2.54156603722456e-05	cg03182158	10.9875566688471	7.99273947186805e-18	cg10671907	3.21949773454085	7.15090811940384e-05	cg09130381	2.80291506186416	5.65148098913861e-06	cg04261222	-3.30532119534426	8.40442540268455e-06	cg11557463	3.73523152319792	3.32818227063842e-05	cg03142258	-1.06757046008833	0.000233413288785692	cg08006980	8.3077379189471	1.97336514529172e-07
24	cg04525943	2.3059117846139	3.31140024093612e-05	cg00315775	10.3256402492049	2.97753087934689e-17	cg06882351	-1.36601431908167	7.20845136536887e-05	cg08519345	-3.12050174684838	5.65148098913861e-06	cg04787413	-2.75675956723162	8.40442540268455e-06	cg20749741	2.34974986374154	3.62359000196346e-05	cg07685202	-2.54750962752142	0.000233413288785692	cg14484970	6.43153096429736	1.97336514529172e-07
25	cg25077328	-3.07914135049164	3.31140024093612e-05	cg09251362	-4.86468015656044	3.07976181130129e-17	cg20387395	-1.73183036844556	7.31808423641033e-05	cg08479916	2.74948270760845	5.67438291201007e-06	cg25922808	-2.34804502139684	8.40442540268455e-06	cg15103960	1.32207789138462	3.62359000196346e-05	cg22743917	3.06354976656169	0.000242201436423218	cg10576878	-1.48048928298802	1.97336514529172e-07
26	cg00872486	3.34810340713986	3.31140024093612e-05	cg19022006	10.8063652084002	9.93386273868993e-17	cg15455752	4.35269784633837	7.31808423641033e-05	cg25144696	2.83048770611987	5.77018698152954e-06	cg12647478	-3.62105460195722	8.40442540268455e-06	cg15981484	3.33215424553854	3.62359000196346e-05	cg20115611	2.61027050217177	0.000246087959989989	cg15715386	7.34960920332117	2.0719196362128e-07
27	cg05207413	-3.64919260776618	3.4415280545915e-05	cg22186600	9.27614519475321	1.01302272744355e-16	cg13748577	1.77517514411477	7.31808423641033e-05	cg19146448	5.3714205883179	7.88078072067822e-06	cg02576706	1.6072465990139	8.62964569609491e-06	cg06895436	-1.67085213228356	3.62359000196346e-05	cg17706456	1.53475511536379	0.00024846617556275	cg00219833	8.17274337620121	2.24285744892361e-07
28	cg19998819	-1.51832663148225	3.4415280545915e-05	cg26292521	10.2551325862847	1.18887268406969e-16	cg18173106	2.27780653246111	7.75393468641542e-05	cg19320193	6.12756956509912	1.0263418165947e-05	cg10486272	4.04323487462573	8.73759041467032e-06	cg23262272	1.39907153420185	3.62359000196346e-05	cg11087747	1.07806028702804	0.000260168775919035	cg19265913	-4.19917465359881	2.63272456313847e-07
29	cg11869968	-2.11227303207954	3.69377093682514e-05	cg19459508	9.16442347809175	1.73981678042278e-16	cg23481109	-2.22026804575288	7.75393468641542e-05	cg19663137	3.30573597128577	1.0263418165947e-05	cg19949697	-1.65410161742941	1.00576117424765e-05	cg18451254	-1.95367672945063	3.62359000196346e-05	cg13446153	1.63657354572494	0.000265992062348433	cg11087747	1.44470594408332	2.63272456313847e-07
30	cg25039158	-2.83650986180284	3.79886090544293e-05	cg17171448	10.176841623554	2.65494220633011e-16	cg03957902	3.16719965351227	7.75393468641542e-05	cg16825288	3.43817643030679	1.0263418165947e-05	cg07554357	-2.12421736389224	1.00576117424765e-05	cg15372476	1.99032584988811	3.62359000196346e-05	cg19099843	1.20876736674026	0.000279378514444526	cg13846183	2.85638247245253	2.74872133946435e-07
31	cg09317371	-1.26510638293113	4.15447605422648e-05	cg02014809	9.07354389843334	2.65494220633011e-16	cg23523548	1.26514549093018	7.75393468641542e-05	cg27307829	3.22474700507932	1.13809103381538e-05	cg26020522	-1.7986074426658	1.00576117424765e-05	cg05151055	2.2272882903089	3.62359000196346e-05	cg19464831	3.76939261184199	0.000303111720673682	cg05930863	16.5483131292325	2.86757386463267e-07
32	cg01592389	2.26591768791392	4.3548023854805e-05	cg23242697	-6.6191609094756	3.83286747886789e-16	cg04077069	1.63069218900207	7.75393468641542e-05	cg07655338	1.8829997127189	1.16116180320689e-05	cg06109873	-2.09989241487609	1.0244015752663e-05	cg08815652	1.19134362940431	3.62359000196346e-05	cg06658146	2.10715266042034	0.000303111720673682	cg25592589	2.58991421062827	2.86757386463267e-07
33	cg26302695	-1.10035370097981	4.3548023854805e-05	cg07005090	9.67953148569794	4.45735652195603e-16	cg26628821	2.06989092542722	7.75393468641542e-05	cg12523155	2.5259253577239	1.16116180320689e-05	cg10708588	-2.02290625949582	1.12265815199529e-05	cg21897413	1.94319418518683	3.62359000196346e-05	cg10951289	-6.62576241876642	0.000303111720673682	cg13181052	8.33742995491782	2.94130445169259e-07
34	cg22207532	4.10793525811046	5.74433373666486e-05	cg03094935	9.60460500804966	4.8587765011906e-16	cg19087284	4.05283835465861	7.75393468641542e-05	cg20320604	4.92607027865249	1.16116180320689e-05	cg12025941	-8.53045102292721	1.21223063016778e-05	cg18236745	-1.68015391439544	3.93382461533104e-05	cg08591893	1.73379934816938	0.000303111720673682	cg25186802	2.09761131858518	2.97801801494637e-07
35	cg03753990	1.8158554161708	6.70424661002385e-05	cg24625909	10.6095768414526	9.06851596593548e-16	cg12487091	2.9079170931766	8.14203039517651e-05	cg00451771	-2.10309756384006	1.28234117574549e-05	cg06934227	-2.41159956305817	1.22308434483245e-05	cg19691797	2.71030614572691	3.93382461533104e-05	cg08932380	4.29423748467189	0.000303111720673682	cg11910118	7.73882994012942	3.0176815528384e-07
36	cg01031597	-2.79426990193696	6.75892968439608e-05	cg20161145	10.3356395524289	1.75012818393546e-15	cg23569004	3.45429015253985	8.48745022852433e-05	cg12155165	2.44150166310372	1.2842218697969e-05	cg17105249	4.23103301083839	1.53984232141062e-05	cg02475416	1.42013648138209	3.93382461533104e-05	cg15390554	1.60011342935501	0.000303111720673682	cg10042840	-3.22493303100138	3.18993194734769e-07
37	cg01252496	-2.21118491029821	6.75892968439608e-05	cg21991822	9.09460270094196	2.06624772438072e-15	cg17839399	-3.03594490907665	8.570262011962e-05	cg18798853	3.29558627134271	1.36814756885738e-05	cg01062234	-2.35232528017398	1.55342638111204e-05	cg07922204	-1.63153387349934	3.93382461533104e-05	cg14179763	1.63867970016183	0.000303111720673682	cg04118903	7.65651590104089	3.18993194734769e-07
38	cg01883578	1.9667811731214	7.02981243008725e-05	cg24894764	9.22684623768515	2.08587472541167e-15	cg05160592	2.66948222706649	8.75366611106329e-05	cg03554702	3.29140431933159	1.5958919853847e-05	cg00314000	-1.32585125078085	1.98392190665357e-05	cg18176509	-1.83740537533387	3.93382461533104e-05	cg16299084	1.39454049874878	0.000303111720673682	cg11503523	7.62314339382992	3.26474415288586e-07
39	cg10208368	1.72857723186696	7.02981243008725e-05	cg11595203	9.3092796241883	2.9433218208426e-15	cg21381779	-3.65049606560043	9.15626228570396e-05	cg10893439	-3.89842288951741	1.60205158641783e-05	cg02254916	4.03720929316929	1.98392190665357e-05	cg02661034	-1.82295579115727	3.93382461533104e-05	cg26457709	1.83100121258442	0.000303111720673682	cg24796085	7.24282768826936	3.39021983487976e-07
40	cg06938235	7.30106930755571	7.02981243008725e-05	cg22517351	9.85493556758056	4.10897692930206e-15	cg06202554	-3.96648584646939	9.64290774900394e-05	cg17993204	1.6061124287829	1.60205158641783e-05	cg23050178	-4.69950443468861	2.23714625409294e-05	cg04467140	1.69496130575676	3.93382461533104e-05	cg06096853	2.20357302628801	0.000303111720673682	cg16437558	5.13586688934503	3.48459020325178e-07
41	cg00459285	3.02936113913042	7.42015617636244e-05	cg16057201	9.15432788230858	7.73566676236273e-15	cg14379968	-2.57404373385601	9.64290774900394e-05	cg17878204	2.38047651151245	1.60205158641783e-05	cg00872486	-3.47179379158517	2.47493674005299e-05	cg11867016	1.30744979829483	3.93382461533104e-05	cg07146354	2.27365867719292	0.000303111720673682	cg23846459	2.48825328887034	3.48459020325178e-07
42	cg16523221	-3.27454707989561	7.53639856704759e-05	cg00459944	12.1165956643758	1.30924811900642e-14	cg03077789	2.3687142494948	0.000102827497586165	cg09184842	3.66576226074784	1.67482230482843e-05	cg09635681	-2.48823814094176	2.97717367149877e-05	cg14974608	1.3712185928342	3.93382461533104e-05	cg06327596	1.97947683574716	0.000303111720673682	cg19414071	3.2313002208304	3.48459020325178e-07
43	cg03943717	2.8671598664127	7.53639856704759e-05	cg04923496	11.118709808487	1.87439271128441e-14	cg08439901	2.46999207506079	0.000105222461482417	cg10125918	4.43037859948713	1.67638857090495e-05	cg01673240	3.93240727993863	2.97717367149877e-05	cg03522592	-2.96731197283082	3.98651981621952e-05	cg08176609	1.39872343064409	0.000303111720673682	cg02878367	13.3528701897947	3.48459020325178e-07
44	cg10166550	-2.12541764147173	7.53639856704759e-05	cg01221694	11.7111841545452	2.14277733353658e-14	cg01115668	2.00961002718756	0.000109325197788987	cg27265391	1.61308520882767	1.71882024837638e-05	cg11840300	2.9238211761312	2.98198290788362e-05	cg14516720	-1.28038265118434	4.50213616730138e-05	cg04508371	-2.16055703029026	0.000303111720673682	cg05768362	3.94273087599719	3.56179859380511e-07
45	cg11319760	-2.51375328188639	7.53639856704759e-05	cg13718185	-5.66673891030115	2.25782752040339e-14	cg07309082	2.50768553986508	0.000111326922506568	cg03753990	1.90671768753713	1.73861741190688e-05	cg26315263	-3.39787533446929	2.99066133370033e-05	cg19527409	-2.18160392446126	4.84515087856765e-05	cg14688628	-1.81202531724698	0.000327023758873019	cg17695351	1.49393776153849	3.56179859380511e-07
46	cg04718853	-1.72743154203748	7.74089878804851e-05	cg05090759	-5.37955939278695	2.91646526082729e-14	cg09420119	-4.9102053295555	0.000119975075868656	cg23319960	3.51396959198965	1.73878022223153e-05	cg06485447	-4.32138465982522	2.99066133370033e-05	cg12550541	3.10621040292924	4.84515087856765e-05	cg14974608	1.23570965082946	0.000334134797080932	cg22193350	1.75359679276077	3.56179859380511e-07
47	cg08477205	3.65862207744708	8.39581971679908e-05	cg05013064	9.62685090950735	6.36785147725493e-14	cg03753990	1.66225391739477	0.000120852316815607	cg21571113	3.00531313917313	1.74067101973466e-05	cg13643801	-3.55338146521598	3.1511765603346e-05	cg05468506	-1.89846548492518	5.80544795258169e-05	cg20461270	-1.85392359568322	0.000334134797080932	cg14690220	7.63326647241741	3.74973995083652e-07
48	cg04079722	6.19643590197475	8.39581971679908e-05	cg20908785	12.0636497732661	7.08939067789388e-14	cg21696316	3.92476944321126	0.000120852316815607	cg07803859	3.03651091470237	1.75299592844951e-05	cg14855425	-2.34165404046436	3.25943010639519e-05	cg16322893	1.97341192978921	5.87922882201808e-05	cg07539450	1.54789223309402	0.000354066526873234	cg01730668	-2.05236354002192	4.02292097109574e-07
49	cg22471742	3.24746532468796	8.39581971679908e-05	cg10762214	-4.16658933805501	1.15713662401847e-13	cg03001159	-5.82165730534648	0.000120852316815607	cg07680278	3.65858888032201	1.76504997282632e-05	cg06412935	-2.97039853292282	3.48180727674201e-05	cg13721764	1.78062620878852	6.17251987595586e-05	cg21086392	2.85167243538049	0.00036706733822301	cg22856287	8.18687217953542	4.09778237848776e-07
50	cg02740007	-4.21411770374525	8.39581971679908e-05	cg22541858	10.5682195418517	1.77045885603027e-13	cg10713626	7.74874895319547	0.0001209937982723	cg06756169	3.10331996467962	1.76504997282632e-05	cg00386361	-2.84293689478455	3.48180727674201e-05	cg21491806	-1.7397402297991	7.01493808193383e-05	cg14893267	1.24429730647681	0.000387868583767394	cg16997488	2.6930541634962	4.09778237848776e-07
51	cg17355294	1.65555521283405	8.39581971679908e-05	cg04660357	9.87224760109713	1.81935861917893e-13	cg11002169	4.13281836800248	0.000122089268326514	cg10166530	3.70960914714198	1.78806032721414e-05	cg25574965	3.95109949047522	3.49910515736513e-05	cg10075677	-2.75412435745001	7.01493808193383e-05	cg24851862	1.72675774460508	0.000407079202254999	cg09706988	7.39461966294402	4.47501336129038e-07
52	cg24615751	2.70070182869732	8.39581971679908e-05	cg02379764	9.3618971452207	2.13664273109247e-13	cg22551942	-2.48103855993296	0.000122089268326514	cg01417281	2.18867648082308	1.78806032721414e-05	cg04619185	-1.68423965452983	3.572741361583e-05	cg03324459	-2.47893819901701	7.01493808193383e-05	cg13547574	1.80082076841462	0.000407079202254999	cg05511483	8.95016241479283	4.47501336129038e-07
53	cg06269962	4.40706038615584	8.39581971679908e-05	cg22353755	7.42154521095788	3.55198035482414e-13	cg10573915	6.43580763075671	0.000122089268326514	cg26630530	4.39361558048009	1.78806032721414e-05	cg09868805	-1.43719525377798	3.572741361583e-05	cg13720278	-1.93422750331558	7.01493808193383e-05	cg18452975	1.16113335141165	0.000407079202254999	cg16698583	2.28877627990101	4.54923331462151e-07
54	cg26080154	-1.13902616379679	8.39868003502478e-05	cg26581195	8.64753099434155	4.01280495966016e-13	cg11942059	6.70776678120492	0.000125709762975461	cg04159381	3.90852028693476	1.78806032721414e-05	cg18095002	-3.47003905851164	3.59523129612108e-05	cg04215564	-1.72811946081196	7.05335605899841e-05	cg23314594	-6.16586234755742	0.000407079202254999	cg14261780	8.71010962471717	4.66271187367616e-07
55	cg10397545	4.14619736714699	8.39868003502478e-05	cg20998770	9.5702359779257	4.11176346708996e-13	cg17878204	2.03826022637637	0.000125709762975461	cg01257087	4.25449730118369	1.78806032721414e-05	cg20051324	2.65651278240763	3.59653923686719e-05	cg04734572	1.94996006434095	7.05335605899841e-05	cg15458155	1.36930200318234	0.00040956465904196	cg08426384	2.21264854110165	4.75316563819662e-07
56	cg21556922	2.39651167407314	8.39868003502478e-05	cg27040490	8.87307527520049	4.21774291262771e-13	cg14864041	2.49529513210174	0.000125709762975461	cg15534501	3.07220131359069	1.84604689466201e-05	cg06192336	-2.75815106094282	3.7292527279474e-05	cg04900795	-1.82411859950924	7.05335605899841e-05	cg27265391	1.2460656766709	0.000415600178549958	cg10353436	1.81068807088669	4.75316563819662e-07
57	cg14954310	-4.45619129749187	8.39868003502478e-05	cg15204474	9.61294584279727	4.23864998696827e-13	cg05919833	5.26653783042898	0.000125709762975461	cg14705163	2.20705595825369	1.85281749580966e-05	cg02223781	-1.76720520306438	3.7292527279474e-05	cg17295589	-1.31701928911999	7.05335605899841e-05	cg09510979	-1.22018866398281	0.000424833788277995	cg02067211	7.68400824336999	4.89815491933093e-07
58	cg05925971	4.23034326252385	8.39868003502478e-05	cg12024480	9.00802470767016	4.65603840631522e-13	cg10738446	-2.81039240671372	0.000125709762975461	cg00585846	2.43054195305614	1.85281749580966e-05	cg03475546	4.91108784964601	3.91368352412648e-05	cg18625956	-1.92535885842521	7.05335605899841e-05	cg09536081	2.16823675809627	0.000442139501453205	cg04383836	-1.9047792309397	4.94097141386174e-07
59	cg16916433	1.14080843027118	8.39868003502478e-05	cg13700448	9.5416599059522	4.80160323368438e-13	cg22207532	3.68434364907186	0.000125709762975461	cg17489243	5.24563381024052	1.8953991110194e-05	cg00325968	-4.54070144109242	3.91368352412648e-05	cg09212610	-1.31888432629356	7.05335605899841e-05	cg00647220	1.31014733877804	0.000442139501453205	cg17999686	9.30793077392557	4.96452946658147e-07
60	cg23109323	-2.50390984676789	8.39868003502478e-05	cg27331738	-10.7915408325536	5.47519506592343e-13	cg00936589	1.48136644449077	0.00013233609069251	cg07002286	3.73963232779979	1.8953991110194e-05	cg14348764	5.37394523074039	3.91455612401554e-05	cg21810910	1.66689461771196	7.05335605899841e-05	cg17849709	1.91731871153437	0.000442139501453205	cg07395932	-3.01268257398962	5.04010960033849e-07
61	cg20269997	3.38097968223936	8.418810055825e-05	cg05408686	-4.0133715929413	9.20077385110258e-13	cg20064370	-1.48269502500461	0.000138273088167208	cg23109323	-2.67306640330243	1.8953991110194e-05	cg00959636	-1.26904067869687	3.91455612401554e-05	cg20601684	-1.58084708924921	7.48184816708465e-05	cg02919652	-4.00724994778714	0.000444645751787023	cg00922825	-4.63111627350558	5.0413837248089e-07
62	cg06053407	-2.20641771553739	8.51180614568983e-05	cg19092837	10.6105944961524	1.03873012629246e-12	cg25478527	4.04914335869096	0.000144140785936617	cg01928206	4.17268088395811	1.8953991110194e-05	cg26065792	1.47277539508313	3.91455612401554e-05	cg07489950	1.69887637447995	8.16899842726973e-05	cg16392442	2.36264586591772	0.000461251941982751	cg11176924	7.66431966386281	5.0413837248089e-07
63	cg18128673	-1.92159356011435	9.4166693655771e-05	cg18424538	10.0957522591243	1.3490328013149e-12	cg14466197	3.13935953119199	0.000152928358576632	cg18656136	-1.99673206982535	1.8953991110194e-05	cg15536575	-2.53442516283306	3.91455612401554e-05	cg09816083	-2.29804855988854	8.39506104098932e-05	cg10194082	1.33630154355749	0.000461251941982751	cg04788806	4.38043218761487	5.09083793642528e-07
64	cg00902516	-1.54295672299606	9.50673972958095e-05	cg10923786	9.53984963914741	1.44240965022825e-12	cg13272676	-2.16223771089558	0.000158272590565495	cg22488797	-1.74483395678832	1.8953991110194e-05	cg19926776	-3.2626961336772	3.91455612401554e-05	cg22334848	2.62816688349246	8.39506104098932e-05	cg02011912	-1.92602060414425	0.000461251941982751	cg07384903	6.58869945692497	5.40512351468733e-07
65	cg17489243	4.85623006610176	9.71015978119828e-05	cg07843956	7.28628726742872	1.4449136496186e-12	cg21836919	5.77181471275748	0.000158618265448667	cg19527269	2.90177673354704	1.8953991110194e-05	cg19640439	-2.70340015411517	3.91455612401554e-05	cg27454102	1.41173067829073	8.39506104098932e-05	cg12994248	1.60254138577971	0.000461251941982751	cg08022965	7.09015702255331	6.17344443079472e-07
66	cg07972805	-1.54423578048287	9.71015978119828e-05	cg16929850	16.4948853813848	1.49407447047178e-12	cg05180951	2.29252481954221	0.000161355137646342	cg11568095	5.38708278984447	1.90382183957991e-05	cg09212052	-1.47599288438817	3.91455612401554e-05	cg23968634	-0.840348405786668	8.39506104098932e-05	cg18180673	1.08395889462961	0.000461251941982751	cg07780180	8.03177821082057	6.35832466032791e-07
67	cg16812112	2.55985310336538	9.71015978119828e-05	cg11993720	8.9892046656999	1.54859215427248e-12	cg24922399	1.9347684456819	0.000161355137646342	cg26913398	1.53721837707758	2.08756600106343e-05	cg09788352	-1.2930371358156	3.91455612401554e-05	cg01179055	-1.6122908795112	8.39506104098932e-05	cg17178394	2.90893967492546	0.000461251941982751	cg00917741	2.88276328020039	6.35832466032791e-07
68	cg16258503	4.32623381630895	9.71015978119828e-05	cg16898150	9.5870933764657	1.87661743746772e-12	cg16176432	3.26329784588645	0.000161355137646342	cg25393347	2.35254386636655	2.08756600106343e-05	cg21276834	-1.15618098313951	4.05833605467189e-05	cg15152958	-1.57668281415977	8.39506104098932e-05	cg02639117	-3.00597622498749	0.000461251941982751	cg08684922	6.56271858342048	6.55339295885077e-07
69	cg24403578	3.98260998341394	9.71015978119828e-05	cg04622772	5.10378877340917	2.0560659049231e-12	cg06608599	2.79035628222443	0.000161355137646342	cg13264208	1.7917514170612	2.08756600106343e-05	cg01830674	-1.55862929753021	4.40909885748928e-05	cg21384293	-1.39271262190681	8.39506104098932e-05	cg07775917	1.95359501296227	0.000461251941982751	cg04018639	1.36145440397467	6.56630891977759e-07
70	cg18043014	-2.57160429931867	9.83866929781205e-05	cg05250953	8.32998019781006	2.62039007980641e-12	cg19864851	1.80220235946194	0.000161355137646342	cg15753612	5.03501162592339	2.08756600106343e-05	cg21954346	-1.26550125588111	4.40909885748928e-05	cg27194164	1.79778560506315	8.39583736840349e-05	cg09702779	1.362318771697	0.000461251941982751	cg02764250	1.77632281618901	6.56630891977759e-07
71	cg07817988	-2.07590004929574	9.95458220910302e-05	cg12141986	7.68014472930339	2.62039007980641e-12	cg24957950	1.6695248387794	0.000164800634775702	cg08543703	4.64575682834712	2.08756600106343e-05	cg13679814	-2.23339482375389	4.59211488294454e-05	cg12422992	1.47608691216097	8.77654560312513e-05	cg13408752	2.50052600420374	0.000461251941982751	cg08620995	3.306117939433	6.77172526876148e-07
72	cg04616797	3.9274177178128	9.98853014477103e-05	cg01576340	8.52052160083478	2.65848150865554e-12	cg00439378	3.65394262020426	0.000165487330482649	cg12472597	2.86478398794482	2.08756600106343e-05	cg21534413	-2.02300346534825	4.63726056081724e-05	cg07529834	-1.28293472783054	8.86482935440044e-05	cg06983715	1.40574586476589	0.000461251941982751	cg18089324	2.45276711902176	6.85475954543287e-07
73	cg26630530	3.99784778035923	0.000104336401306032	cg01445151	-4.96633590672951	2.68165716433804e-12	cg01309052	1.8890047342685	0.000165487330482649	cg14834436	3.76515904190396	2.08756600106343e-05	cg08266923	-2.91343031158594	4.8088591673531e-05	cg13372916	-2.30758644779751	8.86482935440044e-05	cg16424440	1.65656671282901	0.000461251941982751	cg21191461	-3.31557416360375	6.8887154891793e-07
74	cg26975754	5.89690422128676	0.000104336401306032	cg13722634	9.93150721057748	3.61610397968253e-12	cg21056697	2.53055697051812	0.000165487330482649	cg00107469	-3.90327790078308	2.08756600106343e-05	cg24814784	-3.11756189721821	4.86122596080341e-05	cg12403591	1.77703105237606	8.88616946300652e-05	cg12509383	-3.10508319935002	0.000461251941982751	cg07716110	-5.44137855853897	6.96403300499221e-07
75	cg00439378	3.91493179030269	0.000104336401306032	cg21381779	-8.42202907975392	3.80892879012045e-12	cg14154655	3.5303382412575	0.000165487330482649	cg15892661	-3.71634933695918	2.08756600106343e-05	cg03922588	-1.21528170414858	4.8650468401218e-05	cg19304600	-1.3165963565499	8.88616946300652e-05	cg02371119	1.54652783596078	0.000461251941982751	cg16190470	3.40519100358435	6.96403300499221e-07
76	cg17839399	-3.0466278892774	0.000107539868026808	cg16130454	10.0720388117852	5.081438288646e-12	cg10521267	2.69613770120693	0.000165487330482649	cg10083236	2.41856581875424	2.08756600106343e-05	cg11155438	2.8809957237142	5.03621540296899e-05	cg12686344	1.34975537800532	8.88616946300652e-05	cg18186876	2.98249230488906	0.000461251941982751	cg22417866	-2.01965580348207	7.33879948153404e-07
77	cg05117785	1.69028819542484	0.000107539868026808	cg13086581	9.54735226615048	5.53378285063163e-12	cg01521154	3.50357460893413	0.000165487330482649	cg20370799	4.66329588755614	2.08756600106343e-05	cg03580819	-1.77424561699843	5.10628125391938e-05	cg16185768	-1.4233048106572	9.33229452235685e-05	cg07539380	2.71311543380557	0.000461251941982751	cg09945120	1.41026477368991	7.42439764023706e-07
78	cg02719008	-1.33535174465464	0.000108542896956739	cg09657348	11.2486575634561	6.56945211079844e-12	cg24659093	2.10677944732066	0.000165689168322047	cg20495040	4.87320012768914	2.08756600106343e-05	cg12877372	-2.89440068852301	5.10628125391938e-05	cg12561659	1.13365316045069	9.84189245845273e-05	cg11368392	-1.58941672348086	0.000461251941982751	cg01493617	1.99925739369653	7.42439764023706e-07
79	cg06751452	-1.94732427893771	0.000108542896956739	cg03934150	7.67218153921277	6.95251249361937e-12	cg19290091	3.67952514501405	0.000174887137374813	cg07557355	2.93145670806171	2.08756600106343e-05	cg05046597	-1.26419788942799	5.10628125391938e-05	cg03746472	-1.71953557158798	0.000103225021503605	cg09543792	2.2475826803014	0.000461251941982751	cg22423294	-1.91413199711807	8.34792454356289e-07
80	cg03325810	-2.52549813572943	0.000108815618352238	cg09471899	11.219026059721	7.02258496329924e-12	cg24765354	8.02651518537386	0.000176046341691628	cg04079722	6.4441352042194	2.14376978888907e-05	cg22669787	-2.77550616578076	5.10628125391938e-05	cg20627546	-1.12257703268246	0.000103225021503605	cg23644127	2.17664839209208	0.000461251941982751	cg26544448	7.50959876382381	8.34792454356289e-07
81	cg05458554	-2.45238434793853	0.000108815618352238	cg05036635	-4.6640440996098	1.0436607145443e-11	cg13477253	1.69864249806443	0.000181269150314263	cg21916557	-1.96948820929379	2.14376978888907e-05	cg06040206	-3.7135516649069	5.10628125391938e-05	cg12764441	-1.57939515715444	0.000107238359394005	cg23178831	1.40396102153495	0.000461251941982751	cg08355568	2.55073742654928	8.40467707908915e-07
82	cg14435390	-1.56015323094923	0.000109359278722519	cg22737917	4.78981835369393	1.29071237879775e-11	cg23420656	1.23291337607049	0.000181269150314263	cg06240849	2.13410499074104	2.14376978888907e-05	cg27270218	-2.0350117411483	5.16716522112423e-05	cg21650719	1.91578118810837	0.00010935383451635	cg22402335	1.65346973330056	0.000461251941982751	cg04205715	-2.9670605106258	8.49322260771839e-07
83	cg15083176	3.77030117980091	0.000109359278722519	cg21155461	7.28282141963871	1.57240231457633e-11	cg22692213	1.56258090732859	0.000181269150314263	cg08176609	1.69591302250006	2.14376978888907e-05	cg01827404	4.53848123347509	5.16716522112423e-05	cg09797433	3.86735566096237	0.000109907582721738	cg25446676	1.52732471435494	0.00049043586107137	cg23054166	2.08702896422151	8.98997013482895e-07
84	cg04426832	2.62187332713033	0.000109971256935112	cg03752741	12.1574146992852	1.57949195763901e-11	cg08823985	-1.01157867094252	0.000181269150314263	cg06439907	3.65065746672691	2.15004608804582e-05	cg04500146	4.59261103624992	5.16716522112423e-05	cg15375239	2.00352045619231	0.000109907582721738	cg12743418	1.71965803414504	0.000492120904339609	cg11594513	7.26721805509799	8.98997013482895e-07
85	cg04850152	-0.90842654878031	0.000109971256935112	cg07272264	-4.73220338792843	1.57949195763901e-11	cg03976842	1.77706396589439	0.000181269150314263	cg18689942	2.76837304918611	2.15004608804582e-05	cg22637872	-1.73418406603131	5.18837306453887e-05	cg05960180	1.77956652158416	0.000109907582721738	cg21925754	2.35845986391629	0.000492120904339609	cg03804126	7.55979250519878	9.12351076310853e-07
86	cg03542753	-1.64156600885152	0.000111315308915379	cg03249985	8.35330601742379	1.77450650384504e-11	cg14644523	5.45538596208802	0.000181269150314263	cg23768282	2.46026222607037	2.15004608804582e-05	cg06896937	-1.88875382386887	5.2546994131374e-05	cg25390476	1.46458642652134	0.000109907582721738	cg24065395	1.06260823085752	0.00050004330925444	cg26618668	4.17002511230151	9.23416603875076e-07
87	cg20671578	-2.05178316365442	0.000111315308915379	cg06291627	11.2543006479176	2.72868685836395e-11	cg23801974	6.82434509763134	0.00018546527401636	cg22493117	2.78535338392477	2.20044018863524e-05	cg13098827	-2.03408603151062	5.35969450328966e-05	cg14196436	1.64344470904032	0.000109907582721738	cg00020297	1.70462285976979	0.000502609009609289	cg00301018	-2.04992921635134	9.23859291076558e-07
88	cg20028869	-1.26638879431373	0.000111315681523106	cg19075991	11.4683979941325	3.06999810660743e-11	cg25142749	-1.9489768294529	0.000189091959435436	cg14046558	2.6921050553809	2.2388140201194e-05	cg26408599	-1.56036021788403	5.58537284637558e-05	cg10576878	-1.07039285471783	0.000109907582721738	cg01483832	2.29699322583852	0.000508692691149682	cg07103639	-3.86239005386006	9.40412809576395e-07
89	cg17150080	-4.95358811905043	0.000111315681523106	cg12459316	7.843318163886	3.62722753145173e-11	cg09158487	2.76655748738707	0.000189091959435436	cg25772256	2.13053133806905	2.2490322659699e-05	cg12796186	-2.81532565914127	5.58537284637558e-05	cg07966372	-1.14577992278308	0.000109907582721738	cg23054166	1.56273705459389	0.000512041860041913	cg09326812	8.38348727161066	1.01920105248176e-06
90	cg10288467	1.56379301170545	0.000111315681523106	cg23880829	8.94047159834953	4.06962613403761e-11	cg10591701	1.66856782978181	0.000189091959435436	cg12081910	2.48424338068383	2.30779776597779e-05	cg12366650	-3.14070036564026	5.66534017949525e-05	cg26929161	-1.16280794422428	0.000109907582721738	cg05785488	-5.43199597222557	0.000515043901966406	cg08125539	6.66869175395653	1.01920105248176e-06
91	cg02497921	-5.75728283023659	0.000112138786662035	cg01935358	5.81408107131522	4.20117519044578e-11	cg09238483	1.69319439276657	0.000189794295356499	cg01867298	3.56027265261792	2.34811314567395e-05	cg23927275	3.47295194427766	5.7028364754132e-05	cg10124773	3.12052389602696	0.000109907582721738	cg14452896	1.78094784781331	0.000523292306119344	cg13751265	-1.55775311203251	1.02186942537932e-06
92	cg03176143	2.8071685761357	0.000112730885828668	cg23610018	8.5405575573271	5.16473998516642e-11	cg27289463	3.77124001507742	0.000192867179394496	cg03879294	2.14889324603044	2.3635206669987e-05	cg09812436	-2.91224561239082	5.7028364754132e-05	cg17277212	-1.27176749948948	0.000109907582721738	cg21482736	1.68532803151401	0.000531380402044488	cg10955910	-1.75378984738484	1.02186942537932e-06
93	cg11752857	-2.76617875399194	0.000112730885828668	cg19112564	12.2632140629242	5.82530348434453e-11	cg23976431	1.94652724708315	0.000196813785194716	cg15103828	-3.0668743119728	2.42275212872586e-05	cg19054708	-1.953259593231	5.76784525575354e-05	cg09134341	-1.73625995586813	0.000110285219612142	cg04529955	2.30563278582232	0.000531380402044488	cg21526518	-3.9343026461355	1.04017928493858e-06
94	cg07985704	2.54403887963469	0.00011446300406835	cg06319033	10.4891598538164	6.40307453947707e-11	cg06113917	3.15530380458121	0.000196813785194716	cg14116624	4.42728125040547	2.42275212872586e-05	cg06211579	-2.35445317202929	5.7938784549672e-05	cg19289922	0.92923210285066	0.000110285219612142	cg13495369	0.838080754271995	0.000531380402044488	cg18043455	6.42993766826697	1.05244162855295e-06
95	cg09011244	-3.30015280212424	0.00011446300406835	cg01184282	7.66839536389624	9.61677992677381e-11	cg22324297	3.72499313890495	0.000201713789065768	cg03386905	2.30265368194397	2.42275212872586e-05	cg07082913	-7.49896753830717	5.8037286774432e-05	cg20258698	3.8816488431403	0.000110285219612142	cg00330502	1.7956326067431	0.000531380402044488	cg13534536	3.45571825271045	1.08161608569937e-06
96	cg11865882	-2.22459253019997	0.00011606743306498	cg05607814	-10.3719029363153	1.06052625292312e-10	cg13567025	1.75583177756426	0.000201713789065768	cg15083176	4.01081415278706	2.46065607472288e-05	cg08786399	3.52219373440132	6.043149127604e-05	cg03835061	-2.12147126811741	0.000110285219612142	cg15533182	1.60114467530236	0.000531380402044488	cg05647197	-5.83135992985732	1.08705814366433e-06
97	cg21282997	10.4748651128492	0.000120486719296255	cg11738421	9.38564939785727	1.34859172606442e-10	cg22807227	3.80392628739278	0.000201713789065768	cg21235925	-1.84139359513779	2.46065607472288e-05	cg10355041	2.54753863198317	6.3514439000232e-05	cg27353308	-1.28018042968306	0.000113136415961193	cg26624273	2.30239735610726	0.000531380402044488	cg20009641	2.18385461733436	1.1072428112776e-06
98	cg00115821	-3.11613204222602	0.000120693162435166	cg18422055	8.69658173331997	1.67067294760546e-10	cg05094833	2.72398132157233	0.000201779401938981	cg06947721	3.72555681035659	2.46065607472288e-05	cg24191189	1.91479955225227	6.63445672603364e-05	cg26314593	-5.25857577201569	0.000113314245207716	cg25050135	3.55930767153968	0.000531380402044488	cg00037317	12.7240528927213	1.1072428112776e-06
99	cg14074052	9.00779543870536	0.000121040696634412	cg20088256	11.0306085535191	2.06197683494911e-10	cg14186799	1.88663742328331	0.000211339697516646	cg03143717	1.84039219725138	2.46065607472288e-05	cg00101895	-2.47073111955734	7.25235409810908e-05	cg10709925	-1.43959085009153	0.000113314245207716	cg14656778	2.13606610923203	0.000531380402044488	cg08806401	-5.12868857463696	1.1072428112776e-06
100	cg02672776	-1.20835915927213	0.000121040696634412	cg10919176	8.75051604387986	2.17620169714657e-10	cg10773005	1.8472471424766	0.000211339697516646	cg20988331	7.66189772318667	2.48090142906386e-05	cg09271814	-0.737509661654552	7.25235409810908e-05	cg17019439	3.91416322943233	0.000116028330203108	cg17239194	1.83430714069004	0.000539701153213344	cg12702670	1.65277782661375	1.13595116900359e-06
101	cg03029723	-1.48346404887358	0.000121040696634412	cg20788387	10.2101228039443	2.50599558230929e-10	cg07525829	3.12948747270586	0.000211339697516646	cg09615501	2.15635228904961	2.51547017743602e-05	cg21855830	1.77421024248612	7.25235409810908e-05	cg13547771	-1.16947909968599	0.000116557072646967	cg13290154	1.25958619839981	0.000539701153213344	cg21934564	6.33694135877383	1.15820910217883e-06
102	cg17415216	5.21784630035365	0.000121040696634412	cg12903648	5.39620753169385	2.50599558230929e-10	cg17679521	2.29035201494536	0.000211339697516646	cg04317543	3.79081960460992	2.51547017743602e-05	cg15046935	-1.89117485047408	7.25235409810908e-05	cg05950833	1.32052224756581	0.000116557072646967	cg24550696	1.69449027391326	0.000539701153213344	cg26377508	-1.78124663979531	1.19900813429099e-06
103	cg14010829	-2.0520316952459	0.000121040696634412	cg00881448	-2.92711204560325	2.61529630688151e-10	cg17714828	2.04519132006037	0.000211339697516646	cg04384398	2.27723985089521	2.53817879474772e-05	cg14410072	-2.30792787746334	7.52080515552664e-05	cg08554947	-2.16173642430549	0.000117115726981743	cg21603943	1.99973687042715	0.000556728113405879	cg23262272	1.53459593241273	1.22722103725386e-06
104	cg14772227	-1.7216138027799	0.000121040696634412	cg08316775	13.7769002199076	2.68491223498193e-10	cg08619119	3.41218365778077	0.000211339697516646	cg18278394	4.46678203157022	2.53817879474772e-05	cg05031455	2.4209633274968	7.52080515552664e-05	cg06854179	-3.70975638324901	0.000117158951854902	cg21424801	1.92272946025827	0.000556728113405879	cg09250607	-2.62233313890384	1.22722103725386e-06
105	cg18526310	4.83751173846966	0.000124849651428359	cg24757310	7.13948829470171	3.84546663025532e-10	cg18732731	4.35187159779283	0.000211339697516646	cg13748577	1.83684470924007	2.53817879474772e-05	cg02515553	-1.36069578211912	7.69815922529068e-05	cg05223210	1.21954753474979	0.000117158951854902	cg04568339	2.06731175269931	0.000557256915586816	cg03325633	2.39181818011461	1.22722103725386e-06
106	cg10141942	-2.84969179114024	0.000127780632385538	cg23480821	-3.33733210558062	5.16300532379237e-10	cg05763877	2.66998442772716	0.000220750195993738	cg26738916	7.44406089416292	2.71179237281114e-05	cg18408962	1.49926365224826	7.69815922529068e-05	cg09285525	-1.12925690529954	0.000117158951854902	cg06128182	2.00947999241568	0.000573217171304971	cg12490910	6.81070447341222	1.22722103725386e-06
107	cg02080909	-1.93475085543226	0.000129070015848866	cg22624253	10.1849618407469	6.00461124107174e-10	cg11818790	2.10059390373893	0.000223275410562717	cg00860570	2.02440816675976	2.80476585439274e-05	cg19892210	-1.63174864611721	7.69815922529068e-05	cg00995584	1.41586252510364	0.000117158951854902	cg16797009	-1.75063868124558	0.000573217171304971	cg27446566	7.26096031325572	1.23985733403831e-06
108	cg21155515	1.52246015381477	0.000130053210861413	cg19814032	13.1177731583693	6.90326322920949e-10	cg08011328	2.13680369138105	0.000223275410562717	cg14219630	3.49111366364167	2.81173019443104e-05	cg24917229	3.67811488125047	7.69815922529068e-05	cg02328930	1.53087524226774	0.000117158951854902	cg09087462	2.10969223385642	0.000582791536305879	cg03584742	-3.69186749337309	1.26314980165499e-06
109	cg22490758	-1.09890192928143	0.000131398540376467	cg13499717	11.5070129248223	7.74266063449589e-10	cg22785784	-3.85970880114809	0.000229635843942131	cg23801974	7.73172680850653	2.82129687410245e-05	cg15827505	-1.58371637975018	7.92339042096938e-05	cg04054221	-1.56713247447361	0.000122211390116111	cg24464101	-1.39190774007828	0.000582791536305879	cg07098902	3.17020192357239	1.26314980165499e-06
110	cg13748577	1.69776000976051	0.000131398540376467	cg15931721	3.91486064854034	7.92269575713172e-10	cg27169379	-1.21835970082307	0.000247861328644345	cg03286783	1.79353134734305	2.82129687410245e-05	cg00995040	-2.28630976616953	8.08362837560266e-05	cg03575218	-1.75675402820083	0.000124393048159743	cg03135515	1.52009607206191	0.000582791536305879	cg25221653	7.01485431731151	1.26314980165499e-06
111	cg27473215	-3.21644774038086	0.000132216194333963	cg04126427	9.4016114805928	7.93091410454164e-10	cg10812346	-2.08162655774379	0.000252249581754457	cg20894465	5.51932982766034	2.88639498775005e-05	cg20302154	2.49723317935878	8.11317824280024e-05	cg12275348	1.21658427336471	0.000124393048159743	cg25579739	1.68487693858224	0.000582791536305879	cg21429551	8.03201282842284	1.2738464246292e-06
112	cg19776092	-2.93282043805034	0.000134975662562623	cg27483261	11.1748876758617	8.77318763180924e-10	cg21959053	-3.77757970404134	0.000255767644592679	cg15282488	3.84483500999364	2.97123455765858e-05	cg13753868	3.36333923856593	8.20390689268802e-05	cg11962649	-1.22363364461634	0.000124393048159743	cg15743799	1.24993392907884	0.000596977438717239	cg09719331	2.75328616222	1.29844560131436e-06
113	cg19572849	-1.80778010651362	0.000134975662562623	cg20728000	8.95008545478691	1.11355197765953e-09	cg18616622	-4.93547331057996	0.000255767644592679	cg21560396	5.82107295333211	2.97123455765858e-05	cg13771376	4.34867339733385	8.4510554875344e-05	cg16149030	1.47271436140609	0.000124763489980713	cg14259887	2.45711073358681	0.000597174250566685	cg12084046	5.18369895442604	1.29844560131436e-06
114	cg12583979	-2.46589237303982	0.000134975662562623	cg25841256	12.5650959634846	1.18247390667413e-09	cg24302623	3.11682536835834	0.000255767644592679	cg02336461	3.59943067556582	2.97123455765858e-05	cg18748064	3.97052500123681	8.55742693599437e-05	cg06762902	1.35355445356515	0.000126631517604246	cg13719687	2.95343108989081	0.000597174250566685	cg27486715	1.98887875758921	1.3070083839317e-06
115	cg11996390	-3.89963063006181	0.00013602023971619	cg14851140	9.26491234134161	1.24272571128489e-09	cg22010582	2.189410010282	0.000255767644592679	cg16047094	4.74927436262626	2.97123455765858e-05	cg01256522	-1.74284587502562	8.62001412898322e-05	cg09700497	1.5229256883385	0.000126643265490451	cg13456653	1.07180536416567	0.000607878409097174	cg17928819	-1.74372005516228	1.32280938977698e-06
116	cg02851105	5.85052150757655	0.000136318174907761	cg18843944	-4.2008597626918	1.24272571128489e-09	cg23903357	1.68274359202515	0.000255767644592679	cg11238505	1.6966438928052	2.97123455765858e-05	cg25819220	3.85549246359961	8.62001412898322e-05	cg00980047	-1.33888926609394	0.000127814736171455	cg17196268	1.38475487923726	0.000607878409097174	cg06555452	-5.05261966976	1.34872709483952e-06
117	cg18233595	-1.91859419028346	0.000137064029156924	cg18971502	9.16673327884504	1.42054859020242e-09	cg07625039	-1.00749599605046	0.00025678327665156	cg12286963	2.31694178426274	3.09929749459419e-05	cg05683227	-1.30007949583653	8.62001412898322e-05	cg24623434	2.70854378946461	0.000127876333071357	cg10027639	3.4707420931405	0.000622883831999918	cg04450361	1.77867508316754	1.35525892236183e-06
118	cg10909390	-3.71929920160036	0.000138425446557916	cg05082960	4.2475900226825	1.98349416355432e-09	cg24593076	5.4798278189867	0.000267168210279756	cg15380511	-3.54027293364708	3.13568594904677e-05	cg18109106	-2.97044791515208	8.62001412898322e-05	cg21340532	-1.63560878296129	0.000127876333071357	cg12738529	-2.34785088552015	0.000623468649738122	cg03660331	8.1527954428592	1.3681734631656e-06
119	cg23731901	2.66720403734781	0.000139729879311356	cg13335990	7.34597814350189	2.50819090780935e-09	cg15706574	2.36307626478663	0.000267168210279756	cg04084037	2.19644366376546	3.26225773362905e-05	cg25799969	-1.6743131681433	8.6309740246079e-05	cg21155515	1.37051008351326	0.000129502710554367	cg08881019	1.63261483698446	0.000623468649738122	cg10583097	2.59868263882335	1.3681734631656e-06
120	cg15572067	-4.03584224969346	0.000140613369405738	cg25595319	7.62885941479351	2.52031305739408e-09	cg14083786	3.33721894083359	0.000267168210279756	cg11424561	3.56321864597229	3.38485808048343e-05	cg03540771	-0.99776448973833	8.6309740246079e-05	cg09867084	-1.14792527119587	0.000129502710554367	cg23724935	3.08418130595825	0.000623468649738122	cg14363992	2.49035932634603	1.3681734631656e-06
121	cg19320193	5.08745864655627	0.00014675607221014	cg15399923	8.45610724882974	2.56040754944077e-09	cg00806959	-1.77128650979512	0.000267168210279756	cg26091181	3.7716613719455	3.38485808048343e-05	cg13653580	-1.98947130802878	8.6309740246079e-05	cg15799791	-1.1344999075763	0.000129502710554367	cg25939869	1.22032572596303	0.000623468649738122	cg25557827	2.09370966023962	1.39722005849744e-06
122	cg23275463	5.98844206631119	0.000149785245314127	cg03855572	8.17302302161968	2.97576429537823e-09	cg18415182	3.92664408143607	0.000267168210279756	cg04707038	2.67827465971922	3.38485808048343e-05	cg14981232	-1.51763013163039	8.6309740246079e-05	cg17756288	1.32156838526171	0.000129502710554367	cg06579519	-1.49165653488772	0.000623468649738122	cg25986312	-5.53278326445962	1.40386792204463e-06
123	cg02446478	-1.65877348254834	0.000152300639810836	cg12141179	9.73426094665748	2.97576429537823e-09	cg01824410	2.5611487803498	0.000267168210279756	cg27523162	4.20996365591441	3.38485808048343e-05	cg13618596	-1.38353238089144	8.85129948123664e-05	cg16553574	1.28194813326681	0.000129502710554367	cg09146471	2.74834234680627	0.000637219015097737	cg01872286	-2.96427479353639	1.46734847647299e-06
124	cg08828806	-2.88291435040331	0.000153959290393586	cg04272104	-5.14729727512187	2.97695479684741e-09	cg24804782	7.06511838107072	0.000267168210279756	cg23482551	2.9740226622421	3.38485808048343e-05	cg10725937	-1.78273167345981	8.85129948123664e-05	cg06385766	1.62792986012503	0.000129502710554367	cg02594687	1.31267446432782	0.000637890476966515	cg02817354	1.9838374339658	1.5453759184413e-06
125	cg08545933	2.20011796842722	0.000154504905813784	cg14704079	9.28471719111867	2.97695479684741e-09	cg12874088	3.66035513520249	0.000267168210279756	cg09145261	4.65719875845417	3.38485808048343e-05	cg04960243	-2.15799109232137	8.86054785895807e-05	cg18050899	-2.12518644827507	0.000129502710554367	cg17104542	2.75245491478195	0.000637890476966515	cg01385862	-1.64862908247434	1.5453759184413e-06
126	cg07507129	-2.64228692863125	0.000154912466647503	cg14647217	7.86671263548519	3.33988764067268e-09	cg24776469	2.43237233832124	0.000267168210279756	cg12438413	-1.50675681366524	3.42805186414632e-05	cg05316601	-0.928315457747328	9.02447704669079e-05	cg10694992	-1.2929921378595	0.000129502710554367	cg20383390	2.85622646964206	0.000653896074920529	cg05878887	2.54393070240076	1.5453759184413e-06
127	cg27278221	-1.76006803987414	0.000154912466647503	cg17722319	6.34461432993342	3.37854649103464e-09	cg00525025	1.55869793809192	0.000269758010596759	cg00950621	3.03782048871282	3.42805186414632e-05	cg01072015	2.86903811195421	9.13669963925241e-05	cg07590561	1.18194067167166	0.000129502710554367	cg12009255	2.28264863819958	0.000653896074920529	cg10369169	-1.72281565896477	1.5453759184413e-06
128	cg26158079	-4.00659564753955	0.000154912466647503	cg02089409	-7.78428201295093	4.06679303565615e-09	cg06869445	1.87690251415696	0.000276280233353882	cg16309993	2.57895355960423	3.57103691847335e-05	cg11565929	2.71013638005112	9.13669963925241e-05	cg22608507	1.48707848752661	0.000129502710554367	cg22048246	2.07350946002975	0.000661245976724161	cg10832581	5.81565762799129	1.5453759184413e-06
129	cg02519286	2.9345305852302	0.000154912466647503	cg11278212	8.12824757074629	4.20956134754273e-09	cg24780345	1.62326151034602	0.00027680147288229	cg17930365	1.53428457149949	3.59256959308679e-05	cg24887416	-4.21810732458217	9.63692162034427e-05	cg08063838	-1.79576530693122	0.000129502710554367	cg15481227	1.67959153331174	0.000661245976724161	cg05231631	2.22479182884916	1.5453759184413e-06
130	cg07333401	-2.82741654313771	0.000154912466647503	cg07320496	7.68817248634588	4.31486206521014e-09	cg16458021	1.75386413571869	0.000280521105503873	cg05364508	5.59601599703655	3.59256959308679e-05	cg08456130	-2.67143124400073	9.63692162034427e-05	cg00433579	4.95244738841158	0.000129502710554367	cg14360907	1.91613304500649	0.000678933541821677	cg00243313	1.76012335945174	1.57847187827338e-06
131	cg21457692	3.25540376669715	0.000155705542714404	cg10516159	12.1769635160231	5.50312288785905e-09	cg17315929	2.02447245063903	0.000290732390443632	cg08904054	3.61799158136404	3.62166090563399e-05	cg00424709	-2.71804373560645	9.63692162034427e-05	cg06035839	1.89677464791516	0.000129502710554367	cg26111729	1.6474604694223	0.000679530446083156	cg12006206	-1.9477878817004	1.59424466303147e-06
132	cg21235925	-1.66337506236409	0.000159906388125561	cg26458359	5.17240539152353	6.7804310684904e-09	cg16627180	4.45981704707888	0.000292336431663858	cg17508018	4.17238438822599	3.62166090563399e-05	cg26652484	-4.13619929265053	9.69644134921969e-05	cg22860409	-3.04633270244482	0.000129502710554367	cg11000420	-1.05271860436719	0.000679530446083156	cg16823406	7.56853636855306	1.59424466303147e-06
133	cg18656136	-1.74402368683571	0.000165895370403671	cg11489638	6.89028649772932	7.11618806994709e-09	cg14045845	-1.56406418800026	0.000292336431663858	cg06329106	3.24094120854166	3.63572965523008e-05	cg25023752	-2.5561487654623	9.81979527623413e-05	cg02267536	-1.33426641936996	0.000129502710554367	cg07993036	1.59468840546838	0.000683840947797695	cg18801599	3.7353747049617	1.59424466303147e-06
134	cg00927449	0.973305853743251	0.000165895370403671	cg23345561	10.1850243636019	7.30924150941276e-09	cg25950380	4.12080108840206	0.000292336431663858	cg04972433	3.27642779904901	3.71252088738244e-05	cg14551207	-1.73897421183468	9.91131224322618e-05	cg16028023	-1.50239381822977	0.000129502710554367	cg20448129	1.62288639164113	0.000687845588424655	cg25271375	4.70005496394843	1.59424466303147e-06
135	cg20387395	-1.61851568529892	0.000165895370403671	cg00453679	5.04934361076702	7.36296427132007e-09	cg10893439	-3.064033532661	0.000302913946100908	cg04590790	6.76149292950673	3.71663657171172e-05	cg27269790	-1.747809479044	9.91131224322618e-05	cg15208247	-1.66331216638356	0.000129502710554367	cg03723902	1.3717984449415	0.000687845588424655	cg27268120	7.21193033505835	1.59424466303147e-06
136	cg08135835	-2.23842830960737	0.000165895370403671	cg24889122	6.85172523468441	7.47067345358212e-09	cg09400194	2.37571722971378	0.000302913946100908	cg02438026	3.05860835044832	3.71663657171172e-05	cg18754754	-2.7581136137811	0.000100960840760652	cg21188989	1.63616185751608	0.000129502710554367	cg01064307	1.37684022926933	0.000688217465942683	cg24892659	-2.53909573350644	1.59424466303147e-06
137	cg17692568	5.18430727036708	0.000167534501225721	cg11884093	5.82823129520705	7.47439161226047e-09	cg01257087	3.4043651339081	0.000303599747541613	cg19109397	-3.37762513404108	3.71663657171172e-05	cg20065569	-2.48339782152374	0.000100960840760652	cg05669873	2.07774991267477	0.000129502710554367	cg02537909	1.31798749513987	0.000708058208506433	cg11754971	4.33024557438282	1.59424466303147e-06
138	cg13199429	1.93813272593564	0.000170489545448601	cg03037033	5.59236927296761	7.62768022801441e-09	cg01224891	2.34610965568998	0.000303599747541613	cg24671939	4.03732772907787	3.71663657171172e-05	cg00562731	-1.83807465764678	0.000101394878749586	cg14997525	1.35714375685723	0.000129502710554367	cg13846183	1.88187166312686	0.000708058208506433	cg01273777	-3.09386138421643	1.61867184463012e-06
139	cg15881107	-3.85209825421851	0.000172685160142801	cg22901226	12.5827518317823	8.01424746955534e-09	cg04317543	3.16426376554918	0.000303599747541613	cg22389991	-1.53561362878712	3.72678318097978e-05	cg11045792	-3.18679446051165	0.000101904725455762	cg11869968	-1.67677321643225	0.000129502710554367	cg01525366	1.98302010516235	0.000708058208506433	cg06103394	9.65497141565439	1.63468184138626e-06
140	cg02660846	1.70532611729336	0.000174073566041695	cg13348998	10.2203835249158	9.07006847459645e-09	cg26444282	-1.10445010375466	0.000303599747541613	cg04102793	-4.86194123700629	3.72678318097978e-05	cg06259049	-2.10119091619669	0.000101904725455762	cg25938715	-2.11363819453476	0.000129502710554367	cg25341275	1.84767229592668	0.000713885076941204	cg09889194	-1.50957296159597	1.66085556959126e-06
141	cg08885609	-2.20744394627986	0.000175247979530663	cg03514560	10.3505667306642	9.57796595115544e-09	cg13264159	-1.68704404774122	0.000303599747541613	cg11002169	4.37517495735935	3.72678318097978e-05	cg26830834	-1.76597348121469	0.000108430883288838	cg18990035	-1.81087355990203	0.000129502710554367	cg24078828	1.75760867459766	0.000720115233058281	cg07051140	1.55657239935308	1.66085556959126e-06
142	cg05648345	-1.53782140264227	0.000176717020544967	cg14695524	9.2745795386732	9.68185779552312e-09	cg11375079	1.28066163846536	0.000303599747541613	cg17722319	3.68350120198719	3.72780113422464e-05	cg03189172	-2.18341016098576	0.000108430883288838	cg03197674	-2.38984701734883	0.000129502710554367	cg24723615	-1.37773294068525	0.000740621297269466	cg11979743	6.38034070434455	1.68880443642868e-06
143	cg25354617	-1.19641003754552	0.000181141928104986	cg15160780	7.01352962417894	9.69069176627424e-09	cg24125287	6.01677724151705	0.000303599747541613	cg10246640	7.55691594344292	3.72882552160875e-05	cg25281183	-2.02478021739944	0.000108430883288838	cg01357591	-1.51813570661016	0.000130439236517676	cg25501844	1.76174908156579	0.000755212803602838	cg10047101	3.99714702266937	1.68880443642868e-06
144	cg22801675	1.32692890345619	0.000181141928104986	cg06396434	8.78835577262835	9.69069176627424e-09	cg22801296	2.87027658295275	0.000303599747541613	cg14534520	2.60568222670786	3.74165169638741e-05	cg07128900	1.71452920535562	0.000108430883288838	cg21191461	-2.54953239916855	0.000131668130823623	cg27454102	1.21893972327207	0.000780500118185272	cg00997264	6.31242754270445	1.77044880634709e-06
145	cg11002169	4.05126347079913	0.000181141928104986	cg19735698	4.5925282173877	9.81564889802433e-09	cg26303861	2.40028268923186	0.000303599747541613	cg08477205	3.60433682777965	3.79676855951686e-05	cg14659340	-1.49065476440334	0.000108430883288838	cg04109075	1.30752795181183	0.000131668130823623	cg00312896	2.65997362690829	0.000783118797660956	cg17327217	-5.8022385294778	1.77044880634709e-06
146	cg01417281	1.87549853965198	0.000181141928104986	cg08990480	10.5862512234243	1.00191596464655e-08	cg18944952	2.61570975417151	0.000303599747541613	cg20269997	3.36760162537446	3.79676855951686e-05	cg04478731	-2.13041335658037	0.000108430883288838	cg11429493	-2.83648888691214	0.000132004875688488	cg18426156	2.9002165836676	0.000789190686547439	cg23560113	2.7233970642594	1.77044880634709e-06
147	cg21707607	-1.87896876204502	0.000181141928104986	cg24916757	3.65575743566389	1.01206114305459e-08	cg23950044	2.75135313268464	0.000303599747541613	cg04773602	6.19658628995912	3.79676855951686e-05	cg20991819	-1.80453659762329	0.000108430883288838	cg16747061	1.56500583114087	0.000133025330899276	cg12271332	1.15729850307988	0.000794724689840339	cg00506738	4.88090117915029	1.8293171629222e-06
148	cg18749836	-2.31004440073504	0.000181141928104986	cg20269997	5.53387047195336	1.07060794600939e-08	cg12584021	4.75963670852276	0.000303599747541613	cg22371859	1.41643381446233	3.79676855951686e-05	cg24082880	1.60922412716686	0.000108430883288838	cg13137323	3.73600771396571	0.000134291484390717	cg25998887	-3.56454840685761	0.00080010699981406	cg20428342	3.43617297082896	1.8293171629222e-06
149	cg23349798	-2.48025521922338	0.000191157761936439	cg18472160	6.64859072695815	1.28013318775115e-08	cg17930365	1.3114635351058	0.000303599747541613	cg14551928	7.05091175602927	3.79676855951686e-05	cg13486441	-1.63635418598769	0.000110424843590377	cg01830100	-2.43786406297926	0.000134646872053691	cg10123642	1.22476445023609	0.00080010699981406	cg02647388	7.589024269046	1.8293171629222e-06
150	cg14829060	-2.46715181295662	0.000193170222647183	cg17239876	-3.82399414596756	1.29454755843191e-08	cg09206211	2.42174688235724	0.000303599747541613	cg20239584	1.22678007065154	3.79676855951686e-05	cg26417440	-1.89440269956558	0.000113245381311252	cg02650790	1.11744466997757	0.000135144489803037	cg22955786	-0.92295109441541	0.00080010699981406	cg18000586	5.52966446029353	1.83125202641266e-06
151	cg22607959	-2.49278936387938	0.000194580255376723	cg25536300	8.29873683116377	1.29454755843191e-08	cg27497900	1.81476324878511	0.000308983221261245	cg03801946	2.44567091400479	3.79676855951686e-05	cg16238819	-2.32015634489637	0.000113245381311252	cg08141165	1.05657522338128	0.000135144489803037	cg05146762	1.31930224748164	0.00080010699981406	cg10530281	9.99576216817715	1.83125202641266e-06
152	cg26715033	-1.44566837645921	0.000194580255376723	cg00940313	3.56636548260745	1.29454755843191e-08	cg23599125	-2.29490867654034	0.000319713341287614	cg26348575	2.86423859251272	3.79676855951686e-05	cg09922736	-1.82877425207566	0.000113245381311252	cg14950698	-1.29792920809866	0.000135144489803037	cg01928206	3.026386246374	0.00080010699981406	cg19971694	3.93882008227679	1.84685912857316e-06
153	cg08866780	1.24655994956968	0.000194580255376723	cg16258503	7.10403566723491	1.29454755843191e-08	cg03986968	1.39101434618658	0.000319713341287614	cg15918766	1.61046694647815	3.79676855951686e-05	cg22359362	-3.4770879796878	0.000113245381311252	cg08553572	-2.24569912735547	0.000135144489803037	cg13894748	1.22681332037788	0.000802466303435431	cg00564598	1.70116986916622	1.84685912857316e-06
154	cg18798853	2.72918225648831	0.000194580255376723	cg01207916	8.04219888894551	1.36609844313634e-08	cg09011244	-2.92271620570259	0.000319713341287614	cg13020533	2.58014677830343	3.79676855951686e-05	cg19535358	-1.37372264165459	0.0001146051528419	cg05878107	5.98666165360408	0.000135144489803037	cg16508641	1.94812016525669	0.000802466303435431	cg00579409	3.29360338848924	1.84685912857316e-06
155	cg00449344	-2.49104115707765	0.000194580255376723	cg16419620	5.96398133119535	1.36728806735942e-08	cg09493652	3.55212671572484	0.000319713341287614	cg22328890	2.33356669491374	3.79676855951686e-05	cg05177308	2.38081613735584	0.000117706570280907	cg26852344	-1.8260595773091	0.000135144489803037	cg15013257	-1.89747642575505	0.000802466303435431	cg01279413	2.27831496281935	1.84685912857316e-06
156	cg17810211	3.0109966104151	0.000194580255376723	cg27501748	-3.4368938649285	1.41796474862397e-08	cg02982019	4.9712469086532	0.000320053511424241	cg22978658	7.05800301518612	3.79676855951686e-05	cg06803897	-4.40294213392875	0.000118393153975406	cg04018639	1.03736202532688	0.000135144489803037	cg03321043	1.07939259558556	0.000802466303435431	cg13229579	5.43858661994179	1.85332719908001e-06
157	cg12749468	-1.93101290757665	0.000194580255376723	cg11821259	4.89992360579489	1.78025137265154e-08	cg12683813	-2.09246321748534	0.000320053511424241	cg17706093	3.26706006168155	3.79676855951686e-05	cg01252973	-1.95483099996548	0.000118393153975406	cg15894182	2.72684241301394	0.000135144489803037	cg03033257	1.56290169401151	0.000809163406148321	cg16200844	1.9306610732398	1.85332719908001e-06
158	cg01309052	1.89412389161761	0.000194580255376723	cg03304981	3.69595866218717	1.84916923846548e-08	cg02359186	-3.45925915690777	0.000321116970057546	cg19087284	4.0926947291969	3.79676855951686e-05	cg23753006	-4.60864431493553	0.000118732086879525	cg06005309	-1.52576460791789	0.000135285953559166	cg11395919	1.62349145107215	0.000809163406148321	cg15393025	-1.71909851350416	1.85332719908001e-06
159	cg03226114	8.44941348348166	0.000194580255376723	cg21059964	9.88369017067118	1.87426065915644e-08	cg11871910	4.53559771844075	0.000321116970057546	cg19685404	2.50730049679007	3.79676855951686e-05	cg16011679	-3.29989670529968	0.000118732086879525	cg20726948	1.65530677258729	0.000135285953559166	cg08815652	0.9517169207965	0.000812080704560301	cg18236745	-1.79770671761056	1.85332719908001e-06
160	cg26065792	-1.25069513876153	0.000194580255376723	cg22697929	7.74343793852102	1.90533806405038e-08	cg18452975	1.17303685344069	0.000321116970057546	cg17731179	5.08302141854733	3.79676855951686e-05	cg13185377	1.92675835023984	0.000118732086879525	cg01194733	-2.1528683039352	0.00013558528669285	cg03852091	1.04240218951871	0.000812080704560301	cg20804828	2.72583819263483	1.87932111584197e-06
161	cg04505897	-2.47773350119591	0.000194580255376723	cg24150785	11.6400379175419	1.99316416203072e-08	cg14951139	1.4242795146973	0.000324723741618894	cg12497190	4.74337789667715	3.79984365788392e-05	cg14268754	4.58187453311146	0.000118732086879525	cg06384413	1.59064733427129	0.000136646311330857	cg09285525	-1.00404389932091	0.000812080704560301	cg24889553	2.78888155494048	1.93606365416137e-06
162	cg20435325	3.72929483066858	0.000194580255376723	cg14474880	6.65922734270181	2.22423499915485e-08	cg01687864	1.18078760005412	0.000337657299661125	cg02838932	1.25365939055765	3.86278097176581e-05	cg05900044	4.82578471682568	0.000118732086879525	cg25128801	-1.2906104169756	0.000136646311330857	cg12977705	1.99844656784318	0.000812080704560301	cg11821133	4.53005096202665	2.043856193567e-06
163	cg10061107	2.08933989382231	0.000194838150216987	cg14684798	-5.4447968835111	2.26842744132388e-08	cg01772700	1.75773935496841	0.000341900716612589	cg10773005	2.05147537728753	3.93638256550508e-05	cg01292175	-2.30110714950681	0.000118732086879525	cg21549695	2.51610743081794	0.000136646311330857	cg16423461	2.22652330483108	0.000812080704560301	cg08815652	1.25874823121666	2.06445097968009e-06
164	cg03790967	-2.66917136417409	0.000194838150216987	cg07680278	5.33567802181561	2.39841056303144e-08	cg12214034	3.7150427126497	0.000345277028689226	cg11319760	-2.44020068022338	3.93638256550508e-05	cg24369561	-2.01913246000707	0.000118732086879525	cg27033036	1.68545017125744	0.000136646311330857	cg19582557	-2.50207570780529	0.000812080704560301	cg19116545	2.95490952776521	2.08523082192978e-06
165	cg09767346	2.23740464670736	0.000198531830066514	cg08563032	7.43966941137064	2.39841056303144e-08	cg00287831	1.36815164132457	0.000346528511880506	cg15424910	2.17076794557196	4.00746372844054e-05	cg14333068	-0.971733317813669	0.000118732086879525	cg19819529	-2.05954819231082	0.000136646311330857	cg01929105	1.4424957437744	0.000812080704560301	cg21807394	-2.45805801409765	2.08523082192978e-06
166	cg08436828	-2.53728939342927	0.000199080988618309	cg23609749	5.52824026872776	2.45985149507289e-08	cg14116624	3.61854558609562	0.000347960603470358	cg25317740	3.65368194758814	4.00746372844054e-05	cg10853012	3.63565009908539	0.000118732086879525	cg11407198	-1.07452057491592	0.000136646311330857	cg08378282	1.30667621975567	0.000812080704560301	cg18190515	2.18615018502107	2.08523082192978e-06
167	cg11128345	-3.76704052135086	0.000205134169279127	cg01555270	5.29933469877641	2.6496695094757e-08	cg12676081	2.71052825214909	0.000347960603470358	cg03140060	4.05948463018649	4.02188611332834e-05	cg14989977	-2.36828918508349	0.000119994179357064	cg14948946	1.71237175563935	0.000136646311330857	cg00917741	1.99499934349913	0.000812080704560301	cg12764441	-1.82432953962232	2.08713488505912e-06
168	cg14689544	-1.99360211842421	0.000206077202434786	cg15221554	9.97023433663648	2.74867544547966e-08	cg12286963	1.93298139053574	0.000347960603470358	cg11249796	1.99344090784047	4.06377627754825e-05	cg11429155	3.54648076663652	0.000126036532311481	cg07652213	7.2387028322046	0.000136646311330857	cg21180061	2.600909632489	0.000815411310785016	cg00577591	4.59701247641445	2.09900955700074e-06
169	cg10125918	3.69940125970382	0.000208626112060452	cg05973813	4.89988554461667	2.85893714832892e-08	cg08645375	2.34717649496606	0.000347960603470358	cg00847043	1.88409708999748	4.10823645266838e-05	cg11495193	-1.09811285061817	0.000127570946274262	cg10182306	-1.51292937590064	0.000136646311330857	cg05825660	1.79677501893735	0.000823006329350048	cg01406280	6.92363784470773	2.11428891304486e-06
170	cg21682942	-2.00695976964347	0.000215515711926504	cg04646987	-3.98934892342318	3.04308482457651e-08	cg18147584	-5.45352951048746	0.00034966690319174	cg15150274	2.31914920748787	4.15319317706042e-05	cg03293439	5.26963036728807	0.000127570946274262	cg22360563	-2.2058427742994	0.000137815949747078	cg26761826	-0.766074592074514	0.00082390202680569	cg01652244	-2.95986570595532	2.14824259072298e-06
171	cg18997075	-1.38817898198636	0.000215515711926504	cg21008969	9.50861571917865	3.59742024347486e-08	cg08543703	3.72135444752951	0.00034966690319174	cg18043014	-2.5672406478721	4.15319317706042e-05	cg26199434	3.76385976456531	0.000128719275877613	cg15272186	-1.37541993809305	0.000143519013629856	cg22240424	4.20362520274767	0.000823922539537383	cg21642281	1.43133870809433	2.14824259072298e-06
172	cg26302103	3.21254307410448	0.000215515711926504	cg10708548	8.82305382863416	3.79211276999687e-08	cg04960243	1.81342582229455	0.00034966690319174	cg12535280	2.35500502358201	4.15319317706042e-05	cg06978205	4.08038238809168	0.000128719275877613	cg03073510	-1.55707280949418	0.000143519013629856	cg25470175	2.03934919843176	0.000823922539537383	cg19829353	-5.25959014936766	2.1534968824293e-06
173	cg06460475	-2.35668908873335	0.000216681107079607	cg23196177	8.89125695072431	3.93925026495807e-08	cg03472719	3.71451527841845	0.000350336783536398	cg00016156	2.71169118065053	4.15482637514341e-05	cg08945135	-1.3990544005673	0.000129090230165544	cg17282852	2.11098873193465	0.000147536776774652	cg23666291	2.76413186336799	0.00082881019927075	cg03507113	-1.1787970776173	2.1534968824293e-06
174	cg13486833	-1.69648672919356	0.000218778085633745	cg16252642	4.74598282779859	3.98827333691246e-08	cg23656542	5.61107487040608	0.00035087138417895	cg08546335	2.43172884073871	4.1617498647535e-05	cg07998581	2.08062313321995	0.000131719728019902	cg16487299	-1.44692178520111	0.00014828274730592	cg00610260	-2.35639773972721	0.00082881019927075	cg27474133	6.61748928335631	2.1534968824293e-06
175	cg14332819	-2.69285996577492	0.000220928974758118	cg11212463	7.23180749106796	4.484100193557e-08	cg22775099	3.58917853147713	0.00035087138417895	cg22938407	1.80744782929338	4.1617498647535e-05	cg03742034	-1.12278631394189	0.000131719728019902	cg26443094	1.19573858482602	0.000149435107739327	cg20132724	2.99680475742506	0.000833838861728419	cg25967505	2.59352809382833	2.18438749527742e-06
176	cg25774571	-2.85417081880766	0.000221689384215351	cg20216516	5.64586030235815	4.52990822010622e-08	cg24714100	-0.957123801073131	0.00035087138417895	cg21514471	4.1392918223734	4.24349391654798e-05	cg19237045	-2.14184665718087	0.000131719728019902	cg10713137	-0.885520231764335	0.000151255267278468	cg01699235	2.69715545432834	0.000833838861728419	cg15219145	2.03198934307085	2.3854103332923e-06
177	cg13042808	-2.23457666235414	0.000223772892497033	cg15518622	3.59536298228897	4.84343958729334e-08	cg14388937	3.68282950449934	0.00035087138417895	cg19781706	-5.21928046166292	4.3026820944386e-05	cg02562915	4.20327189135471	0.000134563105770359	cg20928986	0.81260482852502	0.000153844566261494	cg11917481	-2.79722801778418	0.000833838861728419	cg07656391	5.85826327293726	2.40925505796683e-06
178	cg05049361	8.55985912242706	0.000223772892497033	cg06539434	-5.49394042076998	4.84343958729334e-08	cg01812463	5.06912881097634	0.000351029255790263	cg19636492	3.3677338071154	4.30453266262099e-05	cg04077077	-1.74787223048217	0.000137920262816513	cg08081036	2.08130842632081	0.000155529029667886	cg04759220	1.33142955887165	0.000833838861728419	cg12006493	-2.60171184930928	2.42409658454173e-06
179	cg03404030	-2.89637823511544	0.0002241034163867	cg21717369	7.35073505797548	4.90134083689589e-08	cg04084037	1.83147683956054	0.000351029255790263	cg13477253	1.83987276951084	4.34164290103113e-05	cg25062542	-2.31961237991624	0.000149990722335437	cg04807900	1.33990553985707	0.000155529029667886	cg06801419	2.53267093140466	0.000833838861728419	cg00856157	2.65066566674744	2.53023394774058e-06
180	cg02213001	2.41360809544715	0.0002241034163867	cg14837825	-4.73968413833527	5.30204887007445e-08	cg15103828	-2.49407502813683	0.000351029255790263	cg16533692	3.17840136897902	4.34164290103113e-05	cg14756271	2.67606989859585	0.000149990722335437	cg13046237	-1.033840435651	0.000155598042762638	cg16826149	-3.51488995331456	0.000833838861728419	cg11538848	-3.54430229825131	2.54055804320091e-06
181	cg04198545	-2.33109551815323	0.000224956840188532	cg14744537	3.82495380046179	5.62267327271488e-08	cg21832420	7.12589386610614	0.000351029255790263	cg00440043	2.05905995287233	4.45218478703109e-05	cg10188403	-3.32568588008748	0.000149990722335437	cg03681460	3.11881330063254	0.000155598042762638	cg11887234	3.32501931249093	0.000833838861728419	cg08474897	-5.11712107832504	2.72884614775721e-06
182	cg05471602	-3.03850544563651	0.000224956840188532	cg23631636	10.2119873702633	5.62267327271488e-08	cg06240849	1.71605247236984	0.000351029255790263	cg17841695	-3.15998404974014	4.52509732772541e-05	cg26545913	-2.57499916667288	0.000150187151810429	cg00631702	2.44520376110881	0.000155598042762638	cg22085055	-6.20202601715822	0.000833838861728419	cg19956136	-3.19229910051241	2.75283875792762e-06
183	cg17025688	-3.76468486954162	0.000227838677283294	cg17271223	-7.8446211826097	5.68535812777736e-08	cg17318391	-4.71686826278561	0.000358751810144134	cg02636461	-1.90466946739578	4.56368091884765e-05	cg25198847	3.09101435357911	0.000151715898863862	cg09015325	-1.92337629845782	0.000155598042762638	cg24238995	-1.05342031117062	0.000835760824190368	cg19887630	7.83578907073818	2.75603905068432e-06
184	cg19199590	4.02710070992164	0.000236430015625274	cg20068492	9.32999823199762	5.70160070847407e-08	cg07803859	2.35849278415869	0.000359266401299821	cg18109673	3.06454149790885	4.70260839859742e-05	cg27441011	3.45493900499591	0.000151715898863862	cg11658637	1.27792146071519	0.000155598042762638	cg05305155	-1.57006207442867	0.000835760824190368	cg01687864	1.3918224562992	2.78232061767919e-06
185	cg06214754	-4.1012077073525	0.000236667180876248	cg24128066	5.8146010372774	6.43729916660087e-08	cg22248011	1.32993351795773	0.000359490292789354	cg05878887	2.37467363077758	4.72103271971743e-05	cg27251814	4.10720668141435	0.000151715898863862	cg08895497	1.71624630029859	0.000156678705796371	cg18845832	1.67541584396756	0.000835760824190368	cg01610602	1.46474511262037	2.86385262722619e-06
186	cg19865371	-2.60344895798422	0.000236667180876248	cg22912890	-5.67754101946542	6.54063481380913e-08	cg22311458	4.08467102435067	0.000359490292789354	cg11860533	2.02008914475238	4.77115573568035e-05	cg16848984	-1.49249985887071	0.000153431537805648	cg15704304	-1.30327090188081	0.000161266156216582	cg22811668	-1.2554236688987	0.000835760824190368	cg09642740	-1.40628579499063	2.86385262722619e-06
187	cg26628821	1.89517610252395	0.000241755891074464	cg20508688	3.17159593565487	6.96441785447811e-08	cg14363992	1.99163187705846	0.000360151360214607	cg07714361	3.62314278069905	4.87145085884363e-05	cg20677986	4.44428202406546	0.000153431537805648	cg06292898	1.70820252530716	0.000166292818765205	cg08275084	-1.36980889466632	0.000835760824190368	cg04189665	-2.16283640910204	2.94325651553193e-06
188	cg24237296	2.3961070617487	0.000241755891074464	cg00636079	-3.15319843778685	7.4783754139237e-08	cg04590790	5.68088284165441	0.000366986649287507	cg23606809	2.22988509477451	4.87145085884363e-05	cg15028282	-1.63125421515158	0.000156792932801928	cg05977002	-1.22374577301433	0.000167574683790732	cg10611516	2.41445796130751	0.000860090907006539	cg11821440	4.09659852383607	3.01924587343544e-06
189	cg06153257	1.03214579586524	0.000242279348057135	cg24708279	4.71028523156594	7.49606458156076e-08	cg21853533	1.63528626986856	0.000366986649287507	cg18903834	2.56934533135427	4.87145085884363e-05	cg10565738	4.04115787967527	0.000156792932801928	cg24184634	1.40502385012535	0.000167574683790732	cg14705163	1.56849422453593	0.000860090907006539	cg03354340	2.2239065387942	3.01924587343544e-06
190	cg09420119	-4.65031613159278	0.000242279348057135	cg07200060	-8.16841023457185	7.76703246909449e-08	cg01471147	2.5537685674438	0.000370051382831149	cg08716773	2.90738252359281	4.87145085884363e-05	cg14538055	-1.74788317830241	0.000158657154013096	cg26276367	-1.56283955181868	0.000169020199469653	cg06385766	1.45045744381843	0.000866682809624064	cg00713055	-1.22557567270823	3.03697561270915e-06
191	cg21381779	-3.38078026881725	0.000250460237378855	cg06132324	6.67455657972096	7.85921958004007e-08	cg17077639	4.50277590123448	0.000370051382831149	cg02918295	-4.99857403258121	4.87145085884363e-05	cg20409282	-2.32809522794505	0.000158657154013096	cg02309590	-1.66961588120426	0.000170285403268716	cg24643922	-1.14124378136142	0.000866935218717459	cg17081063	9.36748381711762	3.03697561270915e-06
192	cg05869563	-2.68004718396417	0.000250460237378855	cg27466012	7.31896001538812	8.12042714709037e-08	cg19889495	-4.29941015551519	0.000370051382831149	cg13455597	2.82901764038602	4.87571751063748e-05	cg16785924	-2.2427162195505	0.000158657154013096	cg13248789	-0.856434041084014	0.000170285403268716	cg13943985	1.62293083203543	0.000878324775846617	cg04613133	2.52861007157753	3.11363982348256e-06
193	cg11567978	-1.92941524326444	0.000250460237378855	cg10166530	5.12145641761817	8.9473409936472e-08	cg14046558	2.16217810776896	0.000370051382831149	cg24922399	2.04317026692594	4.87571751063748e-05	cg05841987	-2.84886583400611	0.00015963625265053	cg06587806	1.0418112809578	0.000171714609466029	cg24184634	1.28886463835306	0.000887668176523275	cg08575894	3.30810004667148	3.1431054249687e-06
194	cg14219630	3.05820808115788	0.000251496272566075	cg14328737	-5.52973712456617	9.04277333557716e-08	cg01356297	4.87767797081318	0.000370051382831149	cg07525829	3.40987477679554	5.02336927627604e-05	cg08889797	-1.17373837858118	0.00015963625265053	cg02555952	-1.08234007738545	0.000171714609466029	cg20086523	1.22843790197263	0.000887668176523275	cg05028202	6.81934842119916	3.1861409402505e-06
195	cg05169753	-2.14611874362702	0.000253157348162173	cg00001854	-6.50449895533186	9.05510761764965e-08	cg02727674	1.72555973111608	0.000370051382831149	cg08121090	2.36675489761642	5.04550834291087e-05	cg22759265	4.55565539217335	0.00015963625265053	cg23108580	-1.98097668059047	0.000171714609466029	cg20361427	-1.4076577868223	0.000899359565639312	cg26758863	1.56751097534089	3.21844058985546e-06
196	cg18162767	1.3914538364915	0.000255657138970851	cg19967717	4.30341085908901	9.32969818259542e-08	cg27245219	-3.95571411570423	0.000370051382831149	cg22266348	2.95550723967696	5.15505160540919e-05	cg19024094	-1.47339466637814	0.00015963625265053	cg26516510	1.80966736826186	0.000171714609466029	cg09299564	1.13389403052409	0.000901990868613582	cg13071326	2.18059973519133	3.23852992918829e-06
197	cg14764050	3.97306476608048	0.000256118738936852	cg05307864	6.31215825831853	9.45019564258751e-08	cg13332142	4.45843783205804	0.000370051382831149	cg20199549	-1.65133211780457	5.15505160540919e-05	cg26464411	-1.59752785170656	0.00015963625265053	cg23025958	-1.46564444625739	0.000177009237939645	cg10419957	1.80018102743898	0.000901990868613582	cg01983188	5.5232385026122	3.31961020368825e-06
198	cg04856286	-0.952278972340253	0.000256118738936852	cg07743231	2.97258825561391	9.47137901818761e-08	cg12903648	2.369613568038	0.00037120466973883	cg18280699	-1.59868023778616	5.24883860771499e-05	cg14074285	-1.65816577830558	0.000161229931180732	cg06311879	1.34611373131642	0.000177450702381468	cg02817354	1.43990712059956	0.000904485078564569	cg10878170	1.8453379554647	3.31961020368825e-06
199	cg18667511	-1.64013537368865	0.000262680321116967	cg21957479	5.8367327461167	9.81510346771442e-08	cg00218742	2.19013092313585	0.000371862998064667	cg21754186	2.39691659875576	5.24883860771499e-05	cg12705211	1.70528627340753	0.000162314415555469	cg04785916	0.750907231911671	0.000184183605496283	cg05392542	-2.07822707709847	0.000904485078564569	cg07146079	2.18823222274141	3.33280585659743e-06
200	cg23971565	4.38236138863456	0.000265225436436655	cg26628821	3.11916661672797	9.84591105943685e-08	cg13615171	1.9820104254661	0.000371862998064667	cg11038285	8.01923908516501	5.26060459508881e-05	cg04575087	-2.49130089924782	0.000165445593427114	cg24239321	-0.939804690665806	0.000184183605496283	cg12641047	1.59503871200849	0.000904485078564569	cg07153757	-1.55007621056594	3.33280585659743e-06
201	cg27143326	-3.44060589188462	0.000265225436436655	cg20825892	6.37911727802095	9.84591105943685e-08	cg26493397	4.89160508861843	0.000372126057560837	cg20630567	2.40707281122571	5.26060459508881e-05	cg12112221	-1.5530005715534	0.000165445593427114	cg06761409	-1.93385850254073	0.000189405188883279	cg10573932	1.68440447968024	0.000904485078564569	cg21872942	-4.32364029290691	3.36698507096524e-06
202	cg06443863	2.23506186703907	0.000265225436436655	cg17823234	-3.42889692248794	9.87485384721899e-08	cg13619528	1.18634406445833	0.000372126057560837	cg01626227	1.78068790359259	5.26060459508881e-05	cg09331704	-2.49322082102176	0.000169322318988817	cg14120215	2.07649022147032	0.000189405188883279	cg19933908	2.05340357352695	0.000904485078564569	cg09559995	1.86783320268858	3.41989688226136e-06
203	cg18590130	2.30201361943838	0.000265225436436655	cg04903898	10.0634463981379	9.87485384721899e-08	cg17415216	4.55331314694927	0.000372126057560837	cg26491791	2.98741426685037	5.26060459508881e-05	cg04121555	-2.2605869824492	0.000169713383733869	cg21689985	1.39323602607677	0.000189405188883279	cg16322893	1.60868127029983	0.000910791449821247	cg13546538	-1.17255518810578	3.45610627434727e-06
204	cg26728173	-1.20654689132718	0.000265225436436655	cg17913676	4.17727552468186	1.0414967011753e-07	cg14332819	-2.48182198223618	0.000372126057560837	cg27156542	-1.80035361926519	5.28857190485994e-05	cg02448743	3.32332224779248	0.000169713383733869	cg06600034	2.44441751892246	0.000189405188883279	cg25084175	1.79176399554784	0.000917143443228438	cg08769844	3.32799248794438	3.53480476958182e-06
205	cg12050560	-2.45309701369829	0.000265225436436655	cg04294979	-4.55890890693328	1.0414967011753e-07	cg14449789	2.94469395826823	0.000375207531832361	cg06842055	2.94435872980051	5.33178612486374e-05	cg14539466	-1.9326316192524	0.000169713383733869	cg13302088	2.84436308599031	0.000190245092351561	cg13710842	1.15828711877512	0.000917857364614668	cg04241930	-1.24774421427511	3.55326277379917e-06
206	cg04773602	5.55060509886591	0.000265225436436655	cg25464078	8.76494846768468	1.10919466273079e-07	cg03344672	-3.77225899945067	0.000380503289501444	cg09126279	2.21362419506594	5.35454426033565e-05	cg12633766	2.24251097278779	0.000169713383733869	cg10822866	1.74184626237573	0.000194878161117124	cg05168033	1.62564365939546	0.000917857364614668	cg14228177	-6.25477867037551	3.55326277379917e-06
207	cg07190782	4.48210377220805	0.000265225436436655	cg19098314	7.0688248468131	1.13270786650403e-07	cg25465634	2.56196404304296	0.000380503289501444	cg12282766	1.76690523304118	5.35454426033565e-05	cg20000539	2.30191835055491	0.000169713383733869	cg02400938	-1.32396478615992	0.000194878161117124	cg02479198	1.97344158120895	0.000917857364614668	cg16691033	1.6444368018182	3.57826029193485e-06
208	cg11253770	1.75104212327174	0.000265225436436655	cg01965462	-5.57301795537896	1.16381722848631e-07	cg23361127	1.97597599116895	0.000395541033455114	cg04138346	3.5765365437634	5.38374465209948e-05	cg27167221	-2.26912516666865	0.000169713383733869	cg08848172	3.06381618462079	0.000197086100716496	cg24500226	1.83944460684996	0.000917857364614668	cg13416486	-1.36756738583653	3.57826029193485e-06
209	cg07013032	-4.35997254192354	0.000267279887360521	cg24406243	5.30589995596994	1.16381722848631e-07	cg07440278	3.54919304449746	0.000395622482609952	cg10776643	-3.4584920334031	5.38374465209948e-05	cg01086477	2.98241132264407	0.000170212582644474	cg12796015	1.68250247571235	0.000198314244774643	cg18357696	1.97540948158799	0.000917857364614668	cg11108320	-5.7311475297602	3.59647674129994e-06
210	cg12748703	2.83617992562802	0.000267279887360521	cg15666143	5.71584656206255	1.18410298111992e-07	cg01607417	2.05567578436087	0.000395622482609952	cg06677660	2.06019720509415	5.38374465209948e-05	cg23646059	-2.28385912018063	0.000173508368398299	cg06907347	-2.4394257675853	0.000198956823168365	cg00436301	1.38742807409054	0.000917857364614668	cg09015325	-2.27382767961744	3.6351019830947e-06
211	cg06730679	-3.37577158061035	0.000273118012588057	cg00734052	4.36048031174765	1.1923815641718e-07	cg21503378	1.87104922098328	0.000402776390793606	cg00059510	3.14025630499702	5.38374465209948e-05	cg20657864	1.47143322387346	0.000173508368398299	cg03410269	-2.18669532719826	0.000198956823168365	cg25283901	1.15576850628375	0.00092081806563357	cg21636353	2.47114571718229	3.64416668885802e-06
212	cg04318321	-1.93232977064927	0.000273118012588057	cg06303168	-7.2777961074672	1.1923815641718e-07	cg05551922	-1.63596147951439	0.000403942879252141	cg03296740	6.44544142908178	5.38374465209948e-05	cg15160312	-1.70351557558061	0.000173808462202783	cg09671187	1.45940655970204	0.000201218596762505	cg01763236	1.47493389904265	0.000924080341346	cg20755408	1.75243641277668	3.64416668885802e-06
213	cg00139283	-3.12708148788862	0.000273118012588057	cg11002169	6.42678512741479	1.19602577384269e-07	cg14697952	-2.60678425447577	0.000411159949539869	cg22324297	4.00257090113946	5.46928377601436e-05	cg24280288	-1.30480743312759	0.000174138158480396	cg00661620	1.46487199681897	0.000203069393985485	cg11658637	1.15792853767812	0.00092785349849398	cg12862397	7.20493740095144	3.65491833160315e-06
214	cg16618252	-1.65070996093339	0.00027523530153959	cg12940558	8.45591796930136	1.19873658468492e-07	cg20434562	3.44490522545498	0.000412621338849524	cg21820436	2.04017298909949	5.46928377601436e-05	cg13422600	-1.19707568494922	0.000174893173831902	cg10260050	-2.3604387741149	0.000203069393985485	cg08930734	1.60949944177067	0.000929434815351591	cg12185908	7.36065530381183	3.83517656894007e-06
215	cg19681357	-1.28342238214671	0.000277011802138856	cg06158944	6.02177772276853	1.23827647646595e-07	cg03528881	2.18251467298095	0.000421446715394376	cg17679521	2.47453328958038	5.49317053620242e-05	cg00158530	2.55931678503968	0.000175510647278675	cg20172563	-2.3431218216609	0.000203069393985485	cg08803144	1.68397042468855	0.000929434815351591	cg04807900	1.57546109184568	3.89723256649169e-06
216	cg05051902	-1.29728120811447	0.000279817007254907	cg12282766	2.68248845681545	1.23827647646595e-07	cg14452896	1.81607521435164	0.000421446715394376	cg18790856	3.05622502610839	5.49317053620242e-05	cg00032227	-2.18259158757674	0.000177290364076535	cg17701444	5.0184178533317	0.000203069393985485	cg27021981	2.28205531458233	0.000936450542057248	cg05390455	6.3178957419994	3.89723256649169e-06
217	cg04368808	-2.0733845112788	0.000281365987489272	cg21635589	-9.15152276264461	1.23827647646595e-07	cg06254964	5.29079355089272	0.000421446715394376	cg22572489	1.92001620351048	5.65074601963485e-05	cg00277502	-1.07356853051558	0.00017763031507554	cg02461939	-1.74231786496958	0.000205056746332391	cg25937494	2.47098775819475	0.000951737774892572	cg02045342	-2.99307114628628	3.89723256649169e-06
218	cg14315768	-2.08852647565385	0.000288048627425467	cg27358947	4.8437121495208	1.24148644922872e-07	cg23412309	6.02301599195045	0.000421446715394376	cg15350925	2.66627223795344	5.71207273065869e-05	cg24722527	1.91451204709263	0.000177708628696432	cg03259205	1.30219893143051	0.000205056746332391	cg22118944	-1.42203273743857	0.000958469110422666	cg13794334	1.93333813480578	3.93629449153516e-06
219	cg06205077	-1.38673294414543	0.000291697167223283	cg05920643	4.01395096401609	1.26668316761193e-07	cg21199988	3.54778554824979	0.000422742380981845	cg05604720	2.17057371125483	5.71208145125503e-05	cg18066403	-1.43635661849533	0.000177708628696432	cg17151054	-1.67486989512508	0.000205056746332391	cg24363406	1.29012967731535	0.000958469110422666	cg19050596	1.67001261637002	3.94946393243275e-06
220	cg16176432	3.14145952834542	0.000292295633063146	cg27061377	-3.87406312288666	1.26723355437204e-07	cg23807113	3.46929622504638	0.000424982894768929	cg12659952	2.65919297017058	5.73017894914585e-05	cg18657751	-3.38974314803688	0.000177708628696432	cg00358695	1.65653945239239	0.000205056746332391	cg09642740	-1.05663332188473	0.000958469110422666	cg17823320	1.42364692129874	3.94946393243275e-06
221	cg00776186	-2.53706793335671	0.000293115257971875	cg09638704	3.93727780914822	1.31256929204519e-07	cg23016695	2.02595186833922	0.000424982894768929	cg04867818	1.65426932367638	5.73017894914585e-05	cg04354317	-2.25336348437752	0.000177708628696432	cg03846240	-0.948740336794706	0.000205056746332391	cg14090487	1.30433289109192	0.000958469110422666	cg04316254	1.48499711857598	3.94946393243275e-06
222	cg03409832	1.62822865989222	0.000293593103471539	cg07861603	-2.67731978416285	1.31445018150749e-07	cg19479481	2.17105212562232	0.000424982894768929	cg04153092	7.30023247951938	5.74145635242516e-05	cg00107039	-0.902487285657959	0.000178031484110168	cg06454894	-2.19865978036294	0.000210411598660475	cg01984450	1.71123158212422	0.000958469110422666	cg09911810	4.12872524375099	3.97328474684557e-06
223	cg13668544	2.6177136576983	0.000293593103471539	cg06332666	-7.72991811465558	1.31448450078729e-07	cg02160608	2.49014269394609	0.000424982894768929	cg20382995	3.19924222911707	5.77110325317891e-05	cg27077228	-1.37778762724067	0.000179951746320121	cg00114084	1.52419087041196	0.000210411598660475	cg13710107	1.62150775053625	0.000958469110422666	cg04930848	6.27036098369548	3.97328474684557e-06
224	cg10858128	-3.67882505566648	0.000293593103471539	cg17996591	3.85289961508911	1.378371440135e-07	cg13080626	3.67013000232881	0.000424982894768929	cg18296480	2.17538461400903	5.77423249268326e-05	cg12675800	-3.02528602692966	0.000179983264414754	cg13666317	4.01659124193553	0.000211175458716575	cg20452895	-2.89675479757626	0.000958469110422666	cg14638091	-1.01067455306441	3.98545913475409e-06
225	cg22979080	6.99949915030792	0.000293593103471539	cg11196466	8.8744497458382	1.378371440135e-07	cg27630512	4.87345930536977	0.000424982894768929	cg19460042	1.59158767995165	5.77712892183996e-05	cg01954107	-2.30982668589201	0.000179983264414754	cg14360852	1.49694179407817	0.000212818543872873	cg18590738	1.62025561284197	0.000958469110422666	cg16263705	5.87264651519206	3.98545913475409e-06
226	cg13793854	-2.02615601141159	0.0002939157848036	cg24153143	8.73906474838758	1.39516043737323e-07	cg09126279	1.8967292973839	0.000424982894768929	cg12803617	1.80289082051255	5.84209303904424e-05	cg24682316	-1.8430412391031	0.000180384252310939	cg01450133	-1.65850268273193	0.000212818543872873	cg00585846	1.70041715686055	0.000974835920756001	cg14313868	6.95201996368084	3.98545913475409e-06
227	cg18616622	-4.96716758582104	0.0002939157848036	cg26067188	6.6847820227435	1.43948875124205e-07	cg06917217	2.50966496980688	0.000426490825125113	cg26020522	1.45427354788306	5.84209303904424e-05	cg04016606	-5.34042050971381	0.000183167519962422	cg07956579	-0.853457955933116	0.000214611422740812	cg04023740	1.64429133417086	0.000975985649051376	cg18073198	4.81961297444709	3.98820528180255e-06
228	cg26113686	2.82132309284004	0.00029392558007174	cg06795681	5.14287822925315	1.54039823916044e-07	cg07236381	2.34988262200365	0.000426490825125113	cg26264318	1.62229931597853	5.92023073228743e-05	cg16055334	-1.62045755778312	0.00018453836917456	cg15140743	1.16549773083205	0.000214903414348746	cg19104032	1.40151306373076	0.00098792578740071	cg05146852	1.31639401709886	3.99748294136144e-06
229	cg17374727	-2.50821934083135	0.00029392558007174	cg11256920	5.25794723182792	1.73885550793223e-07	cg26767154	3.06241351610252	0.000426490825125113	cg03358657	3.13027498310573	5.92023073228743e-05	cg24759064	3.89572851820472	0.000193192238851775	cg16691033	1.35194496651284	0.000215394133798324	cg27261136	1.09355741195335	0.000988719646567041	cg16761096	2.72898094848069	4.01994396777735e-06
230	cg23225690	1.42571195636801	0.00029396743575785	cg19930236	-4.28354507978792	1.75403151767768e-07	cg27034963	-0.963387613862298	0.000435151260659952	cg14738448	2.88054055090622	5.92848360406834e-05	cg09950164	2.83810639649712	0.000193192238851775	cg10054857	1.77068553532292	0.000215394133798324	cg04807900	1.20338649005204	0.000988719646567041	cg26720682	-1.49770627545997	4.02382864369552e-06
231	cg16099537	1.30770733290879	0.00029396743575785	cg23528982	4.39359976853606	1.83410695738041e-07	cg08324846	1.53253954576821	0.000435151260659952	cg03513986	2.66177157467065	5.95966434333121e-05	cg15692134	-4.67425654728741	0.000193192238851775	cg00618291	-2.17423444223305	0.000219988250661431	cg17055274	1.14038612218297	0.000989159804684237	cg22813369	2.97152666919037	4.05208496891597e-06
232	cg01557791	6.74621554859724	0.00029396743575785	cg17698999	3.89814213899537	1.85993498903729e-07	cg26309978	2.60771104920976	0.000435151260659952	cg20517490	2.94750280448527	5.99476612869804e-05	cg00503181	3.49927672663957	0.000198222280438381	cg12582262	3.95870406437226	0.000222538863450807	cg26281559	1.35473076190164	0.00098917029050076	cg16111239	2.55981191703278	4.15957503398605e-06
233	cg27586626	-1.25198871844178	0.000295942856200573	cg10787502	-6.78420596429704	1.91485440633004e-07	cg16400090	3.03192630574	0.000435151260659952	cg13561819	-2.17033178616551	5.99476612869804e-05	cg21817075	-2.5821886018137	0.000198515128544505	cg26405128	6.45603778954215	0.000225636575735579	cg27406711	2.49373266331047	0.000990991234009918	cg11282556	2.22319987178648	4.17632740420317e-06
234	cg06825309	-2.34774378992359	0.00029613223523785	cg13298344	6.96767069881535	1.96355322574695e-07	cg12819011	1.80933318136023	0.000441985038046401	cg05739874	-4.08234293549465	6.08514563809692e-05	cg01971552	-2.2019518808187	0.000198515128544505	cg04062369	2.80033756332724	0.000226608871096012	cg02454884	1.61244412780179	0.000999212583701148	cg27031117	1.86865020074384	4.25272168878563e-06
235	cg18426345	2.97853553788412	0.00029613223523785	cg10912581	7.70680351083888	1.96355322574695e-07	cg07861603	-1.51006141314221	0.000442531810972778	cg24037166	2.67262373157726	6.08514563809692e-05	cg17049032	-1.15533935995849	0.000198515128544505	cg19553056	1.25569212314247	0.000226608871096012	cg02506717	0.981835442190064	0.00100271113854109	cg25511286	1.91745971863709	4.4241901782159e-06
236	cg11701471	-3.56588023408777	0.00029613223523785	cg02930317	8.16741785751378	2.06357775325494e-07	cg06143979	2.16857900381652	0.000442531810972778	cg26302103	3.36442694818062	6.08514563809692e-05	cg16293575	-1.54989515383032	0.000198515128544505	cg04513015	-1.20813367388688	0.000226608871096012	cg11649825	2.01292816840484	0.00100271113854109	cg00872486	-3.00238892604896	4.44056047172876e-06
237	cg08887114	2.24492674012794	0.00029613223523785	cg24136700	-3.19948978413966	2.13197297126827e-07	cg00049286	2.03377260605453	0.000442531810972778	cg19791605	3.6072988560272	6.26307955702508e-05	cg12932675	3.40796785903695	0.000198515128544505	cg02446366	2.27650989116181	0.000226608871096012	cg18261056	2.2068303525204	0.00100597617018283	cg25741794	5.12863582310698	4.46120796423935e-06
238	cg07946827	-2.88901572621972	0.000296339776849056	cg15742468	-4.97940583099784	2.14009818451202e-07	cg00846580	3.73780616434114	0.000442531810972778	cg10196152	3.54255202698148	6.26307955702508e-05	cg01886311	4.89135545131932	0.000199679259152197	cg08105567	2.64969954315028	0.000226608871096012	cg09317371	-0.888231048549695	0.00100599055698573	cg03541369	1.38456146483359	4.46990350108715e-06
239	cg06128612	6.92414017480198	0.000296339776849056	cg27471192	5.25901281105251	2.18544636180255e-07	cg08904054	2.96251084741719	0.000451221389224264	cg06335773	2.08033496673253	6.29247503670789e-05	cg11241851	-1.21246271675408	0.000200600266737924	cg24220122	1.35547745213877	0.000226608871096012	cg23952754	1.15489358418905	0.00100992321393968	cg07590561	1.34309653564212	4.46990350108715e-06
240	cg11173754	7.58782343028556	0.000296339776849056	cg05891497	9.17599987349533	2.18544636180255e-07	cg08275047	1.75556476943249	0.000451221389224264	cg25421108	2.48147683898068	6.33294967597532e-05	cg00320547	-1.84783763053261	0.000201049874601964	cg14910616	2.28983862049924	0.000227768948664771	cg23795178	1.02191199062213	0.00100992321393968	cg08244784	-3.37619514562284	4.656328520304e-06
241	cg00687126	1.94096226238191	0.000296548295217535	cg15404406	8.92594159445524	2.21487998868738e-07	cg12311175	4.05185615684923	0.000453303474419223	cg23751124	5.66498738770166	6.33294967597532e-05	cg26741235	3.16940290887097	0.000201049874601964	cg10446667	3.03390789124472	0.000227768948664771	cg27070016	2.36006912333382	0.00100992321393968	cg21853250	1.51689888751728	4.68726299816167e-06
242	cg27034963	-1.02754930311636	0.000296548295217535	cg02719438	-4.70935952812684	2.26049810713202e-07	cg02748296	-1.68404375442473	0.000456254781096609	cg19710970	2.26601866166653	6.33294967597532e-05	cg08129914	-0.796826280257767	0.000202551278045493	cg26604499	-1.75488492903246	0.000228207029044802	cg27306034	1.06305812948516	0.00102512471867899	cg00845891	2.88188931663152	4.69300782439673e-06
243	cg11952839	-1.33725784129248	0.000296548295217535	cg15828085	6.86890437518204	2.32012749784611e-07	cg17220042	3.03289124120747	0.000456458545329165	cg21735491	3.20231832937909	6.35357882858849e-05	cg20420559	-0.96505767007603	0.000202930617350665	cg06476549	-1.05501536077776	0.000230942060291615	cg15867197	0.983078693777426	0.00103429348560006	cg24906129	2.4690426464867	4.69533260178738e-06
244	cg14588828	-1.72493894685537	0.000296548295217535	cg08466143	6.40851465242089	2.44360996563613e-07	cg26630530	3.34270674474166	0.000456458545329165	cg21650900	3.51825220342106	6.35357882858849e-05	cg15331596	-2.69565269665688	0.000203031411968828	cg12615557	-1.3068009240593	0.000230942060291615	cg08158076	1.31114764374478	0.00106424558258583	cg06553557	1.96162103945223	4.71150470450425e-06
245	cg17575113	-0.796198569775637	0.000296548295217535	cg18043014	-3.69033014432651	2.50566422810014e-07	cg15709632	3.07398998023587	0.000461106561309268	cg14952389	2.07619484647922	6.47878104313762e-05	cg19223274	-2.15850142839823	0.000203031411968828	cg08596642	1.00877059368019	0.000238294566663162	cg02256693	1.74125046420108	0.00106424558258583	cg19711578	-2.79838083262405	4.71150470450425e-06
246	cg09224958	7.24379013668384	0.000296552352974207	cg05360176	4.21545157973732	2.50566422810014e-07	cg15563450	1.68399651728165	0.000464737616087813	cg03423524	2.02390522461779	6.48459283847807e-05	cg11087459	-1.28178406250175	0.000203031411968828	cg04209749	1.36198230028131	0.000238294566663162	cg12849314	2.1032742258098	0.00106552727644302	cg19202786	3.39539450914498	4.71326762015429e-06
247	cg24913154	1.68677318087186	0.000296552352974207	cg23563507	3.35989899216809	2.5184622049996e-07	cg14225926	2.85786829205799	0.000470184863328531	cg12451269	2.03597533573628	6.48459283847807e-05	cg03568064	-0.798967999442859	0.000203031411968828	cg14721708	-1.0907016942763	0.000239178744887946	cg23244997	1.63653118377231	0.00107464606200304	cg08767875	-1.64119701953117	4.78838853795368e-06
248	cg10532125	1.93655541633063	0.000296552352974207	cg22493117	3.76644843398225	2.52982097256831e-07	cg16001165	1.78695329824846	0.000471836955538521	cg18927181	2.08574218764096	6.48459283847807e-05	cg03008727	-4.33640689661174	0.00020550391734946	cg24712381	4.56958731940293	0.000239178744887946	cg23990535	2.0168054319724	0.00107464606200304	cg22236902	1.9509580173864	4.83010612131957e-06
249	cg12695158	4.21951304677053	0.000296552352974207	cg01471147	4.29766907857376	2.5674935247288e-07	cg00022218	3.37891527632898	0.000477812358852407	cg22369252	3.3701827043216	6.54998328403363e-05	cg18925884	-2.02853012975088	0.00020550391734946	cg03488289	1.08248568131029	0.000241370062946417	cg06500563	1.63021818321794	0.00107614156208066	cg08227444	3.40883396216916	4.83010612131957e-06
250	cg09839322	-2.29292693631631	0.000296552352974207	cg15232705	7.32117144383727	2.66482558044868e-07	cg11029736	2.85989518640553	0.000484067153250098	cg03631743	-2.19249721326011	6.55190812990222e-05	cg24350582	3.090556729877	0.000206363587762795	cg13619163	1.98458223959689	0.000241370062946417	cg22135160	1.6727127477181	0.00107614156208066	cg01109180	3.83992773758583	4.88086729803671e-06
251	cg24759337	8.61767895304844	0.000297925839156772	cg26303861	3.92887739309439	2.83276347264165e-07	cg10780794	-1.51749966002885	0.000484110320489584	cg13403689	2.31319308822035	6.56460867854767e-05	cg15378253	-2.97220084499642	0.000206363587762795	cg09852144	-2.02282067166468	0.000241370062946417	cg21123733	1.45898877441514	0.00107614156208066	cg16204509	-1.49495488226971	4.91183346640946e-06
252	cg21685168	-2.38094548879167	0.000297925839156772	cg02322621	9.25393856966732	2.95393653489361e-07	cg05514299	2.41788717597972	0.000484110320489584	cg07814260	1.76655725630274	6.59038832509903e-05	cg20055965	2.21112318230093	0.000206363587762795	cg08638697	-1.17673187101783	0.000242854283877476	cg19182048	1.63389117625979	0.00107614156208066	cg00775939	-2.02457952854571	4.97134001766684e-06
253	cg16932880	-2.52224108565288	0.000297925839156772	cg16834496	7.64752942974337	2.95393653489361e-07	cg06247406	1.06683383529987	0.000484110320489584	cg21297973	-1.45389321834567	6.61705032646803e-05	cg12529432	3.63716295434725	0.00020810765853788	cg11582617	1.02817423770106	0.000242854283877476	cg05605371	1.66472956714832	0.00108037829770838	cg12452946	1.66556316506243	5.00415310716165e-06
254	cg12737358	3.35376004991298	0.000305108321193574	cg08671944	5.87094739659126	2.9547252140532e-07	cg08763461	1.70085797167587	0.000487728239808137	cg00806959	-1.91798398243871	6.71534282911056e-05	cg26389958	1.97723988318088	0.00020810765853788	cg17623341	1.73325845632658	0.000245453452254209	cg15744134	-3.13492606310399	0.00108277885435126	cg23763197	2.14923164007805	5.00415310716165e-06
255	cg03333893	-1.79990202357631	0.000307643110210096	cg07795407	3.32394107837551	3.76817103226578e-07	cg18303847	-4.01622248863061	0.000488064501446326	cg14026971	2.21403713894501	6.71841642770559e-05	cg25856368	-2.41695944753716	0.00020810765853788	cg01992464	-1.96832368329777	0.000246698923756614	cg07650421	3.02624537887336	0.00108277885435126	cg22294845	1.93140904144319	5.00415310716165e-06
256	cg06105669	-3.06327431196082	0.000310988444912048	cg18346582	4.538661641033	3.76817103226578e-07	cg13938120	6.57921409708575	0.000491560130329544	cg24506149	2.05610143381073	6.72926575310645e-05	cg21043886	2.80595103298651	0.00020810765853788	cg24254658	2.300355215038	0.000246898392724141	cg07021913	0.938678909396128	0.00108277885435126	cg22896098	7.41769052153037	5.05839212258714e-06
257	cg07583503	1.62509518404004	0.000310994183110593	cg23118507	7.59060389259581	3.85560403730371e-07	cg27350254	3.53921829075618	0.000491560130329544	cg26218466	2.98053054104351	6.75017686998157e-05	cg21533131	3.51060579196252	0.000213115787361313	cg02878486	-1.13368364681937	0.000246898392724141	cg03995951	-1.9801682442562	0.00108277885435126	cg04464671	3.89186851943538	5.17533009435803e-06
258	cg02181309	-1.83197115463224	0.000311843035803195	cg03415909	2.79144176093712	3.95088862420767e-07	cg14754637	2.64896591595717	0.000493985040238998	cg23420656	1.28530090652988	6.75372494085504e-05	cg05085809	-1.74031463396855	0.000213115787361313	cg15824045	1.4349669522483	0.000249273260428188	cg12028883	2.42839797951774	0.00108277885435126	cg08342691	2.10775394557702	5.1841383289209e-06
259	cg01705853	3.31453031250624	0.000311843035803195	cg07582825	7.75817903246489	4.04863594126156e-07	cg14294793	3.09098492190701	0.000498905794889859	cg15844581	2.21633345531095	6.75372494085504e-05	cg02130826	-1.33053159052784	0.000213115787361313	cg11346907	1.82603766967466	0.0002505469742948	cg00620062	1.78119614367253	0.00108277885435126	cg19300725	1.49094132024983	5.1841383289209e-06
260	cg01182743	7.43120432285411	0.000311843035803195	cg19001809	8.23092411594748	4.06706421454091e-07	cg02240315	1.3933366934654	0.000498905794889859	cg20312865	-5.98019998986303	6.75372494085504e-05	cg13679778	1.584236610172	0.000213115787361313	cg03980223	-1.42509636961769	0.000255617023494824	cg18174928	1.57163556972402	0.0010842325675792	cg08548478	2.64675107551313	5.21214350602373e-06
261	cg23412309	6.35617285885061	0.000311843035803195	cg18805621	8.1183999298035	4.08862281662832e-07	cg26147372	2.92330510563819	0.000500244347264026	cg12658897	-1.4600487449449	6.79133352874933e-05	cg22251932	-2.50365967728365	0.000213115787361313	cg22626587	-2.50137130183994	0.000256170821188564	cg04581129	1.64044908816142	0.0010842325675792	cg06268694	2.05578440585971	5.21214350602373e-06
262	cg11980765	-1.99016060985577	0.000311843035803195	cg13748577	2.46520866958931	4.11841241640699e-07	cg09574183	-5.12779920536052	0.000506987086537912	cg08187814	3.18703805286802	6.79133352874933e-05	cg12697820	-1.47233180850462	0.000213115787361313	cg15976047	-2.02334180716981	0.000256170821188564	cg15926099	2.05321942956871	0.0010842325675792	cg22089374	-1.45926304694579	5.21879999461091e-06
263	cg16361840	1.86056003048958	0.000311843035803195	cg16569014	4.73246816317783	4.14865784703318e-07	cg16615348	2.91383159818223	0.000506987086537912	cg10471113	-1.88806893962001	6.79133352874933e-05	cg12758231	-1.60363528163809	0.000213115787361313	cg02993722	3.28272818129852	0.000258724939146372	cg13259809	2.08571479936991	0.0010842325675792	cg05994294	-1.89121239376738	5.24084740745435e-06
264	cg01453529	-6.94403878079469	0.000312332812680032	cg06744386	3.43082308334294	4.21545010192805e-07	cg24423282	3.49381512879267	0.000506987086537912	cg08573566	5.2235732338847	6.79133352874933e-05	cg26121789	4.37989895157008	0.000213115787361313	cg03586379	1.55306280018778	0.000258724939146372	cg09229947	0.838447169856817	0.0010842325675792	cg24156983	5.88529991644304	5.24084740745435e-06
265	cg21499429	-4.05229862958503	0.000312332812680032	cg10090158	-6.91496546077026	4.21545010192805e-07	cg09693800	-2.9170787667086	0.000517339902513788	cg25225968	1.9313583527304	6.79133352874933e-05	cg08274380	-2.76515397434815	0.000213115787361313	cg19880947	-1.45202710524206	0.000258724939146372	cg00669198	4.10570561754712	0.0010842325675792	cg09328497	2.41740122752504	5.24084740745435e-06
266	cg09786634	-2.27541454430936	0.000318286329798156	cg16625170	-7.6238978578667	4.28056077450821e-07	cg00453679	2.45717844480951	0.000520125966754392	cg24857957	1.87018196686004	6.79133352874933e-05	cg21491028	-3.21754152309442	0.000213115787361313	cg14570506	3.19870024977595	0.000258724939146372	cg13100962	2.93130771756362	0.0010842325675792	cg20469575	-2.32854778478588	5.24084740745435e-06
267	cg09496178	-2.0384960806949	0.000323015247146205	cg14476095	7.30247753477004	4.60490623477173e-07	cg22731081	3.88000149258614	0.000520125966754392	cg09644451	1.94625429479198	6.79133352874933e-05	cg15483964	-2.28890111223125	0.000213115787361313	cg13446153	1.47067714108879	0.000258724939146372	cg23581489	-1.09174241020936	0.0010842325675792	cg06351029	-1.60724136517335	5.29405534506146e-06
268	cg17993204	1.27570654746085	0.000323015247146205	cg21403447	-5.7813064705721	4.60490623477173e-07	cg16839093	3.14658009075253	0.000520125966754392	cg17839399	-2.93335916100213	6.80612251410943e-05	cg06099975	-4.33062040065778	0.000213115787361313	cg10429747	1.28269559475702	0.000259146145181248	cg00177013	1.00832516804221	0.0010842325675792	cg03443213	-5.36710210449653	5.31263432099806e-06
269	cg00643449	1.92140282078843	0.00032474447979342	cg18031010	5.38634864321139	4.77646155637379e-07	cg06859033	-2.28415677886321	0.000520125966754392	cg09619475	2.4794655861312	6.93203985932239e-05	cg18893098	4.56346328045434	0.000213115787361313	cg08857745	-1.41335819208724	0.000260589681070683	cg04863508	2.44955240948917	0.00108474706793389	cg02399030	1.4518452796277	5.31263432099806e-06
270	cg04317543	3.19656903004837	0.000329461843268687	cg07510080	9.40292691555369	4.80346298691768e-07	cg17937420	6.7839679318991	0.000522381139328317	cg26065919	2.909661016535	6.93203985932239e-05	cg11141696	-1.79049348645546	0.000213115787361313	cg20168964	2.04086945684597	0.000260589681070683	cg26370920	3.46468540775741	0.00108474706793389	cg05256518	-1.8812904363462	5.31311587139272e-06
271	cg15323252	6.95396133798847	0.000330668779424347	cg25132948	-5.0502765914431	5.00463381329723e-07	cg17191060	2.97886838319468	0.000528460422164832	cg04525943	1.99572073528208	6.94261444637174e-05	cg13153740	4.74251063339984	0.000213115787361313	cg09999563	2.19607119651793	0.000260589681070683	cg07218192	1.49634337090111	0.00108474706793389	cg15507449	-1.86571566926777	5.31311587139272e-06
272	cg03957845	8.00687263746094	0.000330971331089072	cg08463929	9.6446974583976	5.07361396106743e-07	cg18821418	1.86109653354624	0.000529883390035317	cg26475097	2.60738570344966	6.94261444637174e-05	cg05639912	-1.4397439877134	0.000213115787361313	cg09672796	3.19703561926631	0.000261884456908001	cg14170426	1.61965296893339	0.00109414766111768	cg15297752	-1.30739177661907	5.31311587139272e-06
273	cg14186799	1.83949312292738	0.000331631722594119	cg12638261	4.50262558275627	5.07399862167302e-07	cg21131553	3.64225688668061	0.000534506616947094	cg15584083	6.64252208308867	6.94261444637174e-05	cg13273610	-2.21359476938833	0.000216225912562445	cg10046726	-0.926162495281264	0.000261884456908001	cg20469575	-1.79189599984721	0.00109737206862111	cg23789019	5.049214451013	5.31311587139272e-06
274	cg19618634	2.36884994046597	0.000331631722594119	cg26681211	4.30184651613046	5.11087144796023e-07	cg22330471	2.851552884652	0.000534506616947094	cg11829626	-2.13600280004112	6.94261444637174e-05	cg07958385	-1.81574726090825	0.000217174668658119	cg21499981	0.995447653786474	0.000263605776093916	cg00680601	0.750982959589901	0.00109737206862111	cg17706456	1.64541974587342	5.31311587139272e-06
275	cg15495091	-2.13640061491804	0.000331631722594119	cg03958512	-6.80645973170701	5.12180943256399e-07	cg10046726	0.940578944715157	0.000534506616947094	cg05307908	2.00472488224982	6.94261444637174e-05	cg15988843	-2.66357573680483	0.000217438731342049	cg27394217	1.56340124273613	0.000265029600822396	cg06240849	1.50046094535844	0.00109737206862111	cg02030802	-1.2639082929764	5.39121820645513e-06
276	cg22701603	-3.7490954676674	0.000331631722594119	cg21164765	4.44372370034411	5.12180943256399e-07	cg04457536	4.49508950569451	0.000551361976356559	cg04045419	2.92222877560366	6.94261444637174e-05	cg00380172	-1.40511182096548	0.000217512532329616	cg11392667	1.37787446045947	0.000265029600822396	cg18059928	1.70338145359441	0.00109737206862111	cg00375498	-1.1911328888547	5.39121820645513e-06
277	cg05356089	-3.50959267597125	0.000331631722594119	cg03041027	2.82197884871651	5.12569154340706e-07	cg27025722	2.26578432468954	0.000564241462134438	cg16258503	4.11208771621433	6.94261444637174e-05	cg15494704	-2.5241959739095	0.000220286275333315	cg18934136	1.14077002981047	0.00027798128189062	cg10759796	-1.72532212064644	0.00109737206862111	cg08092258	-2.14040885602137	5.39121820645513e-06
278	cg19139618	3.50278455229215	0.000331631722594119	cg04038503	6.14687236358475	5.40897043055619e-07	cg10858128	-3.35343214234405	0.000564241462134438	cg15598850	-1.45438306365975	6.94261444637174e-05	cg08224563	-3.38568315489031	0.000223649729903531	cg22073562	1.44090369768559	0.000279793819480241	cg06819373	2.07684941688033	0.00109737206862111	cg00272070	-1.31786066464918	5.39121820645513e-06
279	cg25961674	-0.861448328425775	0.000335167365137184	cg20750244	4.17977057075487	5.56780110539529e-07	cg06879410	-2.17284530444468	0.000564241462134438	cg24765354	8.28670502585042	6.98178438807102e-05	cg16393955	2.60712407377967	0.000223918676743502	cg07233428	1.68276640377927	0.000279842923945484	cg07172476	2.2397896907382	0.00109737206862111	cg21311067	-2.63497629668312	5.39121820645513e-06
280	cg16476940	-2.2708098972936	0.000338246774146839	cg16176432	4.83436415601676	5.56780110539529e-07	cg04498924	-2.91177157734583	0.00056582662654094	cg05307864	3.98741954150784	6.98178438807102e-05	cg26748435	-1.70262409439596	0.000225887331900481	cg04206144	-1.45990875669653	0.000279842923945484	cg05874913	0.937742675707388	0.00110204047131638	cg06979645	1.69694552241825	5.44124295981028e-06
281	cg22953248	2.63938196610969	0.00033851650265616	cg24215504	4.20465503269447	5.80870529253081e-07	cg23450481	-1.36092256195878	0.000567158852326195	cg09861346	2.53142904948716	6.9988699021894e-05	cg26520012	-2.38140043812715	0.000228882504528265	cg00301018	-1.49673198409735	0.000283548368431781	cg04897370	1.67826360878085	0.00110204047131638	cg06988236	-4.26459728402976	5.44124295981028e-06
282	cg14081259	-6.95380643878358	0.000339989414092054	cg11640175	7.90545857821574	6.10552886154806e-07	cg24155358	1.65200178433859	0.00058416287837303	cg02018180	-2.73076728502815	7.01829546710019e-05	cg04308089	-4.20409200373324	0.000228966456229821	cg00084591	-1.19352920274749	0.000288984521757792	cg12074981	0.741994004374732	0.00111503108465004	cg03273509	2.33837233804582	5.68611164021482e-06
283	cg23627550	-1.3788477269851	0.000342243333897225	cg00682053	5.75221126477386	6.43115138011344e-07	cg00699947	-2.68521810931995	0.000587093509626189	cg21720051	2.43941237842304	7.01829546710019e-05	cg17278690	-2.40414807113372	0.000229308737123663	cg01011918	-0.9039334922727	0.000289102183282896	cg07270423	1.39234286441939	0.00112005986609139	cg12731400	2.81466128228347	5.72228834384904e-06
284	cg25287071	-3.10610732324715	0.000342243333897225	cg25799710	-6.48932618638967	6.49270078214222e-07	cg09620798	3.71606550297114	0.000598738357253452	cg00328972	4.9168028268885	7.01829546710019e-05	cg14744537	-2.32077522573276	0.000230370696764355	cg25961397	-6.32218500730428	0.000289102183282896	cg25336000	1.67897421738124	0.0011243288712824	cg00011717	-1.60286621337781	5.72228834384904e-06
285	cg07479492	-2.01635979994557	0.000342243333897225	cg20327444	5.16268234692578	6.49270078214222e-07	cg21409895	2.41910589011821	0.000599068112769121	cg23275463	5.9611340430956	7.04151992206383e-05	cg27178207	-0.989654322103021	0.000233619075251614	cg01754274	1.48272474458358	0.000289102183282896	cg11169286	1.29134882387377	0.0011243288712824	cg07922204	-1.62746222363801	5.72588354565727e-06
286	cg21019451	2.37905391482782	0.000346719410411444	cg04637598	3.66453030323654	6.65172351669956e-07	cg06635946	2.46218802383751	0.000599068112769121	cg12712747	-1.86686192267862	7.04151992206383e-05	cg05151055	2.12283187089397	0.000236193851355264	cg03657791	-2.0681005641407	0.000291411715944556	cg06447257	1.64923448878048	0.0011243288712824	cg19808408	5.47160159605539	5.73533080278815e-06
287	cg22360544	7.22064988673313	0.000346719410411444	cg08778768	-5.20732936330824	6.66598993591052e-07	cg19816258	1.62648003335022	0.000599068112769121	cg14304364	1.54492902216561	7.04151992206383e-05	cg20234947	-1.75086540445573	0.000236690815815227	cg18700071	-1.44491853749491	0.000291876605906734	cg12499716	1.51220481204907	0.0011243288712824	cg06895436	-1.64058162128208	5.73533080278815e-06
288	cg09143185	1.92705939120922	0.000353391898013825	cg06720001	3.92698016907486	6.66598993591052e-07	cg24658452	3.61131929127354	0.000599068112769121	cg10526227	3.70831913827639	7.04151992206383e-05	cg21466014	-2.15565501638327	0.000236690815815227	cg19871388	-1.45053486940439	0.000291876605906734	cg25358315	1.61145430348951	0.0011243288712824	cg12697603	7.4853427304139	5.73533080278815e-06
289	cg14441603	-1.38506335884486	0.00035351663574236	cg27417567	5.37275385862898	6.82610710044252e-07	cg18058742	4.41833882757424	0.000599068112769121	cg22829799	-1.48280991442537	7.04151992206383e-05	cg21221358	-5.5025444045436	0.000236690815815227	cg23172606	1.27880481423217	0.000291876605906734	cg08850465	-0.858473338193084	0.00112548979025848	cg15739389	1.76709302645565	5.90142380684715e-06
290	cg01683278	-1.45509613474214	0.000357223912803281	cg23645768	-6.26968534781102	6.82610710044252e-07	cg11512542	2.23828976030091	0.000599068112769121	cg01025282	2.43022277179081	7.04432753688043e-05	cg19458741	-2.9278830643096	0.000237726010883763	cg15206062	-1.27230575920663	0.000291876605906734	cg08955651	2.64395337360451	0.00113502770083896	cg09370119	-3.23049489411644	5.92087735669903e-06
291	cg01687864	1.19805366201545	0.000359943660718853	cg22568103	6.48140312533773	6.82943725488088e-07	cg07655338	1.34387786513702	0.000602557904677549	cg26065792	-1.27683892331826	7.04930059034909e-05	cg04781240	4.0107353782265	0.000239424677299667	cg13349776	1.78381117931476	0.000291876605906734	cg25994603	1.07554993837231	0.00113502770083896	cg00022308	1.26406778331798	5.92087735669903e-06
292	cg06739664	7.46057199001181	0.00036019575679735	cg16691834	-4.15773428411045	6.97617298716219e-07	cg08723541	-1.36191473083805	0.000603757103850664	cg12864601	5.68342801079018	7.09002288404067e-05	cg08091398	2.28833595134092	0.000239990445698815	cg13709858	0.919338977701364	0.000291876605906734	cg02823743	2.21692204506643	0.00113502770083896	cg16146718	-1.74539187080532	5.92087735669903e-06
293	cg22921228	-1.59013195787663	0.000360235338201239	cg03393602	4.11478072234269	7.00426847415956e-07	cg08698668	-4.6883864408941	0.000604451078757472	cg11978765	1.89208238231342	7.09002288404067e-05	cg17015173	-2.64077431016484	0.00024371792083321	cg06952577	-2.00508322525232	0.000291876605906734	cg15581911	1.97957494062185	0.00113502770083896	cg12387713	1.77821650716947	5.96957725116576e-06
294	cg10208583	2.95201808548148	0.000360235338201239	cg26623164	5.37461306986687	7.06200909298559e-07	cg12437474	-4.94794257315491	0.000606237898054358	cg03528881	2.46201757007414	7.13651305478933e-05	cg09316713	-2.47982130981978	0.000248360001296401	cg03175730	-1.31266178683619	0.000291876605906734	cg02764250	1.17479526411796	0.00113502770083896	cg14968732	2.06552513096612	5.96957725116576e-06
295	cg13737776	-2.94554020900761	0.000360591291534535	cg06062590	8.01997080536744	7.08455283095479e-07	cg01774419	1.73795719661636	0.000606237898054358	cg13512477	3.08040023636273	7.13651305478933e-05	cg07848310	-1.23548838348679	0.000251727204144876	cg20026651	1.19117959250856	0.000300187999924706	cg23047611	2.26005423767596	0.00113502770083896	cg22345522	2.28260894370391	6.08912836752504e-06
296	cg21324211	6.32206541984725	0.000361741817806854	cg21652344	7.27290145103499	7.10777493001608e-07	cg11540624	3.90093439307324	0.000606237898054358	cg27658080	1.64564699023383	7.13651305478933e-05	cg01432609	3.68850672954065	0.000255047946701064	cg05704845	-1.86871595230613	0.000307543225376145	cg14644787	1.17466119705589	0.00113502770083896	cg11365710	-1.94142602009143	6.11822209118783e-06
297	cg07648048	-1.27367481082024	0.000361741817806854	cg04108615	5.06505946414187	7.64718856664297e-07	cg07218600	2.56417701955501	0.000608223121106175	cg01849559	-3.3163306895224	7.13651305478933e-05	cg05419671	-2.71122913825664	0.000258001249960208	cg18676290	1.15412119872907	0.000307543225376145	cg01328621	-1.61273985610025	0.00113502770083896	cg13659778	7.34234746146107	6.14020058660031e-06
298	cg20724189	-1.25540551007525	0.000361741817806854	cg21210496	-8.9551078320753	7.64718856664297e-07	cg05878849	2.6387495884712	0.000608223121106175	cg03976842	1.83572772769845	7.13651305478933e-05	cg12914362	-1.54835234911522	0.000258529731806847	cg15773482	1.33997028004464	0.000307543225376145	cg18360579	1.82258138794399	0.001138399578342	cg10550302	-2.77890739903231	6.1983513319891e-06
299	cg23663332	-1.62242171060568	0.000365508523775345	cg18361081	9.16430644935036	7.64718856664297e-07	cg06936350	6.20122886826059	0.000608223121106175	cg04426620	2.32384232784601	7.13651305478933e-05	cg04742071	-2.02334182882629	0.000258529731806847	cg10416071	0.982200487435252	0.000307543225376145	cg25261181	-2.34525016181354	0.00114577458851015	cg25678491	1.71008205812994	6.21280131839905e-06
300	cg08077646	-2.30283234869493	0.000365508523775345	cg02384682	8.74483331863394	7.67701954493961e-07	cg07515565	-1.64654856426147	0.000608223121106175	cg21979010	3.25904197182572	7.13651305478933e-05	cg17532799	-2.53998797839652	0.000258529731806847	cg08478914	-1.99398474787328	0.000307543225376145	cg05212678	1.61303170682861	0.00114577458851015	cg01284406	-2.49443568461852	6.30766492892634e-06
301	cg04623799	-2.14109367757397	0.000365508523775345	cg02917772	2.32089561916573	7.75386109203104e-07	cg19045002	-2.19352890405669	0.000608223121106175	cg05856371	4.07500253298467	7.13651305478933e-05	cg06292958	-2.06455273964106	0.000258529731806847	cg11327317	2.86665725325753	0.000314985643336849	cg21526518	-2.67762317984215	0.00115936244748156	cg16405158	2.50839261269627	6.30766492892634e-06
302	cg20491397	2.96071486492622	0.000365508523775345	cg00846136	4.4484807510738	8.12777517689791e-07	cg03490564	2.93736261502549	0.000609072016093865	cg00179128	1.90607876145526	7.165631666769e-05	cg11814312	1.40790108703295	0.000261827679922554	cg19197669	-1.97764869767908	0.000318686650611308	cg11528307	0.928215820188529	0.00116009179661368	cg18180673	1.2373085460546	6.30766492892634e-06
303	cg27353073	3.496948546522	0.000370213364294613	cg22055687	-2.21583971949345	8.36722458602904e-07	cg21194499	3.77804831112106	0.00061639368734997	cg26073720	2.39848423955833	7.1715339567356e-05	cg09264374	2.56811652594443	0.000261827679922554	cg26358400	-3.34707947240784	0.000322914893169212	cg09704109	1.46706487053353	0.00116009179661368	cg12476754	-2.61908669784007	6.30766492892634e-06
304	cg02702402	-3.11429225498382	0.000370213364294613	cg01129566	7.5527777368775	8.49489552582251e-07	cg15534501	2.28090417354409	0.000618357578516439	cg02982019	5.42984358471494	7.1715339567356e-05	cg03802402	3.9811553742537	0.000265794283388059	cg13151361	-1.24345514169507	0.000322914893169212	cg23556533	2.1481524794042	0.00116009179661368	cg06854179	-4.03942409544914	6.3681847310319e-06
305	cg20010418	-2.0068541002982	0.000370213364294613	cg05271479	-5.01944590045218	8.64422446444495e-07	cg11325146	1.31626401738088	0.000621810064681523	cg03892356	-3.35975602406388	7.1715339567356e-05	cg00690093	-3.14601917830886	0.000266290169026889	cg26076054	-1.67233616260582	0.000322914893169212	cg08479916	1.71847971317615	0.00116009179661368	cg08062194	2.52783488313798	6.39863110558263e-06
306	cg08176609	1.38851585297555	0.000370213364294613	cg26491791	4.11507582461548	8.75420195249447e-07	cg17298489	1.60792394776489	0.000623303084534523	cg26562424	2.30553860101473	7.1715339567356e-05	cg26033870	5.50625774532839	0.000266325990546433	cg01610602	1.14544477692358	0.000323850432429492	cg00035249	1.77464127239467	0.00116009179661368	cg27008133	6.3185408290548	6.46633510947587e-06
307	cg02785260	-3.82640233016549	0.000370213364294613	cg11818790	3.15090788075555	9.00195919637093e-07	cg14370961	1.72219915457379	0.000628854938536633	cg05718884	3.92410244341775	7.1715339567356e-05	cg07528123	-2.73049926985211	0.000266442843702965	cg16052721	5.28869984397416	0.000325254459329241	cg27368039	1.75539919734683	0.00116009179661368	cg03048314	1.54609185181525	6.46878104423254e-06
308	cg00692933	2.58187827825185	0.000370213364294613	cg17259952	7.56321502499815	9.00195919637093e-07	cg02734000	2.10908996601858	0.000631049710345743	cg23878109	1.9997176544506	7.1715339567356e-05	cg03320508	-1.54121607215868	0.000266442843702965	cg01154234	1.05637559289869	0.000325254459329241	cg12606485	1.43659069821608	0.00116009179661368	cg06326417	-1.22705175854054	6.46878104423254e-06
309	cg26312616	-5.42552285011167	0.000370213364294613	cg04881183	7.16474549970372	9.16978593345982e-07	cg07084801	1.60407105111163	0.000632316416367471	cg25084027	3.39370481903631	7.1715339567356e-05	cg22595420	-1.65414173915046	0.000266442843702965	cg16791721	1.69914012154817	0.000325392951997478	cg14968732	1.59026456592876	0.00116194664838653	cg08636272	-1.49414734380981	6.46878104423254e-06
310	cg19527269	2.33615528381466	0.000370213364294613	cg16786315	4.70591873742371	9.27601906030493e-07	cg24881910	5.5990787836577	0.000634517555402686	cg24457886	2.60034018007516	7.1743847575246e-05	cg16451879	-1.57659339543212	0.000266442843702965	cg21867087	1.92627774783319	0.000325392951997478	cg02337583	-3.20493063152388	0.00116920752092119	cg13782401	-2.65126533460837	6.46878104423254e-06
311	cg07844369	-3.00919565831158	0.000370213364294613	cg17288170	3.42915202781857	9.46422240254211e-07	cg21297973	-1.22357606835414	0.000636948774500076	cg09867700	3.39202528878457	7.19762542499519e-05	cg01086940	-2.54358247666786	0.000266442843702965	cg06623268	1.75832303496634	0.000325392951997478	cg12885732	-2.03045025597261	0.00116920752092119	cg18655438	-1.47509059475982	6.47594756463925e-06
312	cg25615944	2.07901073638556	0.000370213364294613	cg05990720	3.99474782865209	9.4986373529587e-07	cg08028629	3.00131617072038	0.000637119019628895	cg01080924	1.91888042664137	7.19762542499519e-05	cg04009254	-1.79490928138875	0.000267455592000884	cg16497524	-1.08965277082283	0.000327357799790655	cg19465451	1.22975551728261	0.00116920752092119	cg10108529	2.05253001745157	6.4841119976887e-06
313	cg24068310	1.56778540337799	0.000370213364294613	cg15571960	8.24583477789993	9.56377164055124e-07	cg05181098	3.62509437493285	0.000637119019628895	cg02125600	2.21509474180355	7.19762542499519e-05	cg05222932	3.31148894035455	0.000267455592000884	cg07662864	-1.06293896392452	0.000328466562157911	cg15330013	1.94908489694426	0.00116920752092119	cg22601108	4.70347592370361	6.4841119976887e-06
314	cg16072427	-2.46825868908949	0.000370213364294613	cg14540792	4.00941470053031	9.74514041226183e-07	cg00323069	2.13285857623535	0.000637119019628895	cg20491397	3.20556349822892	7.19762542499519e-05	cg03935044	-1.66477860117559	0.000267455592000884	cg13574488	-1.38584242171504	0.000329782806131373	cg21847584	1.78080668454945	0.00116920752092119	cg09281601	2.08831244788778	6.58320742350883e-06
315	cg26340916	2.68437722116169	0.000370213364294613	cg17331461	-3.27635534786426	1.03873779154868e-06	cg20055965	1.88237643143831	0.000637425893673161	cg02003611	1.75553363030254	7.19762542499519e-05	cg05941212	-1.27338802882548	0.000267455592000884	cg18498537	1.4102957440154	0.000329782806131373	cg07330075	-1.76807664172433	0.00116920752092119	cg07069743	1.29681005518093	6.58320742350883e-06
316	cg15545222	-4.0616579648093	0.000370213364294613	cg08162205	-5.96428627475003	1.03873779154868e-06	cg16908123	2.34563038314789	0.000640791329452922	cg20490811	2.36914760868205	7.22451444816319e-05	cg06197537	4.31452393868368	0.000267710526309768	cg10471743	-1.404461944531	0.000332617912402118	cg18362936	1.17397157267935	0.00116920752092119	cg22156811	-1.39413466135219	6.58320742350883e-06
317	cg26619384	-3.2685718447559	0.000373775306149225	cg19382285	2.69432312321147	1.03873779154868e-06	cg02852211	1.59765804203665	0.000641411491122896	cg06668034	7.34265319522698	7.23634171040296e-05	cg15073665	-3.19908109008319	0.000271052153911207	cg25424237	3.72250901215623	0.000332617912402118	cg16562724	0.979026610138209	0.00118425773907767	cg03874471	-2.07317174061748	6.649516903976e-06
318	cg13710842	1.31108664505455	0.000377744390011401	cg12393605	3.72300573541526	1.06900722776112e-06	cg09384811	3.92411921901563	0.000641411491122896	cg22251932	2.50539497013232	7.23634171040296e-05	cg09414977	2.58893689764808	0.000271588604536067	cg19656942	-1.10549316620579	0.000332617912402118	cg23676961	2.47324272692984	0.00120244107599562	cg06149604	2.77104380569044	6.649516903976e-06
319	cg27071152	-1.69078712793077	0.000377744390011401	cg11871910	6.99639514254448	1.085511465601e-06	cg27041724	1.89619919301187	0.000641757177120597	cg10671907	2.98485684606685	7.25180280162583e-05	cg19832322	-1.2462377225839	0.000273667971813174	cg12780124	-1.41530001977164	0.000332617912402118	cg26209151	2.09485792343971	0.00120472733329532	cg14447047	2.19381397019886	6.649516903976e-06
320	cg20988331	6.34493494824667	0.000383064880069207	cg06730679	-4.99108957900691	1.10187299847868e-06	cg01952893	5.32338981278384	0.000642808267622024	cg20010264	2.56651520572988	7.25180280162583e-05	cg22139824	-4.23820669954673	0.000273667971813174	cg04080801	3.75902696413963	0.000332617912402118	cg26013682	2.19835241679951	0.0012107066680506	cg03746472	-1.82900633846736	6.71697501416244e-06
321	cg00282249	8.65186133114727	0.000385158280256126	cg18437710	4.96117862820443	1.12059685893655e-06	cg19163348	1.61658262320899	0.000652488061163551	cg02519625	-1.36866309208881	7.25180280162583e-05	cg22511408	-5.44251259135426	0.000279411490527265	cg21239660	-2.42241364341076	0.000335941558454488	cg06288900	2.32750546158817	0.0012107066680506	cg00129453	8.08471928442469	6.71697501416244e-06
322	cg02089063	2.605528520856	0.000385158280256126	cg26065792	-1.79162653051387	1.12059685893655e-06	cg06005133	2.32903590070213	0.000653249693954411	cg18282011	3.27718010324001	7.35320063986649e-05	cg02920235	-1.69164875655176	0.000282545622972659	cg05573809	3.33731871379934	0.000342668173186261	cg24327397	2.76363025030847	0.0012107066680506	cg21567858	2.56266790457946	6.7623507818227e-06
323	cg19037327	8.01125410585721	0.000385158280256126	cg04257171	15.9085380622829	1.12059685893655e-06	cg15853620	2.93939808972279	0.000653249693954411	cg06296640	2.50702225611479	7.37486027853559e-05	cg23654327	-1.66130642570009	0.00028441837652749	cg10521706	-1.85042543577751	0.000342699346446698	cg19175383	1.23532490764999	0.0012107066680506	cg14014699	1.69572746398508	6.7623507818227e-06
324	cg10017818	-3.57093325562654	0.000385158280256126	cg05073010	-7.55772749391764	1.14896980785841e-06	cg17131073	-1.8886272800754	0.000653249693954411	cg20706316	-1.33368186841305	7.45090381984446e-05	cg05484691	-1.19327053043251	0.00028441837652749	cg09502511	3.56819828405974	0.000344502531653029	cg05256612	2.93827221703394	0.0012107066680506	cg24114192	3.68896376837063	6.7623507818227e-06
325	cg05138023	2.29410605318764	0.000385158280256126	cg14089728	4.7049910797042	1.15733987758172e-06	cg08010865	5.25993271337021	0.000653249693954411	cg09400194	2.5566498632403	7.45704002806704e-05	cg11295009	-1.50784394912918	0.00028441837652749	cg02030802	-1.0266032428088	0.000350376963145873	cg08324846	1.35209306976986	0.0012107066680506	cg11839036	-1.52098316894444	6.7623507818227e-06
326	cg20064370	-1.36081770002403	0.000385158280256126	cg24478125	-5.56856492004148	1.20851116059796e-06	cg09872934	2.12118523549871	0.000653249693954411	cg10446143	1.46125112060118	7.45704002806704e-05	cg24502022	-2.03287174547598	0.00028441837652749	cg23006541	-1.2552548729127	0.000350376963145873	cg18195628	2.35297988049259	0.0012107066680506	cg21369890	-3.61219013979096	6.7623507818227e-06
327	cg14431986	-1.53973820591512	0.000388357815125823	cg04847533	4.72882477938649	1.22200181647575e-06	cg25638984	2.9789579055051	0.000665161445490067	cg01687864	1.28872315597025	7.45704002806704e-05	cg18026108	3.41449137340245	0.00028595579390898	cg15203618	-0.981651697012176	0.000351569890729418	cg22726698	1.07759935808372	0.0012107066680506	cg18704543	2.05241410736084	6.7862359930278e-06
328	cg06893112	7.09256064932494	0.000388506271261271	cg26493397	7.63889291203907	1.23886297532297e-06	cg25199666	-0.878859731101873	0.000674962189976919	cg03577591	3.54230933824182	7.45704002806704e-05	cg07434407	-1.28157786088939	0.000289245617800305	cg00179217	-1.75426400934351	0.000351569890729418	cg03541635	1.30831721796332	0.00122126593556511	cg06454894	-2.5397878292633	6.81607626310303e-06
329	cg09370599	2.76785415410173	0.000390122322759932	cg12874088	5.48467878048254	1.26996813887567e-06	cg05728600	-2.85638966691151	0.000679573570258807	cg04307216	2.62797609511825	7.45704002806704e-05	cg02038323	-1.40269808234159	0.000289857646154913	cg16529318	-1.9401222071141	0.000352758358134833	cg01191815	-1.6339666701048	0.00122136928791044	cg23832061	2.24227092403842	6.86254731575437e-06
330	cg15786574	2.42831877012717	0.000392871694034638	cg15020079	6.93396765958702	1.27413213773893e-06	cg04993628	1.13273863940389	0.000679573570258807	cg09858394	3.90606882488638	7.45704002806704e-05	cg04948438	-2.16102347083961	0.000292732040214827	cg09415601	-1.0289487025331	0.000352758358134833	cg17017569	1.89036517392413	0.00122177331198238	cg12221212	1.63603955280975	6.8696008023774e-06
331	cg08288911	-2.01750124211737	0.000392871694034638	cg10738446	-3.91097193656414	1.28597775640803e-06	cg12233463	4.37710733907538	0.000679573570258807	cg23361127	2.20093114226772	7.45704002806704e-05	cg08247527	-3.33927134206591	0.000292768407221128	cg13985979	-1.2244398387233	0.000352758358134833	cg13832622	1.40040580437616	0.00122497509052752	cg21384293	-1.45291222640161	6.94367945611904e-06
332	cg11818790	2.02283794292758	0.000392871694034638	cg19998819	-1.83526840398182	1.31449832886149e-06	cg14360044	3.55287045842581	0.000679573570258807	cg03939496	2.40101727047409	7.45771626443206e-05	cg15615829	3.50954669943573	0.00029648154238918	cg04174125	1.44558697130999	0.000356834523421463	cg03392145	1.11268884289911	0.00122497509052752	cg14083123	-1.56057926875468	7.08879373377929e-06
333	cg04159381	3.09522697691377	0.000392871694034638	cg09753762	-3.18875419397951	1.42603963464338e-06	cg27372759	-3.23557851400906	0.000679573570258807	cg08011328	2.23629618158696	7.55562655912617e-05	cg12624087	-2.15767059632459	0.000300545148225317	cg17732690	-1.19134951811577	0.000359486731278385	cg25338320	1.8514419842488	0.0012270896984048	cg08498848	2.81136825533541	7.08879373377929e-06
334	cg02270786	-2.23093836290714	0.00039409704340931	cg01745692	3.12326117189056	1.42603963464338e-06	cg10220788	2.56240878431366	0.000680662553564204	cg08746828	3.17512106223453	7.55562655912617e-05	cg06862474	-1.67609201238681	0.000300545148225317	cg23250374	2.78812045365637	0.000359486731278385	cg02240671	-1.08141284213252	0.0012270896984048	cg17902295	3.03729786684908	7.08879373377929e-06
335	cg22880518	6.28809829345804	0.00039409704340931	cg19838041	-4.45957962155708	1.44174627205716e-06	cg25099688	4.5323443222343	0.000680662553564204	cg12161192	1.69952563818428	7.55678873314568e-05	cg12152206	-1.68461600388485	0.000302805759730629	cg09250607	-1.90902933059207	0.000366996797243886	cg02826687	-1.95792694243427	0.0012270896984048	cg08115732	-1.90923280689466	7.08879373377929e-06
336	cg16650292	7.16221743661522	0.000395389118108319	cg18331396	5.73226847608064	1.47232818076679e-06	cg25615944	1.9122005271668	0.000680662553564204	cg16430616	3.23179417690834	7.55678873314568e-05	cg04147929	3.65086333802144	0.000302805759730629	cg06500392	-4.21239617157642	0.000367310908992145	cg05761539	2.41444614772826	0.0012270896984048	cg17539487	-3.01952460075714	7.11649006986624e-06
337	cg11829626	-1.9377200614636	0.000395389118108319	cg12291519	6.44579648818527	1.49581652230475e-06	cg16934595	2.33458590131081	0.000680662553564204	cg12214034	4.05037778338478	7.68258894948389e-05	cg08260054	-1.95384387600584	0.000302805759730629	cg13709778	3.29353231423712	0.000367946434092642	cg25381563	-1.47984867278822	0.0012270896984048	cg24993255	-2.07761829549395	7.11649006986624e-06
338	cg12894031	-2.84258741096116	0.000395389118108319	cg10217503	7.10169432773882	1.50183990055157e-06	cg20376249	2.10369641421394	0.000680662553564204	cg21857209	1.44539245767531	7.68258894948389e-05	cg04689697	3.58970749193998	0.000302805759730629	cg10504545	1.35173113665425	0.00036850390170857	cg26416341	2.15945209260986	0.0012270896984048	cg14857371	1.17577786106061	7.2555568490515e-06
339	cg26615813	1.54123941254645	0.000395389118108319	cg16977668	7.76162871246239	1.50394955656714e-06	cg18807159	3.86498947965921	0.000684298681925466	cg22010582	2.30706983553666	7.89082231187607e-05	cg04466273	-2.46138171738793	0.000302805759730629	cg23858731	3.23594664489331	0.00036850390170857	cg13794334	1.4300709131013	0.0012270896984048	cg02732671	1.94151514302662	7.2555568490515e-06
340	cg24848973	-0.969692363601995	0.000400222428846752	cg24334048	4.45786157157394	1.51485085579814e-06	cg04008201	-2.10042368644825	0.000689250474191207	cg13853484	-1.97575623163298	7.89082231187607e-05	cg24912842	-2.92242819929369	0.000307403667075807	cg13852536	-1.44944102460132	0.00036850390170857	cg06445916	-1.6595744633299	0.0012270896984048	cg23516261	-3.67246454703734	7.29583828817525e-06
341	cg12306853	-1.67533122756394	0.000400222428846752	cg14752720	-6.11957184281568	1.54210531802089e-06	cg04370226	4.66378619133292	0.000692821916765812	cg24686931	6.53293951066864	7.89082231187607e-05	cg10666926	0.923151437617877	0.000307403667075807	cg03889742	-1.3403465146736	0.00036995738467528	cg12318316	2.87281383207964	0.0012270896984048	cg01683044	3.60989896155177	7.30373303969218e-06
342	cg15379412	3.06230090892222	0.000401291393584298	cg09672570	-5.27349725466769	1.54655188183472e-06	cg03099381	-2.35939244258868	0.000707901003973138	cg04940824	2.51281950859175	7.89775678963342e-05	cg23190512	1.42700924505759	0.000310295827325941	cg18758339	-1.73541679819428	0.000370309602643251	cg11149346	-2.06255627527257	0.0012270896984048	cg15001567	-2.60333162413597	7.30373303969218e-06
343	cg10345375	-2.37750361185511	0.000407685768619478	cg22075791	3.71320656353752	1.59651641628098e-06	cg20257535	0.902596706599334	0.000711705669059707	cg08553401	1.60244460907102	7.90054629278819e-05	cg20912066	-2.90124556790086	0.000310397577565499	cg14109662	0.887619247211226	0.000370309602643251	cg20000996	-1.20145295486215	0.00122814101107044	cg05488568	-3.71016380938481	7.31115441516457e-06
344	cg19934111	-2.43910188597281	0.000407685768619478	cg06039624	4.55340593183595	1.6019687968367e-06	cg02636461	-1.53333530557354	0.000711705669059707	cg10195698	3.52546059838075	7.9704475002797e-05	cg12858895	-1.96597010752043	0.000310397577565499	cg14634843	-1.70108069162158	0.000370309602643251	cg14200609	3.50403603966107	0.00123688067932193	cg13479146	-1.80543918430779	7.31115441516457e-06
345	cg14466333	8.18738547231567	0.000407685768619478	cg03870044	5.33050665297215	1.61973876631931e-06	cg15640061	1.63699561284877	0.000717262015369553	cg23581698	3.02662889509935	7.9834438270625e-05	cg02986546	1.8927088087952	0.000310596151556658	cg03852570	1.14969663052421	0.000370309602643251	cg05514349	2.49204450636656	0.00123688067932193	cg15883650	-2.52435738123965	7.31115441516457e-06
346	cg24471120	-2.81791908939853	0.000410025751331075	cg19337852	4.10287372051246	1.6300884610209e-06	cg12558392	2.10211534533601	0.00072344794247003	cg23936745	2.50023354739787	8.00616553435512e-05	cg07487925	-1.22081816881399	0.000311112027159568	cg00413721	-1.79297380438847	0.000370309602643251	cg14424559	-2.2633887451232	0.00123688067932193	cg11703011	1.79350624992362	7.31115441516457e-06
347	cg05282177	-2.1775414040992	0.00041014315353946	cg00139283	-4.52983851925246	1.64457934842568e-06	cg11224603	1.74745134934141	0.00072344794247003	cg05396897	3.0297982301983	8.00616553435512e-05	cg09365240	-1.36948990649638	0.000311112027159568	cg26495179	1.14199565926674	0.00037417341999699	cg26852602	1.63478376496661	0.00123688067932193	cg03903988	-1.37503217153868	7.31115441516457e-06
348	cg11375079	1.2641400858947	0.000412255998322302	cg18798853	3.81354868978804	1.79410101050239e-06	cg05632420	-2.87898951475696	0.00072344794247003	cg10925915	4.81646727467314	8.02382752527915e-05	cg26309978	-2.8460671244113	0.000311252381823395	cg08713832	5.22858902403956	0.000375552701000378	cg16794633	1.7377166582477	0.00123688067932193	cg11351687	1.18341404948846	7.31115441516457e-06
349	cg20714872	-4.22828266632417	0.00041602719353523	cg05709321	4.18764186550891	1.97178712864778e-06	cg13139703	3.10351555938107	0.00072344794247003	cg24542852	2.30966759277911	8.02382752527915e-05	cg16622494	-2.47836873770912	0.000311252381823395	cg03541369	1.10020253682648	0.000375552701000378	cg20490773	-1.39413977600747	0.00123794698058239	cg08496503	1.88159357581658	7.31115441516457e-06
350	cg03963023	-1.54914280638746	0.000418763533327393	cg26930643	4.51865840062426	1.98598183227762e-06	cg24527560	1.32110536991135	0.00072344794247003	cg09839322	-2.40525509237295	8.13941695932806e-05	cg00595828	-1.54642273276962	0.00031158305650184	cg03264464	0.925408909929139	0.000375552701000378	cg17873451	1.48796401878971	0.00125365833854879	cg20293906	1.27255553902614	7.31115441516457e-06
351	cg27134364	1.5161051509522	0.000419430132588651	cg22139824	5.94781661256232	1.9897008193383e-06	cg10061107	1.79004290522698	0.00072344794247003	cg26044038	2.036702142254	8.18607399244594e-05	cg18050899	-2.23500189208566	0.000312046222138178	cg27313926	1.32785390189081	0.000375552701000378	cg08553274	2.46499165949888	0.00125515713458757	cg24501728	4.34528060454833	7.31115441516457e-06
352	cg05919833	4.76084462405474	0.000419435178549843	cg09378707	-1.93958487313756	1.9897008193383e-06	cg15866039	-2.4885464724179	0.00072344794247003	cg23016695	2.25483674613259	8.22958920830731e-05	cg21602768	-2.86757993242197	0.000312221391866393	cg21809711	4.03401679578934	0.000375552701000378	cg18250501	1.31523205094849	0.00125515713458757	cg13766059	-2.46979165050798	7.31115441516457e-06
353	cg24046927	7.18040820553691	0.000425616861443889	cg00376294	7.52207845727482	1.9897008193383e-06	cg09915978	-2.39782114306128	0.000726093192557491	cg25027885	2.53463541160821	8.22958920830731e-05	cg16605745	-2.27779321058705	0.000312221391866393	cg20255451	4.07665452942769	0.000375634843011875	cg04011897	-0.906856357093734	0.00125700410073203	cg26057559	2.18441382647346	7.31115441516457e-06
354	cg03545719	3.85101896834956	0.000425970366608671	cg15729667	-5.98309958591218	1.9897008193383e-06	cg06593161	2.4984402035102	0.000730313822602695	cg13083637	1.51237376891838	8.23628960436166e-05	cg19578936	-2.15091425699348	0.000315846863297734	cg00388471	-1.23489596997439	0.000375634843011875	cg22367962	1.38276621534542	0.00126242096387369	cg06784830	2.55707871972843	7.31115441516457e-06
355	cg26243894	2.52706749768803	0.000432377093494324	cg26606628	5.86913158710128	2.0232904368042e-06	cg14245910	1.67616049887365	0.000730313822602695	cg05890693	3.44654832124161	8.24576515179728e-05	cg04667835	3.42684242357589	0.000316089469984559	cg17878037	1.24219834407903	0.00037636558577327	cg15864104	-1.21589967731868	0.00127154481137003	cg13836318	-1.71819500572903	7.31115441516457e-06
356	cg12771611	-2.91479538579233	0.000434302933924124	cg07162124	5.23388746492763	2.0354396920476e-06	cg01384158	3.20609785347966	0.000730539886430912	cg12676081	2.94192194266922	8.24576515179728e-05	cg26930243	-1.18389822461332	0.000317033063089982	cg25973534	-0.54900297027102	0.000381737976167504	cg18700967	1.67659501643749	0.00127681463964277	cg18401934	-1.89226530471513	7.42591749420045e-06
357	cg25692835	-2.37343823947861	0.000434302933924124	cg23867523	4.68699375236843	2.04067042218263e-06	cg14537639	7.40153769904941	0.000730539886430912	cg22944632	2.44199066137932	8.27063394872511e-05	cg18053085	-1.43273734701592	0.000319443811874799	cg27104275	-1.41508441519166	0.000381737976167504	cg04316254	1.09353807767268	0.00128650763778005	cg19553056	1.4484397040131	7.48174856200326e-06
358	cg01014976	-1.18516401133302	0.000434302933924124	cg19320193	6.86769897715158	2.09968750277827e-06	cg23762037	1.67705207962085	0.000730539886430912	cg10573915	6.27547847977355	8.29107267241427e-05	cg09243037	3.62245948530219	0.000323926347987998	cg05283685	1.45737622278977	0.000381737976167504	cg05845650	-3.09716908712851	0.00131174646586211	cg19530576	1.96711051915948	7.49860571185093e-06
359	cg25487804	-1.29854137711327	0.000434302933924124	cg04045419	3.95089977895791	2.20689962454554e-06	cg01556611	2.22171702677181	0.000739809420739463	cg07309082	2.41483831514099	8.36062616081432e-05	cg07068942	-2.73011442216469	0.000323926347987998	cg10001988	-1.42437557070756	0.000382486732215064	cg00622580	1.07413375235672	0.00131174646586211	cg21155203	-1.7908090472015	7.53627358435248e-06
360	cg17204562	-1.79648186048982	0.000435961544214707	cg14759064	4.803422772842	2.28561277315752e-06	cg00057700	1.57093872645753	0.000743804136215736	cg12194340	1.8986941370194	8.36062616081432e-05	cg11969755	3.24012974025514	0.000326006415924697	cg16354253	1.52553590778163	0.000382486732215064	cg02474761	-1.08318061127379	0.00131174646586211	cg10592090	1.96394306864528	7.53627358435248e-06
361	cg12125484	-1.6061690189994	0.000440761435484687	cg06238060	6.64473663983481	2.31494023627478e-06	cg25909811	1.88499499052199	0.000746203817374549	cg04112431	1.44944613132112	8.36062616081432e-05	cg00426127	4.42023020924837	0.000329468493762766	cg23977042	0.908285024162701	0.000382486732215064	cg27261641	2.21082783338817	0.00131174646586211	cg02444664	-2.46117660379531	7.53627358435248e-06
362	cg19648552	-1.02411248637786	0.000442318658627193	cg12701112	4.8900062312588	2.32013794255664e-06	cg08037541	1.8885100017216	0.000746203817374549	cg19353897	3.02888626992032	8.39655780351997e-05	cg06043314	-4.07940126461032	0.000329468493762766	cg19259125	-2.07390435320232	0.000385614985328397	cg22005336	2.84784148616372	0.00131174646586211	cg15169007	2.09615964137679	7.53627358435248e-06
363	cg12643109	-2.59168306927314	0.000442318658627193	cg21955549	-4.63144522378368	2.33788219458061e-06	cg09858394	3.29374526162431	0.000746203817374549	cg12944017	-1.81534414081544	8.3999458080045e-05	cg22880620	-1.11706895345599	0.00032951425636725	cg08251386	-2.1391765272624	0.000385614985328397	cg13083637	1.18241421372646	0.00131174646586211	cg13151361	-1.47780135739266	7.53912406788391e-06
364	cg19419389	-1.60755997536804	0.000453433667094729	cg22779920	5.83062238139099	2.3751462684438e-06	cg23795429	3.24589949171449	0.000746203817374549	cg26139475	3.20182871965237	8.45652492202302e-05	cg25764105	-1.27753884026666	0.000330533009810491	cg03757871	1.5333871919298	0.000385614985328397	cg06952529	1.41893544284654	0.00131174646586211	cg22823821	-1.90827411642062	7.55442368205298e-06
365	cg10734950	-2.67264226893773	0.000454524592437066	cg20453212	4.63962633106812	2.40596861929638e-06	cg18022769	3.34283723322205	0.000755005083728375	cg07195622	2.44274108944683	8.54080681013334e-05	cg04575263	-2.48320852039364	0.000330533009810491	cg18467133	1.21806109501807	0.000386842555962431	cg16650530	1.80371850551988	0.00131174646586211	cg09372778	2.00681327547115	7.61203050785046e-06
366	cg14614694	-2.99769977251767	0.000454524592437066	cg27523974	4.16546028843198	2.40596861929638e-06	cg02524950	3.53991536233203	0.000755738203984942	cg21730448	-8.20210809620304	8.54080681013334e-05	cg17144547	-0.98990877282374	0.000335017439357034	cg02359574	-1.62654632671661	0.000391140587080438	cg24099140	1.83542136662615	0.00131174646586211	cg04953120	-0.70956628555758	7.61758470617532e-06
367	cg07074309	2.29338591140725	0.000454524592437066	cg06220545	-4.47816448509501	2.50163567453087e-06	cg15425326	3.59057729266619	0.000758441234539412	cg07218600	2.94131753836176	8.54080681013334e-05	cg09368670	-2.49873280810102	0.000336266836510177	cg20164042	-0.67813727084252	0.000393656629482491	cg21234812	1.36931789477344	0.00131174646586211	cg20684796	1.25290784120257	7.62331292900415e-06
368	cg04296778	7.78356324822512	0.000454524592437066	cg01460957	3.45033650132716	2.50231860382465e-06	cg03577591	2.98098892718482	0.000761813350408525	cg03415909	1.84635658251205	8.54080681013334e-05	cg21337909	-0.762067975248725	0.000336266836510177	cg17724687	1.97587849505158	0.000393656629482491	cg13613853	1.43975882353357	0.00131174646586211	cg08901888	2.38101716907723	7.62331292900415e-06
369	cg21171304	-2.5045101007727	0.000454524592437066	cg17799052	-2.67517291284352	2.51677848245223e-06	cg26340916	2.44253055536477	0.00076628740362443	cg03957902	2.94289629035607	8.54080681013334e-05	cg16899501	3.96956210115691	0.000337162344959534	cg06128358	3.36293784307944	0.000393656629482491	cg04378774	1.37191346664922	0.00131174646586211	cg17040267	-2.51587728088441	7.7757520268997e-06
370	cg11964383	-1.61628466512093	0.000454524592437066	cg19716038	4.91573391502141	2.52047959896469e-06	cg04089426	2.30910292326505	0.0007663698728819	cg19369775	1.61584036671471	8.54080681013334e-05	cg07867023	-4.16666393084985	0.000338427771912502	cg08633134	1.70601559621193	0.000393656629482491	cg15952216	0.96331043032909	0.00131338435165892	cg26246322	2.57525762076883	7.79221074525037e-06
371	cg00049253	1.48696109120938	0.000454524592437066	cg05419696	7.77609381436042	2.54195952417989e-06	cg14459420	2.69205883337534	0.00076855629248038	cg21563300	2.65919116060713	8.54080681013334e-05	cg11151193	-1.69016100095975	0.000340844694923977	cg13148131	2.21400767898215	0.000396534415418059	cg08172221	2.6798766251852	0.0013138209770692	cg01099338	8.18479140823071	7.80044229940386e-06
372	cg10009224	-1.3272994230538	0.000456004487104934	cg17991430	-1.67179116220558	2.54607613751332e-06	cg17557711	1.91531387426851	0.00076855629248038	cg04663285	-1.81170572527381	8.57759428501414e-05	cg22745471	3.04343796459227	0.000340844694923977	cg05460606	1.55959742676261	0.000398240907386007	cg22854223	1.20547237859788	0.00131544473514422	cg22996555	1.81990367498063	7.80044229940386e-06
373	cg00453679	2.5500327693884	0.000456004487104934	cg15273366	5.7102437490428	2.56835579590456e-06	cg22646311	7.4596343992502	0.00076855629248038	cg14765087	3.49700383140198	8.57759428501414e-05	cg25686045	-2.96250022384162	0.000343358883178069	cg21416109	1.78397684113124	0.000398394066636011	cg08034051	-1.37391752178092	0.00131726927388933	cg27554237	3.28109138912064	7.80044229940386e-06
374	cg26032363	-2.43372870602498	0.000456004487104934	cg14471630	-3.17961269430809	2.56835579590456e-06	cg04307216	2.20896932690329	0.00076855629248038	cg16688977	1.86005210228495	8.57759428501414e-05	cg02605805	-1.67029288544534	0.000343358883178069	cg04471375	-1.77264832852854	0.000399113553904091	cg00278986	3.03411585854155	0.00131726927388933	cg10207656	-1.36275478161852	7.81123768049702e-06
375	cg00566999	-4.55345512041284	0.000469399844692359	cg06260530	4.75505606460407	2.57971811931853e-06	cg26368490	-3.45853021895514	0.000772435512032601	cg06730679	-3.47554871079514	8.57759428501414e-05	cg24093156	6.08717469755876	0.000343358883178069	cg04942111	1.00758820076001	0.000399113553904091	cg17638507	2.26270667856549	0.00131901367500872	cg04504408	-1.22761982175261	7.84180354225322e-06
376	cg16546349	-0.883059639820206	0.000469399844692359	cg25752539	-2.85148804522502	2.57971811931853e-06	cg23415398	2.39451446694296	0.000772435512032601	cg19321142	4.16971898206237	8.57759428501414e-05	cg03870816	-3.67111419607312	0.000343358883178069	cg22381351	-1.2501861610405	0.000399532959704776	cg22335713	1.29780301877755	0.00133282986910234	cg22624253	5.12028934493589	7.8483354485546e-06
377	cg11238505	1.39762004027932	0.000476027377333935	cg03857047	5.46036509146171	2.6092506739791e-06	cg13251256	6.26451588382662	0.000774345239295527	cg00240734	-8.83726408214925	8.58402909192956e-05	cg10538214	-2.26354960431551	0.000343358883178069	cg13714437	-0.964201100661221	0.000399532959704776	cg18113417	1.13360218518452	0.00133283351695708	cg11141437	-1.08951440425641	7.86950465245767e-06
378	cg10098370	-1.02768451102442	0.000476027377333935	cg01592389	2.68415431995493	2.68276733265886e-06	cg10771904	4.43994980406311	0.000781786535712038	cg18452975	1.25861354815465	8.58402909192956e-05	cg18620298	-1.70010016604134	0.000343358883178069	cg19437281	-1.36424941543634	0.000399532959704776	cg15301628	1.11923717941107	0.00134609121258559	cg00610260	-2.84622183205945	7.86950465245767e-06
379	cg26262900	-1.59101057562732	0.000476027377333935	cg02655864	3.71797671029579	2.68276733265886e-06	cg03420356	6.14652542276307	0.000792116735093241	cg14423541	2.733502536131	8.58402909192956e-05	cg10459486	-3.49770811287576	0.000343358883178069	cg05695927	1.04887073003991	0.000401480249409666	cg27313403	2.13235819669018	0.00134791227794158	cg19245511	3.39699490744247	7.92779447288857e-06
380	cg01601306	6.41503915316919	0.000476027377333935	cg10054127	3.59931756263298	2.73406956449622e-06	cg22847089	2.94401291108592	0.000794717005872811	cg04910149	-4.33433750637836	8.66562585618056e-05	cg07081770	-1.3443306555148	0.000343358883178069	cg19854061	-6.17365002392949	0.000401480249409666	cg21469505	2.09112403141354	0.00134791227794158	cg21716735	2.49050640849474	7.92779447288857e-06
381	cg08711342	-2.1973011516659	0.000476093018196558	cg14208073	6.36628803851656	2.75193006114557e-06	cg25204176	-3.01329968093284	0.000794717005872811	cg25466522	-3.58757386690633	8.67381426123895e-05	cg04844516	-3.67803827537146	0.000343358883178069	cg12650721	-1.94093433371186	0.000403028853862814	cg14042687	1.24429092699723	0.00134791227794158	cg09728578	2.25848355794661	7.92779447288857e-06
382	cg06739752	-2.02743290307543	0.000476093018196558	cg20486407	4.37564300263049	2.78714504192363e-06	cg01728410	3.0185999687504	0.000794717005872811	cg08217239	2.74017626403593	8.72260153478609e-05	cg26866263	-2.50942735322913	0.000343358883178069	cg03948781	-0.965749962975396	0.000403028853862814	cg19816258	1.45439422263948	0.00134791227794158	cg19928336	3.41749966066857	7.92779447288857e-06
383	cg21871803	-2.16144224367048	0.000476158307209645	cg23412309	9.10476366403829	2.84415154477628e-06	cg00687126	1.71502779723019	0.000794717005872811	cg07410086	2.03568812828142	8.76485119604224e-05	cg07977087	5.51457995613307	0.000343358883178069	cg11363375	-1.91710528924676	0.000405581410432333	cg09150254	3.41882155407057	0.00134791227794158	cg04216778	6.16289591298316	7.98502376387898e-06
384	cg09298296	3.55235299781561	0.000476211636741299	cg08474990	3.08931112879844	2.99807791241655e-06	cg24506149	1.69273176029747	0.000794717005872811	cg06822943	1.27415310698959	8.77123143562606e-05	cg27186011	-1.5229052641954	0.000343358883178069	cg01951420	-1.82282690426577	0.000405581410432333	cg11626619	1.50556939042179	0.00134791227794158	cg00345094	2.33443058354376	7.98576918886886e-06
385	cg26662032	-2.21835547410248	0.000476211636741299	cg23831547	-2.01690030843227	3.02264858952607e-06	cg22065423	-3.22373089904161	0.000794717005872811	cg22693663	1.86512557750576	8.77588721875725e-05	cg00637076	3.4158392587148	0.000343358883178069	cg03147164	3.97589081636752	0.000405581410432333	cg02821855	1.91037839179832	0.00134791227794158	cg02337583	-4.05826993687967	8.09531168540953e-06
386	cg18365534	-2.42776626718144	0.000478014702145998	cg09898318	-2.03997709961518	3.03933547873346e-06	cg04531007	1.76354292684099	0.000794717005872811	cg12607287	3.99996086796275	8.86741160870395e-05	cg03511605	2.63299699552074	0.000344399539217702	cg13972711	-1.48900534516368	0.000405581410432333	cg23912823	2.59350669946459	0.00134791227794158	cg09154234	-1.67294863213815	8.09531168540953e-06
387	cg20461066	1.62010300486329	0.000478014702145998	cg15379412	4.49021534962158	3.05561685864774e-06	cg12745765	-2.24785127142328	0.000794717005872811	cg12169996	4.94583848909308	8.89762890635437e-05	cg13199822	-1.78474838189361	0.000348210535012811	cg19721609	1.5899366290542	0.000405581410432333	cg20776107	2.06828544816831	0.00134791227794158	cg09673602	2.70022734838498	8.1232435179041e-06
388	cg08094602	7.27234460057277	0.000478014702145998	cg02982019	7.25913081647869	3.06693791344885e-06	cg16466690	2.92855514385506	0.000808281952413998	cg07018452	3.02779585762015	8.89879197548389e-05	cg17978850	3.66467583905257	0.00034937922882661	cg27453876	1.96776202741033	0.000407015562933548	cg26843862	1.18377871959504	0.00134791227794158	cg21545849	1.74152688865368	8.1232435179041e-06
389	cg15847124	-2.76492907096861	0.000481079898433512	cg27645151	6.63166040688262	3.0682512962313e-06	cg10546754	2.56101134685789	0.000808281952413998	cg20884163	2.28387063845339	8.97887378556223e-05	cg07376527	-1.42262991092385	0.000350320492312019	cg08162803	1.58104418458087	0.000407015562933548	cg25353161	2.09504070308071	0.00134791227794158	cg02367850	1.65871943225725	8.1232435179041e-06
390	cg16916907	-2.46270763164712	0.000481845727117741	cg00260889	-2.85493652407206	3.06858740264078e-06	cg02246427	-1.66254762213754	0.000808281952413998	cg08889440	2.05385432215739	8.97887378556223e-05	cg16753138	-2.08728195403973	0.000351576467752385	cg24646285	1.31808140894413	0.000407015562933548	cg14843813	5.11162371019208	0.00134791227794158	cg00108850	1.98936480014927	8.15579246882216e-06
391	cg21276834	0.900326486111888	0.000482383045892594	cg24761958	4.5019869700494	3.092422693461e-06	cg25938192	1.18497450378769	0.000808281952413998	cg23412033	1.37780469966082	9.03136513141001e-05	cg21976145	-1.07786504532712	0.000353256152125937	cg13750758	-1.04872221201093	0.000407015562933548	cg05444742	1.79115062410089	0.00134791227794158	cg23977209	-2.39741339025357	8.15579246882216e-06
392	cg26493397	4.88874373091352	0.000482383045892594	cg17790037	3.73264404160104	3.09482245901943e-06	cg15970565	1.64716621668286	0.000808281952413998	cg18864399	1.48860356654342	9.03136513141001e-05	cg18847559	3.37979573825675	0.000353256152125937	cg16952272	1.85102681561812	0.000408518079726361	cg20516845	1.5677596728485	0.00134791227794158	cg19102531	1.54198665343052	8.15579246882216e-06
393	cg20545941	-1.55722187568441	0.000482383045892594	cg18645194	-4.7765849759976	3.10284522501381e-06	cg26975351	2.2622947129097	0.000808281952413998	cg11175310	1.60142853890624	9.03577221661772e-05	cg05443740	-0.746942413708683	0.000353256152125937	cg02688226	2.26385366958741	0.000408518079726361	cg13813871	1.07076293625016	0.00134792931776125	cg17989886	-2.38143947716815	8.15579246882216e-06
394	cg26738916	6.06103510604578	0.000487512411050975	cg24023272	7.17513837736952	3.1914259181888e-06	cg01969662	6.444648226294	0.000816541026993613	cg05259094	-1.6394753522468	9.03913657938471e-05	cg22984691	-1.89418200391053	0.000353256152125937	cg03874471	-1.68019415096002	0.000408518079726361	cg17509349	1.64511061118578	0.00135589854170199	cg04560347	-2.75005038007241	8.15579246882216e-06
395	cg20353544	2.40202525281857	0.000488935226944964	cg22066321	-3.204953666319	3.20539728610498e-06	cg14474880	3.25343795042301	0.000829929945119935	cg13008977	-2.15170879075729	9.11365416700337e-05	cg11738782	-2.53036269754933	0.000353506716110879	cg12809098	-2.59838127944503	0.000408518079726361	cg15547843	1.12659610991286	0.00135589854170199	cg12090430	-1.85939315615425	8.15579246882216e-06
396	cg08316046	2.74873250259606	0.000488935226944964	cg21943841	4.30710914995582	3.2318646425702e-06	cg21560396	4.41935299892404	0.000839406986970341	cg16244220	2.29081900964381	9.14060444554005e-05	cg17337710	-2.5461700800854	0.000353506716110879	cg19503586	-2.16626263743257	0.000408518079726361	cg26444282	-0.917760129176532	0.00135589854170199	cg01889112	2.33723200392968	8.15579246882216e-06
397	cg21195256	9.09222240436503	0.000488935226944964	cg24197275	-5.98020133482235	3.25395411375229e-06	cg16777780	2.60352573291051	0.00084438123599569	cg15930041	2.48398388348618	9.17146760291295e-05	cg02785313	-1.37054849135244	0.00035730301517306	cg25113671	-0.844310556764596	0.000408518079726361	cg00243313	1.20692374317654	0.00135589854170199	cg20875539	-5.60178609158135	8.15579246882216e-06
398	cg07293445	8.40988708183757	0.000488935226944964	cg09213184	4.34671541670074	3.27164768528542e-06	cg05035351	4.06850286938869	0.00084438123599569	cg12577187	2.79692070820377	9.23366883637057e-05	cg12904950	-2.32703814877213	0.00035730301517306	cg22945920	1.16482091504171	0.000408518079726361	cg13729392	1.76439132893114	0.00135589854170199	cg18532488	-0.854131554161997	8.15579246882216e-06
399	cg10780794	-1.55261814808464	0.000488935226944964	cg02761110	5.26313782950575	3.29881275732518e-06	cg23319960	2.4999728836505	0.00084438123599569	cg17877902	4.37367989720017	9.26358385054961e-05	cg04421286	-2.64854571857252	0.00035730301517306	cg03898832	-2.46526121422501	0.000408518079726361	cg15194966	1.05518287464798	0.00135589854170199	cg25456310	2.02062691057169	8.15579246882216e-06
400	cg06622080	-1.45255048020391	0.000488935226944964	cg15669273	2.54492739945616	3.31370382986684e-06	cg01848352	3.10344859367422	0.000847306965802632	cg27297724	1.98840634686162	9.26358385054961e-05	cg18494272	-0.844146628125285	0.000358022773304443	cg17454942	3.20262529676546	0.000408518079726361	cg10888981	1.30856130301981	0.00136368605565901	cg04454259	1.87756881843132	8.1630177529651e-06
401	cg01446664	-1.80844346774116	0.000490437724616905	cg06931415	2.31744937083393	3.31723075277176e-06	cg03022266	1.61458043442933	0.000851942990851148	cg12061176	1.84713526628023	9.26358385054961e-05	cg23941599	-3.06229034107396	0.000358509876920637	cg05173112	0.770311447181254	0.000416069801462198	cg05356383	1.40518207410804	0.00136368605565901	cg14353218	-1.75271869341402	8.24431113416287e-06
402	cg16915659	-2.19545238531273	0.000494154669616654	cg27516506	3.56496957607685	3.31914577453704e-06	cg03140060	3.17606158296018	0.000854828396330723	cg00846136	3.0284793139351	9.26358385054961e-05	cg23025961	-1.46479384338733	0.000358662566368558	cg25556122	1.41151084627092	0.000416129320597641	cg04332258	2.97418471061083	0.00136483897018324	cg24710179	-2.19774694301061	8.31373473570004e-06
403	cg27416412	-0.897278538577031	0.000495156544910898	cg10166550	-2.58760672195994	3.31914577453704e-06	cg16047094	3.59930685724589	0.000867465664097851	cg09863659	2.02680725734812	9.32755895358312e-05	cg21259599	-2.01156468223749	0.000360818408039624	cg02485345	-3.16967082128195	0.000419886556366471	cg13442960	1.86330619984925	0.00136483897018324	cg00631702	2.70290912048572	8.48539050052731e-06
404	cg16024273	-2.24360595927187	0.000496311717284991	cg25391673	-3.87152079111644	3.31914577453704e-06	cg16429105	-2.13791801762444	0.000869850852293199	cg19346203	7.75937852643183	9.36846399159186e-05	cg04315300	4.72975182356509	0.000360822874725068	cg11724134	1.78551050725986	0.000419886556366471	cg18021161	1.64686264287508	0.00137054697417634	cg01679611	5.42846903312973	8.51314507138007e-06
405	cg26509305	-2.14316146120939	0.000503567317842391	cg02688710	3.69827935868053	3.35206604209957e-06	cg22547206	-3.35734821200516	0.000869850852293199	cg09685705	2.59593545727813	9.36846399159186e-05	cg05611722	5.17597201495541	0.000361365053604888	cg27272293	-1.70165272863218	0.000419886556366471	cg01683044	2.75594034632562	0.0013746445337261	cg17292885	4.00801453714208	8.54662474331192e-06
406	cg21828319	2.83839146002755	0.000519507565887331	cg16806696	8.15250317843404	3.39732030329471e-06	cg22675207	-1.44502849843997	0.000871406582493697	cg16366373	2.25611316148303	9.36846399159186e-05	cg27370867	-3.02902158457147	0.000362464713476705	cg10705731	-1.65539119040699	0.000419886556366471	cg05950833	1.08341477547877	0.0013746445337261	cg27194164	1.84194193885428	8.54963466595472e-06
407	cg07496882	-2.9727638591166	0.000519947600126449	cg06519782	4.39977933741826	3.42419867603557e-06	cg11713044	-3.23350485185763	0.000872829244255257	cg06340161	-1.56037548148487	9.36846399159186e-05	cg04571196	-2.31269371168551	0.000364866471474152	cg22055687	1.2634306492279	0.000422224926612428	cg00843939	2.59377404166764	0.0013746445337261	cg25336228	6.25875110057061	8.57499738214354e-06
408	cg24679317	-1.42801856721046	0.000519947600126449	cg05666287	-4.00398430904898	3.43658741822382e-06	cg16794017	2.06841832491485	0.000872829244255257	cg16176432	3.22180463867346	9.5133842853193e-05	cg18363192	-3.74989495153983	0.000365195010213181	cg02521643	1.57323189644406	0.000422224926612428	cg04254609	0.968292293760178	0.0013746445337261	cg08917208	4.84773883512732	8.60941192963685e-06
409	cg23839938	6.63076271632215	0.000524172027392494	cg18233595	-2.5071047009098	3.43658741822382e-06	cg21503093	2.43543588467063	0.000878870308484171	cg25835311	3.64518774604189	9.5133842853193e-05	cg16054590	-2.56980700423394	0.000365195010213181	cg11661269	1.48608964597905	0.00042257985221906	cg04533585	1.69975263608267	0.0013746445337261	cg25573066	-1.52782679240747	8.61478222759729e-06
410	cg07644698	4.37980053983613	0.000529467622619534	cg13794419	7.75821517109169	3.51622161767069e-06	cg17564183	-2.24502758685027	0.000878870308484171	cg00076152	1.97671012997211	9.55494256370378e-05	cg04829186	-1.19143623058039	0.000367782228344142	cg23062257	-2.15698784909389	0.00042257985221906	cg02124605	1.55354618373115	0.0013746445337261	cg13433170	1.40710923915155	8.61478222759729e-06
411	cg25391673	-2.59081037816781	0.000530623067720162	cg01402170	-4.02475369619347	3.55532948404148e-06	cg11369172	5.79900388612942	0.000878870308484171	cg21131553	4.08547802303835	9.55494256370378e-05	cg26670100	-1.7712060792584	0.000369870823623978	cg08612539	-0.970641248835959	0.000424984639093619	cg13107864	2.38374775559595	0.0013746445337261	cg16508641	2.3171736631071	8.61539765502732e-06
412	cg27038480	1.45808512307765	0.000530623067720162	cg10914544	3.16548368233092	3.60846251776168e-06	cg21086878	1.23789723289004	0.000878870308484171	cg18021161	2.0908220452745	9.67759810254651e-05	cg06076692	4.78979553686356	0.00037094706586154	cg25664234	-1.45436027396993	0.000426862189317675	cg02928029	2.38149093924604	0.0013746445337261	cg26227101	3.0431985847393	8.71216748168234e-06
413	cg11568095	4.19643503972932	0.000530623067720162	cg22359362	4.35393304878478	3.62262048850637e-06	cg03516016	1.56043515965029	0.000878870308484171	cg00318347	3.54094965667411	9.83059390231108e-05	cg02593381	-0.703951789147746	0.000373915631529073	cg17122213	-1.31317374333179	0.000427501340351949	cg21743569	1.08154384695507	0.0013746445337261	cg17190930	4.50965708916187	8.72350592914829e-06
414	cg03621974	4.64652371262395	0.000530623067720162	cg16930225	4.53389606893934	3.62262048850637e-06	cg18283916	3.20366763406598	0.000878870308484171	cg02760112	2.85462796712459	9.87053143819117e-05	cg03107393	-1.08795560359637	0.00037499942949347	cg20731562	-1.73603685221448	0.000427501340351949	cg20884011	2.03333062954169	0.00138181048048121	cg21696316	3.80596579578952	8.79762606727379e-06
415	cg26981251	5.92736968328923	0.000530623067720162	cg12491991	4.47284218597777	3.76173083195645e-06	cg25760424	4.6045310023377	0.000879699511740279	cg26309978	2.86293516830019	9.87053143819117e-05	cg11063988	-1.55548077175897	0.00037499942949347	cg07137701	-2.75412608026812	0.000427501340351949	cg13337958	1.84383885035455	0.00140323266041245	cg00057676	2.67382394436847	8.81204288665704e-06
416	cg10751470	-1.85538327488674	0.000530763821828049	cg16138854	5.12176703515354	3.78373497268265e-06	cg05011532	1.57747543911016	0.000884898912769748	cg14894648	-7.66524861387169	9.97128856442737e-05	cg26711517	-1.78720004195528	0.00037499942949347	cg11880098	-1.02396436701087	0.000427501340351949	cg03267160	1.17342604179951	0.00140323266041245	cg08939847	-1.75060841233906	8.81204288665704e-06
417	cg11663302	-1.39297967114001	0.000531104100395725	cg03251089	6.76292560549553	3.82395295747965e-06	cg02407224	3.91760629275397	0.000886371725407577	cg17085666	3.54073710329531	9.99379531092353e-05	cg27335544	-0.838559669586292	0.00037499942949347	cg07997689	1.24135952187356	0.000427501340351949	cg07423906	1.19414554754173	0.00140323266041245	cg09697644	-1.00743228386537	8.81204288665704e-06
418	cg24773522	3.30742249523242	0.000531104100395725	cg16580616	-3.19414403474153	3.82395295747965e-06	cg21219203	1.54832013383465	0.000886371725407577	cg02201170	4.01208659221438	0.000100426969586014	cg13021507	2.70285624552197	0.00037499942949347	cg13252030	1.1719686203023	0.000427501340351949	cg24114192	2.78997691860984	0.00141892445998287	cg09827499	4.78015935502177	8.81204288665704e-06
419	cg23915065	6.6913648970644	0.000533440749042541	cg21561142	4.87052652005299	3.85864806869676e-06	cg16925486	2.51632746708926	0.000888347014903295	cg17624935	-3.90050831441528	0.000100426969586014	cg04939294	-1.30881861981039	0.000377581187180704	cg00108850	1.6332036057753	0.000427953419588061	cg09669099	2.33009212642063	0.00141892445998287	cg20014596	1.35918637027226	8.81204288665704e-06
420	cg18358762	1.69371869616383	0.000533440749042541	cg16781875	-5.27140371969946	3.85864806869676e-06	cg26468152	-2.12527650174191	0.000888347014903295	cg06487044	2.5512217413506	0.000100426969586014	cg22456539	-1.64315217028532	0.000377581187180704	cg12370248	1.61137569437489	0.000431187677510422	cg15186385	0.910178593510531	0.00141892445998287	cg01968242	2.45575702116095	8.84960767976899e-06
421	cg09667247	-2.16023641393766	0.0005374145573357	cg20581070	-5.96249474569837	3.89993583316562e-06	cg01588546	2.79677165442007	0.000891213211405426	cg22986606	4.11458608979617	0.000100426969586014	cg08687047	-1.73832639263827	0.000377581187180704	cg19236395	1.5723514248329	0.000431675941341292	cg01527529	1.14016892140851	0.00141892445998287	cg27326224	-2.29614507675579	8.87289871156718e-06
422	cg19731164	5.72304851079245	0.000538662741946598	cg13518792	4.08512905658846	3.90033605109197e-06	cg15968326	-2.49113641991201	0.000896804209317578	cg13308691	2.15631496671567	0.000100644909351536	cg03679305	-1.37096925195284	0.000380095393039852	cg26006767	4.30408669021813	0.000431754991512334	cg01623256	1.59668954128101	0.00141944091288018	cg19656942	-1.3000206998221	8.89445903301923e-06
423	cg05466124	2.10156307243043	0.000538662741946598	cg13065228	-1.73505526244622	3.90171431610363e-06	cg16897264	-2.12387880746957	0.000905742391149123	cg16057182	-3.6954589232345	0.000100660107834038	cg05570367	-2.33339099490478	0.000383271289980859	cg25557753	-1.84030143032079	0.000432086874428103	cg23057943	1.52467944561078	0.00141981004907337	cg04900795	-1.8300414855375	8.89445903301923e-06
424	cg05659420	-3.24993144228581	0.000538662741946598	cg21556922	2.93570343904258	4.03385460768614e-06	cg01640299	2.07906954787141	0.000907506841726922	cg09925793	5.71526487155059	0.000100660107834038	cg04136296	-1.41220792188942	0.000383372664498221	cg23846459	1.62297295687744	0.000436309408044478	cg07903141	1.52344778160916	0.00142405381244071	cg02062137	-1.60006144733858	8.95222246501976e-06
425	cg23369111	0.941966117449323	0.000543865210696264	cg01894743	4.65968069347092	4.10987432835678e-06	cg01797979	-5.37294552561418	0.000917535043983063	cg21273013	1.82074986779537	0.000101186868947489	cg08056390	-1.12666243861576	0.000386742774634056	cg15004555	-1.30673673940935	0.000436813195010959	cg13053783	2.37202091006906	0.00142527839932232	cg15468154	-1.03275210793762	8.95222246501976e-06
426	cg04618897	-1.30032666600071	0.000543865210696264	cg20353544	3.52002903733515	4.21434812900584e-06	cg23430388	2.1676837168027	0.000917535043983063	cg20779313	2.02784038791272	0.000101405741469578	cg14093368	-1.32287603316184	0.000386742774634056	cg01604592	1.52656217677668	0.000437914001718549	cg03039008	1.54689072106531	0.00142792238717517	cg08823985	-1.02496390662556	8.95222246501976e-06
427	cg07081887	7.30224433002769	0.000547983481664549	cg00213870	2.82326136149957	4.23107214580605e-06	cg03509655	3.21883225120072	0.000919295911283517	cg26493397	5.2728562242226	0.000101405741469578	cg10432266	-1.01744681160626	0.000386742774634056	cg13698860	-0.898101161471147	0.000437914001718549	cg07546770	0.994279450036839	0.00142792238717517	cg14821507	1.66395111976638	9.08306906867477e-06
428	cg13399872	-4.4127883467143	0.000553790132918965	cg13507291	3.51532596627433	4.23394750367656e-06	cg16716242	-2.93538446193844	0.000922733799385868	cg08619119	3.46156192363775	0.000101405741469578	cg25426560	-1.05670099970814	0.000389596613651205	cg21120020	1.89885958442416	0.000437914001718549	cg17513693	1.52218538890166	0.00142792238717517	cg23601412	4.26768247531192	9.08306906867477e-06
429	cg08024316	7.27923060886442	0.000560550184333094	cg04359639	-6.45955154485833	4.27218449057657e-06	cg26885250	-1.16089622149449	0.000922733799385868	cg03077836	2.73550232110888	0.000101405741469578	cg24531246	-3.55004092991071	0.000389844238227852	cg12554634	-1.06936906279193	0.000437914001718549	cg17579214	2.53899232878037	0.00143261578809356	cg21499658	2.00145810945588	9.11618140191228e-06
430	cg20354430	0.910677456438165	0.000561554367456682	cg06254453	3.93214550799722	4.30515743511672e-06	cg23508333	2.46269051508901	0.000926054391225552	cg26296752	2.53302438071257	0.000101405741469578	cg05989381	-7.82034789553207	0.000394369445555155	cg14929913	-0.670321278952266	0.000437914001718549	cg04030545	2.32165344612273	0.00143261578809356	cg04427707	7.127592441079	9.1793595163112e-06
431	cg25125040	3.47243073884806	0.000561554367456682	cg05249683	-2.32841340538723	4.33085750046531e-06	cg27601318	-2.50365616219924	0.000934083910692109	cg12683813	-2.20996448460004	0.000101405741469578	cg10096426	-0.979027453833773	0.00039447121394582	cg15072057	3.58146156971652	0.000437914001718549	cg20495247	1.13749737414577	0.00143261578809356	cg04802018	-1.04272950569168	9.29936131836547e-06
432	cg00725333	-1.2888793030115	0.000567816455242513	cg00707610	8.01785522370022	4.33441696114541e-06	cg19409172	4.10821534126237	0.00093732732242938	cg13567025	1.76927090718194	0.000101747287624147	cg15964153	-2.40056539630123	0.000397569638762632	cg03470837	-0.864342526413868	0.000437914001718549	cg17938919	-1.13963063362912	0.00143353710705691	cg05875433	5.27480887112626	9.29936131836547e-06
433	cg09895653	1.23418170354182	0.000570445697787599	cg26571093	-1.58368951442761	4.33441696114541e-06	cg04947065	5.47674295624492	0.00093732732242938	cg19271384	8.6610998761243	0.000101769473923366	cg26732930	-1.30563016590257	0.000397569638762632	cg24095889	1.53180462656551	0.000439417725435678	cg26546504	1.80560005206751	0.00144186965775495	cg23366762	1.56860841366529	9.32015650564687e-06
434	cg09026700	-2.30377981615443	0.000570445697787599	cg11882339	3.9244072086812	4.33806420221471e-06	cg18912160	-1.11684365841295	0.00093732732242938	cg14288285	3.49044647323682	0.000101769473923366	cg20156545	-1.12610433493782	0.000397569638762632	cg18656366	2.99050150808969	0.000441255169126446	cg08426384	1.381780510577	0.00144349434547096	cg08949339	2.6247512236761	9.33144671303481e-06
435	cg24430668	-3.03912855812386	0.000570445697787599	cg19410967	7.48830383344476	4.36502404427932e-06	cg27143870	2.67911133163258	0.00093732732242938	cg05085886	3.46331633223204	0.000102623381049309	cg13253785	-1.16351299400737	0.000398206736989725	cg00690400	1.61493544605225	0.000441255169126446	cg16473184	2.34239891464543	0.00144349434547096	cg13617204	4.57689676863704	9.33144671303481e-06
436	cg05484691	-1.08440108042876	0.000572291913724977	cg08647407	5.91027959393801	4.47336176923567e-06	cg17327831	2.85406998181221	0.000940178043427174	cg11298636	4.2094289452011	0.000102623381049309	cg00328418	-1.74191815692562	0.000399334648169064	cg07016298	-2.00608066002306	0.000441255169126446	cg00660608	1.35874800645104	0.00145040974950315	cg07826516	1.85428728348165	9.3666526997708e-06
437	cg00687095	1.96337581942528	0.000572291913724977	cg04602939	2.33016767848782	4.53503095949726e-06	cg23585910	7.98508818951448	0.000940178043427174	cg16734612	2.96116493935815	0.000102623381049309	cg17036024	-1.6893398905856	0.000403637342334439	cg24474622	-1.28755070588998	0.000447989419707617	cg09211521	0.945545813715503	0.00145040974950315	cg27278017	2.40782380820536	9.3666526997708e-06
438	cg17722319	3.04078750090906	0.000572291913724977	cg16450309	-3.52640962954582	4.53840201231542e-06	cg13942119	2.5077614009868	0.000940178043427174	cg25354617	-1.16459996536372	0.000102664172961618	cg10982746	-2.58970360196651	0.000405321108751035	cg06070493	-2.37515608613865	0.00044922101654448	cg19803651	1.41882961039334	0.00145040974950315	cg22825979	3.82931346120219	9.3666526997708e-06
439	cg05075015	-2.3937387553542	0.000573457654698412	cg00687095	2.89721695163245	4.76629634192847e-06	cg14659340	1.15131543373336	0.000940178043427174	cg09036505	2.419309316469	0.00010308825028563	cg14486632	-1.23046552859684	0.000405559286809824	cg19930420	2.14044102287293	0.00044922101654448	cg16088107	2.61318793866638	0.00145040974950315	cg26933112	-2.01154420795983	9.3666526997708e-06
440	cg08275084	-1.47624060889019	0.000573457654698412	cg27050987	5.80619115668774	4.78891124538248e-06	cg03513986	2.13226992673615	0.000941863833155485	cg14953666	2.39556232818242	0.000103429824794719	cg00129827	-1.56630389139138	0.000406316128848854	cg08313853	-2.40940947556599	0.000449826296092161	cg03799473	-1.64998778127663	0.00146331057923458	cg03327468	2.04234290545982	9.44939681459623e-06
441	cg13679814	1.72533402116107	0.000573457654698412	cg09619624	-2.50341784193514	4.79317646141844e-06	cg25163086	-0.787500726860887	0.000941863833155485	cg19803292	-3.82778108680573	0.000103443725289531	cg15463358	3.36164557501175	0.000406316128848854	cg06265760	-1.59472599295167	0.000449826296092161	cg02237715	1.07630474724415	0.0014651403895279	cg10085153	-2.19819850535189	9.44939681459623e-06
442	cg17564183	-2.40060887513622	0.000573457654698412	cg05854310	5.6889290523064	4.79416684614489e-06	cg14540792	2.31625757769248	0.000941863833155485	cg04856086	3.19798279522493	0.000103950204437291	cg22524174	3.75181446762991	0.000407261070369969	cg18422852	-1.07539786058862	0.000449826296092161	cg05902130	1.53479949365655	0.0014651403895279	cg00450475	1.79919688903348	9.46564839424086e-06
443	cg03055478	1.43143880804293	0.000574236668702465	cg15780247	2.07987573536337	4.79416684614489e-06	cg17488228	3.00367443094525	0.000944296927576259	cg04955406	5.18489466594469	0.000104584286850946	cg08711342	2.29591850538323	0.000407261070369969	cg00635259	1.03962174847177	0.000449919273741617	cg19960827	1.30879642785905	0.00148597182260227	cg13159106	1.32323274133011	9.46564839424086e-06
444	cg12944530	2.79959317875913	0.000575194103617417	cg01382095	-4.94423484168869	4.79416684614489e-06	cg15093402	1.24029158964538	0.000952396352704553	cg12419491	2.433932284153	0.000104584286850946	cg17488228	-3.44219500248648	0.000407465292258489	cg03903988	-1.11124111667935	0.000449919273741617	cg14254126	1.64006074405666	0.00148737515409351	cg05387269	-1.07109836946844	9.46564839424086e-06
445	cg21063722	9.95122436657538	0.000575194103617417	cg24585035	-1.75846927347803	4.83028065750172e-06	cg25284741	2.12790048230067	0.000953291157851496	cg13354158	-2.15897509615489	0.000104584286850946	cg20860792	4.02086138943747	0.000407465292258489	cg21321815	1.26467866956802	0.000450879226419479	cg18759693	1.60727026507842	0.00148813278634266	cg13042129	2.65823293387845	9.46564839424086e-06
446	cg24592391	-1.3877347267354	0.000575194103617417	cg17385847	9.92388393069389	4.84205756280614e-06	cg05956899	1.25784486913414	0.000954059523049322	cg16022936	2.66166489058439	0.000104584286850946	cg09126527	-1.06180680773344	0.000407465292258489	cg01197763	-1.77539834341276	0.000451976736700942	cg23435604	-4.81132495585503	0.00148825130520998	cg01798419	-1.11972147607767	9.46564839424086e-06
447	cg00347757	8.38162732922912	0.000575194103617417	cg13947691	-6.29778991826294	4.9696231547517e-06	cg05906737	-2.21459838666307	0.000958224369832559	cg13668544	2.66293553205255	0.00010461303815833	cg08832195	5.43320250591534	0.000407465292258489	cg09644451	1.55811788209561	0.000452418480034792	cg26366663	1.94027381523274	0.00149024642980063	cg09034372	-2.32434195589508	9.46564839424086e-06
448	cg23573403	6.49623051619372	0.000575194103617417	cg01968306	-7.1726495964199	4.99057723462279e-06	cg23642342	2.28565723638398	0.000963532505835607	cg08401557	-3.82756789879029	0.00010474085094814	cg12054318	-1.45370617348992	0.000407465292258489	cg23894215	1.48690650727874	0.000452418480034792	cg19650253	2.03652128888171	0.00149024642980063	cg06218627	6.55431830457038	9.46564839424086e-06
449	cg18747853	1.97265640318308	0.000575194103617417	cg14953666	3.22453411515068	5.05574699809367e-06	cg13432421	1.89648839621137	0.000968094441067391	cg07861603	-1.64934623077005	0.00010474085094814	cg15387785	-1.21100324688524	0.000408193175163505	cg26879773	2.35795370350754	0.000453688180944062	cg08903333	1.51016315751969	0.00149024642980063	cg21552947	1.99275287097028	9.46564839424086e-06
450	cg20000185	-2.71150621329627	0.000575635961773132	cg09508305	4.93986931927977	5.22824121158032e-06	cg15930041	2.08060527370809	0.000968094441067391	cg12032415	4.46130375244889	0.00010474085094814	cg10932868	-0.720532750222279	0.000408541950957453	cg14927004	1.11313434940764	0.000453688180944062	cg18271967	1.64205258747156	0.00149604385128026	cg16217610	1.09484573965478	9.46564839424086e-06
451	cg05767633	1.93684722136818	0.000575635961773132	cg08522428	4.67642930781883	5.25398816162759e-06	cg11502907	1.73316175366208	0.000968094441067391	cg24216829	2.44103925410733	0.000104937508493397	cg21124257	-3.88050695580881	0.000409816967333302	cg13984928	-1.83245338600501	0.000453688180944062	cg17393296	1.9175180158743	0.00150650124195792	cg13064457	1.54888835092621	9.50979289095116e-06
452	cg15346317	6.26604570595713	0.000575855449750103	cg06934478	-8.78319176321547	5.28409319765136e-06	cg17647004	1.98314008522363	0.000968094441067391	cg05998153	4.14450639611194	0.000105471112044699	cg22934200	3.94251254482054	0.000409816967333302	cg06906971	2.91028164747367	0.000457813490120328	cg00040008	1.387104069008	0.00150650124195792	cg01698432	-3.72260910058694	9.52556941456965e-06
453	cg02616160	-1.37526388954116	0.000581539786494317	cg02576381	5.948586408247	5.30669504595296e-06	cg10246640	5.77152646764487	0.000968094441067391	cg01356297	5.22305319349251	0.00010548044116966	cg25572364	-0.81925846711563	0.000411678233036615	cg20424335	1.22140107854827	0.000457925897096817	cg07640083	1.33438820587366	0.00150650124195792	cg02371401	-1.92883314756405	9.52556941456965e-06
454	cg16562386	-1.90639465651107	0.000581841153065215	cg01654739	4.00525103248444	5.30897292737065e-06	cg11334956	1.64996383346814	0.000972671228493218	cg06002975	2.71749645927054	0.00010548044116966	cg13445788	-2.31665591398604	0.000411678233036615	cg10042326	-1.82992221713737	0.000461120045803057	cg04853958	1.61840606150114	0.00150650124195792	cg24043628	1.12542522374627	9.52556941456965e-06
455	cg21446692	2.44977207443696	0.000581841153065215	cg14825384	3.26338878095134	5.36317945706468e-06	cg00912191	2.07964883181255	0.00097759044094074	cg23258304	1.74186927464998	0.00010548044116966	cg03342032	-2.02839809155997	0.000411797301544648	cg06412095	-2.44733918126711	0.000461120045803057	cg23487015	1.07507855720251	0.00150650124195792	cg00177013	1.24227796692568	9.58567487383241e-06
456	cg11593247	-2.59282587775037	0.000581841153065215	cg04921814	3.23840513451911	5.41253070197116e-06	cg22650065	2.88372752046757	0.00097759044094074	cg02794508	5.6536949377583	0.00010548044116966	cg00905220	-2.35350615806021	0.000412582958604429	cg04248512	-1.54272260108965	0.000465716499239301	cg07169296	-2.54635677314732	0.00151408678558859	cg04804543	-2.36875369120142	9.6964879274746e-06
457	cg22907281	-3.39437883420858	0.000581841153065215	cg25593258	6.97376331373705	5.46428872687522e-06	cg05412414	1.59409125645845	0.000980891734213705	cg17514880	3.52356690801964	0.00010548044116966	cg18638383	-4.23878019913152	0.000412582958604429	cg21558005	-1.25679099512197	0.000469064457189533	cg18253058	2.16134429647834	0.00151408678558859	cg06361744	-2.90560484114206	9.6964879274746e-06
458	cg27574595	-1.83544061454577	0.000581841153065215	cg20055965	2.85566955551773	5.48066404284618e-06	cg21140292	1.77233933054851	0.000981482348118867	cg17788292	4.6043879130274	0.000106358519635018	cg25028542	-1.0569948482966	0.000412617386325504	cg04156536	-1.7077040892658	0.000469064457189533	cg07051140	1.05828970977281	0.00151408678558859	cg14040945	2.44595008698972	9.90499412392432e-06
459	cg23950044	2.63050423416028	0.000582145413997571	cg18485193	3.52384210862381	5.60840217029222e-06	cg15832270	-4.60908862115602	0.000982953062273342	cg22618350	2.14772994527807	0.000106358519635018	cg27301343	-1.43535244366893	0.000412617386325504	cg09081517	-1.72317920890238	0.000472438653760844	cg02254226	0.933354571343282	0.00151408678558859	cg00461005	2.01535559728951	9.90499412392432e-06
460	cg27313926	1.41384889594866	0.000582145413997571	cg12202185	4.28091365823464	5.61451022381862e-06	cg04505897	-2.05538761750122	0.000986507450665918	cg00439378	3.57952284017698	0.000107999888384136	cg10547616	4.08407061573338	0.000412617386325504	cg24232693	2.74379319032142	0.000472542959919852	cg00049411	1.15787787763109	0.00151408678558859	cg15793280	-2.6436124893342	9.92798151658983e-06
461	cg00498024	8.83413142856461	0.000583750485650028	cg11642891	-3.84394308665207	5.67495384545944e-06	cg22598458	2.44072660455656	0.000986903854988466	cg02470595	5.17992605303045	0.000109086527320111	cg13226597	2.84781759869202	0.000413125771512422	cg00375498	-0.935450538714413	0.000472909977811255	cg10750368	1.28968378210694	0.00151696737259101	cg24214818	-1.02335903026024	9.96444822881501e-06
462	cg09713628	-2.67759011370835	0.000583750485650028	cg21563300	3.49255597271219	5.67897981655715e-06	cg17047734	2.21588863031104	0.000987997029219516	cg11004914	2.53330288366195	0.000109892154397023	cg07980854	-0.650994640274584	0.000413722135925376	cg08719366	1.45081580750107	0.000472956750469711	cg25717799	1.59677464653089	0.00151696737259101	cg25516544	1.91459910123541	9.96444822881501e-06
463	cg25393861	-2.37180331567164	0.000583750485650028	cg16912838	4.52126381065242	5.67897981655715e-06	cg10776643	-2.73052349483081	0.000989134996190031	cg12749468	-1.88349943412842	0.000110552475228946	cg07003579	-3.09370961022965	0.000414638048298929	cg15063771	-1.85748893251678	0.000473088028408971	cg20147335	2.4758769934757	0.00151696737259101	cg17459092	-2.23947636954713	9.96444822881501e-06
464	cg03090276	4.53478178663084	0.000583750485650028	cg14343890	4.04959835220564	5.70975643036382e-06	cg06266666	4.54299751887017	0.000994261725569434	cg02535389	2.02473825856917	0.000110835089037447	cg23301378	2.92834563564525	0.000415078611115197	cg20827314	-1.92114096448429	0.000473454742634467	cg24499627	1.39005939606704	0.00151696737259101	cg12662955	-1.64817294793962	1.00066131579977e-05
465	cg11697464	1.72249741596984	0.000583750485650028	cg09887075	6.47779244349123	5.75949696305857e-06	cg10953246	1.83746970097506	0.00100353625730762	cg08536012	-2.93913267859202	0.000111383854171506	cg01883759	-0.773668234860342	0.000417685343525504	cg10220156	6.054565300555	0.000473454742634467	cg23840562	1.83282934005299	0.00151696737259101	cg07529834	-1.30239835508221	1.00066131579977e-05
466	cg11290989	-2.3924448493959	0.000583750485650028	cg10682219	5.1907471206237	5.90588800939984e-06	cg09416543	1.48329634331986	0.00100353625730762	cg13947949	1.62008683054296	0.000111455014459009	cg27308707	-2.01172209623919	0.000418348133783222	cg06567826	1.18559434182914	0.000474775658640211	cg05830870	1.66788618772944	0.00151696737259101	cg27454102	1.42350847959234	1.00066131579977e-05
467	cg04664446	-2.00399405743137	0.000583750485650028	cg06549955	3.3388512705197	5.94342296132729e-06	cg05535573	-0.95191774240473	0.00100353625730762	cg02620538	4.29580680437329	0.000111455014459009	cg16931825	-1.70590402911332	0.000419818650225588	cg15367378	-1.77553711594632	0.000478777914060445	cg01136977	1.29933940807492	0.00151696737259101	cg01185755	-1.54553213802038	1.00066131579977e-05
468	cg02688710	2.44613577444467	0.000583750485650028	cg11988568	5.64827079928454	6.03427316966293e-06	cg17936862	3.01883605798639	0.00100353625730762	cg14459420	3.08364128951228	0.000111455014459009	cg04158959	-1.59365140041151	0.000419818650225588	cg09896867	-1.44806452521755	0.000478777914060445	cg25472026	2.01283497454752	0.00151696737259101	cg18147309	5.10107775299444	1.00066131579977e-05
469	cg21721489	4.75181325102547	0.000583750485650028	cg18304998	-5.77333467428775	6.19068397883012e-06	cg00411447	2.12574751165709	0.00100590323095931	cg01337508	1.37311339034879	0.000111455014459009	cg25037384	-1.46877994068893	0.000419818650225588	cg06656924	-1.59885122610255	0.000480059577350676	cg26758863	1.11018651167016	0.00151696737259101	cg12905273	3.25871518699466	1.01086088670197e-05
470	cg05950570	1.28851263138635	0.000583750485650028	cg22061957	5.49790650844818	6.19727272160683e-06	cg04867818	1.31023531614396	0.00100590323095931	cg01521154	3.42836826731554	0.000111455014459009	cg06298701	5.1478061657385	0.000419818650225588	cg06473261	1.90733405589187	0.000482199959091216	cg19352542	2.37729611836296	0.00151696737259101	cg21659575	8.5339105532622	1.01120412926284e-05
471	cg03935577	4.1285708268816	0.000583750485650028	cg22525422	-2.31294296992809	6.19727272160683e-06	cg03741590	3.71254954739376	0.00100590323095931	cg04513015	-1.33653576918117	0.000111455014459009	cg21636353	2.18762229649324	0.000419857603495054	cg18331412	1.48970827368044	0.000482199959091216	cg24646285	1.21426774837079	0.00151696737259101	cg09261816	1.21662569437538	1.01368160802362e-05
472	cg10606415	7.33535288842349	0.000583750485650028	cg15267545	2.87219564063887	6.26528200391058e-06	cg06549955	2.1099669186589	0.00100590323095931	cg14132288	2.08493943016151	0.000111455014459009	cg25522738	-1.63356588473388	0.00042063671750516	cg07169368	1.74272358915978	0.000483690290565376	cg24314752	2.21037855765173	0.00151696737259101	cg24917645	1.45497783993502	1.02098044125105e-05
473	cg12072532	6.43705937920171	0.000583750485650028	cg17969913	5.18249905596317	6.32651123485766e-06	cg16504439	2.32476218762673	0.00100590323095931	cg14093368	1.34262538679164	0.000111455014459009	cg11676109	-1.90645952515653	0.00042063671750516	cg21308336	-0.921554317818028	0.000486409287582018	cg27517502	-1.30342073690895	0.00151703955436766	cg23306510	7.76719497826729	1.02208146708814e-05
474	cg14527458	-4.26438053609008	0.000589723399457619	cg00298331	8.36428923448799	6.63090875851385e-06	cg02943769	2.49546217289448	0.0010181979059786	cg00011122	2.62276914930353	0.000111455014459009	cg13356354	-2.22748406003646	0.000420689235077058	cg14524290	-6.61995472801213	0.000487025663253639	cg15184824	6.54227894087068	0.00151703955436766	cg21219880	-2.69163219929736	1.02208146708814e-05
475	cg10163397	-5.97564791413663	0.000595817153676541	cg12656851	5.53797195708268	6.79366070737932e-06	cg10204999	2.27189241613319	0.00102491530845745	cg23808061	1.81959370830515	0.000111455014459009	cg22847086	-0.645504875973365	0.000420689235077058	cg01313796	7.66222150691664	0.000487025663253639	cg14482448	-0.599723367269937	0.00151703955436766	cg19917235	3.0917893409184	1.02208146708814e-05
476	cg16276523	-1.29987123808255	0.000595817153676541	cg03198386	-7.0175807564491	6.79366070737932e-06	cg23649884	2.10665615585751	0.00102767477428475	cg05302504	4.08883017434281	0.000111455014459009	cg24095088	-1.38132826269762	0.000420914570395268	cg17504698	-2.89369959654365	0.000487025663253639	cg03741498	1.22752646157701	0.00151703955436766	cg17016101	-2.96262492836296	1.0276506412642e-05
477	cg15266497	1.80051418494833	0.000600534208952396	cg07276867	-3.50603646849098	6.79366070737932e-06	cg00625436	4.11184447575721	0.00105346692594185	cg02168505	4.08950169727983	0.000111455014459009	cg17022845	4.47355385835762	0.000422234893123959	cg26219971	-1.79407177487798	0.000487025663253639	cg08562978	3.53765448397373	0.00151703955436766	cg13239646	-0.977546802258588	1.0304562635372e-05
478	cg06254964	5.22424219559313	0.000600534208952396	cg09620798	5.52256368116449	6.79366070737932e-06	cg20320604	3.32418958964687	0.00105526777489063	cg11103920	2.37854789433269	0.000112768926869818	cg14900773	-2.0482241069858	0.00042722384967589	cg12001496	-1.74227138446217	0.000487061260834889	cg27133494	1.59356781309819	0.00151703955436766	cg23142063	-3.03905603845758	1.03617700525583e-05
479	cg00493068	-0.638117836805215	0.000600534208952396	cg19774488	3.85561990230307	6.79366070737932e-06	cg16070896	-2.76599180853374	0.00106866518797468	cg22736624	2.92186875103052	0.000114117566633537	cg14930864	3.97379797400902	0.000427575140772461	cg14061051	-1.46821007115552	0.000489241038796209	cg06977186	1.98668182748011	0.00151703955436766	cg02578470	-1.99210098671966	1.03942529905931e-05
480	cg15584083	5.78332443910261	0.0006011582417687	cg13278889	-3.18811670627927	6.82009100010731e-06	cg09738100	2.69127027399681	0.0010791590120748	cg20140752	3.59687657574363	0.000114326654825325	cg23130731	-3.15822953704303	0.000430528258173919	cg18181134	-1.20770166623521	0.000491841434433128	cg11171004	1.70725140437498	0.00151703955436766	cg15998780	2.15835167706116	1.04090927281694e-05
481	cg13925583	-2.8323932304061	0.000604070136907354	cg20719598	6.22402801472028	6.88243909619968e-06	cg19215386	1.40339831244925	0.0010791590120748	cg00323069	2.39127463334601	0.000114326654825325	cg10720287	-1.75923869149754	0.000433146920299906	cg02851237	1.80406358054844	0.000492693671364212	cg23422604	-0.89551799177729	0.00151703955436766	cg05214268	-1.70938903325397	1.04090927281694e-05
482	cg16537483	-7.72668239296896	0.000604573771776454	cg04757074	2.22077755966431	7.08799243297886e-06	cg09867700	2.74629684144351	0.00108223503637138	cg24485787	-5.13537895249009	0.000114326654825325	cg09858107	-2.39991691946996	0.000434458788461515	cg00177013	1.01927531278042	0.000492693671364212	cg08916050	1.38468076648851	0.00152102368712337	cg02986546	1.90329590132508	1.04090927281694e-05
483	cg22098961	-4.55947490088951	0.000607393952964689	cg23821541	3.35120318050467	7.09735405062019e-06	cg13324646	-2.8347974344771	0.00108223503637138	cg16361775	2.25411456980657	0.000114326654825325	cg08057338	-2.2176455056793	0.000436296053282025	cg19123013	-2.2114672685748	0.000492693671364212	cg24809299	1.47130863742111	0.00152102368712337	cg18662644	-2.11192001854627	1.04116180186145e-05
484	cg16146904	5.17834312084701	0.000609096764781231	cg26559804	2.31845732104479	7.09974226287055e-06	cg00479269	2.07325969772323	0.00108223503637138	cg15058443	3.713377960924	0.000115340541191134	cg12680752	4.61409249807352	0.000436296053282025	cg27231422	-1.35636166560944	0.000494248983432954	cg23840223	1.33572314762528	0.00153040859949245	cg09174357	1.79704174536327	1.04116180186145e-05
485	cg08995662	1.1297977575462	0.000610026323995699	cg02415749	-4.52612002629278	7.29465396489705e-06	cg22515456	2.61085836604903	0.00108223503637138	cg20199738	2.1636198539169	0.000115394598836662	cg23347894	-1.63396709921655	0.000436296053282025	cg04772328	-1.636936448844	0.000494248983432954	cg13082573	1.68086327952826	0.00153085683910416	cg13864877	1.75248793635097	1.04227132323604e-05
486	cg12032415	4.05386519632997	0.00061134346176468	cg06648948	1.59887085543472	7.30564004915804e-06	cg00989002	-1.67580210123225	0.00108223503637138	cg04108615	3.36735493901809	0.000115453001667119	cg03786582	-1.70613210856876	0.000436296053282025	cg01313994	-0.953545376330364	0.000495156951562533	cg19570545	1.84036741751081	0.00154054629208254	cg04058301	-1.68847770270691	1.04227132323604e-05
487	cg09203343	-4.43713715315327	0.000613457084140593	cg21931212	6.07085313642003	7.42885498187889e-06	cg27109614	2.05587236293493	0.00108223503637138	cg17290526	1.58524555537783	0.000115619456996069	cg18625956	-1.83010562197156	0.000436296053282025	cg23054166	1.43265599790988	0.000501709286359102	cg26779591	1.68826063492338	0.00154354517540697	cg04367719	1.96065188043881	1.04227132323604e-05
488	cg12374579	-1.65541941074791	0.000614909319685641	cg10208368	1.99152130722526	7.65195863763601e-06	cg17352157	3.02703141574534	0.00108223503637138	cg00692933	2.67730936591511	0.000115619456996069	cg14743507	-1.46109475947601	0.000436296053282025	cg23509266	-1.51057222391057	0.000505682756482851	cg26331595	2.94492693191717	0.0015491963806141	cg12284320	-1.8766325026958	1.04227132323604e-05
489	cg09517873	10.7017469389169	0.000614909319685641	cg12464387	7.90707298328108	7.70429820760684e-06	cg06214651	-1.90141919687067	0.00108371465081902	cg18711394	2.60749102205201	0.000115619456996069	cg02123547	-3.06035819862282	0.000436296053282025	cg02963556	-1.24798950171467	0.000505682756482851	cg12617935	0.984279567902258	0.00155597350327499	cg08165888	-2.04768544318383	1.04326172527117e-05
490	cg18872215	0.836176787938804	0.000614909319685641	cg02884770	-2.85437595832469	7.71418763737085e-06	cg02703032	2.9721895109809	0.00108371465081902	cg05433449	-6.24199786203498	0.000115619456996069	cg01889112	-2.19625281403537	0.00043875518543991	cg07922932	-0.957365581978443	0.000505682756482851	cg16940108	1.73678694444839	0.00155909227548277	cg26663293	-2.28809646470177	1.04326172527117e-05
491	cg21038740	3.28392748259553	0.000615754145634437	cg25027885	3.25992000789929	7.71418763737085e-06	cg17514880	2.95991097991356	0.00108371465081902	cg04285710	2.36453705242138	0.00011602357307172	cg04683632	-1.06755544874579	0.00043875518543991	cg10335543	1.76638731232906	0.000509023754302159	cg22767351	2.09868193894831	0.00156586135385712	cg24870476	-3.19656184953518	1.04594070317827e-05
492	cg13751417	-2.30222174548634	0.000617251796982817	cg13617432	8.18140442623744	7.76736401821224e-06	cg00374927	3.03710742092567	0.00108417642131772	cg04581294	2.5869833082921	0.00011602357307172	cg01416487	-1.335556183204	0.000440236954776353	cg14648311	-0.817310936971702	0.000509023754302159	cg10036510	1.01453986471918	0.00156806383627902	cg01708466	4.23606807184115	1.04594070317827e-05
493	cg16502866	-0.960831166767185	0.000624537996534845	cg08939788	7.13194035261723	7.76736401821224e-06	cg06083525	1.11903540003308	0.00108417642131772	cg23047611	2.74141080720272	0.00011602357307172	cg18422852	-1.235765583672	0.000440236954776353	cg14370689	4.94479601018775	0.000509023754302159	cg04523520	1.51225179583775	0.0015705461062743	cg14383716	3.32227263741861	1.0469760254368e-05
494	cg26060748	-3.67792438838608	0.000625837844995136	cg22466830	2.85176513300767	7.90813340443981e-06	cg10807542	2.08795911591038	0.00108417642131772	cg22330471	3.13869710235678	0.00011602357307172	cg00927449	-0.905273127138836	0.000440236954776353	cg10690327	-1.72825623109467	0.000512589915716425	cg02358251	1.74156165269575	0.00157400434855275	cg05122605	1.87408525099575	1.0469760254368e-05
495	cg07636991	3.50289889491465	0.000625837844995136	cg09524505	-6.66160359429922	7.91895506188209e-06	cg12864601	4.57580786961027	0.00108634541917253	cg20999813	1.81909873727562	0.000116921033634398	cg16721427	-1.21600228884705	0.000440236954776353	cg04126905	1.1352218430071	0.000512589915716425	cg19143760	1.33979711572526	0.00157451427771664	cg15799791	-1.19528771866291	1.0469760254368e-05
496	cg10103838	-1.44562257503743	0.000625837844995136	cg04497885	2.37848235651998	7.91895506188209e-06	cg07677157	4.01898065884646	0.00108634541917253	cg00746233	4.2626987657095	0.000116991069001205	cg24793300	-1.19009398121056	0.000440236954776353	cg11403536	-1.95704313839025	0.000512589915716425	cg15642855	-2.24851338752935	0.00157451427771664	cg04767327	-2.29661708556391	1.0469760254368e-05
497	cg03658003	-2.38636341669852	0.000626615993306369	cg21820436	2.50277221004153	8.20047574336646e-06	cg19978341	-3.32798465439114	0.00108634541917253	cg02080909	-1.80290283298076	0.000116991069001205	cg19539824	-1.58111172168527	0.000440314393526138	cg03009437	-1.443015168068	0.000512589915716425	cg23039325	1.11290846626351	0.00157451427771664	cg06090630	6.27790181691909	1.04886199828387e-05
498	cg24597320	2.07541524241207	0.000626615993306369	cg21297973	-1.81378288043624	8.23860551687114e-06	cg12961165	1.60720833066232	0.00108634541917253	cg03245407	2.04290206518614	0.000117307410599927	cg00247614	-1.07617153941439	0.000440314393526138	cg14720236	1.80920296215165	0.000512589915716425	cg07048306	2.32274723655778	0.00157451427771664	cg15697036	-1.94580221235697	1.04886199828387e-05
499	cg03286391	-3.16986707123216	0.000626615993306369	cg20955491	3.54778166194968	8.23860551687114e-06	cg06521827	3.49536772274945	0.00108634541917253	cg05117785	1.53684648916658	0.000117307410599927	cg09065880	-2.04168119956249	0.000441624366905268	cg16554516	1.38864727504449	0.000512589915716425	cg04343092	2.08832358205767	0.00157451427771664	cg26057953	2.77385908461942	1.04886199828387e-05
500	cg25476028	-2.9708091356512	0.000626615993306369	cg11382630	2.24951354677093	8.31879234562683e-06	cg08149789	3.45005575871503	0.00108752784458175	cg03999669	-5.01448837106255	0.000117831148226822	cg22876327	-1.83571357586863	0.000443033584767763	cg07571582	2.70902973766194	0.000514212476622302	cg11653410	1.62792526089955	0.00157451427771664	cg07617560	1.80695226855199	1.04886199828387e-05
501	cg01928206	3.18119860841118	0.000626615993306369	cg24597818	4.15797886292038	8.3765711691271e-06	cg14131272	2.73702697748386	0.00108878172645015	cg11818790	2.10570464233422	0.000119252605216134	cg19519867	-1.4894803497628	0.000443033584767763	cg11087939	2.34801997846987	0.000516147595499193	cg10053171	1.7123872575511	0.00157451427771664	cg04847243	-3.52510623847419	1.05027766403054e-05
502	cg04941706	1.8091592997543	0.000626615993306369	cg02324006	-1.87390818842579	8.3765711691271e-06	cg01253826	3.45364139055489	0.00108878172645015	cg24375895	1.98192194427137	0.000119252605216134	cg20573913	-1.02154397693526	0.00044401501128259	cg14721483	1.47705261723575	0.000519250328042611	cg25547902	1.9900715335264	0.00157451427771664	cg03340606	-1.71779809913544	1.05027766403054e-05
503	cg14603723	-1.72852747502478	0.000634055405358073	cg04205066	5.5231770243442	8.39851665335227e-06	cg10051869	-2.77614767900288	0.00108878172645015	cg08791788	-2.51016990702291	0.000119252605216134	cg27079009	1.58896594285655	0.00044401501128259	cg09704109	1.49023099396386	0.000525604314919923	cg03165752	1.40346954085535	0.00157451427771664	cg19540682	2.10819116589085	1.06498197528028e-05
504	cg06673553	-1.48263491263191	0.000635005699516141	cg16566279	-1.87874032685813	8.41257430482626e-06	cg04771100	-1.33629138129089	0.00108989314662241	cg18653812	3.25746935598893	0.000119252605216134	cg17120881	-1.56186540267395	0.00044401501128259	cg20152415	-2.59757382672762	0.000528959816224247	cg03199721	1.28431526189511	0.00157451427771664	cg01774454	1.71545082312731	1.06498197528028e-05
505	cg18384063	-2.04888821747898	0.000635005699516141	cg05160558	9.65590223069771	8.46085306757484e-06	cg23249710	3.52943852432736	0.00108989314662241	cg25557827	1.7681379791969	0.000119252605216134	cg12768383	-0.955431217872154	0.00044401501128259	cg25164623	2.07394853494302	0.000530809066236037	cg00717946	2.20511147272678	0.00157451427771664	cg04197363	3.18564516196061	1.06498197528028e-05
506	cg21549195	7.54139133006837	0.000635005699516141	cg27530058	5.74356525830104	8.57609017508585e-06	cg24532523	1.56145900711692	0.00109090181332524	cg07107453	2.39190449024931	0.000119252605216134	cg00527304	-1.9925110873189	0.000447503168107731	cg18106397	1.27402251538138	0.000530809066236037	cg01791811	1.32126507653072	0.00157451427771664	cg06804344	-1.37185460177573	1.06498197528028e-05
507	cg17943757	-1.42799082724145	0.000635005699516141	cg23963220	3.61687517702916	8.57609017508585e-06	cg15572484	-2.39741649704931	0.00109090181332524	cg10240449	2.53266303872127	0.000120508954478762	cg08214688	1.25478036720698	0.000448863647160368	cg11213498	-1.34978921615911	0.000530809066236037	cg07427926	1.33017687461943	0.00157451427771664	cg07740877	2.52348113585553	1.08604773321226e-05
508	cg00051979	2.09340975706784	0.000635005699516141	cg01582648	-5.05353895136606	8.65328733088918e-06	cg16081164	-2.44990803106587	0.00109090181332524	cg06826574	-2.64709352027512	0.000120636744323272	cg20069718	1.67750527989788	0.00044986835143972	cg00859254	2.45151733505548	0.000530809066236037	cg20114054	-2.13650389442198	0.00157451427771664	cg11166312	-2.86216076151142	1.08849124594771e-05
509	cg13835692	-1.84975999981306	0.000637474735379609	cg27522005	3.51662592514355	8.65328733088918e-06	cg07343027	1.84703697252244	0.00109090181332524	cg00124905	3.61385966726442	0.000122055100861557	cg17500754	-0.960491314991016	0.00045083369096072	cg13679814	-1.55502414377818	0.000532127620708891	cg03293206	-1.81184897190734	0.00157451427771664	cg19432468	-2.04413278823916	1.08849124594771e-05
510	cg15680443	1.50659354862938	0.000637570238684149	cg14449789	4.14060429058676	8.68981429420981e-06	cg11130828	-2.86752569920436	0.00110580174819451	cg23950044	2.83851850337709	0.000122055100861557	cg14794341	-2.2123136332661	0.00045083369096072	cg16007019	1.3496555816845	0.000532673184358195	cg13925583	-2.42105418521635	0.00157451427771664	cg02129834	2.37074913312896	1.0904597403968e-05
511	cg00380172	1.23121566725944	0.000637570238684149	cg01343049	3.40911014205453	8.71586568640199e-06	cg20988331	5.570392401659	0.00110580174819451	cg18264820	2.78713891272204	0.000122091319120874	cg16684543	2.5615869894791	0.00045083369096072	cg08723357	1.21509128929211	0.000532770009416299	cg11034145	2.1267062640786	0.00157451427771664	cg11555384	-1.49461620652143	1.09259554924575e-05
512	cg01860741	5.90701369629741	0.000641314460386361	cg16633730	4.32623307810673	8.71586568640199e-06	cg24627900	3.98549761252866	0.00110580174819451	cg23976431	1.92184264986693	0.000122287477214707	cg15796783	-0.608975156215176	0.000452418019283692	cg18735798	1.2873594630444	0.000532770009416299	cg07357157	-1.08192322001387	0.00157451427771664	cg15375239	2.050965574087	1.11482733374677e-05
513	cg11136040	2.04478466771939	0.000649171007092898	cg24034429	11.6380957772868	8.71586568640199e-06	cg10863939	3.16251735216521	0.00110580174819451	cg11871910	4.70840982148376	0.000122287477214707	cg03729941	-1.92873086536265	0.000453864524550954	cg01879757	2.04048035562986	0.000532770009416299	cg07429908	1.95079894473766	0.00158540821520468	cg04762397	6.66027723109043	1.11482733374677e-05
514	cg25421108	2.11980776100258	0.000650640180778872	cg23371877	-5.42540723228919	8.74867000409915e-06	cg10241645	2.00219284518674	0.00110779447509989	cg15002214	2.35199429747168	0.000122287477214707	cg07568117	1.59196107046545	0.000457444831104821	cg19848126	1.33501669508786	0.000533306468713944	cg06245305	1.22884187755194	0.00158540821520468	cg09654929	6.58756395478709	1.11625440545575e-05
515	cg26269733	1.85907030441638	0.000650640180778872	cg10240449	3.35347112981528	8.74867000409915e-06	cg03726015	3.14128911023076	0.00111257796264594	cg24477193	7.14626103512384	0.000122287477214707	cg13276570	2.43891246900337	0.000457995630462943	cg08974225	1.68249353734506	0.00053393036971061	cg17298489	1.4076073267949	0.00158540821520468	cg12686133	1.31167062133595	1.11703164734119e-05
516	cg04058621	-2.73932539334042	0.000650815355157252	cg16537196	-3.17180859707409	8.83861370055851e-06	cg19243780	1.38789030218759	0.00111700720823556	cg23137562	2.20732856683301	0.00012246490931232	cg07629776	3.15878052908904	0.000458033941501569	cg12558430	3.38715074790807	0.000534988356714224	cg11888151	1.55096612415192	0.00158540821520468	cg08135996	-1.76164909998138	1.11703164734119e-05
517	cg17012781	1.56594211398483	0.000650815355157252	cg21595481	7.85451433417921	8.93957190588195e-06	cg03862540	1.81394207574545	0.00111700720823556	cg00612107	1.41582047419872	0.000122782929416858	cg11176924	-5.87208134835015	0.000458033941501569	cg26321999	1.08487001356511	0.000536572995520687	cg17256706	2.07838098011791	0.00158540821520468	cg14950698	-1.37842127428695	1.12098304993577e-05
518	cg19525705	-3.84135462565777	0.000650815355157252	cg15340652	2.61928367127673	8.97441787999885e-06	cg02276361	-3.68421674779908	0.00111700720823556	cg26279152	3.86232216875597	0.000123061467771333	cg06529883	-0.793649454110855	0.000459871702464077	cg23513567	1.1291257439433	0.000539505565351124	cg16043082	1.80525980779677	0.00158540821520468	cg21086878	1.4450757285308	1.12202163120696e-05
519	cg10166530	2.78705566544776	0.000650815355157252	cg12591501	-4.18130372376262	8.97441787999885e-06	cg26477793	1.06029884745144	0.00111700720823556	cg06391591	2.92750101755168	0.000123184102334107	cg10710457	3.60235529478265	0.000460615910719042	cg15420683	-1.79586265990644	0.000539759134165902	cg01351717	0.838550783326427	0.00158540821520468	cg04402184	1.38197508702114	1.12468215233341e-05
520	cg05161673	2.1570841771722	0.000650815355157252	cg10020040	-2.43997098855431	8.97441787999885e-06	cg22251932	2.01890397998176	0.00112030151080637	cg23903357	1.69724227566036	0.000124661767549992	cg21581129	-1.74504817190504	0.000462254023855921	cg25772256	1.51172541826756	0.000545582155724037	cg24424217	-1.80870168375132	0.00158540821520468	cg17343068	-1.64702606557933	1.12468215233341e-05
521	cg04774559	2.98082102234375	0.000655976990705002	cg03539481	7.04188618254158	8.97441787999885e-06	cg05998153	3.45974809758638	0.00113047259355622	cg26964061	4.86430173243299	0.000124661767549992	cg17571279	-1.69321667398987	0.000463592955453818	cg12987041	-0.923574564379966	0.000546638411149397	cg18401658	1.43953440316416	0.00158540821520468	cg23010236	-2.07868436641374	1.12468215233341e-05
522	cg07488987	-2.34445914231802	0.000657245043810817	cg04634598	4.4988585316426	8.98962430891435e-06	cg09299381	2.97222783851041	0.00113047259355622	cg27353073	3.59666557447092	0.000124703037971101	cg03654391	1.62466055289343	0.000466241162697382	cg24678938	1.77239112675025	0.000546751772367584	cg05940202	2.69866423289918	0.00160498883165499	cg21897413	1.80792796421221	1.12468215233341e-05
523	cg00764794	2.17178740549905	0.000658292436623922	cg21818402	4.91475360447822	9.01179466875063e-06	cg04855657	1.50596446217511	0.00113756837213083	cg04586098	1.8861240180792	0.00012471026694914	cg10914544	-2.2094705537477	0.000466588903140611	cg00325661	-1.15086306368012	0.000546751772367584	cg08965464	1.28877309035003	0.00160498883165499	cg08698015	2.22110254666544	1.12614588088125e-05
524	cg05233094	-2.01488362662258	0.000658292436623922	cg10901390	3.81482833959977	9.05102476494996e-06	cg04395069	1.99247812789606	0.00115031127676469	cg20232653	-2.2623076712041	0.000125056800028914	cg18072871	-0.710331977099553	0.00047165802408945	cg00159682	-1.41473640019979	0.000546751772367584	cg16044222	3.74042369836804	0.00160543246110199	cg01743962	1.6769420482213	1.12614588088125e-05
525	cg01910197	1.49628236277948	0.00065996883191521	cg03499052	5.09352073679478	9.10127499426619e-06	cg10125918	3.03683556323963	0.00115387936908509	cg06323433	3.00296134065205	0.000125248167208491	cg15979257	-2.71619190915336	0.000472495277571792	cg03860054	-1.40221035641555	0.000546751772367584	cg24216674	-1.94036706604758	0.00160684023826754	cg11343124	-1.89950935552591	1.12614588088125e-05
526	cg21979010	2.82458713024783	0.00065996883191521	cg14450995	4.62945311980076	9.22847814279613e-06	cg06645192	5.3767877975114	0.00115387936908509	cg01230924	1.60871232852274	0.00012545286574508	cg01923002	-2.62563438861414	0.000476691280291579	cg14818621	1.16479057829272	0.000546751772367584	cg07778080	2.01774304822612	0.00161310072914729	cg05555396	-1.19400752075265	1.12712837417194e-05
527	cg24945636	6.22254861677471	0.000662842881329156	cg20996735	1.70048798398674	9.2322252788237e-06	cg16561543	1.14750434994654	0.00115387936908509	cg04548376	2.30159301517048	0.000126624807911864	cg20314660	-2.21743052214359	0.000479777647645126	cg06067370	1.24467819821001	0.000546751772367584	cg12129848	0.790359120959797	0.00161310072914729	cg20816950	-3.27892514391086	1.12849409242056e-05
528	cg09669949	4.22339778699666	0.000663564352118949	cg13336335	3.53141683752396	9.32246960308112e-06	cg22713941	2.32803854218158	0.00115387936908509	cg01411145	2.23053920219273	0.000127003162476852	cg15890000	1.93058600989993	0.000482296596597297	cg00537910	-1.47034383272105	0.000546751772367584	cg07236904	1.63634017529187	0.00161310072914729	cg26768419	1.96348643300252	1.13034085306743e-05
529	cg20556289	-2.80867743161488	0.000666237764529581	cg09084163	4.74393929811212	9.32999504219295e-06	cg15095511	3.65078414529215	0.00115387936908509	cg00753747	2.03093322424435	0.000128595115404678	cg25945821	-1.8544299291951	0.00048919386198029	cg00158530	1.99436347866261	0.000546751772367584	cg23283875	1.67617916859296	0.00161310072914729	cg00169304	-5.10611810697258	1.14587553429873e-05
530	cg05139571	-1.84873721527997	0.000666237764529581	cg24349665	5.15276342949477	9.4897774774662e-06	cg26832832	3.93674106774738	0.00115387936908509	cg16265552	0.832977578208181	0.000128595115404678	cg12251760	-1.4036082143128	0.00048919386198029	cg01600621	1.21573347843733	0.000546751772367584	cg07971894	-1.38537937292694	0.00161310072914729	cg13558262	2.84107386059852	1.14632422381875e-05
531	cg25799969	-1.34025847145496	0.000666237764529581	cg01597667	7.38903809676702	9.4897774774662e-06	cg26181343	1.18858866628263	0.00115387936908509	cg15522728	6.67834469262968	0.000128767694862511	cg27247569	1.61559582443528	0.000490656453764644	cg03138091	1.39647825444056	0.000546751772367584	cg03340261	2.73468325729749	0.00161310072914729	cg14818621	1.41230097452145	1.15399481908535e-05
532	cg16333016	-1.09378861559673	0.000668635603389496	cg18766336	6.87029915557174	9.5529972821108e-06	cg21370352	-1.26675506444414	0.00115387936908509	cg08032088	-1.66124933097595	0.000128982944780238	cg14690838	2.79559574213501	0.000491846221904701	cg14074539	4.14538096732627	0.000546751772367584	cg19063680	1.41270100623757	0.00161310072914729	cg14090487	1.5557301058256	1.15399481908535e-05
533	cg01328119	1.36747687138231	0.000669606700494917	cg05919833	6.55872085611429	9.56605943871281e-06	cg13673837	4.90628212493031	0.00115387936908509	cg08935243	3.01767097981265	0.000128982944780238	cg06209740	-1.73853541667782	0.000491846221904701	cg26996656	-1.22668537662626	0.000546751772367584	cg02862835	2.02680147063243	0.00161396977619056	cg04782472	-1.6293992462254	1.16175754546794e-05
534	cg24060473	5.77741824024605	0.000669606700494917	cg04773602	7.267541087884	9.56605943871281e-06	cg17932657	1.69759348174074	0.00115387936908509	cg19385725	1.52525675141719	0.000128982944780238	cg14258243	-1.51820341051083	0.000491846221904701	cg23395902	1.17743287208887	0.000546751772367584	cg08601628	-1.04825470696177	0.00161585433584575	cg20361427	-1.66068580179371	1.16175754546794e-05
535	cg08864083	-2.17069045774274	0.000671154390682923	cg02436346	-2.29588399328184	9.56605943871281e-06	cg14282114	2.55625747458339	0.00115387936908509	cg14165272	2.50700700089112	0.000130993529467614	cg21115484	-1.36202716043133	0.000492113504565995	cg11619782	-1.74120066701483	0.000546751772367584	cg05142140	1.62791533265272	0.00161585433584575	cg22833190	-2.9032383004189	1.16175754546794e-05
536	cg10027557	-3.11083873198064	0.000671154390682923	cg21027573	4.29042144333604	9.62618668444138e-06	cg21287127	1.74825595497226	0.00115868534630608	cg12311175	4.34671705871388	0.000131238834463876	cg17446503	-1.96272992563903	0.000493087527130628	cg16739613	-1.42889103859501	0.000547457654891745	cg10349828	1.83587761497462	0.00161585433584575	cg25570306	-0.873988426712367	1.16175754546794e-05
537	cg21131553	3.64018589896341	0.000671213276264692	cg03856366	2.87964480279159	9.69899926430145e-06	cg08217733	2.30844989188277	0.00115986550075955	cg23585910	9.19358018815872	0.000131336787797716	cg04167764	-1.1385184483542	0.000493087527130628	cg09551147	1.62908544290825	0.000547457654891745	cg19534805	-2.09336382726072	0.00162402955642278	cg19012475	2.30214450701613	1.16175754546794e-05
538	cg11654281	-2.09595647968389	0.000671213276264692	cg03488289	-1.57279440540836	9.7306881955375e-06	cg12451269	1.60609213155468	0.00116011278249293	cg20147497	2.56294845559123	0.000131422887998062	cg00453193	-1.56923239006021	0.000494304789072635	cg07062780	-2.83017204500898	0.000547457654891745	cg04243368	1.68948054952217	0.00163280190001131	cg11205502	-1.50732791054217	1.16175754546794e-05
539	cg02023728	-1.94804774440773	0.000676274513554831	cg16014725	-5.68239317517856	9.74877176475636e-06	cg22860283	2.63502555727003	0.00116246574256392	cg17401362	3.2789879974001	0.000131998226792286	cg15927878	-1.63413394414714	0.000494304789072635	cg16556129	-1.28533692578679	0.000547457654891745	cg10580588	2.28763895675167	0.0016595782618216	cg00223042	-2.40794511818535	1.16788452571826e-05
540	cg04910690	-1.49262924658727	0.000676274513554831	cg12898955	-6.64995242273408	9.80243328088921e-06	cg01184560	2.3733920420805	0.00116523478288751	cg04518066	-2.11746512978968	0.000132680011437109	cg10007372	-1.74776870636183	0.000494304789072635	cg21234779	-1.55556395826398	0.000547457654891745	cg23098012	2.1071743668536	0.00166299347125127	cg27458003	-0.869628216978555	1.17610568419124e-05
541	cg02605708	-2.68495730282977	0.000680600425616321	cg11477837	5.11923312351758	9.80305544951802e-06	cg13847019	1.65275248407618	0.00116523478288751	cg08373605	3.51806049233686	0.000132680011437109	cg05720678	-2.6339918709373	0.000494304789072635	cg13635008	6.97905883374777	0.000548083648833896	cg22595188	1.27258665029827	0.00166299347125127	cg18888595	3.47478870143208	1.17610568419124e-05
542	cg23999170	-1.04244943646833	0.000681677343493304	cg18395668	-2.41720624864746	9.84585760383872e-06	cg25169790	2.50949763799757	0.00116523478288751	cg12296564	2.25555744068198	0.000132680011437109	cg01416389	1.74202371921681	0.000494304789072635	cg22726533	-1.33655968424138	0.000549952419212482	cg08519345	-1.84764799949055	0.00166313692123101	cg13984427	-1.02749589921124	1.17610568419124e-05
543	cg04750100	9.27099861956033	0.000681781553800876	cg06809298	7.67695222171672	9.89130166529355e-06	cg01281797	1.46017101160607	0.00117142798330854	cg02569526	5.03901325608826	0.000132680011437109	cg12910752	-1.63973410481057	0.000495428106063159	cg01323104	-1.04650304690773	0.000551198682079556	cg12689803	1.79708808994614	0.00166555307383902	cg25614119	3.93312619130617	1.20037300467246e-05
544	cg05181098	3.67501961194149	0.000687076345997227	cg18724598	6.09940316903779	9.89945153161771e-06	cg01287811	2.34339484828779	0.001176176671419	cg24219704	5.01299839540689	0.000132680011437109	cg23573887	2.68133520493853	0.000495955774637568	cg09463984	-0.904908566028325	0.000551198682079556	cg08553401	1.2043431769434	0.00166555307383902	cg17605793	-1.25994930887498	1.20304837843435e-05
545	cg25164006	-4.98291750791627	0.000687076345997227	cg16908601	4.48693045916577	9.94531581496008e-06	cg00852675	-1.05707494120332	0.00117865203792963	cg14294793	3.340091691637	0.000132680011437109	cg05782202	1.78968191204435	0.000495955774637568	cg19697475	-0.831917359451787	0.000551198682079556	cg26717016	-1.84050287066373	0.0016705017893623	cg18053955	-3.21013557682	1.20304837843435e-05
546	cg06056441	-3.14252086128888	0.000687076345997227	cg00759301	6.57524629030335	9.94531581496008e-06	cg10696624	1.50014178897141	0.00118101195919396	cg03829848	2.09644153853717	0.000132680011437109	cg12605294	1.46761261550504	0.000495955774637568	cg26112619	1.66333970470812	0.000551875151298324	cg23802341	1.27228002236613	0.0016740453314196	cg00315606	9.77443058156259	1.20304837843435e-05
547	cg21869590	-1.20988888367113	0.000687076345997227	cg25593911	6.7917143395621	9.95553320388873e-06	cg08549968	3.38316493519949	0.00118101195919396	cg17333695	3.31554346403722	0.000132680011437109	cg22380442	-0.80879501380641	0.000495955774637568	cg21055944	1.70350741269034	0.000551875151298324	cg00959883	-1.33451374097889	0.0016740453314196	cg20707633	1.39862454165051	1.20304837843435e-05
548	cg08061334	-1.99303629545837	0.000687076345997227	cg10593459	-2.71164891521861	9.95553320388873e-06	cg15554554	2.94220884991383	0.00118101195919396	cg23470137	1.3419838047636	0.000132680011437109	cg15340645	0.829363802657708	0.000495955774637568	cg25686649	-1.31990689219608	0.000551875151298324	cg25557827	1.38139496979113	0.0016740453314196	cg23620904	-1.88125359565241	1.21413922027009e-05
549	cg11904474	-1.62648881132162	0.000687076345997227	cg12734386	-5.15048430754358	9.95553320388873e-06	cg06073570	-4.02854641311376	0.00118101195919396	cg05805291	2.61792288974636	0.000132680011437109	cg23686174	-3.36842204264238	0.000495955774637568	cg03628148	1.39848544319864	0.000551875151298324	cg18915519	-2.79836200955947	0.0016740453314196	cg02553489	1.09187400379456	1.21413922027009e-05
550	cg02580005	-2.38096345567317	0.000687076345997227	cg17930365	1.77794215232978	9.96129327832616e-06	cg23385041	-3.54277260970929	0.00118101195919396	cg13617782	2.38668011703803	0.000132680011437109	cg16516270	-3.96020584720661	0.000495955774637568	cg04550737	-0.727051215303086	0.000551875151298324	cg09811317	1.93481120999889	0.0016740453314196	cg02653117	3.02422086909727	1.21413922027009e-05
551	cg00237494	-1.56217078596203	0.000687076345997227	cg17544539	5.86830192779556	1.00964513653567e-05	cg17069915	1.7508273144362	0.00118101195919396	cg14114284	-1.61029940079983	0.000132724233907124	cg00695955	-0.827954053345283	0.000495955774637568	cg14090487	1.27972712314766	0.000551875151298324	cg13472359	-1.06352102153956	0.0016740453314196	cg24464101	-1.552945872185	1.2150021898381e-05
552	cg24980235	-2.99249480834979	0.000688950015996906	cg03641043	4.45595938319897	1.01365919252911e-05	cg16932324	3.61290159267445	0.00118101195919396	cg12584021	4.8707229455734	0.000132856182097372	cg21574366	2.95708082260572	0.000496667835127127	cg07805542	2.2305275113378	0.000551875151298324	cg06000701	2.40166203877588	0.0016740453314196	cg24373369	-1.94332588868431	1.21798360991297e-05
553	cg15657564	8.42317154581841	0.000688950015996906	cg04058621	-3.92568563878127	1.01737354780896e-05	cg05611687	1.37535311748903	0.00118101195919396	cg18357563	-2.44301932315188	0.000133224144226717	cg22834154	-3.85747382065095	0.000497067568604177	cg17489243	3.61786090972229	0.00055191621483811	cg08910551	2.11528014985735	0.0016740453314196	cg27378591	-1.14978379370594	1.22014825934268e-05
554	cg24098404	1.42856895323954	0.000688950015996906	cg15652249	5.19677651929439	1.02859285990003e-05	cg20934215	-4.73652931310109	0.00118101195919396	cg16313587	2.8588544927587	0.000133224144226717	cg16095795	-1.35438618112077	0.000497072857272111	cg25916993	-0.971963396768074	0.00055191621483811	cg11212709	-3.39698455372393	0.0016740453314196	cg10655371	-1.28555968129127	1.22014825934268e-05
555	cg21139713	-2.06917967720634	0.000688950015996906	cg26426885	4.50771464116594	1.02859285990003e-05	cg27483395	3.13941954133308	0.00118241225914641	cg03282312	2.27993826828828	0.000133224144226717	cg21622354	-1.43560092678269	0.000497072857272111	cg07623425	-1.52321654684952	0.000553170706648235	cg04327242	2.34345405007582	0.0016740453314196	cg13395086	-1.62956624808067	1.22186636024756e-05
556	cg14268754	-3.76346746681292	0.000688950015996906	cg20792919	-4.05676338646074	1.0301567305435e-05	cg20297544	1.99983066750101	0.00118871411786435	cg00499787	3.87588003731418	0.000133224144226717	cg09016908	-2.25518082986392	0.000498591763456558	cg22443054	4.51659996986656	0.000553170706648235	cg15796437	-2.21540513949193	0.00167521337362511	cg07867665	1.934092276634	1.22186636024756e-05
557	cg25979992	-1.872935239036	0.000690239908068849	cg12088773	-7.25986655073835	1.03179713393027e-05	cg04160389	1.42071795411216	0.00118871411786435	cg01067604	1.49179551169087	0.000133399027992703	cg00972111	2.38758710335043	0.000502117737350096	cg12427404	-0.820108059577308	0.000553170706648235	cg07897800	3.01038819011582	0.00167521337362511	cg15395101	-1.51299485999671	1.22494998534292e-05
558	cg02666758	1.75951665351262	0.000693450042662126	cg20801645	3.39794468665323	1.03525145652115e-05	cg11105319	-2.56236608154219	0.00119189499668683	cg04165933	3.06854770222557	0.000133399027992703	cg01506293	-0.759104659013128	0.000506338521695336	cg20757348	1.54055550749761	0.000553170706648235	cg05355167	1.85960565177106	0.00167521337362511	cg02382019	1.69569615253632	1.22494998534292e-05
559	cg14748752	-1.94416216635153	0.000701703589527292	cg20382995	3.87479056211604	1.06038530764139e-05	cg17542225	2.70964196313658	0.00119189499668683	cg27209395	2.00491371313697	0.000133399027992703	cg21677210	3.53700070219508	0.000507355771265771	cg09352908	-0.630214693390918	0.000566711127891099	cg26549330	2.15371717245532	0.00167781513453489	cg10866415	-1.9701787862345	1.22946275631488e-05
560	cg11542402	7.48963878439575	0.000701703589527292	cg18345827	4.11202639215428	1.06252032175348e-05	cg14953666	1.98105038191968	0.00119388218475115	cg21556922	2.09991472692317	0.000133782328835371	cg22927510	-1.64040252307245	0.000507643001912502	cg11386818	1.06316771587076	0.000566711127891099	cg16279003	2.53997740315269	0.00167908672657217	cg17569173	1.17521847629217	1.23970016596842e-05
561	cg00003758	-2.24705039162247	0.000703309741517194	cg17647004	3.0157202416924	1.06616165661896e-05	cg12091708	2.4388147225176	0.00119577933224486	cg11639876	5.63043055007813	0.000134786467710794	cg06354184	-1.76758846320301	0.00050778796938554	cg12245236	1.19401967635393	0.000572382002726626	cg18894414	2.05845113612911	0.00167908672657217	cg03874720	-3.54703617465908	1.24941173943931e-05
562	cg22242926	-0.957970730609009	0.000703309741517194	cg23361127	2.74787044213472	1.07902488143457e-05	cg01179986	1.79343004849397	0.00119577933224486	cg15579696	3.61253764788839	0.000134922557392685	cg19697107	-2.33079332360573	0.000513307668516864	cg02494066	-1.11660357325959	0.000572382002726626	cg07584563	0.972467923261921	0.0016871917603582	cg10286128	3.02381763027431	1.25827077123074e-05
563	cg26874164	-3.62520497401681	0.000703309741517194	cg22507615	5.87293530300236	1.08064518637481e-05	cg17513693	1.59576123725917	0.00119650354539727	cg22847089	3.32068456828625	0.000135022841986247	cg14304364	-1.40844675163438	0.000513810463998037	cg18836318	-2.61369884579065	0.000573487612396489	cg08939489	2.13379465454672	0.0016871917603582	cg08091666	1.48068004999879	1.26102319691404e-05
564	cg23011663	-5.13866354922815	0.000703309741517194	cg17608345	-2.7578402759676	1.0892366929022e-05	cg04890646	2.29144744819556	0.00119781563246238	cg09536081	2.27247758018651	0.000135022841986247	cg08554947	-2.12516470999054	0.000513810463998037	cg23989963	1.42517277277424	0.000573487612396489	cg04018639	0.848972563043126	0.0016871917603582	cg06522745	5.34686963056883	1.26102319691404e-05
565	cg27353308	-1.17907075324163	0.000703309741517194	cg09495303	-5.43594401314239	1.10636359781982e-05	cg10766341	2.27805207832569	0.00120335044169498	cg00419855	-1.86236787963411	0.000135490068832391	cg20489453	1.34817811420381	0.0005145115734418	cg05246887	1.52831631171792	0.000573487612396489	cg05915281	1.12545457999014	0.0016871917603582	cg23395902	1.41830419448358	1.26102319691404e-05
566	cg16726667	1.77863082640923	0.000706888925587922	cg17936862	4.59765667165254	1.11238892758249e-05	cg19562712	3.17836985206766	0.00120335044169498	cg10240056	6.90326339328922	0.000136837447705579	cg07972946	-0.722230589969794	0.0005145115734418	cg14029994	-1.4093779045025	0.000573487612396489	cg24661867	1.25016308697627	0.0016871917603582	cg24382627	-2.4875418729667	1.26102319691404e-05
567	cg15822087	2.99746333049639	0.000707553040117563	cg04330084	5.07960126115299	1.11274872585887e-05	cg14509133	-1.22571206463429	0.00120755272909975	cg27441551	4.74541599647495	0.000136904075732274	cg15941449	-1.42329415202116	0.000515349353095698	cg05760407	-2.08656586937951	0.000573487612396489	cg27313662	2.28272828798323	0.0016871917603582	cg01758885	2.63720655406088	1.26646296509475e-05
568	cg09434803	1.36359937684566	0.000708381710589573	cg03261428	-2.78546617290708	1.1405107920692e-05	cg11681638	2.1572047628575	0.00120817922709146	cg26440361	1.46486799333886	0.000136904075732274	cg06989443	2.64482250164454	0.000519502964417584	cg22300543	-1.22501327156074	0.000573487612396489	cg00337440	1.9922586675437	0.0016871917603582	cg07972385	-1.66490767295203	1.26745589621996e-05
569	cg06316553	6.32350753506264	0.000708381710589573	cg12640402	6.51745285136442	1.1405107920692e-05	cg26818786	2.00526820068558	0.00121203249577189	cg03412967	3.48145233876727	0.000136904075732274	cg04464219	-1.4509997098242	0.000520061452055583	cg26761826	-0.732269306461722	0.000573487612396489	cg02529166	3.07935788455275	0.0016871917603582	cg08750509	-1.41664221643797	1.26745589621996e-05
570	cg20010264	2.21434278446361	0.000711218486820027	cg25615944	2.79642916251257	1.1451775673677e-05	cg19320193	4.0095424425502	0.00121203249577189	cg16088692	2.0209675549361	0.00013704213391531	cg15849368	-0.900909618162867	0.000520061452055583	cg20636351	-1.23627600284316	0.00057468634882957	cg22951989	1.13221733371603	0.0016871917603582	cg08207871	-2.35536133418538	1.27595340783162e-05
571	cg14785881	-2.12644483929226	0.000713723713484359	cg00643449	2.54486986891212	1.16115589240459e-05	cg11194725	1.80443136308523	0.00121203249577189	cg27324993	3.20238197705644	0.000137158426221459	cg13353733	-1.32347447760037	0.000520189119897328	cg04867509	1.05965583567373	0.00057468634882957	cg16317441	2.1635583527156	0.0016871917603582	cg11444428	1.70929055830894	1.28391050940914e-05
572	cg19759228	-2.00110308232969	0.000714328058275039	cg07026968	-6.1865333758344	1.17608288584944e-05	cg03602823	-1.16879710680396	0.00121203249577189	cg16374437	1.51908037367023	0.000139113610961245	cg06193939	-1.42876616511506	0.000520189119897328	cg19163742	1.25808531725804	0.00057468634882957	cg27278017	1.82266227547207	0.0016871917603582	cg20668546	-2.44074464623132	1.28391050940914e-05
573	cg03754700	-4.79146208291924	0.000717376323651386	cg20447656	3.8603359915011	1.18100675543057e-05	cg12291409	5.06399482766547	0.00121203249577189	cg08824847	1.36405702710215	0.000139113610961245	cg06417730	3.6844856815806	0.000522408687620496	cg04053571	-1.02300980842132	0.00057468634882957	cg19252529	1.38923562712986	0.0016871917603582	cg02075828	-0.727841079660707	1.28589323647653e-05
574	cg05341425	2.53671080354223	0.0007272068745621	cg13567025	2.26027007421076	1.1891277923007e-05	cg16072427	-2.13655114944355	0.00121203249577189	cg26683865	-5.42073403817152	0.000139758433074889	cg18366209	-0.660250850948209	0.000523042814933699	cg18262284	1.01941470553403	0.00057468634882957	cg24889553	1.88320466338947	0.0016874740283688	cg25390476	1.48366822233046	1.28802205121254e-05
575	cg00847043	1.53176472756086	0.0007272068745621	cg02569114	5.46978509042601	1.21312712413111e-05	cg22139824	3.46053815590179	0.00121203249577189	cg09935643	3.48252040049042	0.00014020361066001	cg08822497	-1.2904838051452	0.000523042814933699	cg06310460	1.19373190427344	0.00057468634882957	cg24129198	-3.12063714384913	0.00168747764009395	cg11402989	-2.45184665674329	1.28802205121254e-05
576	cg13417396	-1.32458129158849	0.0007272068745621	cg02922689	4.75942043184855	1.21753735554316e-05	cg27484512	-2.81985197767083	0.00121203249577189	cg12725474	2.29541264438674	0.000140449990071523	cg00619497	-3.10772535472843	0.000523542126840518	cg10974515	1.3575813594412	0.000575491686884911	cg26695659	1.38483300633599	0.00168747764009395	cg07780377	2.08473509091425	1.30472580945188e-05
577	cg12737503	-2.22966454009459	0.000727601083893578	cg26233468	6.92531241060846	1.21753735554316e-05	cg04932381	1.63957222229309	0.00121203249577189	cg22831313	1.96614489047027	0.000140965413132756	cg15935774	4.96881179177557	0.000524196551290696	cg17105935	1.38105817936682	0.000579587199815034	cg17797973	1.57514068991288	0.00168747764009395	cg00258805	1.71687960666717	1.30780568939287e-05
578	cg08032088	-1.50866895044099	0.000733165581854895	cg24560678	4.90674710040403	1.21753735554316e-05	cg19179018	-1.97174458235034	0.00121235683162873	cg24125287	6.11621595443996	0.00014100376607006	cg08180229	-1.09021237481331	0.000524196551290696	cg19343871	-1.33036013970115	0.000579587199815034	cg13720215	1.6488443827788	0.00168747764009395	cg15305172	2.81056852833325	1.31446487812782e-05
579	cg20079898	2.1092259081103	0.000733165581854895	cg19687690	2.78569561789602	1.21753735554316e-05	cg10516721	1.93273377545458	0.00121638695292898	cg09580592	-1.35127560659484	0.000141030433955214	cg26891211	-4.54481847819031	0.000527323405195884	cg01282678	2.72566052640612	0.000580600726880078	cg10406653	1.20301494680004	0.00168946568995875	cg14528835	-0.938520018020448	1.31453400242566e-05
580	cg11648662	6.70593203122791	0.000733165581854895	cg18590130	2.96764933421554	1.21753735554316e-05	cg05307908	1.58421294566866	0.00121686803561376	cg25408497	2.89045657175668	0.000141030433955214	cg06340161	1.46294098852173	0.000527323405195884	cg05305155	-1.50573178506469	0.000580600726880078	cg14763972	-1.31805025769706	0.00170360492920215	cg16520357	-1.40496871156814	1.31867201245342e-05
581	cg19927065	-1.35004207903155	0.000733165581854895	cg03153115	-3.37609585327189	1.22593054129955e-05	cg24177863	-2.93974957481791	0.0012260220413466	cg07207937	3.12242316325146	0.000141030433955214	cg21686532	-2.11071165062379	0.000527323405195884	cg19329112	1.59906899189619	0.000580600726880078	cg14332438	1.63036717006405	0.00170360492920215	cg18393044	-1.38912255770175	1.31867201245342e-05
582	cg01969662	6.65454259864435	0.000733165581854895	cg25989892	-3.93834437544978	1.24375193112739e-05	cg25421108	1.93793563187679	0.0012264198949574	cg24976805	3.19152899811112	0.000141030433955214	cg00558147	-1.90078743103168	0.000527323405195884	cg12005081	2.4210643225562	0.000580600726880078	cg01044127	1.22758807634271	0.00170360492920215	cg26006262	2.0087966426176	1.31867201245342e-05
583	cg23338753	-1.9743932085713	0.000733165581854895	cg23380947	-6.03176035452606	1.28382346380868e-05	cg18758559	7.70793580120225	0.00122659869534384	cg07248814	3.51610146663092	0.000142288754574316	cg18753994	-3.14324901890805	0.000527323405195884	cg01488260	-2.20768707057174	0.000580600726880078	cg25445749	1.10021528360864	0.00170464604653973	cg26607828	1.68611852715677	1.35124702756141e-05
584	cg22777329	-2.30431321217203	0.000733165581854895	cg01179055	-2.05355111485909	1.28921266262946e-05	cg06079100	3.61279281552923	0.00122881649472895	cg01253826	4.00531301088525	0.000142589730624482	cg19893077	-3.7075408540329	0.000528971805546374	cg19305095	-3.20977451067949	0.000580600726880078	cg15444358	1.04955556209373	0.00170464604653973	cg02814523	1.36483810544943	1.35628017808754e-05
585	cg18941818	-1.39028883390654	0.000733165581854895	cg24611970	-5.76347996698757	1.31582450085282e-05	cg20181422	3.1985292902205	0.00122881649472895	cg20049409	2.35046572001249	0.00014317492197213	cg01187279	-1.88159385939359	0.000530207669223462	cg21314978	-1.06654775925847	0.000580600726880078	cg00578240	1.65944728572896	0.00170632121389051	cg23200732	1.32335601897548	1.36202094572348e-05
586	cg10692694	5.24799501430803	0.000733165581854895	cg17533064	6.88582862085263	1.31582450085282e-05	cg21955497	3.60773075040686	0.00124222636851694	cg02682988	4.7354303336482	0.000143542176049234	cg00545012	-1.27450816899111	0.00053034892662026	cg06104975	-0.632329998862206	0.000580980081049624	cg22739477	1.78701199107646	0.00170632121389051	cg12464134	-1.10615410334471	1.36509904621144e-05
587	cg18394881	-1.3399401523058	0.000733165581854895	cg23310850	4.13938207850648	1.3291928384989e-05	cg14287923	2.60444840933198	0.00124452872398973	cg18422711	2.77175403215778	0.000143967587386904	cg16256643	-2.94799010580538	0.00053034892662026	cg00450475	1.44403256861613	0.000590608086106376	cg17380867	3.04178194087221	0.00170632121389051	cg17613592	-2.06482600182356	1.36509904621144e-05
588	cg12108779	-1.76676324263713	0.000733165581854895	cg04385631	2.93198520652795	1.3291928384989e-05	cg20894465	4.00087035509708	0.0012485532840335	cg22489099	1.57277523764417	0.000143987223020629	cg20872579	-1.32686505319	0.00053034892662026	cg12559816	-1.3586302355217	0.000591258120162511	cg07318049	2.57214564179305	0.00170632121389051	cg22670759	3.88898372974253	1.36509904621144e-05
589	cg02420615	-6.48063298449615	0.000733165581854895	cg21340129	9.11751447188431	1.33003210416141e-05	cg11249796	1.49598172889641	0.00125165058646423	cg00598730	2.42596853429905	0.000144286081086515	cg24555600	-1.01536620869544	0.00053034892662026	cg15343992	-1.53322042168971	0.000591258120162511	cg24068310	1.26053650660698	0.00170632121389051	cg23600500	-1.41912166757637	1.36509904621144e-05
590	cg22328890	1.87958106420588	0.000734254690748378	cg13986881	1.79819799080413	1.34721201681308e-05	cg02328375	-2.34675866156293	0.00125533816827307	cg08676905	1.46716365472029	0.000144286081086515	cg00720072	-2.25753830694324	0.00053034892662026	cg13391067	2.18472375044741	0.000591258120162511	cg26996097	2.02273697876026	0.00170632121389051	cg03890538	-1.73023168941115	1.36509904621144e-05
591	cg10846328	-1.49353189879046	0.000735942141578579	cg09528056	-1.99120036008828	1.36546487327159e-05	cg04446470	1.8091327866324	0.00126037095480759	cg00887547	1.76871567644585	0.000144286081086515	cg16646261	2.49536157055598	0.00053034892662026	cg26333902	-0.95099032891114	0.000592058792551443	cg02097588	2.32586451492123	0.00170632121389051	cg23367351	-5.86272054387466	1.36509904621144e-05
592	cg09436393	-3.84625747839606	0.000735942141578579	cg12134638	-5.03084936590918	1.36723994709022e-05	cg18867781	-1.08628357936042	0.00126037095480759	cg06254964	5.56877036142055	0.000144378403022153	cg11270810	5.26405538994967	0.000530482371924258	cg00405843	1.87324323114525	0.000592058792551443	cg14578355	0.979880773385717	0.00170632121389051	cg26152005	-1.12325290428275	1.37704985856376e-05
593	cg09241262	2.69306010572684	0.000739149874052085	cg22982702	4.41175091850135	1.39037188452025e-05	cg22232830	6.07413730782401	0.00126163448079807	cg22179042	1.65257547956786	0.00014482354509818	cg20601620	-4.37569121825695	0.00053136355368774	cg26725246	2.2386002035329	0.000592058792551443	cg21128127	2.39228337577985	0.00170632121389051	cg09640862	1.30413584980523	1.38637942641687e-05
594	cg14116561	-1.76151497442802	0.000739149874052085	cg17470627	-5.00487645348567	1.41247818133015e-05	cg22813744	1.7300420133104	0.00126163448079807	cg26749897	4.1061839408076	0.000146147785372516	cg20367065	-3.47608723314521	0.000531399684581735	cg14830530	-1.71021465503106	0.000592058792551443	cg19472216	3.38830316119011	0.00170632121389051	cg11566939	2.11194074797152	1.38681202140538e-05
595	cg10980134	5.35545329328687	0.000739149874052085	cg22424366	2.77654552409129	1.41545092416977e-05	cg15365029	4.72815366345921	0.00126163448079807	cg13097719	2.5299216490249	0.000146147785372516	cg23516227	-1.1147144160519	0.000532799544623333	cg03319865	-1.65819157428682	0.000592058792551443	cg03968225	1.48393603006277	0.00170632121389051	cg21689985	1.50082760531974	1.38681202140538e-05
596	cg25367139	-2.26778161633633	0.000739149874052085	cg26344867	5.80080532126254	1.4169133831143e-05	cg03083228	3.50009708025674	0.00126163448079807	cg03920369	7.8444333553019	0.000146147785372516	cg19407391	-1.23743562837353	0.000532799544623333	cg01678893	1.16987325583072	0.000594573695619946	cg05682094	1.82547032871987	0.0017115029761497	cg17476518	-1.60070052496001	1.38681202140538e-05
597	cg15815053	6.16126034536905	0.000739194051039775	cg16176881	5.62601272668832	1.43035902358227e-05	cg01168028	-1.56832452786498	0.00126163448079807	cg22946774	2.70574041339194	0.000146147785372516	cg08929002	-0.934884888647547	0.000532799544623333	cg05716384	-1.65868167838452	0.000594573695619946	cg07445585	-1.79942145597831	0.00171155758084915	cg01568124	2.8355434972426	1.38681202140538e-05
598	cg03862540	1.93123690711572	0.000739288925551897	cg16412148	4.68165401783551	1.44920102176183e-05	cg16476128	3.8577734370876	0.00126840127706016	cg07709181	2.07265650136011	0.000146147785372516	cg27508769	-0.700846744230429	0.000532799544623333	cg14966346	2.86374813737724	0.000594573695619946	cg06550546	1.30862372345453	0.00171155758084915	cg26195812	-0.650302367979791	1.38795990712404e-05
599	cg22030770	-2.12224497309057	0.000740209778636995	cg18045093	6.97573682241726	1.45452537645496e-05	cg12262610	3.56695266953956	0.00126858552729099	cg06753827	-2.00129876067602	0.000146699215160301	cg26439710	-1.31418514446452	0.000535363677877674	cg09889291	1.21969624127851	0.000594838290716922	cg21538902	1.0435524148154	0.00171367033022632	cg16104915	3.31656864240472	1.38795990712404e-05
600	cg03579492	3.16274682621877	0.000743430979726831	cg09912548	-6.41664584048154	1.54001729592313e-05	cg04757074	1.37962927346061	0.00126858552729099	cg13834398	1.90368381428319	0.000146701106613572	cg07740693	-1.98985126725535	0.000535363677877674	cg23511118	2.07140055064383	0.000595477967561687	cg11137277	1.06401187966858	0.00171367033022632	cg03875787	-1.6023561636359	1.38795990712404e-05
601	cg15062059	2.01539665128158	0.000743729627960355	cg10419493	-5.10682129421938	1.56059790710184e-05	cg09250607	-1.82215074049748	0.00126858552729099	cg17148947	2.05056693931697	0.000146748915783001	cg04727088	3.53365364882727	0.000535363677877674	cg15709754	1.34789588011623	0.000595477967561687	cg05375405	2.0169191808719	0.00171367033022632	cg02702510	6.0852486797348	1.39457499408296e-05
602	cg23362473	-2.26694782128188	0.000743756816154829	cg12505415	-1.61635837596337	1.56899109779952e-05	cg00738387	4.15018142830946	0.00126858552729099	cg05626927	4.61743004892782	0.000147214896529779	cg02737153	-1.4439301635543	0.000535363677877674	cg06842339	-1.63254345143885	0.000597874876407385	cg19816327	1.44308813327435	0.00171367033022632	cg09889291	1.47386284774568	1.39457499408296e-05
603	cg14276323	6.84350364121145	0.000743756816154829	cg16782613	4.73739712836742	1.57066150919758e-05	cg04059611	1.97402274031516	0.00126858552729099	cg26004130	2.51268796922463	0.000147465534751536	cg00254133	-0.617813521930322	0.00053872986418322	cg08275047	1.56228169244868	0.000597893690214336	cg19937039	1.9441607504496	0.00171774286397831	cg04368796	2.02950575263692	1.40673012745424e-05
604	cg23642342	2.391804555079	0.000743756816154829	cg09011244	-3.87842878076122	1.57311144819597e-05	cg07016511	-2.37777989732741	0.00126858552729099	cg22811668	-1.42877026982794	0.000147786786076933	cg09883145	-0.995410797427353	0.000538777188210525	cg01773689	-0.977240585300662	0.000598395968575023	cg20797316	-0.973486795556891	0.00172049888516858	cg05970014	-1.88292227796969	1.40673012745424e-05
605	cg08245096	-1.26042532888793	0.000743756816154829	cg16455945	7.84332021428463	1.57416992768731e-05	cg03400944	4.11060091237695	0.00127240670208268	cg25390476	1.45183207055804	0.00014782803928488	cg03221984	3.59894446286965	0.000540807985320755	cg16487285	-1.74007448295168	0.000598395968575023	cg08584618	2.06291405917271	0.00172049888516858	cg01247459	-1.92228256615085	1.40673012745424e-05
606	cg01004641	1.08010631540707	0.000744025858704935	cg26340916	3.54484614627586	1.60697059240981e-05	cg15994330	-2.82035295404043	0.00127259488942014	cg26578156	3.64600882838447	0.000148502949132076	cg02286376	-1.6084673416716	0.000541484520353853	cg18757428	-1.24962521644538	0.000598395968575023	cg05324959	1.32713899740128	0.00172665308568846	cg17011080	3.55498994272578	1.40673012745424e-05
607	cg14781443	-2.16823133359489	0.000748996240869541	cg08447992	-3.74735836835449	1.63204138270196e-05	cg16960573	-1.34258821207447	0.0012794036964884	cg00611733	3.67818234332519	0.000148502949132076	cg17100872	1.78105256720779	0.000542524144745107	cg24337640	1.85264114245666	0.000598395968575023	cg09834179	1.54264657169593	0.00172665308568846	cg22232616	1.38830169436056	1.41250367645573e-05
608	cg07446677	-1.79484212594678	0.000756573047710936	cg26206632	-7.68296349644234	1.64526028362066e-05	cg16361840	1.57144048585456	0.00128161122454351	cg02149482	3.89338755534321	0.000148502949132076	cg22463080	-2.85188018032818	0.000542524144745107	cg15838054	1.65374412756648	0.000603226194382826	cg23504032	2.39953533979547	0.00173166740193225	cg26024874	-4.33790435768095	1.41250367645573e-05
609	cg26306636	3.60782340780199	0.000756573047710936	cg03329833	-5.79131698876223	1.66403214607955e-05	cg03104869	1.30227169277988	0.00128161122454351	cg18829186	3.53587776985184	0.000150234650147198	cg14276435	-2.41632287965612	0.000545707587542714	cg23231729	1.97531634580036	0.000604618588423427	cg16489926	0.986333573507667	0.00173166740193225	cg21743569	1.33946285432776	1.41250367645573e-05
610	cg09875154	2.20659055577572	0.000756573047710936	cg08479916	2.65543978819344	1.67041739328154e-05	cg26342256	2.89030987199508	0.00128321451712716	cg26732829	2.60545070653401	0.000150263582921902	cg23128511	-0.907295485169455	0.000546954892227484	cg22513396	-2.18565383927135	0.000604618588423427	cg15049233	2.29344118718023	0.00175064117559114	cg14970543	-2.23506948732078	1.41250367645573e-05
611	cg16820086	-1.48899711449188	0.00076192703646973	cg26226245	-4.27492327481633	1.67041739328154e-05	cg00328972	3.86773330147704	0.00129142532492038	cg27649089	3.50312335717876	0.000151188822222704	cg24919187	4.01824427388182	0.000554166046271604	cg26106707	6.77911407296117	0.000604618588423427	cg04356401	1.68814609425587	0.00175064117559114	cg15731816	0.820613973958123	1.4185381321818e-05
612	cg10521094	-3.60278992582257	0.000761939272653512	cg20452895	-4.35697085115037	1.67104638904275e-05	cg18264820	2.31907467760825	0.00129701996674398	cg11822951	2.95628879569104	0.000151385943633595	cg09914675	-1.48453845063425	0.000554166046271604	cg02613809	-2.01612690032152	0.000604618588423427	cg04977810	1.89764583010585	0.00175064117559114	cg19304600	-1.30087641907511	1.4227216536912e-05
613	cg27323784	8.35984083919652	0.000761939272653512	cg01447791	4.5910717625589	1.67801865598128e-05	cg19070088	2.71855070757108	0.00129927388439102	cg18383069	1.50997294417033	0.000151385943633595	cg10794439	-0.784344784029273	0.000554166046271604	cg21173721	1.16264505634991	0.000604618588423427	cg18125653	2.24477734770054	0.00175625925039979	cg20474688	1.75025705259687	1.42623357683041e-05
614	cg05218357	4.53454334251761	0.000763333511807715	cg04077069	1.87222384526703	1.70497260487024e-05	cg26262900	-1.39807324369249	0.00130318775554979	cg00825497	1.51108765939051	0.000152333519864401	cg21695485	-2.13115465959913	0.000554395158325945	cg21130341	-1.73208611796677	0.000607312436191964	cg11674773	1.40859644076366	0.00177191506454943	cg00134934	-1.84959860899225	1.42623357683041e-05
615	cg00373616	-1.69910157935338	0.000763333511807715	cg23505596	-6.96605336223456	1.73732863464662e-05	cg09397254	1.39267886535496	0.00131152503672167	cg18332849	3.37533740659969	0.000153719238219806	cg23275958	2.13574365839092	0.000554395158325945	cg05197164	-0.844168440111212	0.000608672973820128	cg05727666	-1.73306271139359	0.00177191506454943	cg14611684	-1.0359497675529	1.42839986120957e-05
616	cg07116686	6.37753339679318	0.000763333511807715	cg06093355	-4.99124404355098	1.74707697530987e-05	cg02555966	3.72630398922381	0.00131181032553963	cg03871143	2.24942728410242	0.000153719238219806	cg23692883	-2.03745793608137	0.000559697696818273	cg08997294	2.89176510159237	0.00060956131704254	cg12782491	0.919184487667408	0.0017787151430301	cg22322019	-3.17931416223906	1.43194626484993e-05
617	cg05933997	8.06109145060952	0.000763333511807715	cg09761153	4.05742333190122	1.77439420265609e-05	cg26302103	2.6008421601868	0.00131181032553963	cg22751101	6.6668858830951	0.000154036687536193	cg19586199	1.86173353322715	0.000559697696818273	cg26687049	1.11756782937701	0.000613332810473972	cg04965200	3.81396885637164	0.0017787151430301	cg24092536	6.14316141357172	1.43372011488933e-05
618	cg19055986	14.5052335039886	0.000763333511807715	cg22641430	-1.61667982226396	1.79468150781164e-05	cg01060804	2.03611517021324	0.00131181032553963	cg26762173	1.72134647244284	0.000154548251502085	cg12825880	-1.9157245744106	0.00055977364686637	cg05376542	-1.37332554918702	0.00061735427243045	cg12525224	1.24574421534002	0.00178603664713788	cg08848172	3.29878172777458	1.44092034366959e-05
619	cg12346266	3.29246002681363	0.000769080342042998	cg12966662	8.60999993936337	1.81044636684294e-05	cg07881863	-0.973286317839588	0.00131181032553963	cg04068497	4.93734528282946	0.000154548251502085	cg15970363	3.26346529566616	0.000560979341877758	cg13654350	2.53643333248406	0.00061735427243045	cg18079823	2.18189100033849	0.00178603664713788	cg13606025	-0.805167255037774	1.44851099621578e-05
620	cg16444126	-2.23711671753795	0.000769740614324509	cg02743985	3.61702949428506	1.82179325550158e-05	cg02624443	1.81529104046707	0.00131181032553963	cg15379412	3.11994097048306	0.000154548251502085	cg03964046	-1.70895146048013	0.000560979341877758	cg01340435	2.28185817443622	0.00061735427243045	cg21980820	-3.57506608589462	0.00178603664713788	cg01575450	-1.3944819793838	1.44851099621578e-05
621	cg27130965	1.49805829848907	0.000770706474056276	cg01358740	9.44072301465355	1.83895057681468e-05	cg21820436	1.56155137969611	0.00131181032553963	cg01217202	1.63365618314609	0.000155178096346866	cg19679281	-2.09193345377348	0.000560979341877758	cg14317075	-1.51327009306712	0.00061735427243045	cg08548734	2.03433634485532	0.0017883281857189	cg04156536	-2.00076718590967	1.45403289102968e-05
622	cg18296480	1.80739195850099	0.000773143984016351	cg14875564	6.01186545703715	1.83895057681468e-05	cg18615753	2.71491988896127	0.00131396111146701	cg20996735	1.25902760407891	0.000155219915405467	cg01004144	-3.22711617075752	0.000563791933486386	cg22671580	2.9151032729193	0.000618077250164687	cg05461143	3.81828001201405	0.00179221552820671	cg14442044	-2.91528578591114	1.45403289102968e-05
623	cg15907896	1.85150466554771	0.000775424896479892	cg09218789	2.68466069369281	1.86515024437444e-05	cg24657127	5.8627220366557	0.00132418269089135	cg27662169	2.26453451891864	0.000155219915405467	cg04385934	-1.52288150978613	0.000568260012905355	cg04400940	-1.54717936189309	0.000623827703544614	cg08496503	1.38253770443827	0.00179221552820671	cg04219447	2.20864833675034	1.45403289102968e-05
624	cg21944767	-2.18217525736441	0.000775424896479892	cg08179898	2.1758163864437	1.86515024437444e-05	cg10564492	2.98376590729856	0.00132418269089135	cg00958578	2.00538279192752	0.000155219915405467	cg15998170	4.11811926576972	0.000572731972649739	cg10518811	6.02013639095131	0.000623827703544614	cg27041724	1.63709171821744	0.00179332319383977	cg04549288	1.05575005076977	1.45403289102968e-05
625	cg22768307	0.876469310137455	0.000775424896479892	cg06373716	3.99041105408252	1.8800895786685e-05	cg24216712	2.59583269631262	0.00132435962068869	cg11626791	3.90188694902291	0.000155359668121675	cg07118069	-2.60339529717876	0.000573616727408403	cg12726672	0.911047955649186	0.000623827703544614	cg10507988	-1.48706740146383	0.00180077431448562	cg16414659	-1.23047401187096	1.46014416192513e-05
626	cg05876625	5.33295869483325	0.000775424896479892	cg14538146	3.07296214274729	1.8800895786685e-05	cg11700824	1.41268962448513	0.00132748863734524	cg09238470	2.33971676517552	0.000155958021715187	cg24403005	-1.67635840204403	0.000576054376078634	cg18237277	1.38014253325191	0.000623827703544614	cg17813364	1.64786498192008	0.0018009983462514	cg19338212	-1.22279468802303	1.46014416192513e-05
627	cg27567093	1.86589606562072	0.000775424896479892	cg16483388	3.26586891224758	1.92013166963184e-05	cg06668034	5.79808614325561	0.00132748863734524	cg00525025	1.55009027814343	0.000156596855217299	cg25882471	-0.793342886828887	0.000576700446295148	cg03801128	2.11101404107638	0.000623827703544614	cg26500804	-1.71647806833049	0.0018009983462514	cg24166457	-1.1831023673152	1.46014416192513e-05
628	cg26342256	3.11306627571617	0.000776310926887448	cg25985611	4.52320292378766	1.92522136791133e-05	cg16825288	2.23146275959227	0.00132816537134634	cg08335854	1.94533251089153	0.000156596855217299	cg23679191	-2.51257825693846	0.000577825841878066	cg20655802	-2.33406286755657	0.000628019241895881	cg15603350	2.14180070883719	0.0018009983462514	cg19837938	-1.07007589606826	1.47006162387228e-05
629	cg06958535	-2.67419732393819	0.000778772285938875	cg17177219	3.24492477057112	1.95857749542734e-05	cg24682910	2.56807879395069	0.00132983180639946	cg09226756	1.27920255536632	0.000158958504514431	cg11768411	2.14857389375929	0.000577825841878066	cg09724066	1.62846489327783	0.000629088133485656	cg11291297	0.959890528890534	0.0018009983462514	cg21546837	-0.967775969266704	1.4735156100743e-05
630	cg06697929	-2.00336741127235	0.000778772285938875	cg18296480	2.54598469655437	1.95904826716502e-05	cg08212230	6.00396260136593	0.00132983180639946	cg09059178	2.24625697332406	0.000159422511654613	cg13471254	-1.39330673459376	0.000577825841878066	cg27224699	-1.79147575778791	0.000629088133485656	cg00426963	1.84467558663044	0.0018009983462514	cg18590738	1.89609556973524	1.47936198179612e-05
631	cg10871333	-4.1011586025513	0.000781436531974143	cg07387450	3.11114730499748	1.96574512737634e-05	cg21654510	2.58337161202552	0.00133891310742872	cg10055139	2.0448748593619	0.000159422511654613	cg08364067	6.30810621778366	0.000577825841878066	cg21421172	1.86298707662249	0.000634253436195443	cg15590712	2.10786928745457	0.00180999401024938	cg12445727	8.34763844164951	1.47936198179612e-05
632	cg03502767	-1.93623458584616	0.000782225493737633	cg11979452	2.97800930528842	1.9824245146626e-05	cg21420746	3.03323691257885	0.00135016995576666	cg06870531	-1.91488705339963	0.000159422511654613	cg26725246	2.57924655883761	0.000577825841878066	cg21416498	1.35377842691803	0.000635581305565096	cg09945120	0.878491103012735	0.00181263981441008	cg25076881	2.62687747462766	1.48828350804219e-05
633	cg27608139	-0.980048676629964	0.000782225493737633	cg09010803	-3.68510673490243	1.9824245146626e-05	cg14480194	1.55546079790196	0.00135016995576666	cg12243575	3.09918685990229	0.000159422511654613	cg11820522	-2.07488081965628	0.000577825841878066	cg03235470	-1.05014909990621	0.000636054883898997	cg08094551	2.87621616538296	0.00181263981441008	cg10114358	-2.71973508455311	1.48932677657624e-05
634	cg07497602	-2.91476894828273	0.000782225493737633	cg14459668	2.32443488392104	1.99300048619816e-05	cg10736404	2.20178194455141	0.00136045802655712	cg13505571	4.27261555244468	0.00015964099738816	cg17348495	-1.36044214347192	0.000577825841878066	cg21083636	1.75104997431341	0.000636054883898997	cg23022828	1.66229859401559	0.00181263981441008	cg05026415	1.35403093332372	1.48932677657624e-05
635	cg10356866	3.09701183770208	0.000782412193497675	cg17489243	5.48889940262954	1.99300048619816e-05	cg10163397	-5.35497873949909	0.00136334201089447	cg13457410	5.21988523552542	0.00015964099738816	cg13094005	1.54597931785387	0.000577825841878066	cg00235870	-1.96371233974102	0.000636054883898997	cg27372148	1.6640080271825	0.00181372406423415	cg23999422	-1.00071181777694	1.49206623668783e-05
636	cg14786398	1.85377918182998	0.000782412193497675	cg16412776	-3.03118172221114	1.99892417610602e-05	cg13665593	2.34733173592468	0.00137032035920674	cg05189524	3.16665216166904	0.000160323447358421	cg25675096	-1.41651286462258	0.000577825841878066	cg15066032	-2.81989432994283	0.000636054883898997	cg10543380	2.44502846711628	0.00182819467736939	cg22559350	2.91584112673898	1.49245787865985e-05
637	cg19230501	-1.88181905056282	0.00078276530523763	cg15049271	4.16363742016331	2.02576684239836e-05	cg06940574	-2.37763743150163	0.00137474536672284	cg23899359	2.45011002769058	0.000160847957825603	cg20252221	2.2888337718534	0.000577825841878066	cg02862897	-1.23304763759855	0.000638809494606319	cg21271198	1.36102585631946	0.00182819467736939	cg14654912	3.40684138633982	1.49269563496009e-05
638	cg03574115	-2.70576915606884	0.00078276530523763	cg00686761	3.41164332436405	2.03511499249109e-05	cg14486894	2.39771674385886	0.00137702268149402	cg17913259	2.24386764712431	0.000160847957825603	cg03208830	-3.57522264246952	0.000582126565916901	cg12446722	1.65776006107171	0.000639354957768805	cg10069493	-0.90426474358198	0.00182819467736939	cg21098856	2.56711380645751	1.49370151236846e-05
639	cg10739554	8.30312346389888	0.000783950869775876	cg11210670	5.73329119753849	2.04713818800496e-05	cg19448587	1.19315329661263	0.00137718596307685	cg07259710	3.55432592532917	0.000160847957825603	cg19701246	3.78645391448178	0.000582126565916901	cg21087537	-1.52087580598431	0.000639485930294972	cg22428023	1.17134377077166	0.00183251390281438	cg08770998	-2.01130870631176	1.49403791762133e-05
640	cg04497390	-1.64817091300107	0.000784110563718209	cg01559779	-5.03994204059029	2.17253237624938e-05	cg08986653	2.62706522205883	0.00137718596307685	cg11327054	1.90378801930431	0.000160847957825603	cg12431105	-1.61648511942066	0.000588726060332401	cg03479403	-1.33597316657971	0.000641768412786497	cg25243721	1.70451946120383	0.00184007217239615	cg17101086	2.29365697198238	1.49403791762133e-05
641	cg14426682	-2.97404108342199	0.000786127690017845	cg25354617	-1.43984576708967	2.18156048361646e-05	cg03299695	2.4538843331504	0.00138144667294872	cg10564492	3.50280880587209	0.000161063548647969	cg18077160	1.97563285277526	0.000592607031726865	cg25634666	-1.24353400731628	0.000641795222259693	cg23004513	-2.93170342142036	0.00184007217239615	cg06484360	3.82141824612215	1.49467040469375e-05
642	cg25744274	-3.60834791246997	0.000786961886906285	cg08710757	3.62957488312326	2.1885038528929e-05	cg04797681	1.9181457162406	0.00138282075608361	cg27649896	1.60145798929324	0.00016311551951351	cg15625172	-1.11093057217526	0.000592607031726865	cg12648557	-1.90051756046318	0.000644720962786966	cg21044577	1.19687184122436	0.00184379296354892	cg04381043	-1.7520535205439	1.49756921588028e-05
643	cg15399876	1.85705145885601	0.000786961886906285	cg18251255	2.59397642983121	2.19305608870908e-05	cg12989560	1.15105883059527	0.00138846705886392	cg02019137	4.52685168176141	0.000163666445315257	cg25290482	4.02342175870003	0.000598632826986935	cg02775882	-0.98492420399593	0.000644720962786966	cg17209404	1.774043120408	0.00184379296354892	cg08892236	-1.04423200769907	1.50922925321613e-05
644	cg08146717	4.5765338462621	0.000789445380430834	cg16400090	4.09498620980077	2.19563933021862e-05	cg10140164	0.980363335296069	0.00138900087499289	cg12371169	2.43626352919195	0.000165686998369902	cg10801015	-3.09648763586275	0.000598632826986935	cg26690949	-0.581220398829577	0.000645962421990132	cg26152379	-3.41908311520632	0.00184379296354892	cg22344641	1.23187737349792	1.50922925321613e-05
645	cg16956999	-1.50815800133487	0.000794186156470302	cg16516973	4.97193736721459	2.19576165546996e-05	cg03323911	-3.44372891775669	0.00139534548835145	cg22655274	3.11149912707727	0.000165686998369902	cg09562980	2.34853393181812	0.000598632826986935	cg21518562	-1.47906821533518	0.000645962421990132	cg10080832	3.11494304527327	0.00184440305605141	cg27244944	-2.39696674923312	1.50922925321613e-05
646	cg15894182	-2.55560739124002	0.000794186156470302	cg20657864	-1.72242609333215	2.20699489080377e-05	cg07412570	3.35921764096991	0.00139534548835145	cg10071880	-1.30365426210105	0.000165686998369902	cg07314067	-1.41347789173317	0.000598632826986935	cg14669930	-2.69041405405691	0.000645962421990132	cg02952635	-1.29323669133991	0.00185617056929551	cg07695257	2.12378418731386	1.51213240450204e-05
647	cg15686608	-1.68297322661705	0.000794186156470302	cg24346776	-2.61717227376267	2.21410266552052e-05	cg12858593	3.25871821744342	0.00139641306374971	cg00148666	2.48366628466182	0.000165686998369902	cg26314924	-1.06888323016228	0.000598632826986935	cg18556540	1.49660190591202	0.000645962421990132	cg12092786	-1.88209541114908	0.00186789923910478	cg10709925	-1.44893823748924	1.51242774260942e-05
648	cg08063160	-1.56803241396029	0.000794186156470302	cg02262786	6.11705734243176	2.21866142635928e-05	cg26470340	3.49992131932664	0.00140956398228032	cg16908123	2.54301932301266	0.000165892454562494	cg23599125	2.25376275173677	0.000605500984368098	cg16919675	-1.49696992353685	0.000645962421990132	cg18260424	1.5734532193245	0.00186789923910478	cg05168033	1.8849810075111	1.5169030018876e-05
649	cg02918295	-4.07245988957759	0.000794186156470302	cg14893690	5.11554979489858	2.22032252250767e-05	cg14248239	3.25417834056063	0.00141657697769729	cg24815828	4.4109544965644	0.000165892454562494	cg03487585	-1.30673267350785	0.000605500984368098	cg13653153	-1.24020455196717	0.000648594635353445	cg22977776	1.16297500118618	0.00186789923910478	cg24547137	-1.75756366206572	1.51719280424591e-05
650	cg12577187	2.4350047818703	0.000794186156470302	cg18062281	2.85133219265355	2.22032252250767e-05	cg12057615	1.65266172246945	0.00141954973408676	cg11033186	2.05423168287857	0.000165892454562494	cg11323225	-1.45605999275027	0.000606934967176246	cg12142528	-0.936048355519761	0.000651118504973241	cg22601108	3.40260590149277	0.00186789923910478	cg03138091	1.65578646108244	1.52962941295639e-05
651	cg04370226	4.6866589787664	0.000794186156470302	cg00789390	4.36127593338225	2.22986106278095e-05	cg09162329	5.42962665480946	0.00141954973408676	cg24028122	4.27127416820491	0.000166878864945959	cg18708106	-1.20201085243665	0.000610089689511276	cg17267835	1.42068061713962	0.000651118504973241	cg01954422	2.26205890025621	0.00186789923910478	cg15451698	2.17398664576922	1.52962941295639e-05
652	cg11940876	2.29556839174131	0.000798815110359181	cg00543415	3.94274542605408	2.23270265802035e-05	cg05916662	5.79455931897453	0.00141954973408676	cg01804696	1.23269770601719	0.000166983581683585	cg15400532	-2.63739069648557	0.000610089689511276	cg13975362	2.76405193309408	0.000651118504973241	cg01114497	2.12989695629827	0.00186789923910478	cg19962878	1.33495245195178	1.52962941295639e-05
653	cg18565809	-1.07896168935597	0.000800809796906437	cg10935138	4.56229938251316	2.24408810464958e-05	cg12144272	4.11583019760164	0.00142444546964035	cg03152785	2.16823254331335	0.000166983581683585	cg17004162	-2.24704968816821	0.000610521632554008	cg22764851	-1.1212239865347	0.000651118504973241	cg23869335	1.65640912505009	0.00186789923910478	cg07915631	1.9800985184732	1.53822908538994e-05
654	cg03763764	-3.22411701809016	0.000800809796906437	cg22255037	3.66334371895564	2.2463326461998e-05	cg18654316	1.91219568328657	0.00142444546964035	cg14131272	3.12997905658774	0.000167107306336931	cg24890446	-0.858650918797082	0.000610521632554008	cg05098664	-1.56444158264751	0.000651118504973241	cg20975030	1.54898982913222	0.00186789923910478	cg05753046	-1.3077461079723	1.54546626847629e-05
655	cg10581281	4.54593976892311	0.000800809796906437	cg07854108	1.87934069606219	2.25714383318505e-05	cg16504458	1.26598161961807	0.00142807532851923	cg07532993	2.36462835485943	0.000167107306336931	cg22322277	1.97393036529053	0.000610899693028706	cg10085153	-1.74328308697788	0.000651118504973241	cg15273366	3.09328752891945	0.00186789923910478	cg25796098	1.47881774739124	1.55080321913802e-05
656	cg14639847	6.96377277209254	0.000803256178659633	cg17085605	6.29137991441355	2.26953369609677e-05	cg10329393	1.41406846448229	0.00142807532851923	cg25774571	-2.70833169668907	0.000167107306336931	cg27242774	1.25433299760076	0.000614166427247254	cg14977279	-1.06035334262141	0.000651118504973241	cg17887588	1.17723861919445	0.00186789923910478	cg14441748	-2.26215559343801	1.55307963012053e-05
657	cg08714895	-1.52072806985961	0.000804677317070392	cg21149648	-6.09878526531475	2.30250506494917e-05	cg09050007	1.25958400586525	0.00142807532851923	cg08662340	3.80914314104359	0.000167107306336931	cg09733340	3.7170644805209	0.000629042348712941	cg26685409	-1.29518936896615	0.000651118504973241	cg01910825	2.3807041322836	0.00186789923910478	cg09157144	1.19770106454048	1.55889466901648e-05
658	cg11133058	3.59594271739172	0.000810237077536323	cg14324153	-1.39996330519506	2.36897832463624e-05	cg10677959	1.50005208680463	0.00142807532851923	cg15822087	3.2116869962474	0.000167107306336931	cg18525669	-1.58735222524422	0.000630535494112717	cg10126931	0.935440724482514	0.000651118504973241	cg06035839	1.51532247482767	0.00187036907374672	cg22991379	-1.33333057456017	1.55889466901648e-05
659	cg25518386	6.14786160515367	0.000810237077536323	cg02831329	-2.42441621040745	2.37369018074337e-05	cg20544675	7.10113569479776	0.00142807532851923	cg02939090	2.16532048373937	0.000167191462051761	cg16267579	-1.53898913264287	0.000630535494112717	cg14538625	-1.25634377218242	0.000651285787398498	cg14999556	-1.98865569479448	0.00187098390654586	cg26690525	-2.83589832485323	1.55957729302797e-05
660	cg18563153	-1.66245337388193	0.000810237077536323	cg25195795	3.75847011493959	2.38190976730349e-05	cg07112473	1.92635449967266	0.00142807532851923	cg24615751	2.30738008019451	0.000168065433104977	cg13069052	-1.16450295876878	0.00063079221260137	cg26272228	6.3931993087588	0.00065270155994068	cg22671726	1.50543974445281	0.00187098390654586	cg09332655	1.26546300176398	1.55957729302797e-05
661	cg06881081	5.88620872591747	0.000812021926893431	cg13664964	3.37981470438012	2.42067445333379e-05	cg00385527	4.36376901819179	0.00142807532851923	cg10391828	-1.0782628233518	0.000168065433104977	cg03501131	2.84099018624226	0.00063079221260137	cg02097276	2.87622888117711	0.00065337425388099	cg19968692	1.47331265410565	0.00187309674619254	cg17701942	-2.25319243948508	1.56544655901975e-05
662	cg12707793	-2.02495765485491	0.000812021926893431	cg03721768	6.77284637905229	2.42675358291697e-05	cg03209541	2.6931368387651	0.00142807532851923	cg15697710	1.9726112018989	0.000168065433104977	cg00577569	-1.35838200687149	0.000630977784648603	cg25432518	-1.51988477298024	0.00065337425388099	cg00280922	0.942152298058093	0.00187744873422779	cg15152958	-1.53251423499322	1.58215307072087e-05
663	cg27019574	-2.3789822113038	0.000812021926893431	cg11702129	-2.59733794300853	2.45780401840424e-05	cg15076659	5.23773426372003	0.00142807532851923	cg02946170	-1.8427171445678	0.000168065433104977	cg27495109	-1.43068312676731	0.000631296291522689	cg23313266	1.01853754201476	0.00065337425388099	cg20456347	2.67692579745853	0.00188500164878987	cg09251197	-1.39922992906283	1.59039202756214e-05
664	cg17736286	-1.89141567418432	0.000813046959963428	cg08912171	4.32473195463372	2.48381877870403e-05	cg00106499	5.61677803023385	0.00142807532851923	cg03727227	2.02936259999738	0.000168065433104977	cg16187092	-1.56581476314681	0.000631812330682969	cg07395932	-1.9316296835507	0.00065337425388099	cg18181034	1.57774736556494	0.00188500164878987	cg18893482	1.54102058394755	1.59187193096482e-05
665	cg16724811	-2.59732269850883	0.000813046959963428	cg11599432	-6.81070696487259	2.48727239408936e-05	cg12885549	3.53706340637583	0.00143462493886209	cg07063572	-2.6333129127441	0.000168065433104977	cg11981770	4.99119021299325	0.000636745167069059	cg18109106	-2.12433323235151	0.000656294219308195	cg21351867	2.03813730078374	0.00189000240782131	cg22221669	3.29406993575527	1.59641851051515e-05
666	cg26224369	3.498312282284	0.000814832865656507	cg20150292	-5.43053391914367	2.50561785231931e-05	cg20718679	1.60699328501064	0.00143462493886209	cg23633679	1.16907293632168	0.000168338076390949	cg25023709	-2.27384892726408	0.000636745167069059	cg00662646	-1.66914852821323	0.000656294219308195	cg18302291	-2.85722721847537	0.00189062533509227	cg08866991	2.18476361525783	1.59641851051515e-05
667	cg24780345	1.47586511362233	0.000814832865656507	cg27393640	-2.26024660768678	2.52395194340367e-05	cg09203343	-3.96447629110424	0.00143501697260673	cg08439901	2.21501742301179	0.000168338076390949	cg17650664	-1.30792543470327	0.000640010283961639	cg14564422	3.78159543813003	0.000656294219308195	cg03844380	1.33584826139333	0.00189062533509227	cg21910588	-1.89229287304457	1.59641851051515e-05
668	cg09183146	-2.34997672420925	0.000814832865656507	cg14705163	2.26913406070645	2.53118415722264e-05	cg23597629	8.07243268369443	0.00143501697260673	cg25279922	-1.69946689074891	0.000168948242978503	cg15343513	2.43447805042994	0.000640010283961639	cg08122831	-1.61227706262833	0.000656294219308195	cg09650158	1.5170730216707	0.00189062533509227	cg19102621	-0.976769433390642	1.59681085231848e-05
669	cg10958402	1.75909669475028	0.000815502596051785	cg04211859	3.97802104415453	2.53502869405903e-05	cg01872290	1.73506245597464	0.00143768069843371	cg08651867	3.35666726937152	0.000169306499662658	cg25411465	1.65268411116836	0.000640010283961639	cg26281559	1.30772523064359	0.000656294219308195	cg09947401	2.05750666757434	0.00189419692455852	cg12807946	-1.43944196688135	1.5988087229593e-05
670	cg19554328	-1.82758037753416	0.000815502596051785	cg23281552	7.07691122331366	2.55118211033327e-05	cg00091899	6.58515937730573	0.00143768069843371	cg17512742	3.0258318938022	0.000169306499662658	cg27569863	-2.87759377695008	0.000640010283961639	cg17641278	1.81834456198169	0.000656294219308195	cg08849034	0.972456241186033	0.00189419692455852	cg10796442	-2.4462993297684	1.60026213825524e-05
671	cg06879006	0.658748589544637	0.000816912371584166	cg17541582	5.33944641764533	2.56102306963482e-05	cg07661904	-1.36252115733969	0.00143768069843371	cg09434803	1.45870185036159	0.000169306499662658	cg08799809	-6.47902966076418	0.000642571413040314	cg17762331	3.21876322046014	0.000656294219308195	cg04825182	1.558910624021	0.00189419692455852	cg22667494	-3.38648460029611	1.60804971390563e-05
672	cg25001577	-1.83498855155614	0.000816912371584166	cg21019451	3.03026813937666	2.58708306637633e-05	cg08207365	-3.78345511688531	0.00143768069843371	cg25364738	7.68349417102974	0.000169306499662658	cg19650144	4.33123571272681	0.000642571413040314	cg07153922	4.85017204324466	0.00065675405317123	cg24627036	2.11487630472195	0.00189419692455852	cg14928793	-1.77708175408887	1.62241998252187e-05
673	cg18800010	-1.99203938310712	0.000816912371584166	cg07989501	1.99942240201375	2.61723617574726e-05	cg25123614	2.10714892905609	0.00143768069843371	cg26098186	2.21413929565101	0.000169306499662658	cg17930365	-1.27639759492325	0.000642571413040314	cg14234083	1.13055181671526	0.000657983728091299	cg11526198	1.61989306705221	0.00190727833280989	cg03325810	2.25967690401655	1.62751614066523e-05
674	cg25305700	-5.24622693697913	0.000816912371584166	cg10367730	4.51367379196912	2.64843597806273e-05	cg01969558	-0.943387910646774	0.00143768069843371	cg24007300	2.7230461495459	0.000169306499662658	cg01213920	-1.33820514962736	0.000642762875256011	cg18299745	-1.2706255409547	0.000664365022195567	cg27492296	1.99729511716567	0.00190859599810527	cg01933788	-2.26888912394573	1.62751614066523e-05
675	cg09898318	-1.29005377051781	0.000817673026621815	cg14654822	4.75513939607	2.64843597806273e-05	cg24577452	2.80345992018991	0.00144660570550647	cg09747217	2.65033468233102	0.000171001936748908	cg12300320	-2.3736861016889	0.000642762875256011	cg02969688	-0.863833474453088	0.000665327947491779	cg03366776	1.71150092977478	0.00191208842219333	cg04470905	1.21300207157584	1.62751614066523e-05
676	cg21618700	-5.70498344608886	0.000817673026621815	cg24115835	-1.57475852830656	2.65250289758105e-05	cg15088574	1.34184836963931	0.00145210712338109	cg01336268	3.89953908610495	0.000171860075605465	cg23394420	-1.94183400309763	0.000642762875256011	cg23767242	-1.34156444264534	0.000665327947491779	cg09420816	1.38166145536187	0.00191476872750361	cg16705170	2.42303536107769	1.63550795217294e-05
677	cg15968648	-0.910449329784634	0.000818014033869911	cg11411097	3.35902791111515	2.65250289758105e-05	cg00585846	1.64984163113243	0.00145256515313518	cg00049286	2.1214212395772	0.000171860075605465	cg00284438	-1.26518355805079	0.000642762875256011	cg02087923	1.27270453004054	0.000665327947491779	cg14341139	1.01016622842476	0.00191476872750361	cg00970275	-2.55098128143272	1.63750816081071e-05
678	cg03086563	4.57746550467293	0.000818607773377039	cg16323359	-4.20941689977168	2.66836821121533e-05	cg05940946	2.2817963633377	0.00146153674414585	cg08723541	-1.45941824540762	0.000171860075605465	cg19501345	-1.84450276639278	0.000642762875256011	cg25881344	1.19733074371913	0.0006660337305242	cg22870566	-1.91666957595688	0.00191476872750361	cg12505415	1.24235513135522	1.64109672181359e-05
679	cg05718884	3.3189368919235	0.000818607773377039	cg20832705	5.20326786018455	2.7094220547177e-05	cg20819889	-4.03059417964714	0.00146206996375243	cg16376736	-1.87719899177111	0.000171860075605465	cg05805733	3.31758589179074	0.000648837482508451	cg01385862	-1.13898424565379	0.0006660337305242	cg09556654	-3.65286280717109	0.00192078239779496	cg04848693	-3.16233724347739	1.6426602533302e-05
680	cg06730409	-2.08207081000316	0.000820893167818289	cg20381985	3.39699762207626	2.71215620400028e-05	cg11238505	1.21267559648243	0.0014623520625708	cg13110034	2.56035733025076	0.000171860075605465	cg14017196	-2.41370453787952	0.000650215615051897	cg25827309	-2.02556913841779	0.0006660337305242	cg27530316	1.43486864668062	0.00192288903198911	cg26888920	-1.11534358687743	1.6467605323605e-05
681	cg15756420	2.90495807362383	0.000821158943594954	cg22331278	4.78526482386481	2.74424646717011e-05	cg15522728	5.50992630909142	0.0014623520625708	cg09470142	-1.66989566353815	0.000171860075605465	cg01021083	1.68960733953509	0.00065542095933349	cg01316909	-1.84951424949936	0.000667057528849861	cg16336802	1.72718929616846	0.00192288903198911	cg01044722	4.66060482165467	1.65696025201403e-05
682	cg06030229	5.34179257106128	0.000823407661246898	cg25535805	4.49900121818622	2.7518175547678e-05	cg12700102	2.43177138141579	0.0014623520625708	cg25439665	3.36872920397343	0.000171860075605465	cg14547604	-1.25920385550543	0.000656332987339469	cg16536399	-1.15952612481179	0.000667057528849861	cg06586713	1.4784564643045	0.00192288903198911	cg23539034	5.03370028299553	1.65826583673285e-05
683	cg00266566	-3.25140713454686	0.000824368596160751	cg03838237	2.6387357573202	2.76133072591534e-05	cg23248865	2.47388396175734	0.0014623520625708	cg13195837	1.53659629128256	0.000171860075605465	cg22512085	-2.10081171794285	0.000656332987339469	cg15796437	-2.30661712885473	0.000667057528849861	cg00521934	1.30417708226156	0.00192288903198911	cg02154914	-0.747384944683496	1.66047184816597e-05
684	cg15006971	-1.55301834262257	0.000826069773979148	cg02976898	-1.75319168115399	2.76133072591534e-05	cg09969830	1.53476199237947	0.0014623520625708	cg00022218	3.5449838659528	0.000172709239983524	cg17669802	-2.22831312442186	0.000656332987339469	cg09312947	3.31178525057387	0.000668136888699232	cg13338836	1.31058192369271	0.00192288903198911	cg18096043	-0.705765928805923	1.66047184816597e-05
685	cg03524095	-2.03974933462948	0.000826069773979148	cg01483832	3.09340216843798	2.76133072591534e-05	cg17128017	-1.13494806164145	0.0014623520625708	cg19930236	-2.55102302198186	0.000172709239983524	cg05196585	-1.90827216907705	0.000656332987339469	cg25486378	-1.64992246398152	0.000668136888699232	cg14785464	1.28999492443365	0.00192288903198911	cg17733919	1.50162227179438	1.6790350649376e-05
686	cg04954761	-3.22902862240214	0.000826069773979148	cg02123191	6.01238895759695	2.76133072591534e-05	cg09591538	-5.6779483725853	0.00146670528629576	cg08094602	7.44401741221602	0.000173342030518014	cg13935558	1.54031280553251	0.000656332987339469	cg25468554	1.21436302515423	0.000668136888699232	cg18106434	1.78830651156258	0.00193116948048963	cg11127603	1.80042322782682	1.68072279091908e-05
687	cg21640566	-1.58561705153795	0.000826069773979148	cg18108534	-4.93542708917173	2.77073657685358e-05	cg24682316	1.41720754036821	0.00147581445898369	cg01556611	2.43106184703362	0.000173520461921616	cg09851855	3.96269761526834	0.000657008894349865	cg19722720	2.5444544683876	0.000668136888699232	cg26502263	1.44575587927655	0.00193116948048963	cg18869624	1.31861364668474	1.68431420831402e-05
688	cg25520249	-1.24039857696902	0.000826184826614027	cg05037024	-1.50901968696008	2.77322280881664e-05	cg04613109	2.28428696299122	0.00147581445898369	cg15353389	2.16163343090026	0.00017467937565629	cg19452873	-2.64976344615469	0.000658610800787227	cg07639685	-1.57333586866049	0.000668136888699232	cg01214989	1.53181609639679	0.00193485024768189	cg23210687	2.84872135668276	1.68431420831402e-05
689	cg04617491	-1.88641322015096	0.000826184826614027	cg07327202	4.31368838862548	2.79257874864487e-05	cg17170518	-3.90513325911833	0.00147712790454066	cg16238921	2.14532756668474	0.000175932860898349	cg20152430	-1.11649835482295	0.000658610800787227	cg16133486	-1.49294495146801	0.000669790153172073	cg22345522	1.6332341173376	0.00194074248153332	cg24581262	1.87236405202012	1.68463368615777e-05
690	cg08723541	-1.33993022901383	0.000826184826614027	cg08198517	4.20470705716303	2.79406469804715e-05	cg06118578	1.38439480592224	0.00147813717175145	cg19806933	1.47464035075683	0.000176991307811964	cg11602935	-1.9889059396029	0.000661971502242093	cg20536780	1.11633715119881	0.000672511043165829	cg18391757	1.21139892239545	0.00194136515430362	cg16536399	-1.3984955318788	1.68463368615777e-05
691	cg21056697	2.1813873847884	0.000826184826614027	cg14755054	-4.86096710870291	2.80441379714813e-05	cg20177477	3.00539354339598	0.00147813717175145	cg03503905	2.28476790398213	0.000176991307811964	cg01980735	1.90298122103599	0.00066233073948229	cg17680150	-2.54470545359772	0.000672511043165829	cg07621610	1.01124246959319	0.00194437520714836	cg00260497	-5.18610758149596	1.68492064475438e-05
692	cg06784824	1.69019261916537	0.000826184826614027	cg03605784	2.44915481870801	2.8512456128509e-05	cg01839603	-3.11289088876817	0.00147838078129445	cg02757485	2.10475568974649	0.00017722172354187	cg11211486	2.64246441743343	0.000662352268760865	cg13534536	2.32044423987462	0.000674312765516153	cg06500497	3.03153503718342	0.00195048415607567	cg07506689	-1.9893303788501	1.68625069286861e-05
693	cg24610790	-1.23587956264505	0.000826184826614027	cg16904434	-5.10184310208114	2.8728499014605e-05	cg20305639	3.38206102571454	0.00147969324559052	cg08234953	2.92711423654197	0.000177295138570533	cg04159908	-2.89166029477026	0.000664226185744452	cg01933487	1.5748500002805	0.000674312765516153	cg02331902	1.96922421821714	0.00195048415607567	cg12637205	2.24758437255756	1.68933172207175e-05
694	cg07374224	-1.48173339947578	0.000828381983940519	cg20442619	4.05538907653438	2.91230905937613e-05	cg16702469	3.11248901438754	0.00148139504571733	cg14441475	1.56251231956962	0.000177539955370085	cg15669104	-1.7231710669096	0.000666672865613247	cg01417553	1.13759196581321	0.000674312765516153	cg13002194	2.00002717924151	0.00195048415607567	cg06083604	2.07409821162118	1.68942159469489e-05
695	cg11899596	-2.45944584161046	0.000828381983940519	cg15338603	2.43792768578619	2.92479774040536e-05	cg02299205	1.35163639371828	0.00148139504571733	cg08917478	1.19688034623751	0.000177539955370085	cg04921335	1.97112846671857	0.000667469665316919	cg09993780	1.2144898910702	0.000676641468835601	cg19974474	1.59103247837826	0.00195048415607567	cg26604499	-1.89212533316222	1.70444310951787e-05
696	cg14527441	1.1851962981183	0.000831167934222818	cg23447195	3.05240389148577	2.93366151292975e-05	cg24504307	-3.94814811417403	0.00148139504571733	cg01695868	4.70329960935241	0.000177539955370085	cg06916620	3.57782380372074	0.000667658494192392	cg25843611	-1.91470114653359	0.000676641468835601	cg11477847	0.676608743685524	0.00195048415607567	cg05080877	-3.15204020610302	1.70444310951787e-05
697	cg26446133	-1.85996380566637	0.000831167934222818	cg13357245	-2.02417391672375	2.93416507451773e-05	cg03291453	4.28006507136447	0.00148139504571733	cg10953246	2.06956771502804	0.000177564074151407	cg24430287	-1.36523076584336	0.000667658494192392	cg01518846	-0.95636746075336	0.000677597134410782	cg08220793	1.27761674296263	0.00195048415607567	cg23339914	-1.15052162845948	1.70840456960663e-05
698	cg22335155	-3.02697961764071	0.000831167934222818	cg14772639	-4.19745866599855	2.93764457685431e-05	cg07208690	-5.18441924764582	0.00148168269543206	cg23721242	1.7353394465724	0.000177587043311311	cg21561932	2.84529795243154	0.000667658494192392	cg18464402	-1.58542151027209	0.000677597134410782	cg26218970	-1.2851460335923	0.00195048415607567	cg19874428	2.12838586668522	1.7125008028802e-05
699	cg23693797	1.50350940224733	0.000831167934222818	cg20276003	2.42958825415321	2.95504340549037e-05	cg09950208	-3.17634782229633	0.00148888970447978	cg05919833	4.80397161156581	0.000177587043311311	cg26278647	3.1792436486281	0.00066770292267482	cg07483936	0.8631204748078	0.000677597134410782	cg16498770	1.94568831357793	0.00195048415607567	cg00647220	1.3608541354883	1.7125008028802e-05
700	cg18241829	-0.922181962317685	0.000831167934222818	cg16091500	8.55128079806639	2.96826676213968e-05	cg23686174	2.85282050809281	0.00149286081216575	cg03288838	3.0450015887086	0.000177587043311311	cg10593867	-2.03087350910948	0.000671086242614629	cg04134555	-0.735235863406024	0.000677597134410782	cg27114426	3.05613140951564	0.00195048415607567	cg01561554	-1.97907276180889	1.71261636159584e-05
701	cg24382417	-2.89027696580394	0.000833868419374637	cg06249499	2.30401146489753	3.00931522944912e-05	cg18008546	-4.15953508065486	0.00149286081216575	cg04947065	6.11910650685561	0.00017777177350274	cg21312412	-3.32996751300604	0.000671086242614629	cg09947611	-2.75300043952842	0.000678555806546032	cg13565400	2.92024407284902	0.00195048415607567	cg18416871	-0.736844686926842	1.71261636159584e-05
702	cg23086673	-1.10948962286709	0.000834936940830757	cg07368146	5.12592372324417	3.01684549675604e-05	cg14265709	6.76306105070172	0.00149541445192401	cg22485413	2.74279523469217	0.00017777177350274	cg03737073	-1.20254611630192	0.000671086242614629	cg17291568	2.84718914279343	0.000686863848085916	cg03662350	1.5055141118801	0.00195048415607567	cg11301879	5.82159925167296	1.71261636159584e-05
703	cg12472597	2.13276412638069	0.000834936940830757	cg11250576	-3.06764408501048	3.04953902112016e-05	cg14107159	2.31309000579606	0.00150262352436063	cg04616797	3.41166178466171	0.000178182723989482	cg17754783	-1.75925688300748	0.000671086242614629	cg13404065	1.44172621675799	0.000686981826047663	cg12938135	1.55859780212056	0.00195048415607567	cg16109323	1.22710244051871	1.71261636159584e-05
704	cg17109552	3.17655138166668	0.000836131840210626	cg13964405	-5.28436352437374	3.06524268284364e-05	cg23876991	1.70232869301743	0.00150313129111974	cg05047325	2.03746814848272	0.000178406870088127	cg16571001	-3.06377786779561	0.000671086242614629	cg03124708	0.883130024944029	0.000688695040137035	cg19486271	1.49820936371901	0.00195048415607567	cg10113872	7.46603901373972	1.72748411810382e-05
705	cg16264871	-4.47708195011911	0.000836131840210626	cg26535749	2.09565330557326	3.06794911797743e-05	cg20737712	1.55241405343137	0.00150313129111974	cg12511474	-4.28041070392953	0.000178681754395365	cg13998760	1.29068854313423	0.000671778889074371	cg16030878	-1.3389892715009	0.000690427933127873	cg12548046	1.79358815022345	0.00195184779867602	cg16982087	-1.23493375364796	1.73045566049391e-05
706	cg11995577	-1.64967697823559	0.000836699615341053	cg14181388	-4.10128439148535	3.08295894218913e-05	cg24646027	-1.83408314187055	0.00150313129111974	cg27448900	1.49407426698194	0.000178681754395365	cg15038241	-1.47680879792366	0.000673485103511695	cg16905586	1.6272379579162	0.000692565771160315	cg13304654	2.21224305833421	0.00195437521759776	cg04122601	1.61309381011199	1.73045566049391e-05
707	cg10776643	-2.82317320236574	0.000837283116507006	cg02635607	3.03959323284324	3.09127815634912e-05	cg27406802	-3.74420495088059	0.00150313129111974	cg12141023	4.23642863349806	0.000178681754395365	cg01333327	-1.19224296410962	0.000676029808317813	cg01492989	1.32420548751278	0.000692565771160315	cg15018760	2.1212404667196	0.00195437521759776	cg00705916	-0.977783441043442	1.7360199246745e-05
708	cg24364640	-4.16537818479112	0.000837769805183652	cg22311458	5.28642464765586	3.1094780099543e-05	cg14215753	1.53616820041241	0.00150313134451835	cg27590475	7.17152765426061	0.000178681754395365	cg25441200	-1.67901045867436	0.00067730073054017	cg08494377	1.37671096280339	0.000693893117791091	cg06671317	1.68556923866046	0.00196143731043342	cg11302575	1.64331242014977	1.7360199246745e-05
709	cg15921833	4.56587922355814	0.00084149227433725	cg14876307	4.47992136956702	3.13380462908354e-05	cg10501896	2.51404597882403	0.00150546512475324	cg01894614	-1.62458102593468	0.000179013824804128	cg00729876	-2.23350946578298	0.00067730073054017	cg18963693	-2.11321571825924	0.000693893117791091	cg14046414	1.1420384959948	0.00196224536230385	cg11936410	-3.01352210078617	1.7360199246745e-05
710	cg10681065	-1.61553716289434	0.00084149227433725	cg21436431	3.74925044386973	3.1657865160148e-05	cg15473473	-2.00132553046839	0.00150996170709088	cg00374927	3.4413913993607	0.000179013824804128	cg08712068	-0.958441871005814	0.00067730073054017	cg10069493	-0.949408728116922	0.000696432799483146	cg10904405	2.64923760134083	0.00197254066729374	cg17094927	1.28207088743193	1.7360199246745e-05
711	cg24481891	-3.88733617746174	0.00084149227433725	cg03673191	3.96641073887042	3.16620893635001e-05	cg15991700	1.90308985212955	0.00150996170709088	cg16726667	1.89087175073127	0.000179302937388367	cg02696607	-1.38168624182278	0.000682027842491224	cg13047067	-1.30877448454118	0.000699783963136236	cg15281998	1.08467464583367	0.00197354024537585	cg05250640	1.55805927760801	1.73695942329799e-05
712	cg05229598	-1.01698123154609	0.000847196756486669	cg24068511	-4.53389268258316	3.16620893635001e-05	cg15209638	3.41997460069733	0.00150996170709088	cg00724584	1.87556438184835	0.000180990187617506	cg14787656	-2.44812456908486	0.000682783741686022	cg26337209	1.77085958357397	0.000699783963136236	cg13558262	2.14275623286973	0.00197354024537585	cg22464570	3.36780813220624	1.73941329128637e-05
713	cg20792919	-2.7425415301226	0.000847196756486669	cg07240673	3.28703678227658	3.18253788516852e-05	cg26762173	1.43830234932856	0.00151385791684873	cg00190508	-1.29637292303007	0.00018153916651109	cg17487993	-2.14628207717402	0.000682783741686022	cg25332717	1.33026181668801	0.000699783963136236	cg04313601	1.37462057977956	0.00197354024537585	cg12325455	3.83835185156837	1.74286822537815e-05
714	cg05139080	-2.5661331379115	0.000847196756486669	cg17261932	-1.43697323450634	3.20205763696944e-05	cg08864245	1.94689938527811	0.00152888997664162	cg27106233	2.78115863104508	0.000182553440362069	cg24346199	3.7548948155571	0.000683955782468756	cg00030523	-1.7996370259482	0.000699783963136236	cg24505678	2.94909358235443	0.00197354024537585	cg25033515	-1.43071275565798	1.74549789132679e-05
715	cg26421554	-2.81466527257274	0.00084783137304987	cg14467103	2.53209786405773	3.21362929897931e-05	cg19122402	3.4244818336125	0.00153690658842577	cg00842351	3.29734665144513	0.000184027692512042	cg23424158	-1.54920872109994	0.000683955782468756	cg11102724	1.23918011398555	0.000699783963136236	cg19707379	-2.12782086347604	0.00198486965132007	cg14128640	-2.85509188544578	1.74549789132679e-05
716	cg03661666	3.13681850270959	0.000855485616380294	cg04960243	2.32702813834525	3.27933992001065e-05	cg21400442	1.73843556339197	0.00154547767951247	cg01384158	3.48549353096617	0.000185030220767288	cg17873451	-1.70774108518787	0.000683955782468756	cg15281998	1.15014969100353	0.000702812471649199	cg01488865	2.06354769363565	0.001986716898572	cg20201566	5.38433686384966	1.75394952433869e-05
717	cg16430616	2.73640095735028	0.000855485616380294	cg20256059	-2.62567461217108	3.27933992001065e-05	cg15837879	2.20137010386349	0.00154776870339365	cg19788015	3.92044877953607	0.000185159003936472	cg22292738	2.06274283253965	0.000683963853132213	cg26369098	2.17946973430211	0.000705842894567842	cg00460689	1.23866538998627	0.00198803700154608	cg20231669	3.26015257015829	1.75394952433869e-05
718	cg14192934	-2.23234640723605	0.000855485616380294	cg19657843	4.29564780685528	3.3727045746739e-05	cg05454284	5.86465946144191	0.00154776870339365	cg06934478	-6.19170163958687	0.000185159003936472	cg19474239	-2.36534663312955	0.000685867610368361	cg14889682	-1.80584663196891	0.000705842894567842	cg19854495	2.11489524842924	0.00198803700154608	cg08216720	3.11434618951265	1.75801787711723e-05
719	cg08275047	1.67667852417718	0.000856632164851381	cg10506656	5.12369445239551	3.37432360929005e-05	cg24661306	1.48740205578404	0.00154776870339365	cg19978520	-3.20274810766273	0.000185504748654599	cg08579502	-2.19751911402401	0.000686909844298064	cg19753526	1.53942535726445	0.000707980584638651	cg24727024	-2.24611714027566	0.00198803700154608	cg10532833	4.62753059332005	1.75801787711723e-05
720	cg18577494	7.95096105976539	0.000856950885580492	cg14633859	4.91991934823921	3.38463920308103e-05	cg06858599	2.63522009874782	0.00154776870339365	cg04355791	3.54916242436683	0.000185591826309582	cg09499316	-1.91300232321387	0.000687103809104022	cg22175247	1.28045579428093	0.000709005378509447	cg27071285	2.33072083420596	0.00198803700154608	cg14431903	4.80460208337429	1.7591818858154e-05
721	cg19422854	-2.16135436592963	0.000861348666034084	cg00690343	-4.70939183774767	3.38672967065285e-05	cg15310511	2.06424364905751	0.00154776870339365	cg19535999	1.9447094359115	0.000185856251398507	cg19809290	-2.46386355011877	0.000691115005266751	cg05657091	-0.585306319084203	0.000709005378509447	cg00338928	1.42955431710324	0.00198803700154608	cg26764764	-1.34550227899209	1.76079944062293e-05
722	cg11750080	7.06447845348803	0.000861764995593712	cg18422172	4.57930946461151	3.38672967065285e-05	cg02682988	3.92246791612525	0.00154776870339365	cg15360181	3.08469856348837	0.00018600922212226	cg15432532	-1.1224372340061	0.000691835918801853	cg15109589	-2.122833012003	0.000709005378509447	cg06759788	1.84426139374196	0.00198803700154608	cg06700984	1.63805087252344	1.76079944062293e-05
723	cg18887429	5.82885745098137	0.000861764995593712	cg15597821	4.71562518563283	3.39310887477669e-05	cg07639550	1.35577614585748	0.00154776870339365	cg23053918	3.07904199231742	0.00018600922212226	cg23441958	3.66711482365307	0.000691835918801853	cg06268694	1.53445286129985	0.000709005378509447	cg06093408	2.91949718286774	0.00198803700154608	cg08344281	-2.16472719636761	1.76280836558977e-05
724	cg17315929	1.83244442046374	0.000861764995593712	cg10971269	4.24961365242363	3.39511881149696e-05	cg10166550	-1.50745401658889	0.00154776870339365	cg18963242	3.22222984149608	0.00018600922212226	cg07607269	-0.813585286421988	0.000693019164321806	cg10605767	-3.36497420909851	0.000715547428812061	cg15149179	-2.22963579317401	0.00198803700154608	cg09738522	4.33948350989961	1.76976772345084e-05
725	cg10860470	1.37591044875506	0.000862158453266541	cg01449141	2.22914062687381	3.39511881149696e-05	cg03574115	-2.46405302401761	0.00154781932669247	cg24066072	3.00005803850547	0.00018600922212226	cg05482837	-1.42883991302528	0.000693019164321806	cg03610000	0.920214042187625	0.000715547428812061	cg00115984	2.83269567553723	0.00198803700154608	cg18236722	1.71528104016529	1.7754436046555e-05
726	cg07256817	4.83829080545358	0.000862768111887074	cg13212350	-3.89879859133029	3.39511881149696e-05	cg20089491	1.68792578014856	0.00154918586471281	cg16920725	2.22820194926717	0.00018600922212226	cg05734295	-3.06620475933183	0.000693019164321806	cg11395919	1.50488297582304	0.000720307886397744	cg06649805	1.78571506918642	0.00198803700154608	cg06973172	-1.9630660844371	1.79135373799845e-05
727	cg14304364	1.29208949384134	0.000862768111887074	cg06826574	-3.23386809060769	3.39796179914428e-05	cg18031010	2.83539458316611	0.00155100276145729	cg17557704	1.47016340219376	0.000186546392447538	cg14364151	2.7126227798385	0.00069584873951231	cg13546538	-0.849038385297927	0.000720307886397744	cg14148944	1.27544012307485	0.00198803700154608	cg02834732	5.50289445340375	1.79135373799845e-05
728	cg10322903	3.75981364066443	0.000862768111887074	cg07233135	3.28276211322831	3.40182258835572e-05	cg01287600	2.79751143350111	0.00155100276145729	cg06161836	2.76707569272493	0.000186546392447538	cg13640811	-1.39650660013624	0.00069584873951231	cg03740761	1.01658747939792	0.000720512470527644	cg15983357	1.17128626260004	0.00198859527771665	cg02099102	2.13484595094	1.80187847262388e-05
729	cg22595126	-1.71366876031387	0.000862768111887074	cg05169753	-2.5929309679258	3.40255903293962e-05	cg01002690	2.98772885555339	0.00155100276145729	cg06005309	1.53673910457185	0.00018666352647302	cg15502814	4.30085712638374	0.000697701859510848	cg21155203	-1.37690673284743	0.000720512470527644	cg13695953	2.25442544381955	0.00198859527771665	cg10400825	1.56969698639542	1.80631361955275e-05
730	cg20249584	7.39277827356383	0.000862768111887074	cg16476128	5.65090259517066	3.42712981059803e-05	cg14304364	1.19122791482251	0.00155237679790059	cg18646088	2.5122814346441	0.000187301827607038	cg18924315	-1.80298608652737	0.000697701859510848	cg21387281	-1.24587907928044	0.000720946039004632	cg15541326	1.33165425867104	0.00198859527771665	cg03063185	1.1363962622026	1.80631361955275e-05
731	cg09537038	-3.80553519314484	0.000862768111887074	cg06472554	2.25610511313463	3.42712981059803e-05	cg12197254	1.9510902330769	0.00155641015286831	cg24550696	1.78745670203052	0.000187728538358628	cg01372212	-0.862437783344128	0.000697701859510848	cg10143883	-1.44352481405786	0.000720946039004632	cg10566677	1.12231159241852	0.00199100975202626	cg16007019	1.57280961984615	1.80631361955275e-05
732	cg14917329	-1.44506795207534	0.000862768111887074	cg10805483	5.03332167556484	3.46373444243539e-05	cg00379415	3.88803691813892	0.00155641015286831	cg16048239	-1.03704214190963	0.000187728538358628	cg24084145	6.36810038536905	0.000697701859510848	cg24940230	0.855395921059853	0.000723500686673667	cg05094833	2.05680262809738	0.00199100975202626	cg13140943	-1.73950398372295	1.80631361955275e-05
733	cg14500964	-2.3030755743947	0.000862768111887074	cg00295835	6.0028273918162	3.47749673027e-05	cg16169732	-1.00483554678003	0.00155962014629572	cg08131881	2.37472808420497	0.000187879893724661	cg21887618	-2.43333423982109	0.000697765732652775	cg03142634	1.55209036856854	0.000723989279326097	cg07712087	1.91850192064282	0.00199100975202626	cg01715525	-2.19516807131052	1.80631361955275e-05
734	cg01417606	-2.02738818469373	0.000863865299955207	cg09817162	-3.07787078435074	3.47749673027e-05	cg04159381	2.61945523584971	0.00155962014629572	cg18435870	-2.14131046586057	0.000187879893724661	cg18951187	-1.34099660614926	0.000697765732652775	cg00223042	-1.92258909722492	0.000727029663424089	cg12308865	1.29503479159301	0.00200716484329578	cg00123094	1.18026066515688	1.84798526011565e-05
735	cg00778880	-2.11103379281954	0.000865811573001373	cg13796433	3.35633551885404	3.49949575132471e-05	cg01408342	5.90971565636194	0.00155962014629572	cg04981374	-3.29092126158239	0.000187879893724661	cg17371436	2.48161567402754	0.000698275055687662	cg02936468	1.33341787092867	0.000727029663424089	cg00386051	1.64663373151309	0.00201062221950524	cg02866870	2.54915819108225	1.84798526011565e-05
736	cg02355366	-2.03481172099125	0.000869339129126705	cg16409484	5.49322612626875	3.5020081323165e-05	cg23644906	3.01614015242771	0.00155962014629572	cg15128987	3.5381858520652	0.000187879893724661	cg24327472	-1.94930554323338	0.000698275055687662	cg00895528	0.81346427800792	0.000727074775579849	cg04481554	1.37167117635559	0.00201062221950524	cg03689511	1.77532651671048	1.85024372634746e-05
737	cg06301220	-1.9824243816007	0.000869339129126705	cg24768113	5.2169923128519	3.53602463378433e-05	cg04706353	2.68104166190494	0.00155962014629572	cg23635355	3.80450209910895	0.000187879893724661	cg20046875	-1.10327982596645	0.000698275055687662	cg09908110	-2.11437010095199	0.000727074775579849	cg12674192	2.32201100434547	0.00201062221950524	cg02769615	2.32145230884915	1.85346034218818e-05
738	cg05249683	-1.49061995627312	0.000869455309054084	cg10656958	2.56841891305843	3.53602463378433e-05	cg15584083	5.1023984942616	0.00156368215269423	cg00039505	1.24369884992018	0.000188556081948194	cg12506013	-1.48158989684143	0.000698275055687662	cg04122422	-1.40765317292163	0.000727074775579849	cg21596294	1.46778075674141	0.00201062221950524	cg05968988	-2.55917112238566	1.85714609288126e-05
739	cg22233170	-1.64376759934702	0.000870029931775359	cg17080798	-2.77872585407264	3.58088416052681e-05	cg00333315	1.90027186278222	0.00157331719174738	cg24949344	4.53243647917912	0.000188577619587791	cg27409761	-1.8260096918137	0.000698275055687662	cg02395512	1.16705821526797	0.000727074775579849	cg20419410	1.95930986307434	0.00201062221950524	cg04563643	2.16856297338119	1.85714609288126e-05
740	cg23713176	-1.20260094430695	0.000874343243362791	cg17377851	3.8185221490682	3.58088416052681e-05	cg03235471	3.87963886472772	0.00157467834271125	cg22232830	6.97769945666447	0.000190419041436009	cg21077030	1.18698087265024	0.000698275055687662	cg02466190	-1.28657042418231	0.000727643783280899	cg12582138	-1.11805226452599	0.00201062221950524	cg25800500	-1.8350228427494	1.8700806680705e-05
741	cg08655148	-1.35529968183953	0.000874428186798694	cg02711904	-5.95782996013777	3.59561030762219e-05	cg14667956	3.62908954785984	0.00157854935106806	cg08099689	-3.3549239333108	0.000191010486321367	cg27598114	-1.44345017929992	0.000698275055687662	cg23422604	-0.910875335497491	0.000727643783280899	cg21545248	-1.2152437151571	0.00201062221950524	cg27394217	1.69676711509095	1.87301208663862e-05
742	cg08594606	-1.34711136059146	0.000874428186798694	cg00475761	6.4697342025217	3.61870129280298e-05	cg02808797	3.8442925937327	0.00158256533718525	cg16361969	2.50388789723139	0.000191010486321367	cg21213985	-2.13933525279077	0.000699030604665378	cg15156367	-1.16176871575144	0.000730405100863687	cg04366104	1.30534963717154	0.00201062221950524	cg12911847	2.8756538316273	1.8749599307335e-05
743	cg16894306	-1.99960375778328	0.000874428186798694	cg12878844	-1.80859269326503	3.61870129280298e-05	cg09550257	1.71694260200013	0.00158357532845528	cg03937605	-1.72885420715216	0.000191111179577876	cg25808892	-1.13824714115376	0.000699030604665378	cg27395785	1.86949333217376	0.000736323581678886	cg23844497	1.70329120976991	0.00201062221950524	cg19563248	-1.4459290235043	1.88169947287545e-05
744	cg16260096	-1.24087009573272	0.000874428186798694	cg24032691	4.54400294021663	3.61870129280298e-05	cg25198716	1.62461358720761	0.00159263592331467	cg04011266	2.8772656495687	0.000191281793225724	cg06054278	4.0476341797818	0.000700864713059904	cg08598925	-2.01169842531095	0.000738356436136013	cg07590494	2.45126934570129	0.00201062221950524	cg12842722	2.00248021264529	1.88323786445216e-05
745	cg13004173	-1.95158824647621	0.000874428186798694	cg00580860	-3.3977193211859	3.62300934144969e-05	cg26279152	3.14206985270476	0.00160544447719175	cg13685273	-0.975550514578624	0.000191281793225724	cg26542501	-1.59583872900728	0.000700864713059904	cg05113537	1.52601400464235	0.000741270612678138	cg01639496	1.50582332848655	0.00201194419677217	cg00296391	-0.989789423682889	1.88669069088716e-05
746	cg23879937	-3.05587667203035	0.000876160005472939	cg24859006	5.43564386832317	3.62300934144969e-05	cg03132834	5.7841797837244	0.00160544447719175	cg23496562	1.92471327711743	0.000191430774587029	cg20084692	-2.07513174218627	0.000700864713059904	cg22646227	-1.97971032700878	0.000741895734993485	cg02496295	1.37980642804344	0.00201194419677217	cg02595807	-1.54268956767565	1.89143426537668e-05
747	cg26342342	-2.20111276965161	0.000876202181122612	cg09723536	-5.75683941109813	3.62300934144969e-05	cg04920951	1.88620802980037	0.00160850051223238	cg10813610	1.22063483387417	0.000191430774587029	cg05132124	-1.90110221756187	0.000700864713059904	cg08636203	-1.45651282905246	0.000742200639586038	cg22041610	-4.90781177572796	0.00201194419677217	cg21622152	1.95632255024888	1.89143426537668e-05
748	cg22678707	-2.41058375398407	0.000876831599387297	cg04508839	5.49581433150929	3.6243515624994e-05	cg02252742	-1.18756341268797	0.00160850051223238	cg02459648	3.61360412065596	0.000191868069905442	cg26879059	-3.2497167878474	0.000700864713059904	cg22423294	-1.24988728068724	0.000742200639586038	cg01838658	2.4646835996747	0.00201194419677217	cg12459045	3.66243285079789	1.90539508757396e-05
749	cg16650228	-3.75494721017683	0.00088171034386973	cg23926253	2.85508431048997	3.6243515624994e-05	cg21378562	-1.7636634699253	0.00161520379396435	cg02871028	1.60376444417005	0.000192394117681669	cg16384073	2.21120684937196	0.000700864713059904	cg07568233	4.0470356792881	0.000744341652186487	cg08845486	1.69357673510161	0.00201622671379375	cg15038331	-1.48268554715148	1.90539508757396e-05
750	cg10927534	1.90253661111878	0.000884546524917125	cg22988464	-4.73656917616711	3.6243515624994e-05	cg12122302	-3.93486996645566	0.00161695923305659	cg03304714	4.54807412466858	0.000192405624398793	cg14882828	2.79562847800647	0.000709031053464661	cg09272488	-0.8859873917849	0.000744341652186487	cg24029994	-1.0664394182804	0.00201622671379375	cg16075753	-1.13843841891322	1.90539508757396e-05
751	cg06993741	-4.35676608621657	0.000884546524917125	cg09592219	5.17874445734985	3.66011407843468e-05	cg07195622	1.91617943760952	0.00161846286867693	cg21939312	2.77767828795903	0.00019370107812301	cg13324630	1.77070735927276	0.000709031053464661	cg04875420	-1.17193299887745	0.000745083633650901	cg27291235	2.0374925137558	0.00201622671379375	cg17891444	3.3841303697022	1.91332439675553e-05
752	cg27007008	2.0029147377407	0.000884546524917125	cg09564679	-4.12360842126799	3.66598942232577e-05	cg27307829	2.05976758429139	0.00161941401633461	cg12897251	1.2375624216024	0.00019408838371162	cg11008690	-2.9836752096217	0.00070933110102314	cg03151535	-0.812925380093589	0.000745303670385118	cg05358683	2.68310675464458	0.00201634422582997	cg01396774	1.37979427215128	1.91654525153367e-05
753	cg15558814	1.01191266888691	0.000884546524917125	cg13874459	-2.61782712907337	3.70440635604253e-05	cg14705163	1.47891306281667	0.00162037126312465	cg07191189	1.95312228385765	0.00019408838371162	cg02601685	-2.22129498709681	0.00070933110102314	cg00731411	1.32249213137384	0.000745303670385118	cg11821147	2.37828193358486	0.00201634422582997	cg19128498	1.64205928096961	1.92442336576464e-05
754	cg00524659	-1.44907416266554	0.000884546524917125	cg13543544	4.02367079769741	3.72222084279328e-05	cg07662150	1.46266672229817	0.00162066035472981	cg05368033	1.93010646536053	0.000194275774896469	cg25425334	4.17426693921933	0.000710057138690259	cg11399053	-1.19147933970447	0.000745303670385118	cg23039837	1.53951040601235	0.00201634422582997	cg02310882	3.9094823713465	1.92442336576464e-05
755	cg23627444	-1.9529956296159	0.000884546524917125	cg10547170	-3.54856615419246	3.80667255736375e-05	cg05207253	5.97888760309221	0.00162066035472981	cg01309052	1.75090769371361	0.000194437001651189	cg24435730	-2.70792775283725	0.00071060288827882	cg04307297	-1.24076740067	0.000749840845484117	cg02147316	-1.79875454427695	0.00201634422582997	cg02524983	2.6850561974865	1.92442336576464e-05
756	cg02952396	2.39692586635459	0.000885186031368107	cg09197895	2.55755785076499	3.82391711095241e-05	cg00203617	1.7562546626496	0.00162066035472981	cg16685388	1.54895588147791	0.000194770240265089	cg22116398	1.54971766677406	0.000713183505499219	cg09887634	-1.52520399168598	0.000749840845484117	cg05130935	2.04394628100703	0.00201634422582997	cg20818847	-1.30003425216361	1.92442336576464e-05
757	cg02675010	1.90293553919345	0.000885186031368107	cg16631774	3.5135147837428	3.82391711095241e-05	cg09005762	1.423210329954	0.00162066035472981	cg25847382	2.51098469360451	0.000195171584105915	cg05232081	2.71964109649186	0.000713183505499219	cg08220243	-1.48739462725541	0.000750400766904083	cg05595345	1.79083216925977	0.00201634422582997	cg01726805	-1.91387818132764	1.92442336576464e-05
758	cg25665417	-1.23757056546605	0.000887000718729313	cg17993204	1.57309621046432	3.85263530591476e-05	cg12264385	2.26877437337787	0.00162066035472981	cg23989635	1.09975751641788	0.000195171584105915	cg09238470	-2.22884512683733	0.000717871443003641	cg08378342	1.02960739600147	0.0007530857715384	cg22792272	1.52904748464273	0.00201634422582997	cg26929161	-1.14217791444323	1.92442336576464e-05
759	cg06260077	7.88085603890733	0.000888831298927391	cg07701041	-5.6073035131672	3.85263530591476e-05	cg26782876	2.66096407509893	0.00162066035472981	cg16561543	1.29960013918825	0.000195175545581773	cg04463011	2.88758592827526	0.000718650345839314	cg23836472	2.81702677013866	0.0007530857715384	cg20370799	2.98223040106795	0.00201634422582997	cg08121090	2.10093240681725	1.92442336576464e-05
760	cg26744402	-1.09542116216003	0.000888831298927391	cg15717415	-5.0050604857747	3.85263530591476e-05	cg09036505	1.93132162740619	0.00162066035472981	cg16361840	1.80413374992036	0.000195187465764994	cg05878107	5.83579600352286	0.000718829962752425	cg08207871	-1.88587056524411	0.000754275765428269	cg15507449	-1.31148611670967	0.00201634422582997	cg19064367	-2.06668177325685	1.92912090080384e-05
761	cg23293723	-1.42307756813538	0.000888831298927391	cg13835692	-2.44544750491754	3.85263530591476e-05	cg20588868	4.21672837820726	0.00162072509014641	cg21971035	3.37053003137752	0.000195187465764994	cg08912171	-3.22823206098468	0.000718829962752425	cg03400056	5.38140308341085	0.000754477863698718	cg07017074	-0.942970586084065	0.00201634422582997	cg15079326	1.45150971463123	1.92912090080384e-05
762	cg05578673	-1.8450954493271	0.00089279345204872	cg04159908	3.72858040051665	3.89908195500017e-05	cg25928603	-3.0893845932579	0.00162168753727046	cg19197530	2.65980032170956	0.000195187465764994	cg15218354	-1.85711293208351	0.000720017001722481	cg10690677	-0.983879988035228	0.000755468521584781	cg18700558	2.11122952482612	0.00201634422582997	cg13149730	-3.71874951932197	1.92912090080384e-05
763	cg04921814	2.09223205939052	0.000893167366088507	cg07755740	-6.16507472756165	3.91940067376295e-05	cg18408873	5.0138368925089	0.00162653914631194	cg05480021	1.78571968334886	0.000195187465764994	cg15133917	-2.00486536342906	0.000720058739821126	cg24748448	-1.30788319798116	0.000757117965930404	cg01430621	2.769555379194	0.00201634422582997	cg07425090	3.79032125095839	1.93791888863764e-05
764	cg15743724	2.54213025700412	0.000893167366088507	cg08500500	3.77770297300942	3.93236764728742e-05	cg09717406	1.97918985654711	0.00162702206067465	cg26623164	3.38443150781442	0.000195741546796119	cg00519490	-1.20438089615358	0.000720875465352128	cg02444664	-1.88247924853505	0.000757117965930404	cg02626375	2.30939004030889	0.00201634422582997	cg18341116	1.45946609321285	1.93791888863764e-05
765	cg00649794	-3.93172482114471	0.000896370115517189	cg06043820	-2.36171184646459	3.93311003421085e-05	cg19552565	5.25992615278685	0.00163756309112355	cg01449141	1.7422023784954	0.000196119992566072	cg10119040	2.68816241331923	0.000722931000284828	cg03525628	0.892259079300431	0.0007573094777231	cg25802424	1.3664885200696	0.00202043657881802	cg06370301	1.50110811992616	1.93791888863764e-05
766	cg07200851	-2.19195070355689	0.000900987884966589	cg03554438	7.58972622434409	3.95171437747514e-05	cg07200060	-3.91168288022009	0.00163772049339535	cg26721993	1.8012509299873	0.000196119992566072	cg26312920	-2.40255234612187	0.000725296889521323	cg04226745	2.9934044993832	0.000759270056287956	cg27395785	1.76114262782583	0.00202066110995664	cg15139737	1.54807701896626	1.95590454449453e-05
767	cg10087705	-3.45229498953719	0.000902897260289378	cg04249642	-3.57071871928686	3.95171437747514e-05	cg16699676	-5.34334669636194	0.00163772049339535	cg06035754	2.22308351146364	0.000196119992566072	cg16793498	-2.73521743699021	0.000725296889521323	cg21219880	-2.11254898058345	0.000762974452763752	cg19742870	-1.51936353091996	0.00202066110995664	cg25134515	2.5402475879972	1.95703720785183e-05
768	cg04445988	7.04502066868431	0.000902897260289378	cg27555350	2.34597926170069	3.95171437747514e-05	cg00117624	6.99588837016734	0.00164263663934549	cg19816258	1.71850844599004	0.000196119992566072	cg10955910	-1.34139877878542	0.000725296889521323	cg18359578	1.67304565925759	0.000765651729610993	cg11720773	2.00570667472334	0.00202164131638877	cg07408607	5.0091448650817	1.9618756479638e-05
769	cg01082554	-0.96678598370221	0.00090310906131615	cg07805500	6.28779111163786	3.97783141310674e-05	cg04909420	-1.37641359165953	0.0016446033665525	cg17849709	1.94076387852655	0.00019659218354474	cg03343584	2.70648472875943	0.000725296889521323	cg00154568	-0.843655810138277	0.000765651729610993	cg07540118	2.28613602228536	0.00202164131638877	cg07830128	1.54735590022011	1.97193712146619e-05
770	cg21645631	-2.80462219060217	0.000904018257963687	cg18003189	7.87869850729891	4.01243640009388e-05	cg26364278	3.16867508223281	0.00164979676573008	cg22118944	-1.59915906160814	0.000196959046125556	cg04597432	-2.66511406107517	0.000725296889521323	cg12393795	-0.991891728318528	0.000765651729610993	cg00397740	1.32854607118169	0.00202164131638877	cg21876869	1.98961105594719	1.99417726116046e-05
771	cg11909879	-1.890235051648	0.000904018257963687	cg06266666	6.40341300645547	4.03279091698295e-05	cg17860186	2.43704436169702	0.00165438989016555	cg12903648	2.39361297726602	0.000196959046125556	cg10414569	2.99749900164054	0.000725296889521323	cg01064804	-1.49487824874733	0.000765651729610993	cg15520270	2.16834350488706	0.00202164131638877	cg03057072	-1.02946820895158	1.99417726116046e-05
772	cg07240470	-0.969315044740251	0.000905165590080195	cg02867893	4.44940160005295	4.05616894349462e-05	cg04339246	-1.34776275255456	0.00166175006258496	cg16041611	2.51394907038716	0.000196959046125556	cg10595952	2.35448797740527	0.000725296889521323	cg19595886	-0.886649998576174	0.000765742408415018	cg18481613	1.19087121304655	0.00202164131638877	cg04449045	-2.17163896711617	1.99417726116046e-05
773	cg15899913	-0.933300272148573	0.000905614242062266	cg03295554	6.66440128170946	4.07526898492254e-05	cg11063988	1.2636102167746	0.00166175006258496	cg26531286	3.15298649124032	0.000198250480549683	cg09658765	-1.88315575607224	0.000726456650463086	cg20728639	1.06142905186811	0.000766153847573356	cg17655527	-1.07197310386569	0.00202164131638877	cg22664307	2.21506936904101	1.99417726116046e-05
774	cg23565292	4.17665228813359	0.000906164116744678	cg24457886	2.98483060968755	4.08110046281491e-05	cg11036893	-1.56822356510265	0.00166175006258496	cg08275084	-1.51580587851486	0.000198295576965394	cg01584590	-1.42316670879608	0.000726810261033972	cg13163124	0.737747312992962	0.000767937890822107	cg08755878	1.15596939108104	0.00203746027581071	cg18700967	1.9936925570165	2.01398979660575e-05
775	cg08479136	-1.26461489827949	0.000907048576817001	cg12803053	-3.7212123924457	4.08362962424098e-05	cg23090046	1.45335066231025	0.00166213167255467	cg22264616	2.66767452677577	0.000198295576965394	cg11486285	-1.60092725866589	0.000726810261033972	cg13993023	-1.22991282180712	0.000771554631187433	cg06034874	1.64181043305479	0.00203746027581071	cg20314319	-3.03041863449933	2.01398979660575e-05
776	cg08609299	-3.24767093485926	0.000907048576817001	cg19864007	3.17788522389457	4.08362962424098e-05	cg23384530	3.46633799818043	0.00166727071189145	cg21248774	2.0330081031448	0.000198885083546125	cg18877667	2.5564509718708	0.000726810261033972	cg25123062	1.5643414367808	0.000773022338144481	cg26690525	-2.1767846126327	0.00204362236776221	cg11435225	-1.23233497567425	2.01759982416199e-05
777	cg07233908	1.47236738096267	0.000907048576817001	cg23310975	-4.56560092474845	4.08624250385191e-05	cg03991522	1.07229948775898	0.001668054628769	cg21695487	2.53931309627647	0.000198940061150298	cg10842515	-2.0152324261256	0.000728302863791672	cg23795178	0.972434028991417	0.000773022338144481	cg26395507	1.89100812211446	0.00204362236776221	cg25757355	-2.44075932092315	2.01759982416199e-05
778	cg08383555	1.51013808304109	0.000907048576817001	cg03540450	4.65701810834549	4.09765333315417e-05	cg06510410	1.49423133048593	0.00167658562410254	cg06657944	3.4153496869149	0.000199059561635088	cg16267455	2.74421435292305	0.000731403991338403	cg26411814	-3.73483837722201	0.000773022338144481	cg06232084	1.53205002272352	0.00204362236776221	cg03792054	1.24624701664466	2.02720798105959e-05
779	cg27358789	-2.15926759309448	0.000907048576817001	cg16740415	1.51707059144439	4.09781934648144e-05	cg22397910	1.65703976849206	0.00167658562410254	cg06767930	-5.07635784620132	0.000199238720461697	cg13748577	-1.46690847913093	0.00073409273902705	cg20967583	3.45380791884618	0.000773022338144481	cg13786938	-1.449808535206	0.00204362236776221	cg05281338	1.8288888653387	2.02720798105959e-05
780	cg07510114	-2.14159182502775	0.00090764891571291	cg27039866	-1.53175686593795	4.11949172977275e-05	cg10423842	4.16428658965522	0.00168103723413776	cg25095612	2.82338678332999	0.000199494982927929	cg22793860	-1.82745570676503	0.000734219623105096	cg26033870	4.28357406572102	0.000773022338144481	cg00328418	1.33317692042687	0.00204362236776221	cg21569844	0.969013864535011	2.03530159013731e-05
781	cg11756138	-3.27369583751425	0.000908051965935149	cg24449653	7.27286558204037	4.19230983551742e-05	cg26491791	2.21474241926798	0.00168103723413776	cg26946617	3.46372541812495	0.000199494982927929	cg25748794	-1.67043497611901	0.000734771619315235	cg09568874	1.65844055967053	0.000773022338144481	cg04330730	-0.681191516752528	0.00204362236776221	cg08383102	6.88474146282739	2.0361679453673e-05
782	cg03006225	-2.79206240705814	0.000912583865546871	cg26552131	5.44454938831836	4.19628416069106e-05	cg13268671	0.820124433317361	0.00168103723413776	cg17171539	2.98939365816169	0.000199494982927929	cg00912316	-1.63625155964048	0.000742713724055335	cg19963700	-1.16978680972541	0.000773022338144481	cg13294888	-2.14208681804749	0.00204382048633234	cg07130465	1.27131148009683	2.0361679453673e-05
783	cg09739165	-0.896523534584167	0.000915365238483679	cg10214984	3.16123193386466	4.21195817768823e-05	cg10162774	2.58796051273677	0.00168103723413776	cg05719293	3.60320994843949	0.00019950423795491	cg26241416	-2.03226003533113	0.000742897697500267	cg11169286	1.24715984279462	0.000773022338144481	cg06186973	1.957964726299	0.0020447200604183	cg22550075	1.28563596642047	2.0361679453673e-05
784	cg12573499	-1.40143062621652	0.000915866781480661	cg07906551	6.59597896315932	4.21195817768823e-05	cg08234953	2.44902562934296	0.00168103723413776	cg05855008	2.03635823396211	0.000199599046296388	cg12610119	-1.41006299386674	0.000742897697500267	cg06616905	-1.47102956782922	0.000773022338144481	cg21427455	2.45712014084004	0.00204623345864741	cg13299290	6.71767121829901	2.0361679453673e-05
785	cg02212626	-2.02588446250213	0.000918112619600659	cg12311175	5.26955882978969	4.24378191967067e-05	cg21180976	2.24532835540122	0.00168103723413776	cg03763391	1.41060372655559	0.000199733800144006	cg02445421	-1.56761761779917	0.000744831362607468	cg11444428	1.36482355058626	0.000773022338144481	cg18633432	1.30560946446418	0.00204676321598474	cg10247495	-1.51817328409168	2.04226322889529e-05
786	cg05004431	6.27876030306911	0.000918302968864881	cg10633147	4.04120311987357	4.27291049412275e-05	cg22758653	2.14602385696684	0.00168773636864818	cg27324470	2.37463420844005	0.00020003365336205	cg18153279	-2.59020768122027	0.000744831362607468	cg19837938	-0.863554690616197	0.000773022338144481	cg22049947	-1.96081514427161	0.00204676321598474	cg01709081	-2.08832010860112	2.046084357591e-05
787	cg12437474	-4.8077755853091	0.000918302968864881	cg03255182	-3.19349677174451	4.27291049412275e-05	cg07446740	1.80231124608214	0.00168773636864818	cg00991475	1.97627136087616	0.00020003365336205	cg03554671	-2.34381815551848	0.000747574609387141	cg12580072	1.25137572708047	0.000773022338144481	cg14419310	1.33253820655057	0.00204676321598474	cg10761513	2.07666495249807	2.046084357591e-05
788	cg19739482	-2.1517770068213	0.000918302968864881	cg16057182	-4.36614143673736	4.27845270568065e-05	cg00104643	-3.43486243976669	0.00168773636864818	cg04363513	2.58459989489792	0.00020003365336205	cg27322228	-1.62290902432537	0.000747574609387141	cg02497616	4.28772794122364	0.000773111614022571	cg10194759	1.48199882760126	0.00204784817590484	cg13145669	2.35446292790966	2.046084357591e-05
789	cg01919956	-3.27369551117251	0.000918629947281561	cg04693824	2.87421692608124	4.28559866637751e-05	cg23918923	5.75590915093064	0.00168773636864818	cg09655876	-1.71750637456145	0.00020003365336205	cg08988309	-1.35401649636137	0.000748948088000588	cg07125274	-0.992233184617198	0.000773111614022571	cg16088676	-2.12531063123596	0.00205065439662619	cg21378393	1.87131007076995	2.04782942929566e-05
790	cg03557926	-4.85020056468464	0.000918629947281561	cg27015805	2.30086030283996	4.28933749064938e-05	cg03542753	-1.21003566247097	0.00168911532922854	cg25319449	1.3804667794751	0.00020003365336205	cg04866127	-1.51766459152888	0.000749946378726947	cg10817855	-2.0434393474419	0.000773111614022571	cg10781413	2.4914580349768	0.00205065439662619	cg05763263	1.49310215554417	2.04782942929566e-05
791	cg04887437	1.7538361796462	0.000919730001210679	cg08645375	2.95474554245709	4.28933749064938e-05	cg03860859	2.92538856757281	0.00168911532922854	cg16026862	-1.15136889895815	0.000200134918928918	cg09554989	-3.1835521237309	0.000749946378726947	cg16586913	1.01015448213484	0.000773747314414447	cg03349118	2.16246387276867	0.00205065439662619	cg01044684	-4.19550192972618	2.04782942929566e-05
792	cg10533978	-1.76557372346312	0.00092340080976424	cg10858128	-4.44068023045213	4.28940973690498e-05	cg18711394	2.09487067325622	0.00168911532922854	cg00778880	-2.27676911949627	0.000200134918928918	cg24611631	-1.36420614944462	0.000749946378726947	cg12163351	1.32384312490934	0.000774504395793528	cg03990551	1.03735810112981	0.00205065439662619	cg13213498	1.84330490477142	2.04782942929566e-05
793	cg00480115	3.08703607623123	0.00092340080976424	cg21786114	4.75976514481436	4.30542738752261e-05	cg12207024	1.15814861681521	0.00169793890199561	cg02431065	5.18754635869586	0.000200155184418808	cg03488289	1.10696102616347	0.000749946378726947	cg04237804	1.24229716753902	0.000774504395793528	cg19185133	1.74886340693024	0.0020578610343901	cg24115827	2.18609970434054	2.04782942929566e-05
794	cg05396897	2.55090603175911	0.000923941050537284	cg21154367	-8.92455198647729	4.34328351340148e-05	cg00434535	3.77127901744348	0.00170039960595189	cg23582197	2.70986570397241	0.000200333225773344	cg14123737	-1.34990155764767	0.00075060947356211	cg14543959	1.42797667264716	0.000775035650124823	cg16493722	1.73185308338997	0.0020578610343901	cg06613296	1.61955780767773	2.05707845419692e-05
795	cg23031178	-2.13663562484721	0.000923941050537284	cg05224572	3.76670867340972	4.34328351340148e-05	cg08814544	4.72658925111871	0.00170198218800648	cg06802105	1.92233234900199	0.000201857925813672	cg22275857	-1.9463645440527	0.00075060947356211	cg04813781	1.35582353242324	0.000775935939578276	cg23536106	1.69505317697504	0.0020578610343901	cg16608363	-3.40990939292116	2.07130588827902e-05
796	cg13252104	-3.46247954410079	0.00092406277347229	cg02711994	4.31313095725358	4.34328351340148e-05	cg19690825	1.65002300918114	0.00170856920373647	cg17963609	2.33961766594019	0.000201857925813672	cg19058507	1.12110641013878	0.000752427264511832	cg03022575	3.03011443442485	0.000775935939578276	cg17989886	-1.72872188383153	0.0020578610343901	cg23465350	1.89480811655161	2.07258580746068e-05
797	cg21983229	-2.97287082301344	0.00092406277347229	cg02047251	-5.62473950397403	4.34714371471607e-05	cg00889521	2.11737102134048	0.00170960610349996	cg14466197	2.86172002325802	0.000202156665046067	cg11103390	-1.29231055194886	0.0007530545202218	cg07826946	-1.31554707905879	0.000778990855660634	cg10647833	-1.61292017302889	0.0020578610343901	cg15844381	1.3658387245516	2.07258580746068e-05
798	cg21131343	-1.21466398867877	0.00092406277347229	cg13650313	6.00011584072705	4.37688558299485e-05	cg27086020	1.90986972879055	0.00170960610349996	cg01357925	1.64325248859124	0.000202156665046067	cg01282678	3.04800892766598	0.0007530545202218	cg16368514	3.56133523388274	0.000780167567968859	cg16360432	1.12755774037175	0.0020578610343901	cg20932281	2.10404754544944	2.07258580746068e-05
799	cg16267455	-2.58903496566256	0.000924762551489776	cg06810262	2.68292150890938	4.38642358056291e-05	cg18043014	-1.86313449474957	0.00170960610349996	cg17982745	3.48983037829254	0.000203314605450281	cg02600551	-1.64608990460994	0.000754661256606567	cg03059138	-1.43027317056401	0.000780167567968859	cg08824847	1.04507817684898	0.0020578610343901	cg10988411	-1.38885689977931	2.07258580746068e-05
800	cg16171534	-2.12010875949359	0.000930946488557605	cg14146092	4.45015041094852	4.38642358056291e-05	cg25819818	1.52345895657593	0.00170960610349996	cg02161380	3.02756992160366	0.000204925099703803	cg21196132	-1.29621901395243	0.000754661256606567	cg20901245	1.79535610888817	0.000782087063489746	cg03592940	3.41612943604351	0.0020578610343901	cg10300627	1.03702614494916	2.07258580746068e-05
801	cg11786839	-1.81470652622786	0.000933002744211261	cg05109659	-6.4488631875683	4.38642358056291e-05	cg13518257	2.11630412264181	0.00170960610349996	cg16466690	3.18020205794959	0.000204925099703803	cg16566899	1.60028574478878	0.000754661256606567	cg10127660	-1.66816372438349	0.000782808504745369	cg01774158	1.2451512285419	0.0020578610343901	cg02048627	2.42584757278469	2.08123962803405e-05
802	cg05120641	1.5633571047709	0.000935016028027125	cg19517236	3.94878808519926	4.38642358056291e-05	cg25192419	3.46544826837217	0.00172224384456484	cg23817779	5.04675396054555	0.000205018747880766	cg21354015	-1.80784995269823	0.000756910824241159	cg15433497	-1.14595452573289	0.000782808504745369	cg26990887	2.72076883467661	0.0020578610343901	cg25493687	-2.31305118168514	2.09046855749258e-05
803	cg13203491	-1.76966392400697	0.000935590966047147	cg25712398	3.98581150924942	4.40323295153435e-05	cg07964133	2.78555518937598	0.00172273259249945	cg03583812	1.90094906396266	0.000205018747880766	cg18507138	-0.694456794580347	0.00075852346792192	cg06764475	-1.24700681139481	0.000782808504745369	cg17206877	1.35345486293738	0.0020578610343901	cg05540052	7.75090937438708	2.09046855749258e-05
804	cg05919900	-1.54209459535394	0.000937059051102408	cg25230532	5.43717188287839	4.45563325695286e-05	cg08496317	2.89310193551359	0.00172273259249945	cg21509130	2.20411703107336	0.000205018747880766	cg20481247	2.25169272173347	0.000764825171959206	cg12420472	2.01125751291017	0.000782808504745369	cg05560165	1.4839142023988	0.0020578610343901	cg22203702	-1.99734491942889	2.09149014578921e-05
805	cg02670908	2.04214061661554	0.000937059051102408	cg19518695	5.0007579524688	4.45563325695286e-05	cg03143717	1.269903905291	0.00172523294654124	cg00687095	2.00717313221414	0.000205018747880766	cg10416784	-2.77264084386726	0.00076490676556997	cg11745705	0.929570139823527	0.000782808504745369	cg21585409	-1.63751214450135	0.0020578610343901	cg02949991	1.62525818606078	2.09527638912846e-05
806	cg27315841	-1.52211218145595	0.000937929699484625	cg25477425	-5.12415692113943	4.45643587729712e-05	cg24857957	1.41708608102125	0.00172523294654124	cg00577786	2.60595232877352	0.000205018747880766	cg26728173	-1.10785899958286	0.000765721675048027	cg03063185	0.9305882848927	0.000782808504745369	cg26973848	-1.30042997379687	0.0020578610343901	cg03290522	2.00947590082807	2.0973877513049e-05
807	cg08011328	1.87021239991214	0.000941270738880548	cg03983506	3.63758560102663	4.47259724163161e-05	cg23618580	2.49406463736202	0.00172523294654124	cg06882351	-1.14899850606596	0.000205018747880766	cg03301801	1.91316683236225	0.000765790066348761	cg11272024	1.5765061898528	0.000782808504745369	cg22177364	3.11952449533775	0.0020578610343901	cg02074719	2.2368467614072	2.1049345859575e-05
808	cg25283901	1.18548221120473	0.000942350602558414	cg18109673	3.33803927518558	4.52772723410194e-05	cg23275463	4.53933692721296	0.00172523294654124	cg07539380	2.77629959486308	0.000205018747880766	cg21199988	-3.50952335607074	0.000766137126646057	cg09539939	1.25102592003252	0.000782808504745369	cg17225694	1.68961909615984	0.0020578610343901	cg14073481	3.43123471622347	2.11269969911639e-05
809	cg07832177	-1.4148102326643	0.000946487177751179	cg04079722	6.51841727664242	4.56060608089162e-05	cg13604623	5.43379025557856	0.0017257704001063	cg16307111	1.6498173002197	0.000205018747880766	cg23915011	-0.657229618410437	0.000773080051061954	cg19448587	1.15300710884694	0.000782808504745369	cg12861651	0.888538451387833	0.0020578610343901	cg21575283	4.93181420793298	2.11578312945818e-05
810	cg16447925	-2.28079230122732	0.000946487177751179	cg13547574	2.26505890631695	4.56119620605965e-05	cg27193377	2.61010753483538	0.00172621566772063	cg19675935	-2.16805228672423	0.000205018747880766	cg24874555	-0.827708706049365	0.000773080051061954	cg26072705	1.36988078267909	0.000782808504745369	cg16014989	2.18332841906301	0.0020578610343901	cg18972225	4.09311753936398	2.12335176532834e-05
811	cg22514756	-2.26481951522031	0.000948008744120296	cg22762615	4.48904244181606	4.56932893325955e-05	cg14623313	3.14397435977555	0.00172621566772063	cg18020679	1.9669196977627	0.000205018747880766	cg01714870	-1.39402394730255	0.000780496796153244	cg07131807	-2.43170619482432	0.000782808504745369	cg08706927	1.25192108817449	0.00205841566747475	cg13853489	8.17682023265068	2.12335176532834e-05
812	cg14517318	-3.16766840547518	0.000948008744120296	cg00852768	8.15363004703655	4.56932893325955e-05	cg06730679	-2.70750599838265	0.0017264620169123	cg07643266	-4.62726280111402	0.000205046044858808	cg25820491	-1.84643672569996	0.000782617030371867	cg23275378	-1.37483842158012	0.000782808504745369	cg24057023	1.73053713681182	0.00205841566747475	cg09912331	-1.93118248208684	2.12540530928501e-05
813	cg18234193	-1.72328276416135	0.000948008744120296	cg03291453	6.25677812896795	4.59197224082146e-05	cg04952037	2.00596616498893	0.0017264620169123	cg05656763	-1.83999146355054	0.000205244107211049	cg12394789	2.60853203338269	0.000785934238560273	cg11325989	-1.16719767331598	0.000782808504745369	cg23916646	0.993927041045003	0.00206372659350695	cg05355167	2.29149660088136	2.12546457906906e-05
814	cg23480821	-1.39274496277941	0.000948008744120296	cg27307829	3.0397655467844	4.59197224082146e-05	cg07139284	1.39233490546409	0.0017264620169123	cg03953088	2.02325158557879	0.000205415479274478	cg08592230	-1.33890265476448	0.000787578543101609	cg17778883	-1.23479791986142	0.000782808504745369	cg26504749	-1.73982874117678	0.00206372659350695	cg10150467	-2.19875962077186	2.12546457906906e-05
815	cg04333007	-1.3003998834992	0.000950803258185053	cg22207532	4.17398876483103	4.59197224082146e-05	cg23109323	-1.78489807818174	0.00172760482605874	cg01024113	1.86813565663339	0.000206145004929659	cg07343174	-1.18143276290003	0.000789092594014052	cg09605828	-1.20659588793547	0.000782808504745369	cg11449134	1.09979922659465	0.00206372659350695	cg08798701	6.89138402681212	2.12546457906906e-05
816	cg06969939	-4.55516747984707	0.00095211840040651	cg06685287	4.56576294836047	4.59708908656525e-05	cg13096330	2.14312226723278	0.00172888584481699	cg01002284	3.97778214155976	0.000206145004929659	cg19696333	-2.35843174021189	0.000793749099709011	cg22638268	1.52405288959507	0.000782808504745369	cg09430943	1.79141305413427	0.00206372659350695	cg18523921	1.45798137124807	2.12583362924109e-05
817	cg06516640	-2.15934339263938	0.000957589808589942	cg00698584	2.34546107031645	4.62236690452927e-05	cg13352650	2.16390866148539	0.00172888584481699	cg06648948	1.13343089850081	0.000206145004929659	cg12562417	-1.82371931498636	0.000798769315448133	cg01872286	-2.00209051597493	0.000782808504745369	cg26816023	0.736343597936476	0.00206372659350695	cg05462578	1.65316467102003	2.13043209763855e-05
818	cg12060684	2.12493683289288	0.000958717073176945	cg14287923	3.73024257671016	4.62236690452927e-05	cg01107741	2.54033755329083	0.00172888584481699	cg17044320	1.84812390239225	0.000206145004929659	cg12350732	-1.21731697905821	0.000799481364512245	cg23466771	1.16332044815734	0.000782808504745369	cg00897329	1.32116230463997	0.00206372659350695	cg03319865	-1.93392436241881	2.13043209763855e-05
819	cg23688334	-2.18708958748724	0.00096034752681709	cg04774559	3.90234309595841	4.62236690452927e-05	cg23733029	-1.21109287494173	0.00172888584481699	cg22534617	2.86899495056096	0.000206222165914672	cg05343755	1.86127454080234	0.000804124417987803	cg08436365	2.17005980250257	0.000782808504745369	cg00906003	1.67111478845718	0.00206372659350695	cg16223770	2.03662384102418	2.13043209763855e-05
820	cg03794478	-2.24001762214365	0.00096034752681709	cg05583033	-2.336647482426	4.65865271266111e-05	cg11459266	-1.60767803313681	0.00172888584481699	cg07906551	5.19691466012387	0.000206222165914672	cg13711592	5.16375551484205	0.000804557945723366	cg24041283	-1.58427696494875	0.000782808504745369	cg06528485	2.93375461416047	0.00206372659350695	cg11524428	-2.37960457108233	2.13043209763855e-05
821	cg25375085	-4.63323872529117	0.00096034752681709	cg16179125	2.58983539582718	4.65865271266111e-05	cg09863659	1.58972276184855	0.00172888584481699	cg09084462	4.20862107379172	0.000207181072670223	cg23142035	-2.90598826677282	0.000805653324574205	cg02287939	-2.19805478095727	0.000782808504745369	cg05372504	1.93974699594108	0.00206567812366169	cg19511164	-1.01509326106901	2.13098126685712e-05
822	cg20604456	1.38761439023761	0.000961458832165473	cg25597177	-2.27535934393441	4.72618466145082e-05	cg12896271	5.61104478531503	0.00172888584481699	cg02339122	2.15264912416178	0.000207181072670223	cg25672097	-2.15075432207365	0.000805690821233926	cg03165752	1.42012197548843	0.000782808504745369	cg20712426	1.68926001646436	0.00206567812366169	cg14641315	2.4674408320061	2.13098126685712e-05
823	cg27377279	-2.77102930399487	0.000962460152704987	cg18393044	-1.65773382924017	4.7582790312842e-05	cg11161458	2.10766714502931	0.00172888584481699	cg14190665	5.65398736756059	0.00020735207233642	cg05728600	2.94789350066569	0.000807070032333779	cg06198312	-1.51973758033018	0.000782808504745369	cg09179554	1.45209024444847	0.00206567812366169	cg07351787	2.42885662147185	2.13098126685712e-05
824	cg21346589	-1.96878264340267	0.000962985029859688	cg01184560	3.36384231374456	4.78912341272742e-05	cg12675108	-1.99556610893276	0.00172916956404558	cg02276361	-4.12736598344953	0.000209060953934414	cg12968939	-2.47332908636884	0.000807630745676832	cg15141760	-1.19773668436931	0.000782808504745369	cg20655010	2.10963007880014	0.00206567812366169	cg26863795	4.47635221556095	2.13098126685712e-05
825	cg03945941	-1.13050656130409	0.00096451362729682	cg27398637	-3.30629079428871	4.81916561088938e-05	cg02666758	1.55795894401583	0.00172916956404558	cg16276523	-1.33487516463679	0.000209076642750633	cg24488099	-2.38523232508177	0.000811101170984008	cg16782533	-1.36107790108171	0.000782808504745369	cg19527269	1.8204880844321	0.00206567812366169	cg07165529	-1.28754525613768	2.13288538319276e-05
826	cg21514471	3.25711690718893	0.000965398957610773	cg26018988	3.61456559237473	4.8434327236149e-05	cg17158651	3.86964871328702	0.00174071715908601	cg12170106	-1.62736249877385	0.0002094894420388	cg14157824	-1.64485125969948	0.000814589667463724	cg19660186	-1.44798088068572	0.000782808504745369	cg23961059	1.35658819338491	0.00206567812366169	cg19244790	1.42588370010905	2.13288538319276e-05
827	cg25015290	-2.32906655931628	0.000965985755329026	cg00996083	3.94808702277655	4.84374017265763e-05	cg00695365	1.88605021271902	0.00174389575341917	cg08028629	3.17041507233405	0.000210028491290846	cg06706454	-2.92628134402988	0.000816213877844639	cg16942389	-1.68945670869274	0.000782995887480372	cg16715692	1.15337101575441	0.00206658169965545	cg24116513	1.91311379864718	2.14174887911994e-05
828	cg24087497	-1.10002240540533	0.000965985755329026	cg13053783	3.53333149335704	4.84374017265763e-05	cg15379412	2.5631298871179	0.00174556750833236	cg06288900	2.68780381474788	0.000210028491290846	cg13210618	-1.84763346532188	0.000818881971761278	cg25994464	1.56006298401557	0.000784341022730104	cg00376639	2.02875615026085	0.00206658169965545	cg03764506	1.67521510020072	2.14174887911994e-05
829	cg04470770	-1.3844241108736	0.000965985755329026	cg00088747	4.32602342295352	4.85427454411227e-05	cg15391105	3.57911855894425	0.00174731531282911	cg23731901	2.36953372280482	0.000210028491290846	cg00220965	2.92719632422007	0.000818945595719073	cg06763472	2.61249084376769	0.00078812950097063	cg08563318	2.41846564647961	0.00206658169965545	cg13088253	-2.09251532163261	2.15467160236811e-05
830	cg21670083	4.21824143802964	0.000965985755329026	cg05433258	-6.262635624459	4.85427454411227e-05	cg15672330	0.709697174444846	0.00174731531282911	cg12771931	2.40595804615451	0.000210028491290846	cg21963179	1.60705762145928	0.000820468191183818	cg26212701	-1.48660746352808	0.000790075708006627	cg01394637	1.58085112753854	0.00206658169965545	cg03194012	-2.27732982060719	2.15467160236811e-05
831	cg14674959	-3.5760900657983	0.000967678455118704	cg04921335	-2.50415805048562	4.86452509104013e-05	cg26463106	2.67704957566832	0.00174757686181304	cg23517279	1.59816571950786	0.000210351021880833	cg07381692	-1.42707508984434	0.000825581082219872	cg13429419	-1.95119215553942	0.000791873842631098	cg14287557	1.79340177539664	0.00206658169965545	cg04012255	7.20842811435388	2.16638251867952e-05
832	cg09940756	1.97251707347013	0.000967682837258301	cg11174769	-1.16872475617684	4.86452509104013e-05	cg01202278	1.87076361133271	0.00174757686181304	cg04529955	2.38927984227146	0.000211160452426684	cg13720737	-0.739293090979786	0.000825581082219872	cg19127148	-2.03518800418782	0.000791873842631098	cg20635724	1.59911150333139	0.0020747210477471	cg27084965	6.07033088944316	2.16707997622187e-05
833	cg01697687	-1.80878045254998	0.000968505366388065	cg18357563	-2.93972124572264	4.8812960218763e-05	cg09767346	1.74021848315251	0.00175361687052538	cg18143390	2.36316699904165	0.000211633371734828	cg03592763	-0.858094861919724	0.000828596615253207	cg19271099	1.73624829568821	0.000791873842631098	cg20290361	-1.07045107282146	0.0020747210477471	cg07457108	3.81973441844353	2.17496571321231e-05
834	cg14705163	1.58835487208413	0.000968664081143799	cg03447810	2.1951872201494	4.89005832010357e-05	cg04690482	3.29146101493685	0.00175851775948327	cg16080512	1.97204852605218	0.000211963856126539	cg18689248	-0.91102536105067	0.000828596615253207	cg19707448	-1.39604109149075	0.000792908545051274	cg07060486	1.48275701559869	0.00207514295843642	cg05300717	-1.52072243059258	2.17496571321231e-05
835	cg18943969	2.27707573511639	0.000970151651838855	cg08862452	-2.41222095889512	4.89504030390504e-05	cg14645095	2.6572287195036	0.0017636205960141	cg22211339	1.81815270339312	0.000211963856126539	cg11101345	-2.93033215691409	0.000832585741758496	cg13917619	1.22508017868158	0.000795164668140294	cg05117785	1.15551491053081	0.00207622006834912	cg11196693	3.30386702561529	2.17496571321231e-05
836	cg04817113	0.976502851911032	0.000970151651838855	cg14167017	3.06353968767191	4.91506746516721e-05	cg27372988	1.34857706466556	0.0017636205960141	cg03574115	-2.86200317308096	0.000211963856126539	cg25809215	-1.90286683381917	0.000832585741758496	cg15790941	1.73751572806123	0.000797072248562602	cg00781723	1.4928840154813	0.00207622006834912	cg01856634	2.96407952082458	2.17496571321231e-05
837	cg05558457	2.33761224912858	0.000970151651838855	cg14575656	5.02965876073844	4.95646296074841e-05	cg00671269	2.23790991611461	0.00177000994178367	cg01221637	1.60980608920325	0.000211963856126539	cg23361127	-1.92987986376224	0.000832675605902808	cg16456337	0.847960335077596	0.000803317465688504	cg08894790	1.36499900170756	0.00208002718077828	cg21277452	-2.2661515299549	2.17496571321231e-05
838	cg02597851	-2.47936586422272	0.000970151651838855	cg20735914	-2.40427586839506	4.96823878176543e-05	cg03661666	2.84283094855489	0.00177000994178367	cg25712398	3.14283621431115	0.000211963856126539	cg11358634	-1.62908455736473	0.000832675605902808	cg16888080	-1.7145830556238	0.000803317465688504	cg18281243	1.34584352539317	0.00208002718077828	cg14772079	7.27957446703265	2.17496571321231e-05
839	cg03983075	-2.74335706186691	0.000970151651838855	cg23412033	1.59556743750442	4.98096731076332e-05	cg04153092	5.41867213589919	0.00177000994178367	cg26221987	3.58845747954317	0.000212234763186152	cg14283569	-1.59851218581359	0.00083292218706931	cg03060491	1.49080543196491	0.000803317465688504	cg13171067	-4.15165999874298	0.00208065677598908	cg24656125	1.11486301266006	2.17496571321231e-05
840	cg24860371	-3.0627436092266	0.000970509906338287	cg22050040	7.45234533127332	4.98096731076332e-05	cg04808200	5.2412221100033	0.00177741721434409	cg19098314	4.03049793240695	0.000212287732146833	cg27567315	-1.13930914744541	0.000836698655704252	cg01930679	-1.11650007507834	0.000803445884883854	cg23477940	-11.9334733305221	0.00208065677598908	cg09505476	3.68290315384546	2.1819242091388e-05
841	cg08316775	5.59111295069234	0.00097467672027345	cg27322545	5.6523661657771	4.98884362390632e-05	cg18278394	3.0811948746558	0.00177907052032548	cg20625393	3.52844134007918	0.000212509095604728	cg23016157	-1.77514387298537	0.000839222476540645	cg08707112	1.2980497926595	0.000803445884883854	cg00011247	1.4943835415734	0.00208065677598908	cg10446892	2.67146948003264	2.2070135606932e-05
842	cg08175981	2.40066125424037	0.000980956079957548	cg14264994	-1.42463720218855	4.99968520360963e-05	cg02768101	3.43424277450864	0.00178050797619266	cg01099389	1.4341272864332	0.000212509095604728	cg11874946	2.10028517564823	0.000840753578003548	cg03292284	-1.54640408203599	0.000803445884883854	cg08099689	-2.63782076902372	0.00208065677598908	cg06588876	-0.993011202915036	2.2070135606932e-05
843	cg20187418	-2.50131797991487	0.000980956079957548	cg23057936	-2.24043400479288	5.00868769301754e-05	cg00059510	2.31697716202284	0.00178351014219189	cg07588109	5.69316774887403	0.000213824985397633	cg02994326	-1.96749873744627	0.000840753578003548	cg20005074	5.25836904476244	0.000803445884883854	cg12049088	2.46926743828802	0.00208065677598908	cg04288544	-1.39699062501527	2.2070135606932e-05
844	cg02453603	2.41119394735122	0.000980956079957548	cg11971077	2.74815607605777	5.09214484107493e-05	cg19500949	2.07640742506377	0.00178362270349065	cg10768734	3.11580033653879	0.000213885126913331	cg10129816	-1.17443646828895	0.000841433915419415	cg23058124	-2.55999562894151	0.000804895448419238	cg06422659	1.20626099103824	0.00208065677598908	cg17472390	1.53876445900096	2.2070135606932e-05
845	cg24195359	-4.55250099315015	0.000982630034149815	cg11169286	1.85103505065727	5.10226342871495e-05	cg23227345	2.10579905937407	0.00178608851356339	cg24050630	2.63545510296191	0.000213885126913331	cg14858784	-1.08090148473468	0.000841433915419415	cg11376305	1.40241837711902	0.000809744589210178	cg22673542	2.59500448859971	0.00208065677598908	cg26181126	-1.23820862208373	2.2070135606932e-05
846	cg21166317	1.64583917505075	0.000982854307838277	cg07604251	2.80490157622067	5.10226342871495e-05	cg07729130	-2.08770260087556	0.00178608851356339	cg00846580	3.81075515279726	0.000213885126913331	cg16731907	-0.634419653385113	0.000841433915419415	cg11727508	-1.6027441516912	0.000809744589210178	cg12542106	3.48361397161917	0.00208065677598908	cg27285599	-3.05784407357447	2.2070135606932e-05
847	cg11369172	5.80590442397678	0.000982854307838277	cg01044669	2.46802851953653	5.10226342871495e-05	cg12659952	1.97038115076877	0.00179522994207627	cg27518016	2.4333365507342	0.000213885126913331	cg00390808	4.12417029186291	0.000848571575162934	cg02072899	-1.32470404640025	0.000814320167867476	cg22506399	2.73588151612036	0.00208065677598908	cg02957340	1.65751300635101	2.2070135606932e-05
848	cg25712398	2.88688358097722	0.000982854307838277	cg25833334	-2.03287768272536	5.10226342871495e-05	cg17071618	2.5190207742294	0.00180289758523483	cg01114249	3.31788357182652	0.000213885126913331	cg05790989	3.07531337944569	0.00084901307006103	cg26141494	0.840977585547643	0.000814320167867476	cg17741291	1.22662788242045	0.00208065677598908	cg15011721	1.77161931751085	2.2070135606932e-05
849	cg09826506	-1.32752445327481	0.000982854307838277	cg02012383	-2.30609106989047	5.12620091714569e-05	cg00809744	-5.17833573899941	0.00180639912396295	cg05081546	1.99764925100531	0.000214888690380433	cg09023979	-1.42178569227718	0.000850816035799961	cg26463289	-1.44172482474907	0.00081823221469146	cg24971405	1.12692974429598	0.00208808101871682	cg07005090	2.64896486823233	2.21068861727782e-05
850	cg00798232	2.16468652703359	0.000982854307838277	cg07118596	2.30691134029449	5.13606071088372e-05	cg12812489	2.37310454596347	0.00181777323375296	cg14509133	-1.38153504423153	0.000215297782295696	cg22377814	-2.60134861309371	0.000853593100119006	cg08053161	-1.48211518481647	0.000818349231415705	cg11563498	1.33202670963423	0.00209695846263077	cg12069553	1.77145373629717	2.21968362125742e-05
851	cg26033870	-4.64969233328874	0.000982854307838277	cg06809970	7.76145586574112	5.16138293594517e-05	cg07700925	2.24121029451386	0.00182011327724468	cg23286660	-4.6112299543401	0.000215297782295696	cg08313853	-2.59076099949841	0.000854000526637349	cg26446436	-2.27934758876247	0.000819129338295758	cg17998593	1.4210253194528	0.00210292222931803	cg03534655	-2.56240688515579	2.21968362125742e-05
852	cg06680906	-1.49564003774237	0.000988423387337245	cg14610776	-2.08293862760472	5.16138293594517e-05	cg23012731	3.01127929186994	0.00182011327724468	cg12706235	5.26020683859847	0.000215297782295696	cg24380168	-3.58588241746942	0.000854000526637349	cg27626334	-0.883619213723951	0.000819615696286198	cg26655076	-1.08774248450672	0.00210491690114123	cg09693228	2.09103347754908	2.21968362125742e-05
853	cg25776236	-2.11853274227984	0.000989239023396179	cg11284414	3.15052301316641	5.16138293594517e-05	cg07258517	-1.42533425286555	0.00182915344133184	cg08262724	3.64591545582176	0.000215297782295696	cg13801670	4.66003987486567	0.000854000526637349	cg24727024	-2.34101561878992	0.000820338052783802	cg17981058	-6.63897520997425	0.00210505673709527	cg04954411	5.63362229698766	2.21968362125742e-05
854	cg16673522	-2.35409015137067	0.000989239023396179	cg01429549	5.16428747048344	5.16138293594517e-05	cg04575263	1.96759107102694	0.00182915344133184	cg08457409	3.52169860129305	0.000215297782295696	cg18353550	-3.44951092391295	0.000854000526637349	cg14971026	1.16361728556962	0.000820338052783802	cg06558158	1.44818635964036	0.00211440736764802	cg15644389	3.44974092288421	2.21968362125742e-05
855	cg00389614	-2.19851628100258	0.000989239023396179	cg12591315	5.30434150448695	5.16138293594517e-05	cg09861346	1.91226177626115	0.00183636574673843	cg06476053	3.09787379125644	0.000215297782295696	cg07165035	-1.39543820448464	0.000854000526637349	cg13290154	1.09966059744431	0.000820338052783802	cg21458958	-1.01622436763291	0.00211440736764802	cg27168632	-2.96618120848392	2.23026156107395e-05
856	cg17072751	3.02555583859586	0.000989239023396179	cg09390114	2.28831181712336	5.16138293594517e-05	cg09774645	3.43187913662489	0.00183982750738233	cg12001592	1.88035723551954	0.000215297782295696	cg05195356	-0.941057709497633	0.000854000526637349	cg08791874	-2.25016938302475	0.000822071945126587	cg00237191	-2.66245899988195	0.00211440736764802	cg07924535	4.17541733402206	2.23026156107395e-05
857	cg00103329	-2.2678109576233	0.000989239023396179	cg13342684	-5.08908999809014	5.16138293594517e-05	cg09692173	2.69703450560242	0.00184403384719129	cg09123257	1.87745952575189	0.000215297782295696	cg18892461	-1.17277647798576	0.000854000526637349	cg21385629	-1.50341017368216	0.000822071945126587	cg05097015	1.41798337791329	0.00211440736764802	cg00981117	7.25672322054962	2.23026156107395e-05
858	cg19802476	-3.26972799817649	0.000989239023396179	cg05181098	4.79691261698674	5.17168134610894e-05	cg14288285	2.74227644771778	0.00184403384719129	cg07691225	3.13113385403655	0.000215426669131203	cg06867486	-0.679256200565959	0.000854000526637349	cg07232749	-1.48497043358629	0.000823844793377043	cg00646396	-1.06995838603068	0.00211440736764802	cg17792564	6.44519721683309	2.23161494353717e-05
859	cg24555600	0.919578256602598	0.000989289288958056	cg12787465	-2.34824512146771	5.17168134610894e-05	cg08277548	2.39342214851355	0.00184403384719129	cg03050687	2.93595457945859	0.000215426669131203	cg04640637	-3.71563035932044	0.000854000526637349	cg10222027	-1.00793143933488	0.000824195761210173	cg13514175	1.12251764086319	0.00211473412949291	cg12987041	-1.05990969501232	2.23161494353717e-05
860	cg10393184	3.84819247106774	0.000990133126709408	cg23415398	3.23250303265615	5.18165433550817e-05	cg19364635	-6.71415921978905	0.00184583886560191	cg07180656	2.30559011679876	0.000215972311785566	cg01370181	-2.7316796417319	0.000854000526637349	cg26132229	4.5557503003309	0.000828903047694492	cg07847925	1.6431244709883	0.00211835251634675	cg27294719	2.67405572866587	2.23161494353717e-05
861	cg26132163	1.84599651060481	0.000991097188766381	cg09627680	3.09233997925586	5.19671661393074e-05	cg12566821	2.72957446466479	0.00184583886560191	cg24677580	2.19181403725953	0.000216150528479486	cg15829152	3.41000055990453	0.00085480586544246	cg10364459	-1.28782602696123	0.000830124051183006	cg25086418	-4.48909240345954	0.00211835251634675	cg06022648	-1.11107911990575	2.23161494353717e-05
862	cg20104330	-1.54863596429286	0.000997236927496477	cg16738687	3.85511114294278	5.20939811823861e-05	cg19970716	4.67312883036255	0.00184770112376222	cg00994541	-1.3248821753389	0.000216150528479486	cg07758574	-1.09609171045674	0.00085480586544246	cg09640862	1.03714955109621	0.000830124051183006	cg14654951	1.88517281209034	0.00212107719687769	cg10479325	2.3328231062493	2.23161494353717e-05
863	cg09189336	2.51474509902322	0.000997236927496477	cg12336956	5.71555153361872	5.22733126309806e-05	cg02727252	-2.37599686952815	0.00184777456745965	cg17767317	2.72541531624652	0.000216150528479486	cg06133097	2.97071609164929	0.000862833389883335	cg01524818	-2.57734627815692	0.000830124051183006	cg01115668	1.40009724408993	0.00212511858135546	cg08044294	-1.80421064647952	2.23875374953917e-05
864	cg00451771	-1.45202213710754	0.000999355404043664	cg20988331	7.79494096122621	5.24398437677151e-05	cg09270025	-2.50727085965337	0.00184777456745965	cg07859288	1.23615480756453	0.000216199700189285	cg03267620	2.62117765455419	0.000862833389883335	cg07260070	-2.59703037003275	0.000830968586558349	cg17941202	0.824634948110054	0.00212511858135546	cg04728978	2.31152371603744	2.24010683810808e-05
865	cg21820436	1.632233257058	0.000999355404043664	cg09544144	2.20222880510722	5.24398437677151e-05	cg05780782	1.45127376289044	0.00185676717242338	cg01910197	1.54684624627766	0.000216199700189285	cg00218742	-2.11976806895375	0.000862833389883335	cg20932721	-1.29555063673516	0.00083525340022867	cg19108170	1.5414999657276	0.00212511858135546	cg07231787	1.99538823145	2.25848527047278e-05
866	cg06038180	-1.74958536721511	0.000999471005994822	cg14409866	3.80768498507656	5.25160658742765e-05	cg05928650	1.31551200193707	0.00185676717242338	cg01002690	3.46057894853587	0.000217536049356311	cg06074533	4.04753178634071	0.000862833389883335	cg16659246	5.93459447219017	0.00083525340022867	cg07335556	0.676364512596016	0.00213999393046077	cg18964752	-1.07632747622822	2.26420303373614e-05
867	cg03483707	4.54093250646505	0.000999471005994822	cg00973732	4.07390716904621	5.27125448731843e-05	cg16409869	1.55482186334133	0.00185730514624456	cg04875118	2.51703062733918	0.000217536049356311	cg19415933	3.70784837955076	0.000867999945707355	cg23128866	3.08123077169438	0.00083525340022867	cg01413546	1.70741020790636	0.00213999393046077	cg06966678	-0.893684775453689	2.26835654057226e-05
868	cg13956954	-1.52871984839514	0.00100049051870489	cg13508482	2.67564820013592	5.27306058758472e-05	cg24547092	2.89663716563264	0.00185730514624456	cg08316775	6.06042594606174	0.000217536049356311	cg06850241	-1.45395381013812	0.000870562919917756	cg08744871	-2.12295213451107	0.00083525340022867	cg20749741	1.60335506896926	0.00213999393046077	cg04437965	2.65747321500709	2.27780370423383e-05
869	cg03385582	2.49395071223464	0.00100056681253178	cg11853073	5.7451260797586	5.29434464103624e-05	cg09548718	1.44095990965393	0.00186403549473058	cg00074184	1.50596557736832	0.000217536049356311	cg25925605	2.71094552427971	0.00087286277922493	cg02896403	1.18144041521974	0.00083525340022867	cg05015120	1.82330918320281	0.00213999393046077	cg19888535	1.90036761134715	2.28046498412331e-05
870	cg13922224	-2.93195260643689	0.0010034643936945	cg21828982	7.59567073337033	5.32012640002547e-05	cg24281355	2.43543813190878	0.00186534077077783	cg08478172	2.92038151977186	0.000218277723558816	cg03130149	-1.33936291424485	0.000873805085900982	cg24031277	1.59606016269984	0.00083525340022867	cg04779861	1.71885762316265	0.00213999393046077	cg13213314	-1.53876830092429	2.28046498412331e-05
871	cg23385200	7.1502761418465	0.00100477574237907	cg13353990	6.11084791332661	5.4123572852003e-05	cg07333401	-2.13362996655238	0.00187068231726953	cg11979452	2.22487754182302	0.000218277723558816	cg19685404	-2.04583675050567	0.000873805085900982	cg18225905	1.48634127304229	0.00083525340022867	cg04470905	0.925071016250413	0.00214150370483416	cg20453264	1.52597370262277	2.28046498412331e-05
872	cg18032502	-1.03122700719301	0.00100477574237907	cg05865497	9.0778159735274	5.45453538879122e-05	cg02278766	-1.81985837740089	0.00187275834384959	cg17943757	-1.46891101562394	0.000218290292550327	cg17560832	-2.02720510681389	0.000874253236236223	cg25663764	-1.52442321821347	0.00083525340022867	cg04693634	-1.40342928670892	0.00214150370483416	cg19534753	-2.3647253773113	2.28046498412331e-05
873	cg27002562	-1.83964523806248	0.00100763845808884	cg19305903	2.92394204459173	5.50966513485231e-05	cg23478285	3.14246167511991	0.00187275834384959	cg15563450	1.71942714001842	0.00021833337919593	cg19350812	-2.15040723017196	0.000874661701130832	cg04171539	1.04249223410392	0.00083525340022867	cg06429507	2.47982587026816	0.00214184500891676	cg18351191	-3.49319336622706	2.28046498412331e-05
874	cg10503334	3.58891804491444	0.00100763845808884	cg15837986	2.42180878866537	5.50966513485231e-05	cg04112200	-1.58755140301627	0.00187808111871521	cg15039399	2.83109258108663	0.00021833337919593	cg10364833	-2.23922025143727	0.000875271250293602	cg14356190	-2.84918610014067	0.000837609793028493	cg09104006	2.13692853721883	0.00214924835159625	cg06818484	1.52013919065273	2.28046498412331e-05
875	cg12676081	2.45776673989211	0.00100763845808884	cg23539688	3.32793162680143	5.56044409112698e-05	cg08860314	2.98458162803967	0.00187808111871521	cg13183282	2.71577445578486	0.00021833337919593	cg01373369	-2.60372934172343	0.000878981134699527	cg19563248	-1.17763386396469	0.000837695729276437	cg14595083	-1.24329217510711	0.00215621016669832	cg09105898	-2.01235655906103	2.28046498412331e-05
876	cg26445772	5.95109180931972	0.00100763845808884	cg01493711	-5.41776946173157	5.61838167952575e-05	cg07126635	-1.4820548807031	0.00189342943363992	cg24881910	5.8810062301532	0.00021833337919593	cg22259630	-4.38416245604829	0.000878981134699527	cg22648811	5.15053628718114	0.000837695729276437	cg06301181	1.60488319797803	0.00216013152215309	cg15740385	-1.0174533839358	2.28255259088247e-05
877	cg15448445	1.33586643570159	0.00100763845808884	cg01520321	-5.3102905561101	5.65139086431713e-05	cg05085886	2.71368509137258	0.00190743650811164	cg10535632	2.93046632774824	0.00021833337919593	cg10554371	-1.69285058517067	0.000886567304826575	cg16312514	-0.932470912806115	0.000837695729276437	cg00923870	1.9982182401512	0.00216407364847392	cg07427642	1.99526864229488	2.2857231392253e-05
878	cg22379452	-2.072767300306	0.00100763845808884	cg01833699	4.86811587760349	5.66522968009629e-05	cg18839255	2.34084335183845	0.00190743650811164	cg15399876	1.95742093146006	0.000218647396585901	cg07515367	-1.15240851225379	0.00089263611386461	cg10710457	2.93239078882738	0.000837816709167548	cg15765896	1.44908336918933	0.00216407364847392	cg09573585	2.03262844757433	2.29376926092598e-05
879	cg21387325	-1.88237365156136	0.00101071446996005	cg02111433	-3.51688074890461	5.70977546560838e-05	cg20428512	6.56352755119671	0.00191075440761153	cg14540792	2.53268255804895	0.000219100482041875	cg01415664	-1.34922520860385	0.000900461938779505	cg18237512	-2.56178047940959	0.000840513065384672	cg18035801	1.90865032756401	0.00216407364847392	cg05640416	-1.58155016048234	2.29376926092598e-05
880	cg17494438	3.33277190577892	0.00101071446996005	cg24430828	-4.01408304498346	5.7169820245652e-05	cg04986319	1.5228847458475	0.00191226565599478	cg02646182	1.58810749910305	0.000219510066968079	cg19469297	-1.2715115835315	0.000900461938779505	cg21419383	-1.14380325126567	0.000840513065384672	cg15134120	1.01165037337407	0.00216471359812033	cg07853743	1.10273525515739	2.29383600302719e-05
881	cg26104143	9.49829591805792	0.00101071446996005	cg24348107	4.01972908241133	5.7169820245652e-05	cg14787626	2.27743683115152	0.00191227651146789	cg01352546	-2.95133372613006	0.000219806817177332	cg03657791	-2.11467789493973	0.000900461938779505	cg02412969	1.2668649038834	0.000842046837243873	cg02929982	-3.22745979663487	0.00216731737019819	cg00586623	-3.16255347735597	2.29511553588937e-05
882	cg00825497	1.33717246588612	0.00101284760629459	cg22213264	3.75481568649798	5.72195743525088e-05	cg24850334	2.81897564089246	0.00191497570730713	cg16476128	4.36047895888155	0.000219859143108645	cg20512247	-2.90518109143775	0.000900461938779505	cg10505257	-1.00653204035578	0.000843648226171173	cg08347423	2.25935927595499	0.00216731737019819	cg01518846	-1.12548551368445	2.29766052015074e-05
883	cg06196161	-4.43190843847568	0.00101382772507756	cg22488583	4.19590523024816	5.73326094407019e-05	cg10860470	1.2380061158359	0.00193170770087565	cg01179674	2.57242423278806	0.000220144767995725	cg02891048	2.17936645790277	0.000900461938779505	cg06755365	0.987851598353428	0.000843648226171173	cg25849916	2.93668307360864	0.00216933524059083	cg27655921	6.83464676513304	2.29766052015074e-05
884	cg09935643	3.05751892828434	0.00101511063008078	cg12396054	2.95232764532003	5.73494015714751e-05	cg04284317	3.52967634067765	0.00193170770087565	cg20521805	1.02065451808635	0.000220338636089657	cg07207080	1.61819826286359	0.000900461938779505	cg17592507	-5.69275533853383	0.000843648226171173	cg17993772	1.64515918663546	0.00217327427260629	cg00614175	-1.92999604245894	2.30351454037863e-05
885	cg16107323	-1.88585001836484	0.00101686829312475	cg24027596	7.04727138045818	5.73494015714751e-05	cg26423677	5.17480499805286	0.00193349991202242	cg14626671	-4.69126998483166	0.000223457016689452	cg01939479	-0.772756609748452	0.000900461938779505	cg10800473	-1.4296394728784	0.000843648226171173	cg22880745	-1.9630022057758	0.00217660400496204	cg21680717	1.54381920976245	2.31210164126539e-05
886	cg02638679	-1.89165589867216	0.00102153090970953	cg00526516	-5.8811747851181	5.73856398807419e-05	cg06224301	3.38007185952607	0.00193349991202242	cg02071124	2.22538406603541	0.000224351654371047	cg12126656	3.45207945129174	0.000900461938779505	cg00277596	1.45608159440097	0.000843648226171173	cg15727398	3.34053594128048	0.00217729484316386	cg14971026	1.39909598364175	2.31210164126539e-05
887	cg02304814	6.51199477352199	0.00102153090970953	cg27167221	2.49028010947531	5.77646674996943e-05	cg17319365	2.892257736419	0.00193396808072966	cg03167954	-2.06122265442973	0.000224351654371047	cg14479354	-0.653070914045674	0.000900461938779505	cg15633893	-0.777706068591454	0.000845002855639631	cg01489756	1.14058144417798	0.0021983342791755	cg25110757	1.33551998364382	2.31210164126539e-05
888	cg19198913	-0.948847749513071	0.00102316490203304	cg04317543	3.83851406109334	5.7789860308506e-05	cg22227175	3.16766610236423	0.00193396808072966	cg05094833	2.54096910680451	0.00022457935162148	cg07826946	-1.49735927670213	0.000901728203707988	cg24889553	1.91064361040289	0.000846683128289209	cg26462488	-2.02574139193057	0.00219970938426292	cg26188290	-1.45590282721649	2.31210164126539e-05
889	cg18770690	5.69946593080108	0.00102317789104843	cg13250711	6.03609002381194	5.86808095105954e-05	cg03585598	3.44876174566841	0.00193542806317652	cg04492040	2.27192871485242	0.00022457935162148	cg25030932	1.89088099861335	0.000901728203707988	cg23009452	1.45577907200719	0.000850755217349462	cg10747115	1.22362752274292	0.00219970938426292	cg17672614	5.80020581162624	2.31270599849728e-05
890	cg04333027	1.11671048008772	0.0010232132064696	cg21325563	3.97787069106004	5.910571607205e-05	cg12013332	1.69260705748911	0.00193542806317652	cg12413602	-1.40275641218585	0.00022457935162148	cg22468651	-0.843232992976004	0.000901728203707988	cg20819519	-1.49400331587517	0.000850755217349462	cg14994919	2.15583017495293	0.00220077113020468	cg02927174	2.49426497578883	2.31895858861214e-05
891	cg23939642	-3.30993706327807	0.00102370452958666	cg09667247	-2.72055353611035	5.910571607205e-05	cg17155208	2.3167801045344	0.00193542806317652	cg27442726	5.01492115763495	0.00022457935162148	cg23598466	4.18375892527475	0.000904614739608893	cg02259031	1.05286778090083	0.000850755217349462	cg15400862	-1.70771704281405	0.00220541165082641	cg23150219	2.024859612856	2.31898792010494e-05
892	cg00961222	1.76956930744137	0.00102751396113895	cg09612591	6.30567853181954	5.92683844087162e-05	cg23743449	2.42348061535272	0.00194716403192036	cg17364487	2.44098508680358	0.00022457935162148	cg19906397	-2.12226879685559	0.000904614739608893	cg14522990	-1.29555013992317	0.000850755217349462	cg13071326	1.45647617094059	0.00220541165082641	cg01748818	1.19371366564495	2.32614585734106e-05
893	cg07404252	-2.37683469565088	0.00103411456145451	cg04010651	10.0209080609536	5.94352473120286e-05	cg06111526	1.47138481410711	0.00194716403192036	cg09864325	-1.12868454466172	0.00022457935162148	cg06932402	2.98696198142976	0.000904614739608893	cg09035529	-1.17637218203283	0.000850755217349462	cg23262049	-1.84530125786651	0.00220541165082641	cg22004608	2.37042354369227	2.32614585734106e-05
894	cg00686451	-1.63592186440675	0.00103411456145451	cg26020975	-1.33450105811087	5.96225629068776e-05	cg18880544	2.40361274497336	0.00194788965209961	cg13773209	2.07074510315775	0.00022457935162148	cg06021611	4.24233780646456	0.00090799471699808	cg12640953	1.10016721904947	0.000850874485748223	cg18711759	1.37067294997043	0.00220650229088434	cg23187205	1.39344139022372	2.33464989337544e-05
895	cg01749814	2.48574044533213	0.00103411456145451	cg27229823	-6.17111921283179	5.98678010461981e-05	cg14718553	2.93400675946832	0.00194788965209961	cg05072951	1.34766814844251	0.00022457935162148	cg03630740	-2.06004735735399	0.00090820144413864	cg11783728	1.7949991044764	0.000851885379141457	cg03710176	1.91806239205876	0.00221102135367671	cg16026862	-1.15350594887986	2.33736885151519e-05
896	cg14115232	3.38732597783729	0.00103461703353719	cg19635805	-2.6623159820549	6.01895149350646e-05	cg19146448	3.28415169283653	0.00198111982692974	cg07546558	3.87725544532956	0.000224980803802093	cg21952419	-2.8293439145998	0.00090820144413864	cg17845810	2.75728464165715	0.000854797787700405	cg20092356	2.10244599909512	0.00221102135367671	cg17277212	-1.2274465756296	2.36571989358537e-05
897	cg18470468	-2.35045150114909	0.00103501448800191	cg21816330	2.46832650566896	6.0387670720057e-05	cg24686931	4.97391758248724	0.00198111982692974	cg19479481	2.18842727502238	0.0002253944315024	cg23457587	-0.807466362571769	0.00090820144413864	cg22080435	1.43188034076159	0.000855698003564506	cg22564026	0.576410209127177	0.00222037208162732	cg12370248	1.79609978731447	2.36866411711472e-05
898	cg22696358	-3.23864907480771	0.00103658802190235	cg11474334	4.03214007769423	6.11440665161577e-05	cg13446110	2.40429403494595	0.00198111982692974	cg00865518	-3.19356684734915	0.0002253944315024	cg24153763	-1.29021547551919	0.000908255030094339	cg17490283	-1.48478838489076	0.000855698003564506	cg06690138	-2.29289880764095	0.00222755190514004	cg01777170	-1.50515155214317	2.36975269476475e-05
899	cg13356808	2.60966714371902	0.00103793074767235	cg15724113	3.7124212434723	6.13229744229341e-05	cg00842351	2.71984361148443	0.00198111982692974	cg16348807	1.59594407145767	0.0002253944315024	cg01825707	-2.02891560826012	0.000909585832707541	cg04571819	-1.10888285205412	0.000855698003564506	cg16585167	1.44746553171858	0.00223362943407675	cg13393201	-1.8115340130222	2.36975269476475e-05
900	cg09592219	3.68076599897277	0.00103793074767235	cg17326771	-3.09691385190147	6.19691493290929e-05	cg17982745	2.91059363918739	0.00198111982692974	cg01228352	-1.50459727983952	0.0002253944315024	cg24770161	-1.40021458421701	0.000918213634416834	cg24933134	-1.39319363213718	0.000858234231393154	cg22561918	1.31161943699351	0.00223644079998002	cg08286169	1.67340515488275	2.38136455562458e-05
901	cg07864400	3.01475045217458	0.00103793074767235	cg06239478	5.49532800609057	6.24324303573937e-05	cg11159234	2.13516140534921	0.00198264187748423	cg00360072	3.67114745264855	0.0002253944315024	cg16140449	-1.59073306592534	0.000918213634416834	cg00646396	-1.12424079685869	0.000858808908946025	cg08767027	0.989276794980198	0.00223731248883917	cg13714437	-1.06365920995282	2.39096489503899e-05
902	cg09695510	-1.27377565444716	0.00103793074767235	cg27532130	-6.406662817443	6.24324303573937e-05	cg24046935	1.54685570428623	0.00199657876133261	cg26657293	-4.56609710572722	0.0002253944315024	cg04559888	-1.8303057336717	0.000918213634416834	cg10678320	-1.3267087235776	0.000858808908946025	cg24594295	2.26184935047228	0.00224646209857351	cg21996149	-2.20118288515724	2.39347398215887e-05
903	cg16658734	-1.7561826874041	0.00103793074767235	cg24430147	3.84246507802392	6.24324303573937e-05	cg07601203	-1.44558757301933	0.0019977553790028	cg27134364	1.49037567052081	0.0002253944315024	cg21168902	-2.35457413057364	0.000918213634416834	cg12419334	-1.38759393562207	0.000858808908946025	cg18283960	2.70092577747319	0.00224647985376735	cg05409922	-1.89761966415251	2.39662816425764e-05
904	cg24748056	-1.38696670036077	0.00103793074767235	cg06631297	-6.36072992452809	6.27900890440959e-05	cg01592890	3.38384989720543	0.00199859140577915	cg03566780	5.61607965684236	0.000225903571847284	cg09699751	4.43457729361111	0.000918213634416834	cg03495652	7.55340167593284	0.000861456808426698	cg21508214	1.57520115442353	0.00224647985376735	cg02990474	-2.00844239345987	2.39662816425764e-05
905	cg03842258	0.981615887878791	0.00103793074767235	cg07356905	-2.31859449666256	6.27900890440959e-05	cg05490754	2.08440928418166	0.00200499736756347	cg00265415	1.57406392086588	0.000225903571847284	cg06444390	1.17112427501917	0.000918213634416834	cg15750163	-0.835675422011356	0.000861456808426698	cg26495179	0.97950776763261	0.00224866128550844	cg16167274	4.05477272853638	2.39662816425764e-05
906	cg27004975	3.19216258631946	0.00104548142102518	cg19406106	-1.20980988525026	6.30944753092952e-05	cg12879339	1.65203212660144	0.00200499736756347	cg11802797	1.75367537043422	0.000226062291996173	cg01666220	2.97264114151224	0.000918213634416834	cg23305936	2.24661322701368	0.000862140024249069	cg23193116	1.4286672753176	0.00225093166150208	cg22738000	-2.19264807482413	2.40302617258908e-05
907	cg01282678	-2.84362897743945	0.00104587043052203	cg00325968	4.35679505952933	6.32024615690597e-05	cg21302709	2.75934620229855	0.00200499736756347	cg05062896	5.64922023484716	0.000226347432838856	cg20088961	1.69619016479002	0.000918213634416834	cg20593866	-1.90251292646099	0.000862140024249069	cg26490839	1.384739538054	0.00225093166150208	cg07413396	2.65049590929461	2.40458633184604e-05
908	cg19500393	-1.33999112833452	0.00104593331101209	cg14500300	1.78341814853958	6.32024615690597e-05	cg00950621	2.11851405885181	0.00200499736756347	cg14220081	1.83670206074241	0.000226763628577547	cg04823971	4.70871318567281	0.000918213634416834	cg06137032	-1.03133444037582	0.000865977410357164	cg16880433	2.45360126469847	0.00225093166150208	cg07927839	1.37444931297826	2.40458633184604e-05
909	cg12419491	2.07113992532981	0.00104920126076547	cg23018838	-2.31342819726903	6.34277867100954e-05	cg14042889	-2.09620912959943	0.0020117085785863	cg04112624	6.45226825481744	0.000226763628577547	cg14129356	-0.980613040560706	0.000918213634416834	cg24952090	-2.9381435666935	0.000865977410357164	cg06351029	-1.10942119296421	0.00225093166150208	cg12600228	2.6046904034078	2.42793704077385e-05
910	cg01157780	-1.39559768638443	0.00104920126076547	cg15612945	-4.86844892444172	6.34277867100954e-05	cg05990720	2.11725854158748	0.0020117085785863	cg11567723	-1.29113898437314	0.000226763628577547	cg25336758	-2.13448381136869	0.000918213634416834	cg04330730	-0.709593932631793	0.000865977410357164	cg24132021	1.52719477401222	0.00225093166150208	cg01154234	1.13932808339779	2.43115055326116e-05
911	cg15582684	2.02347140141136	0.00104993357823548	cg01372241	-5.11204421790581	6.34277867100954e-05	cg20477989	2.51370445901365	0.0020117085785863	cg21821329	1.80170994872178	0.000228919980568507	cg11077681	-0.934587958801995	0.000918213634416834	cg14311838	-1.91348709270157	0.000865977410357164	cg19156402	1.04334889588332	0.00225093166150208	cg04778331	7.16963452810792	2.43115055326116e-05
912	cg09671146	1.51008315265296	0.00105224531984911	cg01063759	2.54484655402087	6.34277867100954e-05	cg15673413	2.30061101073181	0.00201256526024604	cg16633852	1.6664442062876	0.000228919980568507	cg14183079	3.60825962623018	0.000918213634416834	cg24708308	3.04917050790208	0.000866657099802086	cg25894806	1.3057200606708	0.00225474389329303	cg26395331	1.5131128787292	2.43115055326116e-05
913	cg22039638	-1.8919378798779	0.00105224531984911	cg26802691	2.17981979153384	6.34924638857312e-05	cg11855524	-5.19528725682873	0.00201282521848522	cg22031629	1.52681963159356	0.000228919980568507	cg03856450	-1.4687420894593	0.000918213634416834	cg06464729	2.60416894908976	0.000866657099802086	cg05992347	-0.820346658818368	0.00225616643797025	cg08166863	-2.53930745701577	2.43115055326116e-05
914	cg07861603	-1.40352079798563	0.00105278321453046	cg06852486	2.92073475171449	6.53052123577285e-05	cg18606811	-1.641761534054	0.00201282521848522	cg01641528	2.86632031564109	0.000229773155508295	cg09498379	-1.39082767100558	0.000920937174431357	cg22497573	-1.84239693533987	0.00086711945189461	cg04824490	3.82910595122669	0.00225616643797025	cg18671774	1.39400869093956	2.44209667990434e-05
915	cg24919342	-1.96796907684286	0.0010557038394728	cg15399876	2.42813825667546	6.53052123577285e-05	cg21195059	1.96613878066862	0.00201860420673398	cg07634791	4.6407466390081	0.000230253203795706	cg10046667	3.69657047836362	0.000923054202718253	cg18591130	3.26869055744031	0.000867281435124969	cg24868201	1.37020824704891	0.00225707574214103	cg18225574	-3.04248529276388	2.44209667990434e-05
916	cg23706994	1.41500649569507	0.00105597934278227	cg26850559	3.57686041939839	6.5361300320676e-05	cg10471113	-1.40662766139994	0.00201860420673398	cg17024952	4.8666476703163	0.000230537343372255	cg16141705	2.48479257152897	0.000923054202718253	cg19824436	-1.74717951421462	0.000867289552738498	cg01540664	1.66879834286356	0.00225707574214103	cg17850055	-0.99470325519606	2.44209667990434e-05
917	cg12869688	-1.77912232484396	0.00105597934278227	cg14802265	3.88196431095036	6.54135883314053e-05	cg14368482	4.70086554513845	0.00202428545693458	cg09321082	1.56830143671761	0.000230537343372255	cg06827726	-1.04517872412704	0.000923261763364442	cg22751554	-1.10707612196812	0.000867289552738498	cg15169007	1.48910515101116	0.00225707574214103	cg16972309	1.4013437874605	2.44209667990434e-05
918	cg10851033	4.94143722516663	0.00105597934278227	cg22812178	3.57138427946992	6.54135883314053e-05	cg21612878	-2.50951372127958	0.00202428545693458	cg18941818	-1.44464102847623	0.000230537343372255	cg17870408	-1.3988700570133	0.000923261763364442	cg03938562	-1.53873272902164	0.000869943089817431	cg02055998	1.10407294464023	0.00225707574214103	cg01691152	1.70825922901862	2.45602519435544e-05
919	cg23063236	6.95351917902477	0.00105597934278227	cg19778236	-3.99925060751048	6.54135883314053e-05	cg19375458	-1.43587850431009	0.00202631713967814	cg26444282	-1.06736045242385	0.000230812751398721	cg25393576	-2.21898298614331	0.000923261763364442	cg17989886	-1.80216090025492	0.000872162914795307	cg04639610	1.78276716841241	0.00225707574214103	cg27137902	1.1843973933793	2.45906044948065e-05
920	cg11688495	-5.94683341021359	0.00105597934278227	cg18815879	-1.68922849806043	6.6538000492462e-05	cg03147310	2.21428166250997	0.00202709182109587	cg20069378	2.31016508425261	0.00023101990607356	cg17526103	-1.46877439750199	0.000927251871095452	cg18332849	2.71983067990087	0.000872162914795307	cg14973369	1.57769717456978	0.00225707574214103	cg04330730	-0.854711442498598	2.46370530717043e-05
921	cg11824903	-1.45355982307817	0.00105597934278227	cg20895000	-7.81183732402169	6.67017935080117e-05	cg08974391	2.2255358387052	0.00202816930739713	cg09175575	2.97660331387236	0.00023101990607356	cg04781648	-2.78828505111074	0.000930239496789427	cg27071740	3.27932145654636	0.000874570623532555	cg09939991	-1.15205022020743	0.00225707574214103	cg26327947	-1.37020521251131	2.47219450453107e-05
922	cg20884163	1.91334720800902	0.00105597934278227	cg06887221	4.06125299776615	6.68383148901648e-05	cg06022932	-1.53831105375546	0.00202816930739713	cg18345827	2.94818454747656	0.000231137976384295	cg20801753	1.11408426928311	0.000933364706217475	cg25710357	1.31107209891004	0.000874796010682669	cg19606096	2.00159107929823	0.00225707574214103	cg19752891	1.39925564147221	2.47733831316558e-05
923	cg08287637	-2.75368714044466	0.00105597934278227	cg24973585	2.21772815722256	6.69584002194615e-05	cg19450119	-1.63539280438925	0.00202985525397383	cg14741666	1.59623748590739	0.000231137976384295	cg03593181	4.57296294676965	0.000933558017105237	cg02275243	-1.11649678529967	0.000874796010682669	cg00986597	3.22315368603723	0.00225707574214103	cg07114009	-1.51425290373159	2.47733831316558e-05
924	cg01526778	2.87194711476082	0.00105597934278227	cg10812733	3.68541834183785	6.72592617081943e-05	cg19761269	5.20451614175337	0.00202985525397383	cg17506056	1.44839722649712	0.00023126238737287	cg07052513	-1.5165647739067	0.000933629922046255	cg00775939	-1.46738109924461	0.000875872531225901	cg12637205	1.70726686796916	0.00226552430519647	cg25996688	-1.30171087533527	2.48041474310463e-05
925	cg05871515	-2.15629033993848	0.00105597934278227	cg20486985	5.40609525002605	6.72592617081943e-05	cg16718942	1.52803506649045	0.00202985525397383	cg19022814	-9.098906388876	0.000232726215846664	cg16797009	-1.75405803301364	0.000933629922046255	cg09121624	1.11760509054806	0.000875872531225901	cg22388903	-1.7675184083734	0.00226552430519647	cg17649815	-1.16542952195268	2.49391261884328e-05
926	cg24888989	3.13278395860381	0.00105898821263581	cg04529464	3.93140509358172	6.72592617081943e-05	cg12897251	1.02309143695438	0.0020325600917673	cg23372455	1.48800277967608	0.000232802836920767	cg06201646	-2.19319801074381	0.000933629922046255	cg23102129	-2.47133309780831	0.000878410170100485	cg27539546	1.30795837803496	0.00226552430519647	cg26385494	1.67194764694916	2.49922768783772e-05
927	cg18168479	-2.95040333736699	0.00105898821263581	cg27086941	2.77170097618917	6.74844588875905e-05	cg05280754	3.31485615066082	0.00204155896814504	cg02524950	3.76233376118756	0.000232802836920767	cg04246397	-1.84112749483702	0.000933629922046255	cg19742717	2.71143777475298	0.000878410170100485	cg14804633	2.12430290722186	0.00226552430519647	cg08803144	1.8787189272748	2.50249603654077e-05
928	cg26098762	-3.04938769327802	0.00105898821263581	cg07218048	4.71846751876036	6.74844588875905e-05	cg12973168	2.22295205541956	0.00206003469451761	cg23508333	2.66980377462119	0.000232802836920767	cg08494157	-1.94631236714617	0.000935629969941273	cg16907339	3.78342942245265	0.000878410170100485	cg10332787	1.63565401441519	0.00227284372817839	cg20358124	2.28758846862397	2.50249603654077e-05
929	cg17799052	-1.62010846122014	0.00106280382809059	cg25075459	4.59771442754078	6.78750753189247e-05	cg15651650	6.17629845990507	0.00206059943800324	cg03856606	3.47655053145546	0.000232802836920767	cg18849025	1.89003500595726	0.000935629969941273	cg20713968	3.18325696584688	0.000881338022149269	cg23408891	1.72702363382397	0.00228693713761613	cg16741128	-2.60044082072805	2.51028914189711e-05
930	cg01504836	5.87653943919575	0.00106308834750367	cg06308785	3.95571215890008	6.78750753189247e-05	cg22618402	-3.17899287007364	0.00206059943800324	cg14916228	-2.13506869000843	0.000233968612525083	cg00570362	-1.10231698198855	0.000938462390433617	cg05181157	1.22796918322735	0.000881338022149269	cg20728639	0.985500504798994	0.00228693713761613	cg01485067	-1.57270026863242	2.52442167014416e-05
931	cg11008690	2.7582597580956	0.00106308834750367	cg00586206	6.07664910094345	6.78750753189247e-05	cg27644795	1.87638355846528	0.00206839305127127	cg00843105	-4.84004418462917	0.000233968612525083	cg11494773	-2.66026600157061	0.000938462390433617	cg13392052	2.80469321953411	0.000881338022149269	cg04718055	2.43339805933518	0.00228693713761613	cg00425865	1.80525751153735	2.52442167014416e-05
932	cg09568001	-1.26355838344976	0.00106308834750367	cg03733433	-3.63154000627994	6.82116180432605e-05	cg21607700	6.32958013760461	0.00206839305127127	cg19729366	-3.26138310089332	0.000233968612525083	cg26368718	-2.33086606271472	0.000938462390433617	cg06182381	0.888508566830187	0.000881338022149269	cg22667494	-2.55972252182235	0.00228693713761613	cg12058878	-1.03725612164637	2.52442167014416e-05
933	cg04254347	1.46562643253423	0.00106308834750367	cg25813343	1.9367867356508	6.84291727497025e-05	cg02688710	2.08769718338183	0.00206839305127127	cg07662150	1.6885632369758	0.000234064627744719	cg27061175	3.12896067940895	0.000938462390433617	cg14722904	-0.873928336757668	0.000881338022149269	cg22220287	2.27127179939115	0.00228693713761613	cg21294424	1.30047869741661	2.5338171401799e-05
934	cg08777095	9.47648014285713	0.00106308834750367	cg09956365	3.64730456491459	6.85037332523492e-05	cg20445254	2.15382012624257	0.00206839305127127	cg20843830	3.99926368988539	0.000235094890168188	cg07701786	-0.866290197686733	0.000940567076333338	cg10503891	-1.37220355289287	0.000881338022149269	cg09658238	1.94714206177159	0.00228693713761613	cg27181129	-1.9760491532797	2.53669722884372e-05
935	cg23088026	1.37981488579683	0.00106643894257478	cg15455752	4.51494995067067	6.86676037530731e-05	cg07816343	1.54473274418753	0.00206839305127127	cg03980223	-1.48038572812713	0.0002352061630757	cg24127178	-0.896351815723342	0.000941962803292397	cg26898791	3.23896927101531	0.000881338022149269	cg11249189	1.07975506555622	0.00228702158290366	cg00449899	1.78666371436137	2.54838687467271e-05
936	cg02301907	2.68098429125039	0.00106643894257478	cg09808985	-5.1299570068486	6.89931446835955e-05	cg26785860	-2.32191456369497	0.00206839305127127	cg14449789	2.92317323133005	0.000235253954256098	cg15254632	-1.34012892472222	0.000944155181666227	cg20707633	1.09189490749835	0.000881338022149269	cg16804044	1.60192114365388	0.00228702158290366	cg25164051	-1.0207794972162	2.55230979132341e-05
937	cg04581294	2.21812570297474	0.00106643894257478	cg21457692	3.58873088924409	6.95839655881878e-05	cg11567172	1.57971779255853	0.00207025817236413	cg03862540	2.00551796847625	0.000235253954256098	cg20778669	4.89653385171061	0.000949346781139467	cg03958208	1.69555998885982	0.000881338022149269	cg06500392	-3.59215392146249	0.00228702158290366	cg20983183	-2.22271313657631	2.55230979132341e-05
938	cg12659952	2.11758168805528	0.00106643894257478	cg02810826	4.17975499750514	6.96087513255367e-05	cg05432305	2.05939632013506	0.00207380751746	cg26887632	2.09536618101183	0.000235253954256098	cg10693773	-1.23060747631654	0.000949761325741465	cg17146917	-3.34720469515721	0.000882007409650462	cg15703035	1.31702763063046	0.00228702158290366	cg17823321	1.19426485312536	2.55380808025545e-05
939	cg25963032	-2.76554847640831	0.0010674962469331	cg20491397	3.55148162373376	6.96087513255367e-05	cg21164765	2.27427587239697	0.00207504277704449	cg23862389	3.56759884634706	0.000235253954256098	cg04681731	-0.716550179389125	0.000952518508580699	cg08356130	-0.53031954935953	0.000882007409650462	cg12656291	2.82585930630487	0.00228702158290366	cg05253005	1.88206224927105	2.55380808025545e-05
940	cg20147497	2.22086914735563	0.0010674962469331	cg13082573	2.47077807721231	6.98453615816294e-05	cg11051843	1.87996280525005	0.00207709781239561	cg19820248	3.03129477375029	0.000235253954256098	cg07639697	-1.78663734781674	0.000952518508580699	cg20554829	1.68489058714141	0.000888403979333877	cg06969250	1.68640057544494	0.00229324451936134	cg00556816	-2.55333038794317	2.55518593428068e-05
941	cg21720324	-0.83079280115131	0.0010691515441318	cg16573901	3.21019588744032	6.99610924310215e-05	cg23057943	1.50104635768528	0.00207709781239561	cg03852056	3.2305194505694	0.000235553734879771	cg06131211	-2.63154818063552	0.000956876835559295	cg24669401	1.04711405831687	0.000891758576377102	cg06734634	-1.94085479362022	0.00229504283737282	cg17558973	1.12209026255414	2.55518593428068e-05
942	cg13125657	-1.23145942665225	0.00107248042248274	cg04525943	2.19180400800621	6.99610924310215e-05	cg16988709	3.5891434098827	0.00207709781239561	cg17093362	3.32817160442501	0.000235790769957043	cg16152871	-1.39871973189406	0.000958469395727306	cg24987622	0.617943469578466	0.000891758576377102	cg11635524	1.0139327166629	0.00229802591938523	cg12215340	-0.788733654800235	2.55812253637991e-05
943	cg00771593	-1.30159723994481	0.00107293290515765	cg17710253	6.49139106169106	6.99826829241525e-05	cg26983018	4.47391970875527	0.00207854334466617	cg26196424	2.3094954030477	0.000237640470803907	cg02763800	-0.983302317762341	0.000958469395727306	cg03170171	-1.47836714857477	0.000896544624380958	cg11935853	1.51620492148462	0.00229820047058168	cg06419663	-1.28188698202054	2.57497053091984e-05
944	cg13180703	-2.72343937024638	0.00107293290515765	cg02464098	2.02644908612279	7.01644274232321e-05	cg08110559	2.46139916650957	0.00207854334466617	cg19917235	2.82707405020767	0.000237841468531119	cg01371108	-1.30672505906623	0.000962431266327304	cg15918766	1.12902870864545	0.000904222994785753	cg16126747	2.31566866366195	0.00229824043484377	cg13891539	-1.75172213980669	2.57497053091984e-05
945	cg05295388	-2.17122797271782	0.00107516607034381	cg10303286	3.528546884445	7.04653838700425e-05	cg23915461	5.72773461864051	0.00208113489598735	cg16360432	1.39386019129042	0.000238352430085195	cg05909873	-1.31399624069931	0.000962842628793508	cg18107425	-0.95077123141574	0.000904222994785753	cg04794420	1.14035125387833	0.00229824043484377	cg26305220	1.64493479387261	2.59526308790572e-05
946	cg17527178	-1.56716811210443	0.00107516607034381	cg22641632	-4.98658513392759	7.04954954306767e-05	cg22721055	3.11576159849456	0.00208113489598735	cg01287600	3.20826754912746	0.000239502191109739	cg00998774	3.17641456348327	0.000963622817119861	cg26348447	3.09120255374144	0.000904222994785753	cg07521193	-1.44699614685591	0.00229940559996231	cg21787727	1.73371699371735	2.6310240814124e-05
947	cg19505668	4.62287731474299	0.00107516607034381	cg13489987	-7.25291426997404	7.06934036999823e-05	cg21193966	2.63225669580035	0.00208113489598735	cg27611887	-4.69129907349282	0.000239502191109739	cg01163994	-4.01660902811672	0.000969795153789104	cg13506496	-1.334559091509	0.000904222994785753	cg06391926	1.96505759845788	0.0022995093871687	cg06395091	1.92712017568309	2.6310240814124e-05
948	cg10055161	1.72157835774349	0.0010765060704097	cg19146448	4.81183118472029	7.08798227006456e-05	cg08944563	1.95459964782856	0.00208187289147466	cg25485294	2.82758806894034	0.000239668176554077	cg04662168	4.19680146862564	0.000970674627857307	cg13551860	-1.66415044908127	0.000904870178170276	cg26114324	1.36973301448049	0.00230162730285332	cg12831148	1.93521262294118	2.64291546287837e-05
949	cg24923764	-4.11969265558525	0.0010765060704097	cg05302789	-3.6574060672282	7.10525743108562e-05	cg00562604	3.47058184112352	0.0020863949194739	cg00500221	3.22218123253277	0.000242736838488744	cg03289613	2.67261817340067	0.000970674627857307	cg05635953	1.29755160879081	0.000905128730062838	cg11969093	2.68833073886523	0.00230738568753918	cg23820285	2.93384667157823	2.64373008710125e-05
950	cg07539983	-1.11293235451935	0.0010765060704097	cg03181899	1.38204443056469	7.10525743108562e-05	cg02470039	3.02892646244942	0.00208900031493824	cg22100476	1.69105197262388	0.000242736838488744	cg16154283	2.40693425258506	0.000976192424236263	cg00761985	-0.702600594992232	0.000905730546897247	cg27313926	1.13476259946333	0.00230738568753918	cg24732404	3.77056742319275	2.66496722062836e-05
951	cg01956420	6.23116268202197	0.0010765060704097	cg27541570	-4.0650956554987	7.10525743108562e-05	cg11597131	-1.65743203595655	0.00208900031493824	cg25474358	4.30105432505851	0.00024294743346193	cg04245693	-1.62300286958156	0.000976192424236263	cg13794334	1.37279573908028	0.000909897452764424	cg03354009	2.41063157392429	0.00231016642592501	cg22827986	5.89444045231227	2.66496722062836e-05
952	cg12278947	-2.20412253555177	0.0010765060704097	cg08955067	-2.08023475868254	7.10525743108562e-05	cg23565292	3.74796469140583	0.00208900031493824	cg23642342	2.47971279214661	0.000243269669640166	cg21753200	-3.19059505293315	0.000977343358305782	cg13304654	2.27259083113813	0.000909897452764424	cg08150668	1.06320835463223	0.00231016642592501	cg08391020	-1.48551279209635	2.66890291936383e-05
953	cg00543415	2.70267635214825	0.0010765060704097	cg24718356	2.40292208298122	7.11308125348112e-05	cg17810211	2.29192174178013	0.00208900031493824	cg02605805	1.55038241143695	0.000243494231327785	cg25522181	1.8975774942472	0.000977343358305782	cg05763263	1.21295291405081	0.000909897452764424	cg23226831	2.95141708394965	0.00231016642592501	cg13709876	-1.2046485014517	2.68393561430384e-05
954	cg15669273	1.56211022719723	0.0010765060704097	cg14760861	-1.6108913542332	7.11308125348112e-05	cg10532125	1.54008092502102	0.00209097166360018	cg27042857	2.00209995194953	0.000243494231327785	cg12965809	-1.97819136594983	0.000979385792138429	cg00681513	0.900083947310409	0.000909897452764424	cg20639646	-2.5384625186808	0.00231016642592501	cg18313110	2.585260879727	2.68458849170247e-05
955	cg01069141	-2.74432014735083	0.00107999469629808	cg11749247	2.1593083616016	7.11308125348112e-05	cg17361287	3.13119373419885	0.0020929005472907	cg19071627	1.86481324088555	0.000243494231327785	cg04704964	1.79551478889408	0.000982131881206635	cg10962565	1.32858163399113	0.000909897452764424	cg26409497	-1.24080635983609	0.00231016642592501	cg04621022	2.0084451311464	2.68458849170247e-05
956	cg19109397	-2.57301346284356	0.00108189627769782	cg09279343	3.283695486821	7.12465015455519e-05	cg06268956	1.254973405426	0.0020929005472907	cg17636766	1.85660709130267	0.000245271592762471	cg08279816	1.6935349073209	0.000982131881206635	cg05916280	-1.42549875061858	0.000913459720044953	cg11512542	1.84030004858584	0.00231016642592501	cg14183200	1.92798002315304	2.68759078547365e-05
957	cg00406796	6.60171893436792	0.00108656436354587	cg26896818	6.77713318440692	7.13952787771924e-05	cg15150274	1.64495766100651	0.00209521894463302	cg11959215	2.82307442899883	0.000245655307658738	cg26956754	1.14421574817773	0.000982131881206635	cg15195990	3.7958721002319	0.000913459720044953	cg07351145	1.05630282214702	0.00231095271350154	cg09461530	-2.12879604150521	2.68759078547365e-05
958	cg05809673	-2.26070280893537	0.00108688058825031	cg05407714	2.4303605945	7.16585186637753e-05	cg10758676	1.07531787041576	0.00209866109753388	cg03330454	1.6124724073331	0.000246112810468163	cg25836915	-1.12694204319779	0.000982131881206635	cg08247449	-1.97031028409408	0.000914030526359702	cg14576286	1.08427785047496	0.00231296905016535	cg27543922	-1.40443169630478	2.68759078547365e-05
959	cg13447589	-1.72297484489728	0.00108690753565673	cg03669587	4.03308849603656	7.16585186637753e-05	cg05937182	3.18722438414186	0.00210433342429482	cg09407319	2.56439066887782	0.000246112810468163	cg22702554	3.57814431743288	0.000982447643154248	cg12090388	1.29531464151833	0.000914472208045491	cg13652281	-1.12264967119611	0.00231296905016535	cg04811526	1.73988473658913	2.68759078547365e-05
960	cg19052272	-1.33162362636783	0.00108690753565673	cg17220042	3.80693683465584	7.16585186637753e-05	cg15822087	2.60506311814436	0.00210433342429482	cg11800675	2.17753010136418	0.000247173475772534	cg09408138	1.21942378045455	0.000983284602369057	cg23154324	-0.952918678550881	0.000914472208045491	cg14816748	1.03402475786752	0.00231409784557067	cg00333315	2.20634844664348	2.68759078547365e-05
961	cg11432619	-1.98661835304977	0.00108778394472268	cg22116234	3.19637648331988	7.22401134725529e-05	cg07013020	1.70506172293786	0.00211373961657045	cg23438249	2.03258697748629	0.000248503777979683	cg11072700	2.40933938431561	0.000984545224243591	cg10792309	-1.82928688826456	0.000915862581555153	cg08765490	1.26623900852725	0.00231409784557067	cg23110891	3.69902574464052	2.68759078547365e-05
962	cg27635983	1.80569841822579	0.00109069138719548	cg06348081	3.58485757568912	7.22401134725529e-05	cg09971846	-2.22210701042243	0.00211933933085473	cg03769349	4.38300940825586	0.000248867169550095	cg16370258	-1.02600743503866	0.000985186703621632	cg17934484	-1.8149642079363	0.000915862581555153	cg18580274	1.61991518183219	0.0023310413640566	cg18948435	1.39973470687318	2.68759078547365e-05
963	cg17466891	-2.97600431630395	0.00109069138719548	cg13491003	-1.63900901152339	7.23412193306883e-05	cg09407319	2.16411437356112	0.00211933933085473	cg09671146	1.63091588972674	0.000248875104625048	cg07025456	-1.94535855685849	0.000992374777296379	cg06418458	-3.20240058654576	0.000915862581555153	cg00820664	1.66057145520404	0.0023310413640566	cg13507291	2.40455837388412	2.68759078547365e-05
964	cg14738448	2.29501550381211	0.00109282629087267	cg13883732	-4.67236123866801	7.25680370005249e-05	cg16573901	2.17043721434663	0.00212124897210115	cg07509420	2.27852755258484	0.000248875104625048	cg05236965	-2.09613185694411	0.000992374777296379	cg23509745	-0.941231987894825	0.000915862581555153	cg06145569	1.22001476392547	0.0023310413640566	cg08638697	-1.22821755621323	2.68759078547365e-05
965	cg27285581	-1.87240996024699	0.00109282629087267	cg05277991	7.13790578812232	7.26486775530422e-05	cg04755688	3.36086969983673	0.00212657433279063	cg03835332	2.11785377770473	0.000249266090763426	cg26058164	-0.680828962512248	0.000992374777296379	cg07572756	4.06140699857132	0.000916381751885844	cg11343124	-1.39126973954458	0.0023310413640566	cg13216597	-4.37566245900451	2.68759078547365e-05
966	cg15103828	-2.24817906718238	0.00109282629087267	cg15658931	-2.27117921376505	7.29859343103565e-05	cg09925793	4.41363514612997	0.00212715979523052	cg25927124	1.93273705360543	0.000249266090763426	cg00559992	2.71348620906302	0.000995590055181626	cg06366810	1.16899208635416	0.000916381751885844	cg07854108	1.11332796107849	0.0023310413640566	cg06766459	-1.98517337501881	2.69224755370514e-05
967	cg11265725	-1.86450189670099	0.00109282629087267	cg23552723	-1.63596532967619	7.29859343103565e-05	cg13987029	2.26901257530692	0.00212863569716453	cg05767633	1.94399091013094	0.000250696707936954	cg00473311	-1.73556587638274	0.000995590055181626	cg01564943	-1.157301785996	0.000917163017442781	cg10651583	1.25123524727731	0.0023310413640566	cg05695927	1.1467832613041	2.70303800680875e-05
968	cg17050866	-1.66757878417928	0.00109457283872109	cg16627180	5.29884521150972	7.34574297534195e-05	cg02417576	-1.34114055986129	0.00213050011126539	cg02407224	4.20357144568152	0.000250766142056104	cg25754059	-1.29093022397509	0.000997268292225842	cg25579739	1.46317033035544	0.000922651606791701	cg27322228	1.30003600091559	0.0023310413640566	cg16306821	-1.90444913444794	2.70303800680875e-05
969	cg02810737	-2.136549369727	0.001096933099881	cg01365416	-4.76093763083502	7.34593368027679e-05	cg12604192	-1.21872453744934	0.00213654522665796	cg22690239	4.97859019724408	0.000250766142056104	cg25223738	-3.14451607919518	0.000997268292225842	cg10943072	4.42716406743026	0.00092286399602221	cg08965078	-2.3884547802155	0.00233772432529425	cg02973843	-1.74782753002421	2.70303800680875e-05
970	cg00049286	1.87953503850148	0.00109935906293874	cg09317792	-5.38994179821473	7.38345663775279e-05	cg12914511	-2.57869508344805	0.00214659098952675	cg10342789	3.04606458573115	0.000250935106536346	cg01949178	-1.52957041953048	0.000997268292225842	cg12269355	-1.61187557514837	0.000924206379877064	cg25393347	1.46029706390009	0.00234814289523094	cg23422604	-1.0662555292019	2.70303800680875e-05
971	cg10754395	7.44466192731806	0.00110090821547403	cg25097801	2.66313787846689	7.42323993794589e-05	cg16088692	1.60743012152122	0.00215041324334146	cg02779986	3.51802883716034	0.000251157098700655	cg03585096	3.82278063669574	0.000997268292225842	cg23256466	1.48518358660064	0.000924389193546747	cg19713609	1.33087074290168	0.00234814289523094	cg16990513	1.93096589414002	2.70303800680875e-05
972	cg14650495	-1.42315763824869	0.00110130701678362	cg17348893	-5.04391388522604	7.42323993794589e-05	cg00456162	-1.40646674985048	0.00215041324334146	cg08762449	1.80648895001293	0.000252493374071459	cg08786433	3.73298466439196	0.000997268292225842	cg05795316	-1.12568412642837	0.000930640313950267	cg26791659	2.27149966132278	0.00234814289523094	cg25282780	2.17869417628714	2.70303800680875e-05
973	cg03295554	4.73113382264963	0.00110170011083418	cg00615217	-5.16965103881716	7.47699209557074e-05	cg10166530	2.39302055186457	0.00217194173464047	cg24364593	2.88879133046899	0.000253273545642425	cg09796911	3.73665178748387	0.000997268292225842	cg05250864	-1.3831139092587	0.000931472594958883	cg17544309	1.75125869159955	0.00234814289523094	cg26421343	-0.639579315903615	2.70532769248644e-05
974	cg17416383	-2.60574402571355	0.00110319105202473	cg17871792	-3.80070543783586	7.48626120445819e-05	cg04456235	2.50965427473711	0.00217194173464047	cg00243313	1.39245549538698	0.000253979044269386	cg09720833	-0.71535167119441	0.000997268292225842	cg25005279	-1.46929003762186	0.000932391368000034	cg01418409	0.963067399321969	0.00234814289523094	cg13131771	-1.07016433088518	2.70559167607162e-05
975	cg06106756	-2.01997125797077	0.00110881812281558	cg16193299	4.60788025172696	7.53960675263577e-05	cg15611923	2.92406557339346	0.00218300144985243	cg23298564	6.17263906824932	0.000253979044269386	cg11484417	-1.22988477493462	0.000997268292225842	cg14629287	0.696431878265174	0.000933318535132456	cg08260766	1.23162926726884	0.00234814289523094	cg01344859	1.6305017170738	2.70559167607162e-05
976	cg22324297	3.16052157910483	0.00111137754302636	cg12184098	-3.96600745337104	7.54956702884565e-05	cg10985680	2.44244657317994	0.00218836243708448	cg04526616	-1.39604593346029	0.000254156674454558	cg04623799	1.98578066295303	0.000997268292225842	cg10495947	1.51947796108555	0.000933318535132456	cg19613930	3.06480423242289	0.00234814289523094	cg25003472	1.23887642344608	2.70679435373749e-05
977	cg22755301	4.79967529899598	0.00111460068724544	cg14452896	2.2479082588189	7.61804413662814e-05	cg08793758	1.91830761597133	0.0021947760142339	cg16550264	2.51270035130339	0.000254275379194462	cg16639342	-1.36344399484483	0.000997268292225842	cg27664182	1.3119140005548	0.000933318535132456	cg13766911	-1.02392621673177	0.00234814289523094	cg08184640	3.03134056519923	2.70679435373749e-05
978	cg10573915	5.1814050093506	0.00111460068724544	cg16049600	-1.86528011202548	7.63760926270951e-05	cg12517127	-2.08096685416439	0.00219531426551047	cg10750368	1.50955793427675	0.000254684288254442	cg10333333	-1.69286185725217	0.000997268292225842	cg00441382	1.43664691596909	0.000936850772921275	cg26823144	-1.6448473759756	0.00234814289523094	cg22059910	1.0794923195879	2.70679435373749e-05
979	cg19341715	-3.33992507278736	0.00111460068724544	cg12868707	6.95237548870701	7.6533494608739e-05	cg15604891	2.39154274637409	0.00219531426551047	cg10782297	2.33367871873687	0.0002547412146792	cg26098399	-2.631727077817	0.000997268292225842	cg21435367	1.18577470103658	0.000939286867395552	cg19028160	1.37023485648684	0.00234814289523094	cg03392145	1.28152507852491	2.71155051809635e-05
980	cg03025175	-1.18507115976319	0.00111460068724544	cg13884295	-2.16265432802117	7.68523788633478e-05	cg26500707	2.36818303477907	0.00219828134614906	cg00312896	2.82044534763881	0.000255553271667711	cg04997967	-0.679695987523157	0.00100132305774883	cg08092331	0.8584830252955	0.000939286867395552	cg21837372	1.63618117211754	0.00234814289523094	cg17468267	9.08155303920552	2.71155051809635e-05
981	cg00509765	-1.51427750950056	0.00111460068724544	cg26293830	3.53321279078379	7.70835154543495e-05	cg08705018	1.84679082367025	0.00219976045207116	cg14536777	-1.20533622894112	0.000255557474652744	cg10924050	3.40607299283228	0.00100265296095989	cg24500398	2.49948831160973	0.000939767937423024	cg04939408	1.74347111196929	0.00234814289523094	cg11624211	-0.656328011401948	2.71351724111543e-05
982	cg12119218	1.11184026153857	0.00111460068724544	cg25537384	3.19347912271763	7.70835154543495e-05	cg02270786	-1.81925982308292	0.00219976045207116	cg12172475	1.2828978877793	0.000255677162306946	cg11738543	-1.35626447570995	0.00100504425481256	cg09019355	1.66717756949139	0.000939767937423024	cg15907278	-1.1636360067888	0.00234814289523094	cg11991162	-1.60074680652823	2.71351724111543e-05
983	cg09848122	-5.19361253887123	0.0011176128973963	cg04313173	2.10475565512448	7.71421283131335e-05	cg06676587	-1.85123057999707	0.00220613676452669	cg02956460	-2.03602347694373	0.000256142672372792	cg03934150	-2.79909943396558	0.00100540312484675	cg19128498	1.32209580223407	0.000940588772229357	cg16261106	2.56970456753106	0.00235640734966602	cg05503465	2.79297064932837	2.71611150098153e-05
984	cg21780717	-2.21222781792371	0.0011176128973963	cg19907679	5.33439903473224	7.77471200598676e-05	cg20440115	1.8205778218387	0.00220613676452669	cg26670450	1.94910506371873	0.000256423635953485	cg05434115	-1.20301952046499	0.00100540312484675	cg27500575	-0.985456007724167	0.000940588772229357	cg10071528	0.996132456884251	0.00235793188919679	cg11890401	1.44262806486832	2.71611150098153e-05
985	cg08571203	2.37365186577466	0.0011176128973963	cg16743101	4.46339717089552	7.81358380588929e-05	cg13709876	-0.999384285873664	0.00220845078326795	cg12695158	3.95659912459735	0.000256423635953485	cg07032817	3.1549862288382	0.00100540312484675	cg16066641	3.00817191324688	0.000940588772229357	cg17985608	1.42029918034749	0.00235793188919679	cg20158944	-3.52205046682913	2.71929437261283e-05
986	cg16799961	2.43837503810181	0.0011204150627929	cg06734096	3.92344527364012	7.83617117902447e-05	cg03018753	1.34236184947848	0.00221163568918745	cg04575263	2.2859997548602	0.000257006129222133	cg21994385	-4.0756205255025	0.00100540312484675	cg09747162	-1.0478525202158	0.000941180219332895	cg00075103	1.89190115703196	0.00235859432156642	cg22907065	6.66902142980963	2.72240304401016e-05
987	cg17740950	3.34086381391381	0.0011204150627929	cg26033526	-6.30308225578505	7.89666386924449e-05	cg14524190	2.67328148224587	0.00221404151778437	cg21836919	5.15217819764716	0.000257171799952378	cg02104962	-1.05916692991691	0.00100659334024692	cg05831728	-1.07896647678688	0.000943872428308773	cg12069553	1.36791999488448	0.00235859432156642	cg15140743	1.20042984105821	2.7343225162773e-05
988	cg08619600	-2.98057139724418	0.00112105005574085	cg04889800	-1.60579195441228	7.91973894590896e-05	cg21563300	2.01577147042186	0.00221465501426577	cg10573492	2.4180030566169	0.000257171799952378	cg23916646	-1.18332610369168	0.00100659334024692	cg01635827	2.89285427365654	0.00094429683655754	cg11082282	1.12987451978491	0.00235859432156642	cg20969388	-1.35094025736962	2.7343225162773e-05
989	cg14194525	-2.31074293200181	0.00112105005574085	cg27055732	-3.38400515026051	7.97065059843852e-05	cg02612450	2.49811513283675	0.00221465501426577	cg04523520	1.7775357009771	0.000258103852450644	cg05439186	-2.23271137530071	0.00101364128425101	cg06569266	1.19155997680789	0.00094429683655754	cg17810211	2.15352345652834	0.00235859432156642	cg04952827	1.64144992691929	2.75977381193901e-05
990	cg10442056	-2.33747711191078	0.00112105005574085	cg27089547	1.90849051411397	8.02564437118747e-05	cg02849913	2.57442273175083	0.00222044510969939	cg05974816	2.48361716793318	0.000258103852450644	cg15866213	-4.53720436255715	0.00101364128425101	cg18714188	1.29117149431289	0.000945342618482878	cg09712606	2.09601428070002	0.00235859432156642	cg23968634	-0.779059869533289	2.77536999017556e-05
991	cg01105375	1.76255070525242	0.00112105005574085	cg26294217	3.81462954047814	8.02564437118747e-05	cg03503905	1.85388307900996	0.00222171603311725	cg06118578	1.56800850370059	0.000258596363445044	cg03794041	-1.66989220790979	0.00101421721871161	cg21182896	1.92146305440759	0.000947617801947462	cg10413688	1.79487410560582	0.00235859432156642	cg13290673	-1.96885044919479	2.77536999017556e-05
992	cg26775866	3.22222115286455	0.00112105005574085	cg16479341	4.94978718798308	8.03573783448509e-05	cg05072179	-2.38077893114364	0.0022230399671188	cg16217610	0.987971486908769	0.00025874215931611	cg25815753	-2.50522915294325	0.00101577591577225	cg02301815	-2.72962873926586	0.000950997147572248	cg04324995	1.00718562450225	0.00235859432156642	cg06755671	3.94640184677202	2.77536999017556e-05
993	cg17900047	-3.16920487792532	0.00112105005574085	cg01744316	5.20004685804087	8.05025142845111e-05	cg23779106	5.02453457455663	0.0022230399671188	cg04725234	1.69700476805321	0.00025917870454666	cg01602040	-1.53666855690544	0.00101577591577225	cg20969388	-1.11960254113185	0.000951689271469143	cg09566995	1.06729282699298	0.00235859432156642	cg00670456	3.51957275852281	2.77536999017556e-05
994	cg08850700	2.22885056300205	0.00112166644669311	cg04383274	-1.89861809898949	8.07596542537177e-05	cg09939991	-1.21000386038539	0.0022230399671188	cg24623482	3.29010508150489	0.00025917870454666	cg25540854	-1.61852084541062	0.00101736101666774	cg03198320	4.24993821592715	0.000953731447278076	cg14927004	0.969595239336418	0.00235864159068246	cg03670132	2.61620815070151	2.77598523038898e-05
995	cg14896420	-2.42971615933799	0.00112166644669311	cg24332519	2.52914010815083	8.09258951176669e-05	cg07692861	1.79218035432242	0.00223122873377006	cg27326208	3.44637508636937	0.000259314558152531	cg24937126	-1.42003309252627	0.00101747057871519	cg20214067	0.575750980101617	0.000954126563469415	cg01395281	0.911478253830666	0.00236201332165852	cg26109981	-1.09805500967987	2.77773055151474e-05
996	cg24792209	3.15571722997391	0.00112166644669311	cg25525600	7.04171149114511	8.09689066576191e-05	cg08376325	2.34545368858504	0.00223139892386758	cg19533530	1.95121710303989	0.000259329833527184	cg04026543	-1.15981962583042	0.00101747057871519	cg23663332	-1.30474555885124	0.000954767183207565	cg15943851	2.28238314845429	0.00236201332165852	cg16226261	-0.735494360191351	2.78803974405247e-05
997	cg23109424	-1.35232411699318	0.00112166644669311	cg06842519	3.6285342379531	8.10366523617025e-05	cg01913188	1.52167545657991	0.00223770085172375	cg11290603	2.56366632378133	0.000259329833527184	cg18138321	-2.67164579718589	0.00101747057871519	cg12143918	1.68621465776176	0.000956137568254458	cg14546778	2.66888085092767	0.00236201332165852	cg24585035	-1.20775315553247	2.7939121135899e-05
998	cg03537760	-3.0503106400915	0.00112253022204696	cg09104006	3.27938885505534	8.14729542070661e-05	cg10671710	3.77225035757907	0.00224409770114904	cg08751472	2.66315723519408	0.000259329833527184	cg13522997	3.24206511836682	0.00101792438967847	cg25415828	0.936404127578491	0.000957606667949245	cg00891995	1.19839713185659	0.00236201332165852	cg07391218	1.91780548905895	2.7939121135899e-05
[truncated: 132,210 more rows]
