# Supplementary material for: Modified Methylation Following Electrostimulation in a Standardized Setting—Complementing a Transcriptomic Analysis
Source: Cells. 2025 Jun 4;14(11):838. doi: 10.3390/cells14110838 (PMC12155531; doi:10.3390/cells14110838)
Supplement: Supplementary file 1 [file cells-14-00838-s001.zip › TableS6_DMP_Q5_diff_stimuli_impact_phys.csv]

	FIS.1.DC5vsDC1_probes	FIS.1.DC5vsDC1_logFC	FIS.1.DC5vsDC1_adj.p.value	FIS.48.DC5vsDC1_probes	FIS.48.DC5vsDC1_logFC	FIS.48.DC5vsDC1_adj.p.value	FIS.1.AC100vsAC10_probes	FIS.1.AC100vsAC10_logFC	FIS.1.AC100vsAC10_adj.p.value	FIS.48.AC100vsAC10_probes	FIS.48.AC100vsAC10_logFC	FIS.48.AC100vsAC10_adj.p.value	FIS.1.DC5vsAC10_probes	FIS.1.DC5vsAC10_logFC	FIS.1.DC5vsAC10_adj.p.value	FIS.1.DC5vsAC100_probes	FIS.1.DC5vsAC100_logFC	FIS.1.DC5vsAC100_adj.p.value	FIS.48.DC5vsAC10_probes	FIS.48.DC5vsAC10_logFC	FIS.48.DC5vsAC10_adj.p.value	FIS.48.DC5vsAC100_probes	FIS.48.DC5vsAC100_logFC	FIS.48.DC5vsAC100_adj.p.value	FIS.1.DC1vsAC10_probes	FIS.1.DC1vsAC10_logFC	FIS.1.DC1vsAC10_adj.p.value	FIS.1.DC1vsAC100_probes	FIS.1.DC1vsAC100_logFC	FIS.1.DC1vsAC100_adj.p.value	FIS.48.DC1vsAC10_probes	FIS.48.DC1vsAC10_logFC	FIS.48.DC1vsAC10_adj.p.value	FIS.48.DC1vsAC100_probes	FIS.48.DC1vsAC100_logFC	FIS.48.DC1vsAC100_adj.p.value
1	cg06070414	-17.2777533084449	3.88801657598697e-36	cg26065792	1.34726562266785	2.37482596435756e-08	cg07588109	-5.71478988775032	1.74089314128319e-06	cg13843727	-8.50154186915623	8.63517375166237e-11	cg11832956	-13.8764037190681	3.81556531003489e-37	cg06070414	-17.2502136422994	3.93240878042312e-37	cg06439375	2.21348139057454	4.04055680108461e-05	cg11832221	7.39494844031118	4.76164481377896e-10	cg00878038	-1.41713932257769	1.04581206381934e-07	cg10927534	-2.33207512549748	9.13128038841855e-07	cg13895148	3.4841349661812	1.72984333848109e-06	cg11832221	8.43167707037851	1.91789184199803e-11
2	cg11832956	-13.5622406935357	4.03010260733535e-36	cg01373369	-2.6131700773631	2.21701686834028e-06	cg23430388	2.07878176248572	2.30843009598424e-05	cg11832221	-7.82320177037903	8.63517375166237e-11	cg06070414	-17.1102297042382	3.81556531003489e-37	cg11832956	-13.7171571879796	3.93240878042312e-37	cg26454300	-3.46658636179114	4.04055680108461e-05	cg12038684	10.7573521715792	4.76164481377896e-10	cg25823214	-6.76078448462345	1.04581206381934e-07	cg03055478	-1.60187196496567	9.13128038841855e-07	cg00330279	1.80432588861893	3.1033105365418e-06	cg13843727	8.63900555704238	4.91103069891424e-11
3	cg09757588	-18.243102647634	4.51190169650021e-35	cg04844516	-3.11311958836557	9.57821727026464e-06	cg25557827	-1.44869945208333	2.30843009598424e-05	cg12038684	-11.0893850932504	1.32465589601545e-10	cg09757588	-18.3400780892262	5.38835203339483e-36	cg09757588	-18.5467811601084	3.71771623719146e-36	cg04109075	-1.06823934955792	4.04055680108461e-05	cg13843727	7.69967438323237	9.00080084776808e-10	cg05207413	3.3957821183305	1.04581206381934e-07	cg25823214	-6.1037127709984	9.13128038841855e-07	cg16722058	-4.19503592797764	9.67918799392718e-06	cg12038684	11.4276713826378	5.54521591956756e-11
4	cg01941274	-12.2528149962753	1.22078900731645e-33	cg10429747	-1.16485640239436	1.93415298731487e-05	cg19039809	2.16479378371973	3.23297296425091e-05	cg10490099	-12.4674152756697	3.5914900318367e-10	cg01941274	-12.5511499565218	7.85582848816531e-35	cg01941274	-12.6666901938878	5.8011036165401e-35	cg25437947	-1.12440060784337	4.04055680108461e-05	cg21170007	9.43656433740051	1.31582998287026e-09	cg06938235	-7.03865084986086	1.13226401830377e-07	cg02740007	3.7867315560212	9.13128038841855e-07	cg03545346	1.29500533913019	1.48336658314212e-05	cg19265913	-4.42579024725272	1.10890545041858e-10
5	cg01806346	-13.0685951873474	1.5452752878726e-33	cg08519345	1.90712697312312	1.96747610553347e-05	cg14451560	2.54517278455549	3.80559752153269e-05	cg19265913	4.25270177902106	3.85121481925268e-10	cg01806346	-13.171862810015	1.69926942836284e-34	cg01806346	-13.2611982914642	1.35880368236708e-34	cg26314593	4.17191320387741	4.04055680108461e-05	cg10490099	11.8146411262199	1.31582998287026e-09	cg02672776	1.21251875180881	1.93901294490458e-07	cg06005309	1.63056076771129	9.13128038841855e-07	cg10629128	5.26262104248978	1.49097184952612e-05	cg09002357	7.51448289068371	1.10890545041858e-10
6	cg00626110	-15.3691036948732	9.42320877817898e-33	cg22856834	-2.27152392445914	5.07418745845561e-05	cg23656542	4.38627845151254	9.21221919655398e-05	cg21170007	-9.79205893810997	3.85121481925268e-10	cg00626110	-15.9227288372361	4.8600669301809e-34	cg00626110	-15.5356874845157	1.09638271788632e-33	cg17830540	1.16877305430543	4.04055680108461e-05	cg19265913	-4.00148491608566	1.79196842400533e-09	cg10909390	3.6450031322122	4.23155161318354e-07	cg06938235	-6.39626362844085	9.13128038841855e-07	cg01086940	2.00643205052735	1.49097184952612e-05	cg10490099	12.7717262933558	1.10890545041858e-10
7	cg16110759	-17.1237272826783	9.42320877817898e-33	cg01207974	-3.58024256078334	5.07418745845561e-05	cg24174996	1.40338413716742	9.21221919655398e-05	cg17760063	-8.84259311975292	4.61924962879038e-10	cg16110759	-16.8923004842735	2.11083564870518e-33	cg16110759	-17.0495866452848	1.55393163230958e-33	cg05573809	-2.93919609154176	4.04055680108461e-05	cg26351764	7.84417128217639	2.11050978049063e-09	cg02740007	3.78056751358965	6.77129712310928e-07	cg19638039	1.58703680942627	1.03451947264638e-06	cg09536081	1.80286656527101	2.84192621148614e-05	cg21170007	10.1736403715192	1.10890545041858e-10
8	cg18508590	-12.4703309067758	4.30172460107465e-31	cg12499716	-1.3822206058214	5.07418745845561e-05	cg00514723	1.42622153941345	9.21221919655398e-05	cg24796085	-7.31049321545678	4.96836515160269e-10	cg18508590	-12.4108574441189	7.21937547595073e-32	cg18508590	-12.6415455261024	3.93125107033656e-32	cg17295589	0.978168242767875	4.31748596443117e-05	cg17760063	8.23769806782012	2.93388484703679e-09	cg19638039	1.60524885773563	6.77129712310928e-07	cg00878038	-1.22048969974106	1.33046120676753e-06	cg13710842	1.02974392961359	5.05531901794584e-05	cg17760063	9.17717964228395	1.40584369331715e-10
9	cg13171223	-15.9535496889715	2.76679303987814e-28	cg16722058	3.72011465077578	5.07418745845561e-05	cg19449375	1.83222733802454	0.000114344449387816	cg26351764	-8.15662889971114	5.50243934742381e-10	cg18093771	-13.9240551417599	4.37282768035672e-29	cg13171223	-16.2701427920944	2.09334470154466e-29	cg13159106	-0.979818834194749	4.31748596443117e-05	cg18503615	6.14662083082382	4.70055500463604e-09	cg14451560	3.26853740168945	6.78374047572615e-07	cg06153257	-0.984739471959016	2.0251773123922e-06	cg22378237	0.977087076618912	5.05531901794584e-05	cg24796085	7.38975218159935	3.25603407387113e-10
10	cg18093771	-13.46471558884	9.06733466266779e-28	cg25492213	-3.12344772093223	5.07418745845561e-05	cg26878870	2.04283251517381	0.000148177621227374	cg03043663	-7.79526432428143	8.63296913441618e-10	cg13171223	-15.8588702321913	4.37282768035672e-29	cg18093771	-13.8711825029727	4.93543826607522e-29	cg16566279	1.07387385431461	4.31748596443117e-05	cg24796085	6.68949327379951	4.70055500463604e-09	cg02851105	-5.50935716641673	6.78374047572615e-07	cg10909390	3.29097750272671	3.26655464582187e-06	cg01256522	1.1510085831064	5.05531901794584e-05	cg11176924	7.94987632360063	4.37766688715233e-10
11	cg05331162	-10.9827843789679	2.00440313255224e-27	cg11971077	-1.73556991021564	5.07418745845561e-05	cg02150090	-4.24329817925166	0.000169281449927629	cg14484970	-6.00427730388353	9.73628694050569e-10	cg23291161	-12.676670244408	1.49489831896823e-28	cg23291161	-12.5726509412532	1.9594828955991e-28	cg26091124	1.24103897536269	4.31748596443117e-05	cg03043663	7.27565649251634	5.29236302959982e-09	cg12893697	1.4227719513613	7.15747421079384e-07	cg13486833	1.55606596327013	3.26655464582187e-06	cg18695750	3.71065262080472	5.84910221146836e-05	cg03043663	7.93847862457437	4.37766688715233e-10
12	cg23291161	-12.3900710618051	2.00440313255224e-27	cg26131879	-3.48316184382609	7.75991561151825e-05	cg11109027	3.25068038443138	0.000169281449927629	cg09002357	-6.78701811942937	9.73628694050569e-10	cg05331162	-10.9765293427801	2.79403275096817e-28	cg05331162	-11.0493925791765	2.2484804959907e-28	cg02483911	-2.80001222096244	4.99989760200836e-05	cg00219833	7.10144599300946	8.26005416873323e-09	cg05049361	-8.21672103497777	9.37619351211344e-07	cg05061073	1.60541478470442	3.26655464582187e-06	cg23298564	4.85526618223868	8.44831967638248e-05	cg17999686	9.59284416454855	4.37766688715233e-10
13	cg03130910	-11.691345302814	3.64982817858169e-27	cg11049828	1.0743228271592	7.75991561151825e-05	cg27245219	-2.9127019564658	0.000214640150343784	cg25221653	-7.31840216638026	1.77883588922535e-09	cg03130910	-11.727919672312	4.77753445834654e-28	cg03130910	-11.7165275035112	4.93234948488406e-28	cg10820650	1.42709172229962	4.99989760200836e-05	cg09002357	6.26126915997357	8.26005416873323e-09	cg06622080	1.51020583107078	9.37619351211344e-07	cg21144434	1.06768316317346	3.63603088861832e-06	cg26887465	1.51583006287024	9.62738894725613e-05	cg26351764	8.09760080485929	4.37766688715233e-10
14	cg16026813	-17.2924629754602	3.37679053928345e-25	cg11377030	-1.32738762310269	7.77909220366605e-05	cg18317026	-4.25836297687084	0.000214640150343784	cg18503615	-6.23651477445532	2.09669737507606e-09	cg16026813	-17.7337663063336	2.16733221451154e-26	cg16026813	-17.7115796532918	2.25790105727565e-26	cg15055553	-3.98484528791942	5.55226786983831e-05	cg17999686	8.49518108212428	1.10698861000236e-08	cg16820086	1.6183061880369	9.37619351211344e-07	cg02497921	4.78952407542749	5.97730611901792e-06	cg23906291	-2.05940760324289	9.62738894725613e-05	cg27641709	7.32067638664328	4.37766688715233e-10
15	cg23888977	-11.1016980900912	3.50648671013999e-25	cg13950578	0.955150436960223	8.17353112103814e-05	cg22003537	0.784738971234333	0.000214640150343784	cg00922825	4.49097829671471	2.09669737507606e-09	cg23888977	-11.1844050968333	4.02545028929075e-26	cg08501533	-9.06846886654278	1.73359548585006e-25	cg26065792	0.882893897932617	7.06489134502703e-05	cg02067211	6.94400126812886	1.23569294743109e-08	cg06734634	2.54006657412474	9.37619351211344e-07	cg12893697	1.28713800093175	5.97730611901792e-06	cg06969250	1.62669764290092	9.62738894725613e-05	cg18503615	6.592561982438	4.37766688715233e-10
16	cg08501533	-9.27099957608678	5.39594212068834e-25	cg02673323	-4.45468517112122	8.17353112103814e-05	cg05038920	2.68164260841698	0.000233515081289498	cg15715386	-6.6106302426126	2.25664616334995e-09	cg08501533	-9.23493637360237	8.97584919207676e-26	cg23888977	-10.4686157760334	3.26860333361859e-25	cg03259205	-1.02852409715611	7.55686086359591e-05	cg02343915	5.95676399727125	1.23569294743109e-08	cg00566999	4.68179588414583	9.37619351211344e-07	cg02672776	1.01054210244192	5.97730611901792e-06	cg05989381	5.65404472479556	9.62738894725613e-05	cg00219833	7.79742999317338	5.07488827415941e-10
17	cg19878597	-10.1720617577236	2.96722127180231e-23	cg00504075	-1.21576295851916	8.17353112103814e-05	cg13893448	2.88063460766322	0.000237567202309061	cg17999686	-8.94192272460515	2.25664616334995e-09	cg19878597	-10.3632767050957	2.39679495506589e-24	cg19878597	-10.3462562579264	2.52838255845254e-24	cg07652213	-5.40465671807812	0.000119177812186149	cg14484970	5.40026465704945	1.25130629919743e-08	cg03226114	-7.9509918879961	9.37619351211344e-07	cg02851105	-4.88958506910597	6.98789549303643e-06	cg26454300	-3.16396151931801	9.62738894725613e-05	cg05930863	15.9294537449816	5.81119476251749e-10
18	cg11148999	-10.9560076936551	4.99065241037224e-22	cg26068911	3.30063872672138	8.17353112103814e-05	cg18617219	-2.62267164384918	0.000237567202309061	cg08022965	-6.84115405544302	2.6859004509615e-09	cg21020089	-11.8018357818018	4.45225973833896e-23	cg11148999	-11.3248203497958	2.55075248500055e-23	cg27093989	-2.30431162724719	0.000119177812186149	cg25221653	6.71909005054542	1.31828743476944e-08	cg19731164	-5.94821118057122	9.39425354773164e-07	cg26302695	0.82217343303548	6.98789549303643e-06	cg24362845	-2.21915428690019	0.000108473946149112	cg02067211	7.66633321267377	7.09310139957093e-10
19	cg03837452	-9.99497767423134	9.70313900233101e-22	cg03702944	-0.55737921446229	8.17353112103814e-05	cg22083199	1.32598631680967	0.000264451508780807	cg05930863	-14.9513496867341	2.99835086351987e-09	cg11148999	-10.9037944548004	8.23790073841557e-23	cg21020089	-11.5668364273929	8.08612398755182e-23	cg22751554	0.984337104348113	0.000134070842269026	cg07716110	-4.96690990306996	1.53063872093378e-08	cg23430388	2.40207516658615	1.22688689826516e-06	cg12050560	2.17591991567614	6.98789549303643e-06	cg26131879	3.37296222977853	0.000108473946149112	cg08022965	7.03515906292235	1.16657279929389e-09
20	cg21020089	-11.0598992780013	2.17602274094064e-21	cg20466767	-0.896190063381654	8.17353112103814e-05	cg25545897	-1.45376776177902	0.000264451508780807	cg27641709	-6.73026536420154	3.32313929934863e-09	cg19022006	-11.2609463381627	1.61709594305449e-21	cg03837452	-9.60237795540145	5.0274661055662e-22	cg08857745	1.09958265491913	0.000134070842269026	cg13181052	7.08580132069404	1.60215792583971e-08	cg11701471	3.43158273185846	1.24778912051102e-06	cg03632823	-0.760046345378248	7.40492493289004e-06	cg14473485	1.18167049872268	0.000132443633255902	cg02343915	6.44208195488129	1.16657279929389e-09
21	cg19022006	-11.7450362447746	2.70406860823613e-21	cg06485447	-2.47044562923158	8.17353112103814e-05	cg10090985	1.10949838377954	0.000264451508780807	cg13181052	-7.49238696600608	3.38359289206559e-09	cg03837452	-9.24613758846118	1.61709594305449e-21	cg14691416	-8.9378576560969	7.80247137847807e-22	cg21135174	-2.02141121515731	0.000134070842269026	cg05930863	13.9971427715183	1.61231417710517e-08	cg14074052	-7.92520345804783	1.31655062367736e-06	cg11701471	3.15179741055872	9.32727244011726e-06	cg25437947	-1.00266026013214	0.000140898992723805	cg00922825	-4.52778804942174	1.19557454063105e-09
22	cg00315775	-10.6487220696635	3.70828507253078e-21	cg02677777	-4.34009748184882	8.44261128352957e-05	cg16918585	1.01375917614152	0.000327877577572429	cg10675780	-7.35357170203684	4.5339428587086e-09	cg02905605	-17.5817692064943	1.62119475537425e-21	cg00315775	-10.5086088053585	8.54913253373195e-22	cg11783728	-1.56677982651565	0.00016716570871364	cg10675780	6.97755862435725	1.84964460739103e-08	cg03176143	-2.43261051452787	1.48419247261883e-06	cg15261499	-5.83742090125161	9.36605804051187e-06	cg07667522	1.94112790831234	0.000158168520569596	cg14484970	5.82012481361481	1.23953914384742e-09
23	cg22186600	-9.51237196995691	1.63202915625747e-20	cg17489243	-3.08342121618479	8.44261128352957e-05	cg20570374	1.18700616696168	0.000358322584496832	cg01533108	-6.54159593229691	5.95159368625856e-09	cg00315775	-10.2568424805927	1.78400903383518e-21	cg09251362	4.88591868343869	1.35062403523696e-21	cg00330279	1.37559605895445	0.00016716570871364	cg00037317	11.805686020449	1.84964460739103e-08	cg08926035	2.49054405624719	1.48419247261883e-06	cg03226114	-7.10721367127819	1.05622091446217e-05	cg14843813	4.36579854201246	0.000158168520569596	cg11910118	7.21398742242975	1.23953914384742e-09
24	cg02905605	-17.2980493055431	1.63202915625747e-20	cg00140361	-3.19167453969442	8.44261128352957e-05	cg02272334	-3.61637408357925	0.000358322584496832	cg00037317	-12.2168806609531	6.82539601299989e-09	cg09251362	4.7478856250721	3.24506990650289e-21	cg19022006	-10.9607090161934	3.2853084374864e-21	cg18393044	0.945184838944356	0.000200354353006165	cg02647388	7.2811277357694	2.02207210574116e-08	cg17025688	3.46981842238622	1.58083421278036e-06	cg05049361	-7.26115236444162	1.09962063390086e-05	cg26753859	2.95332678887891	0.000158168520569596	cg08006980	7.44032696747624	1.43904756380866e-09
25	cg20161145	-11.7140603299324	1.63202915625747e-20	cg26336955	-1.71981060831415	8.44261128352957e-05	cg01566965	1.5257276242517	0.000367671463511501	cg09706988	-6.6589676860457	6.82539601299989e-09	cg14691416	-8.5040346202095	3.24506990650289e-21	cg03182158	-10.1349042714269	4.40902668073591e-21	cg15152958	1.05755518651258	0.000200354353006165	cg07384903	5.70242242552148	3.04988951694149e-08	cg03957845	-7.64081246320875	1.6219362822328e-06	cg10606415	-6.83515756344326	1.20084284091144e-05	cg07689503	1.61878598879061	0.000158168520569596	cg11979743	6.64548582375601	1.83231004402425e-09
26	cg14691416	-8.29077696488871	4.62943725924864e-20	cg24231121	3.32304283870285	0.000110054852419442	cg18166959	-1.30573629249434	0.000382211948099983	cg02343915	-5.96885269974517	6.94304558385825e-09	cg03182158	-10.0374832499668	5.77848515306011e-21	cg22186600	-9.18548693149419	6.94682012406832e-21	cg16340941	-0.991544297343893	0.00020794316837902	cg08022965	6.16522575539916	3.04988951694149e-08	cg17091056	1.26648056801649	1.6219362822328e-06	cg07240470	0.949890948039855	1.20084284091144e-05	cg01910579	-3.16880675825088	0.000158168520569596	cg10675780	7.52538519488823	2.04386120020155e-09
27	cg09251362	4.59089248002711	5.57420848242471e-20	cg10623043	5.62742729147543	0.000112453125219511	cg14418138	-4.54902876632745	0.000414254335541632	cg14690220	-6.77038435355345	6.94304558385825e-09	cg26292521	-10.1269664586495	8.94585986974044e-21	cg20161145	-11.1421506954949	1.13901623349597e-20	cg17040037	0.969069646302016	0.000212096021292692	cg15715386	5.88657467901413	3.09196489120488e-08	cg22829799	1.30795623755464	1.6219362822328e-06	cg03176143	-2.20090935548178	1.35515776769685e-05	cg10388975	3.17798710156431	0.000158168520569596	cg27446566	7.31450971972267	2.12735368753196e-09
28	cg17171448	-9.93316206507558	2.05338401072919e-19	cg23475963	-0.921355442909821	0.000112453125219511	cg24253892	-1.56699504181064	0.000414254335541632	cg00219833	-6.94603633106956	6.94304558385825e-09	cg02014809	-9.16649020666965	1.05944939586956e-20	cg02905605	-16.2401848908476	1.62329676139152e-20	cg24232693	-2.18414856096229	0.000212096021292692	cg06988236	-4.26140011884108	4.29943230538067e-08	cg24759337	-8.10984724335637	1.6219362822328e-06	cg03029723	1.16923679586495	1.39986593610937e-05	cg09914675	1.06048795776593	0.000170614056119157	cg14690220	7.02019396212882	2.52575319374619e-09
29	cg02014809	-8.84287449723078	2.10381197679477e-19	cg22629342	-4.31456068506947	0.000118683715294343	cg14162912	-2.27201817311588	0.000414254335541632	cg11910118	-6.71106069726198	7.04042987871336e-09	cg22186600	-8.9262927079731	1.55681097692815e-20	cg24894764	-9.87963615408601	1.6739521330281e-20	cg15372476	-1.22496158263539	0.000212096021292692	cg09706988	6.15335836711647	4.78357301349971e-08	cg06128612	-6.49817237904747	1.6219362822328e-06	cg14074052	-7.07821280419233	1.43228634539829e-05	cg16721427	0.846320564811578	0.000171312115431522	cg13181052	7.48404572123721	2.52575319374619e-09
30	cg03182158	-9.43155891116474	2.38979882906048e-19	cg10554126	1.02424605207487	0.000126812639093246	cg26526126	3.95418817417625	0.000482959767117172	cg07384903	-5.98230934839589	7.12340232198572e-09	cg24894764	-9.66296434356143	3.28557047319761e-20	cg02014809	-8.98489144443064	1.87511593946786e-20	cg12796015	-1.22448218968025	0.000212096021292692	cg08006980	6.475448749799	4.78357301349971e-08	cg03286391	3.21144326830404	1.62694629435629e-06	cg24046927	-6.38364724103236	1.43228634539829e-05	cg15255653	1.33490719586399	0.000171312115431522	cg25221653	6.95823168337554	3.00294831268234e-09
31	cg23242697	6.46667722667461	2.74272155929723e-19	cg05573809	-2.60690013610668	0.000135663495572487	cg13149767	-3.68435712268962	0.000634952308774259	cg11176924	-6.8572463824463	8.77916889800704e-09	cg20161145	-10.6943657159429	3.67878782737702e-20	cg26292521	-9.80060929964637	2.2148186637923e-20	cg07564108	5.3136802735226	0.000212096021292692	cg01533108	5.97531953891782	4.89275084437164e-08	cg24046927	-6.96783529893266	1.6882102659262e-06	cg05943642	1.29578461540009	1.45169720258529e-05	cg06259049	1.26902389281421	0.000171312115431522	cg08684922	6.20855229744193	3.00294831268234e-09
32	cg19459508	-8.65323958427535	3.15298353565377e-19	cg22629196	-1.17734935955186	0.000135663495572487	cg16080512	-1.31005720093688	0.000777473335291089	cg10530281	-9.78388709509734	8.77916889800704e-09	cg21991822	-9.42376083599568	4.16392700304993e-20	cg03094935	-9.65753099417278	2.2148186637923e-20	cg08823985	-0.665211362230683	0.000212096021292692	cg27474133	6.10627588648415	6.0353700375901e-08	cg14208472	2.10242111389853	1.6882102659262e-06	cg17091056	1.14467824396632	1.46848575138978e-05	cg03671054	2.89701441924623	0.000171312115431522	cg11503523	6.79008560805882	3.66053753890965e-09
33	cg26292521	-9.52139705845299	3.41044514096082e-19	cg12951898	-3.53518362949792	0.000146344895373557	cg00154982	1.4637661498589	0.000777473335291089	cg11503523	-6.56691587696343	8.77916889800704e-09	cg19459508	-8.59632933162095	5.80092820202541e-20	cg19459508	-8.82929670755243	2.47250003340709e-20	cg25799969	0.984601984699797	0.000212096021292692	cg21429551	7.08500076722709	6.4438278318174e-08	cg02497921	4.87621042742142	1.6882102659262e-06	cg27007008	-1.90984804623304	1.64358677544787e-05	cg23314594	-4.38436499795186	0.000171312115431522	cg26544448	7.15422732052955	3.66053753890965e-09
34	cg03094935	-9.33776948598954	3.92172201744358e-19	cg21096228	1.31690079407052	0.000167966035675795	cg03552658	2.39307088261851	0.000777473335291089	cg02878367	-11.5464241037117	9.41707198712432e-09	cg03094935	-9.25349653381664	8.14237376300031e-20	cg17171448	-9.74686129683375	4.74250156701285e-20	cg25347033	-2.59445891655878	0.000253766256156639	cg08684922	5.49097060106751	7.13012822392782e-08	cg07972805	1.27954688606511	1.6882102659262e-06	cg19037327	-6.97425660511716	1.64358677544787e-05	cg07997689	-0.978630280714897	0.000176118408982809	cg01533108	6.55572380077392	3.79788733403959e-09
35	cg11595203	-9.63469663145061	3.92172201744358e-19	cg08711342	1.57014576517514	0.000167966035675795	cg26303861	1.55525555121198	0.000777473335291089	cg11979743	-6.16414279281532	9.76078228923331e-09	cg23242697	6.28800383936261	9.10956601360968e-20	cg11595203	-9.6640120524936	5.48234814026134e-20	cg06593290	0.870572410186634	0.000258613798281546	cg01889112	2.34499032194314	7.34267850699679e-08	cg00282249	-8.27756838833958	1.68982506422522e-06	cg24609602	1.42155425714305	1.72308950601393e-05	cg26033870	-3.60452607181741	0.000176118408982809	cg02647388	7.62462302988665	4.03330056549373e-09
36	cg24894764	-9.33053484989663	5.41480086774392e-19	cg21986225	1.46661689079309	0.000168239175759997	cg26670485	1.00683032751592	0.000782834613619953	cg08006980	-6.83008057878939	9.76078228923331e-09	cg11595203	-9.12825763440683	3.26487299236771e-19	cg23242697	6.12075470989719	2.08590206386916e-19	cg24047759	2.27948830433889	0.000278212156599793	cg00922825	-3.80392343242238	7.34267850699679e-08	cg09224958	-6.73765102582536	1.69804784543889e-06	cg10940515	1.11199851236844	1.9748447691778e-05	cg21820281	-1.51166666247823	0.000176118408982809	cg18000586	5.52742074259289	4.56345942289122e-09
37	cg21991822	-9.1587325549965	5.78738822355868e-19	cg06517599	2.47046874744531	0.000168239175759997	cg16206409	-3.23805470159962	0.000792031942986237	cg04205715	2.68424873164392	1.36724615193101e-08	cg17171448	-9.12923729913973	3.49013878625323e-19	cg21991822	-8.87542236877646	2.42395469005423e-19	cg20601482	-1.61700552606861	0.000279650733207691	cg27446566	6.32758099076633	7.34267850699679e-08	cg04750100	-9.35413407204909	1.76961196900778e-06	cg05542800	-1.10870059413492	1.99798818232745e-05	cg19022446	-2.72333131405065	0.000179327328638897	cg06988236	-4.58490295273208	4.65725564152354e-09
38	cg22517351	-9.59400973969161	3.61357124464339e-18	cg08626560	-1.35200043936888	0.000168239175759997	cg19496782	-1.40212320526757	0.000792031942986237	cg21429551	-7.38786369784432	1.87181715783719e-08	cg22517351	-9.50502051453953	7.56948904344282e-19	cg10762214	4.41721823987526	1.55192111781538e-18	cg08866780	-0.789547070190161	0.000288700452624008	cg11503523	5.99708903564681	8.26920184771701e-08	cg11173754	-7.01754047921039	1.76961196900778e-06	cg16650292	-6.16595169096747	1.99798818232745e-05	cg25178781	1.16434566478965	0.000196311047434633	cg00037317	12.1593457534953	5.08250642446687e-09
39	cg07005090	-8.4853078580283	8.01663664915843e-18	cg26925463	2.63008443729102	0.000174186739879309	cg25084027	-2.01349081945402	0.000792031942986237	cg02647388	-7.10547217383376	2.37195067444582e-08	cg07005090	-8.43168954244793	1.53527378568321e-18	cg05090759	5.29311849007848	3.49011868814783e-18	cg04194840	0.82013294007319	0.000302267200614909	cg27641709	5.79444616702768	9.03961509001934e-08	cg12812489	2.71603766124865	1.83935551687212e-06	cg06734634	2.15610279360681	1.99798818232745e-05	cg14492773	1.44528723412633	0.000218707712692877	cg05511483	8.01788984168035	5.10958980379044e-09
40	cg16057201	-8.81011100937148	9.69934975962614e-18	cg04953412	2.14087709621343	0.000174186739879309	cg08968362	2.93349108646832	0.000797413094599158	cg26544448	-6.60153600138717	2.57715890233215e-08	cg16057201	-8.70611126878841	2.17996602950703e-18	cg07843956	-8.13118181609738	5.83310097155466e-18	cg12271800	0.670339376527894	0.000326196756394166	cg14690220	6.0506587967771	9.27539240057063e-08	cg07293445	-8.15136665671221	1.88531347107586e-06	cg06128612	-5.76468692734063	1.99798818232745e-05	cg01373369	1.8924983640003	0.000218707712692877	cg06103394	9.4614299702735	5.60822390081229e-09
41	cg24625909	-8.97002908912194	5.06758174023626e-17	cg12914362	-1.0035985406297	0.000174186739879309	cg12086773	0.779331143532451	0.000797413094599158	cg05768362	-3.23043450035614	3.46309590230894e-08	cg10762214	4.35932735756259	2.17996602950703e-18	cg22517351	-8.85322357823478	6.57346979019864e-18	cg05989234	0.791499864412361	0.000326196756394166	cg11176924	6.19767826141469	9.81221888848326e-08	cg10606415	-7.24169860230123	1.88531347107586e-06	cg20257535	0.837986903428639	2.09337033422624e-05	cg25877553	1.62874108153993	0.000230932632526812	cg21429551	7.64032941750693	6.96603984740127e-09
42	cg20908785	-11.8937166426616	5.06758174023626e-17	cg14272438	-1.58170818918868	0.000174186739879309	cg18015496	-0.995220439306695	0.000797670852546071	cg25027091	-4.91013850262464	3.46309590230894e-08	cg24625909	-9.2622982955945	2.91876417659736e-18	cg16057201	-8.38018633000046	6.99673176408669e-18	cg16133486	1.18918427175094	0.000329367092159437	cg12800932	8.72920308281829	1.05595030192827e-07	cg23523548	1.03699659336915	2.01996151195378e-06	cg27323784	-7.65102723862521	2.14037955394604e-05	cg00775119	-1.69829594728256	0.000230932632526812	cg07384903	5.91261615738925	6.96603984740127e-09
43	cg07843956	-8.01380175173528	5.3875490822257e-17	cg21466150	-1.15294151632993	0.000174186739879309	cg00547855	1.79556282564828	0.000797785497201296	cg27446566	-6.46531199388329	3.61382642103692e-08	cg07843956	-8.26723379631436	3.22143008091441e-18	cg07005090	-8.00039687346747	7.26031089475474e-18	cg03819562	1.45588226546853	0.000329367092159437	cg16823406	6.56937218876861	1.14261936218194e-07	cg19037327	-7.54692478159514	2.01996151195378e-06	cg15103960	-0.98805019396991	2.22104621571193e-05	cg06485447	2.27428279623662	0.000230932632526812	cg10530281	9.74764559836539	7.43580224135995e-09
44	cg00459944	-11.0680711944731	7.91268649085564e-17	cg19932974	5.32236782574617	0.000174186739879309	cg18283916	2.28532727694359	0.000815816080513768	cg04118903	-6.14212499359549	4.09271752302311e-08	cg00459944	-11.4782129204414	4.01514904098493e-18	cg24625909	-8.95590037852594	8.01336296228145e-18	cg03922168	2.14468983554009	0.000329367092159437	cg11910118	5.93945049236166	1.14261936218194e-07	cg03029723	1.24452912432857	2.03161866942677e-06	cg24759337	-7.12839640828803	2.22104621571193e-05	cg22629342	4.09878133867522	0.000230932632526812	cg09706988	6.4924257231413	7.65007212670949e-09
45	cg05090759	5.01933690908819	1.00163423347252e-16	cg05209405	-1.04190020976086	0.000179793346959197	cg03151709	3.34873004256012	0.000843873478329973	cg16823406	-6.75410320613914	5.29877809010568e-08	cg05090759	5.24564253586308	4.01514904098493e-18	cg05013064	-9.35282316369113	1.04082193208434e-17	cg13359649	-4.77269720899394	0.000329367092159437	cg08806401	-4.30964312070148	1.2520504951438e-07	cg15323252	-6.41573466703635	2.10800703804895e-06	cg03957845	-6.68121850487282	2.22104621571193e-05	cg12601884	3.89317750699746	0.000230932632526812	cg16823406	7.20843496664562	9.88975265075181e-09
46	cg27040490	-9.05939362728917	1.18054514205355e-16	cg18468726	-3.00500054539334	0.00018502339944156	cg04199467	2.8049562284951	0.000866238861188531	cg04767327	2.35923794949072	5.29877809010568e-08	cg05408686	4.30571679337264	1.00545284476741e-17	cg02379764	-9.35754587138461	1.65533384348833e-17	cg17282852	-1.44047111698958	0.000343222388258787	cg25027091	4.62547963797179	1.47203327046987e-07	cg27323784	-8.37013743881858	2.39253114949677e-06	cg03286391	2.81703154338985	2.27516521724367e-05	cg08185072	1.59589397103763	0.00025269829016952	cg19325220	2.59005804540914	1.04462183445311e-08
47	cg04923496	-10.1068745141928	1.27651958777135e-16	cg24245601	-1.9397564297307	0.00018502339944156	cg19712586	-1.6207236666592	0.000928700091508803	cg05511483	-7.28605688808351	5.29877809010568e-08	cg11993720	-9.70874455619708	1.53916992624859e-17	cg21155461	-8.41623188075214	2.87650675285997e-17	cg03622709	-2.47512759773523	0.000345315104348952	cg10530281	8.64780521295635	1.51919248581592e-07	cg21195256	-8.62450117846512	2.73365895837752e-06	cg00282249	-7.31822101244293	2.27516521724367e-05	cg18225905	-1.22450432172285	0.00025269829016952	cg01889112	2.4979963023321	1.06508657763216e-08
48	cg04660357	-9.67363360690102	1.52293617787433e-16	cg19022446	2.68576670133339	0.000185083460598263	cg22751101	-4.1750577300104	0.000928700091508803	cg06103394	-8.61325303870046	5.55131804729418e-08	cg27040490	-8.89861108460024	3.16367318214469e-17	cg04923496	-9.94498895430196	3.31045375568797e-17	cg07668623	-2.18013684168741	0.000345315104348952	cg11979743	5.48580246934394	1.51919248581592e-07	cg15310511	2.2525246269746	2.98093651306294e-06	cg15576426	0.978767902611786	2.41564036296832e-05	cg12499716	1.19088508599142	0.00025269829016952	cg02878367	11.331601553498	1.09954629767461e-08
49	cg26581195	-8.59052278605667	2.33119816564879e-16	cg22570007	-4.41364559647978	0.000185083460598263	cg16248795	1.96714419602941	0.000928700091508803	cg07716110	4.56004524527706	5.61361674806818e-08	cg05013064	-8.91119967736979	4.32807985338584e-17	cg27040490	-8.86438718273045	3.49455745966715e-17	cg15976047	1.44335092028031	0.000347228176978903	cg02702510	6.08013206677939	1.82615041130541e-07	cg16650292	-6.61903789405522	3.04424363023003e-06	cg21494160	-1.17503222848863	2.44726200822324e-05	cg26383870	-1.93893432620962	0.000282999737635771	cg25027091	5.05342807418146	1.39498748278357e-08
50	cg15204474	-9.582941570183	2.33119816564879e-16	cg16264373	-3.62854356481118	0.000185083460598263	cg01508415	-0.876317832285093	0.000928700091508803	cg11821440	-3.77883855912875	6.13076724351771e-08	cg22541858	-10.0236257483804	6.15395639602747e-17	cg05408686	4.09122155999385	4.56034687900128e-17	cg00114084	-1.06696376083926	0.000347228176978903	cg04205715	-2.39893158257969	1.82615041130541e-07	cg13417396	1.29721079649646	3.13412826141112e-06	cg13137145	1.16820190097488	2.44726200822324e-05	cg12705211	-1.02378342670174	0.00028907186063709	cg22896098	7.42606202469388	1.88806870744373e-08
51	cg22541858	-10.1543808234413	2.50433406985956e-16	cg10009930	5.88916808527498	0.000202523878347072	cg05993306	2.29428576100188	0.00105403814116686	cg22856287	-6.56586369763241	6.13076724351771e-08	cg00881448	3.65168027937841	7.0113236880854e-17	cg01576340	-9.03180016154305	4.90022888148447e-17	cg04734572	-1.20722417409502	0.000358760427911662	cg04118903	5.76073048144889	1.82615041130541e-07	cg22979080	-6.21684842085419	3.13412826141112e-06	cg07293445	-7.23045197762129	2.44726200822324e-05	cg20386818	3.05533256852107	0.00029096105806633	cg19414071	2.67803987083713	1.90327166155628e-08
52	cg10762214	3.93580228360459	2.61997128439724e-16	cg23756631	1.05680863659374	0.000202523878347072	cg22311009	2.21398048764277	0.00106011325676671	cg02067211	-6.23852025744425	6.13076724351771e-08	cg13700448	-9.28932774826277	8.90104222354213e-17	cg20998770	-9.388618092438	5.53924761510322e-17	cg18280563	-1.70756396430492	0.000358760427911662	cg11538848	-3.08283087519352	2.09705923145198e-07	cg01182743	-6.66858287427206	3.13412826141112e-06	cg17025688	2.98934371059525	2.44726200822324e-05	cg11784537	1.38244363224989	0.000312714243588703	cg12800932	9.24338089883749	1.93375064356679e-08
53	cg13700448	-9.42425506713026	3.45652169547186e-16	cg09868805	-0.765978746114845	0.00020257274788491	cg14999931	1.09289173808204	0.00106476000247163	cg07780180	-6.62834566600311	6.13076724351771e-08	cg12141986	-7.92342216170521	1.04735571312659e-16	cg00459944	-10.4397450870409	6.47838892071599e-17	cg00050133	-2.83636062400008	0.000358760427911662	cg16437558	3.85964394940562	2.2475841103294e-07	cg21063722	-9.44922228554476	3.36776436722359e-06	cg25077328	2.03616658821383	2.47050525903991e-05	cg01207974	3.01348031280827	0.000320066255945189	cg22856287	6.79084952455286	2.48013066896642e-08
54	cg12141986	-8.06656496947961	3.69741115687472e-16	cg00101713	-0.955024199197085	0.000202843005610294	cg18798853	-1.59245293597923	0.00107737864609162	cg12490910	-5.88502444092825	6.13076724351771e-08	cg20908785	-10.8662415744819	1.04735571312659e-16	cg22541858	-9.93726535565463	7.45544684429186e-17	cg06587806	-0.711512173913717	0.000358760427911662	cg26544448	5.99507263522989	2.26974726051379e-07	cg26981251	-5.57109241511572	3.36776436722359e-06	cg21286828	3.13975159627794	2.47050525903991e-05	cg12687390	-2.46031897279503	0.000320178350722106	cg04118903	6.19860756612532	2.62722789981708e-08
55	cg02379764	-8.92702043766209	3.71881007814441e-16	cg02650790	-0.766046432075267	0.000203097960826769	cg01824410	1.57406019130636	0.00107737864609162	cg22896098	-7.05625434290806	6.47463082381351e-08	cg20998770	-9.14757534535804	1.17406877355958e-16	cg13700448	-9.28087890939148	8.65651316055637e-17	cg04467140	-1.00386686930314	0.000358760427911662	cg11594513	5.7578236262625	3.05860133018709e-07	cg05260031	1.35463308905509	3.36776436722359e-06	cg22979080	-5.6714529251436	2.47050525903991e-05	cg07529428	0.813922438731386	0.000337610607459518	cg04205715	-2.57722423811049	2.68292005378143e-08
56	cg13718185	4.9468683519705	4.73600229493424e-16	cg22573847	-2.18194071293393	0.000203097960826769	cg00037058	4.50058791109706	0.00108944476411814	cg19325220	-2.39695812206312	6.49662375830813e-08	cg04622772	-5.16295049917015	1.38337656378955e-16	cg15204474	-9.28376839578604	8.97354839803059e-17	cg24062157	0.785728756972714	0.000358760427911662	cg01406280	5.84078687392491	3.21166847802959e-07	cg13991849	-1.77319532700594	3.36776436722359e-06	cg24001728	1.29692038332948	2.53401561148064e-05	cg25799969	0.938207676500239	0.000337610607459518	cg17327217	-5.31239832257492	2.78523530616574e-08
57	cg01221694	-9.98999729403011	8.62697655949378e-16	cg15027610	-1.42510625319426	0.000214102298735689	cg04112624	-4.14090251382381	0.00108944476411814	cg12800932	-8.75013760316436	7.31763521245026e-08	cg26581195	-8.2002054795376	1.38554835175866e-16	cg20908785	-10.8774288969027	9.61074694274617e-17	cg11962649	0.798756908084056	0.000358760427911662	cg07685202	-2.41649438721354	3.60333585306273e-07	cg00347757	-7.93611235319873	3.36776436722359e-06	cg19731164	-4.91467783225785	2.69793249181937e-05	cg03606798	-1.76438339954509	0.000337610607459518	cg15332094	-5.21020559964676	3.42708459403036e-08
58	cg05013064	-8.5331459323931	8.62697655949378e-16	cg00721915	-1.24188305140941	0.000217574967389262	cg01318285	-1.85659218502589	0.0012103490154607	cg20668546	2.49166349645919	7.62758533916784e-08	cg13718185	4.83563589873889	1.4983105880503e-16	cg04622772	-5.21447374488105	9.81961745770372e-17	cg04142824	2.2056437711327	0.000358760427911662	cg05511483	6.69333657225861	3.69333771471087e-07	cg07190782	-3.90651492496985	3.5021972746482e-06	cg10356866	-2.77433003951618	2.69793249181937e-05	cg14017196	1.63656219977471	0.000337610607459518	cg15715386	5.68943193446636	3.50640693823749e-08
59	cg11993720	-8.82326777669341	1.45655108541609e-15	cg10468862	-1.58485585651743	0.000224994080613184	cg23514340	4.92191332500265	0.0012103490154607	cg02702510	-6.20536114709276	9.04499591933943e-08	cg15204474	-8.98045017992108	2.38104345806083e-16	cg26581195	-8.19760484310822	1.35178918571377e-16	cg09358751	-1.10370538299639	0.000358760427911662	cg11108320	-4.94090325462207	3.9575057094057e-07	cg24658452	3.49981429439595	3.5021972746482e-06	cg15323252	-5.68113058022434	2.69793249181937e-05	cg11004914	-1.59485414265665	0.00035032612306103	cg11594513	6.24172020224617	3.65616404811654e-08
60	cg13086581	-9.83459250555984	1.45655108541609e-15	cg14818599	-3.58193889571992	0.000224994080613184	cg10736404	1.58945910321255	0.0012103490154607	cg27474133	-5.86211713529361	9.20078338556442e-08	cg21155461	-7.74432547050259	2.97615162220554e-16	cg04660357	-9.0836358570366	1.38058686029326e-16	cg17019285	-2.518307965554	0.000358760427911662	cg27008133	5.67303451240796	4.11942378786111e-07	cg11025118	4.71032776266791	3.5021972746482e-06	cg02616160	1.1876730188586	2.69793249181937e-05	cg00669651	2.48822241008937	0.00035032612306103	cg01163994	4.66407717642293	3.96400853799071e-08
61	cg05408686	3.85295295973805	1.46748589994861e-15	cg13286018	1.38935635561482	0.000224994080613184	cg02431065	-3.25367982225889	0.0012103490154607	cg22193350	-1.36333616009619	9.26855804345054e-08	cg04923496	-9.1778112284723	3.13868320279861e-16	cg13718185	4.83805226525601	1.40276865155688e-16	cg00995584	-0.918936727095341	0.000358760427911662	cg18520924	-1.21012439294912	4.38917418159451e-07	cg04296778	-7.17108977402018	3.50954658099091e-06	cg01182743	-6.02855953048649	2.69793249181937e-05	cg25492213	2.63484687248899	0.00035032612306103	cg11538848	-3.23167451943219	5.38145086537556e-08
62	cg12459316	-8.65610568611055	1.49476500744921e-15	cg13726109	-1.59546623503657	0.000225500433826007	cg15012027	-0.628793616709049	0.0012103490154607	cg06988236	3.99927778315555	9.85365930741422e-08	cg02379764	-8.3130738202699	4.8272759147581e-16	cg11993720	-8.78522222845703	2.60358511378531e-16	cg06907347	1.67610206284771	0.000363617401533642	cg19956136	-2.67735109149191	4.81166423649907e-07	cg00385142	1.35576934986362	3.57531846776242e-06	cg11173754	-6.11433310327125	2.69793249181937e-05	cg01983548	1.29508381573292	0.000404334558597393	cg12490910	5.87395001985438	5.51634664421415e-08
63	cg04622772	-5.02415402230676	1.72681933308016e-15	cg26753859	-2.78121228011345	0.000227206994377682	cg05524170	-0.925631975930244	0.0012307424755334	cg07355411	-8.03788897379963	9.85365930741422e-08	cg22353755	-6.57821305307985	8.64067890562197e-16	cg13722634	-9.88091444816942	4.03399175097284e-16	cg16721427	0.787477898312207	0.000363617401533642	cg02878367	9.64819570079545	5.14440361558477e-07	cg06739664	-6.68844432090137	3.57531846776242e-06	cg16413026	-2.29235632635488	2.7170144989641e-05	cg22024266	-1.01536011704045	0.000404334558597393	cg19829353	-4.74263673861616	5.51634664421415e-08
64	cg01576340	-8.47231301813639	1.72681933308016e-15	cg10596651	1.67290547869537	0.000235837016219649	cg01281797	1.03274626291324	0.0012307424755334	cg00577591	-4.0339649847153	1.02683167865839e-07	cg10923786	-8.92185240392955	8.64067890562197e-16	cg00881448	3.42233703406402	4.15328523715375e-16	cg01236081	-1.10452097530045	0.000372346278177543	cg23420064	-1.15462319691732	5.52270878432795e-07	cg00498024	-8.32248309164457	3.57531846776242e-06	cg05471602	2.37586531544566	2.7170144989641e-05	cg14420550	2.18902804196501	0.000404334558597393	cg09654929	6.69775264320022	5.71050922923289e-08
65	cg05250953	-8.26240387085841	1.777443449338e-15	cg05683227	-0.735262518536369	0.000237178527063742	cg09881932	1.80504578086334	0.00127968176433207	cg20428342	-2.977993364957	1.04713985771552e-07	cg01576340	-8.14078179657332	9.51188160175797e-16	cg12141986	-7.5222793048486	4.30610190341818e-16	cg25998887	-2.57465967076219	0.000372346278177543	cg15017907	3.73565750560056	5.52270878432795e-07	cg14639847	-6.79271013869992	3.69233334315598e-06	cg16821724	1.12434837395075	2.7170144989641e-05	cg24327397	2.11327305969162	0.00042314508537371	cg09426508	1.48040332534308	5.73944098322995e-08
66	cg21155461	-7.70497076553021	1.92860349274663e-15	cg22671580	-2.28806932151665	0.000237178527063742	cg20852364	2.06121306392503	0.00132551249715083	cg02470521	1.33306355425216	1.12641416347476e-07	cg04660357	-8.48312624169613	1.03163109134159e-15	cg12459316	-8.32928240586322	7.51434253419577e-16	cg13440864	-1.84766886728238	0.000379554376124379	cg06090630	5.77980279785251	5.99627349367338e-07	cg06260077	-7.74427885837446	4.23517279563179e-06	cg06784574	0.708947851459994	2.7170144989641e-05	cg25261995	1.29562013843158	0.00042314508537371	cg27474133	5.90402786838133	6.97277445365671e-08
67	cg01935358	-6.36265093028411	2.14948145445566e-15	cg18758339	1.28353333868884	0.000237178527063742	cg07265168	-1.72887460363951	0.0013324238416348	cg11594513	-5.92377830562208	1.22898507086411e-07	cg13722634	-9.49182283810961	1.30198073692881e-15	cg01221694	-9.40665560108303	7.75953422798082e-16	cg09812080	1.09488881636594	0.000380540132638213	cg06103394	7.69445099682813	6.79374177578667e-07	cg25077328	2.17564409744718	4.27570966445363e-06	cg21195256	-7.68202882364028	2.7170144989641e-05	cg15679283	1.11731610584108	0.000439835996461794	cg01406280	6.14386228861211	7.48609024082039e-08
68	cg20998770	-8.73479168616185	2.40254541536605e-15	cg19837460	-2.03069135219653	0.000238047551505111	cg26138937	2.99291340466154	0.0013324238416348	cg01561554	2.00197244055733	1.48290042963376e-07	cg19075991	-11.7953521406015	1.60315902913202e-15	cg22353755	-6.57529178387194	8.14406513143089e-16	cg03009213	-1.25030366465335	0.000380540132638213	cg18000586	4.42606974368764	7.36467541468339e-07	cg05933997	-7.72931375888411	4.53479761670349e-06	cg14276323	-6.05006581041506	2.7170144989641e-05	cg12150566	-1.36728204654494	0.000443046010495551	cg00506738	4.23120910381761	9.87871900315284e-08
69	cg22353755	-6.69128461237064	2.84621466671444e-15	cg23670631	-2.50186339424069	0.000251315008573291	cg15598850	0.810115419931862	0.0013324238416348	cg12903648	-2.47417596477299	1.64518310427839e-07	cg01935358	-6.01028395226843	1.9684566085793e-15	cg10923786	-8.69471928504996	1.76489176408063e-15	cg06853506	-1.55929187693456	0.000414367942811831	cg11754971	3.42384217282392	7.67744621810524e-07	cg26104143	-9.43625674018405	4.53479761670349e-06	cg15788625	2.67378659852673	2.7170144989641e-05	cg09469984	-1.35469021046258	0.000469487456071108	cg10113872	7.66425272114065	1.02113875066877e-07
70	cg18424538	-9.25861838510058	7.92998607727372e-15	cg13643801	-1.8291266755176	0.000252192204125315	cg23723013	-3.21361431073486	0.0013324238416348	cg11153783	6.3295796798324	1.87427208770413e-07	cg27331738	9.35890169017829	2.70581003437211e-15	cg18424538	-9.10802504304599	2.17866035912995e-15	cg08151999	-1.5512944633021	0.000454453400557697	cg17468267	8.91924297133676	7.73999674405663e-07	cg12050560	2.09391423789072	4.70094507997886e-06	cg20420826	-0.919681338605731	2.74390349307842e-05	cg24460956	-2.48772067476473	0.000469487456071108	cg12697603	6.9774080406747	1.12662823390276e-07
71	cg13722634	-9.42946570109702	9.01656760082194e-15	cg14083372	1.89798953414327	0.000255318655446693	cg16361775	-1.31875037485903	0.0013324238416348	cg06090630	-6.00865052567014	2.11780104973197e-07	cg06291627	-11.239306531906	3.28014739286257e-15	cg19092837	-9.45485680979693	2.34622117052211e-15	cg10429747	-0.886302494677895	0.000472661513433069	cg05540052	7.43532873626858	7.86350337516078e-07	cg25518386	-5.91244716685852	4.80022093545002e-06	cg00498024	-7.56637638893642	2.83508009992088e-05	cg21784096	2.60185576906807	0.000469487456071108	cg03804126	6.08612153175998	1.63176316514577e-07
72	cg19092837	-9.51623431636347	1.13640407038276e-14	cg03350513	-3.57914409967756	0.000255318655446693	cg17679864	-4.45692012984914	0.0013324238416348	cg04788806	-3.36422367107884	2.11780104973197e-07	cg07272264	4.62051934165149	3.49239749213334e-15	cg13086581	-9.04601908779532	2.58006973007979e-15	cg21302367	-2.4332378612392	0.000472661513433069	cg04788806	3.17498402643506	8.82663398272619e-07	cg14912723	-1.26526927334192	5.56213871037083e-06	cg15864418	1.05899980640308	2.83508009992088e-05	cg16011679	1.85134053150652	0.000469487456071108	cg07355411	7.8367996490634	1.63656756974613e-07
73	cg27331738	9.43984812500304	1.19320633498878e-14	cg16039954	1.9481546583721	0.000255318655446693	cg25294539	-4.31338139763125	0.0013324238416348	cg09827499	-4.47858174105692	2.36693845207685e-07	cg13086581	-8.86447243420184	4.71575063188458e-15	cg05250953	-7.39288589338743	7.77194809378954e-15	cg27499597	-0.988430457144786	0.000472661513433069	cg22896098	6.27536653330532	9.1482122107491e-07	cg14276323	-6.46746861096635	5.59527985735186e-06	cg06739664	-6.06262793683076	2.97021974492818e-05	cg22856834	1.84555696926915	0.000469487456071108	cg14313868	6.17560623903096	1.8471883235427e-07
74	cg00881448	3.22284867372479	1.35115092059557e-14	cg27071095	-1.1432321077746	0.000255318655446693	cg14036021	1.04024375525414	0.0013324238416348	cg05028202	-5.88511304578926	2.48765424227371e-07	cg12459316	-7.70663419454	7.16730075938567e-15	cg06291627	-10.7979756152424	1.06098536629742e-14	cg09999563	-1.51292073853977	0.000496156595595745	cg20428342	2.70452004239743	1.00386438510112e-06	cg26281559	1.36354602000317	5.63252160996132e-06	cg14674139	1.26152887117556	3.0028355368399e-05	cg03666597	-2.88972808008692	0.000469487456071108	cg14654912	3.3612306731991	1.92393176720412e-07
75	cg10923786	-8.57328368847662	1.48766143294254e-14	cg01974181	-1.64910476304884	0.000255318655446693	cg26477793	0.735247429402353	0.0013324238416348	cg20201566	-5.29264994399281	2.90583270225736e-07	cg01445151	4.39187836902738	8.89147113771608e-15	cg27331738	8.90458866620503	1.14334068986828e-14	cg11346907	-1.25027219602802	0.000508292285330454	cg03660331	6.25596307537868	1.07795564078997e-06	cg14466333	-7.25898991376156	5.63394669172113e-06	cg26567344	0.870012815485988	3.15965365963298e-05	cg10873203	1.96884675676767	0.000469487456071108	cg01044722	4.633716099109	1.92393176720412e-07
76	cg10919176	-9.36789387186503	2.42933163422963e-14	cg26314593	3.39884242014184	0.000277063805840923	cg04513015	0.778475908318474	0.0013324238416348	cg27084965	-6.06406720682743	2.95082695877682e-07	cg05036635	4.33727840862251	8.89147113771608e-15	cg01184282	-7.68529523382455	1.17453287038735e-14	cg08410039	1.43870762396182	0.000509830952295783	cg01708466	3.7798704037056	1.09834174577631e-06	cg15881107	3.12124307985651	5.65730707552712e-06	cg14639847	-6.13523110033451	3.15965365963298e-05	cg03693219	-1.34120484118858	0.000470060483782299	cg07780180	6.23441999639103	2.01979882991258e-07
77	cg03249985	-8.13129410472415	2.43698183868216e-14	cg22787191	0.906855055320211	0.000277063805840923	cg08209711	3.43898699853074	0.0013324238416348	cg12697603	-6.67963421922073	3.05663745551446e-07	cg16130454	-9.08778426575306	9.59954533774702e-15	cg01445151	4.26792491789552	2.0572360366386e-14	cg26925463	2.41469590357284	0.000521732397671372	cg12490910	5.16066639142716	1.13789334472529e-06	cg25393861	2.17387893779954	5.69491114546209e-06	cg26424318	1.27943529051757	3.15965365963298e-05	cg01951420	1.30813255358933	0.000474123431139076	cg15750696	6.61747688561514	2.01979882991258e-07
78	cg09471899	-10.3986420491121	3.67447657649951e-14	cg12968939	-1.70704530330893	0.000277063805840923	cg00451771	0.980868000821558	0.0013324238416348	cg12862397	-6.1597439371657	3.82424317811718e-07	cg03249985	-7.85611259382523	1.13953753365234e-14	cg10919176	-8.78384272632351	2.77112760699608e-14	cg03442376	0.859487321058739	0.000521732397671372	cg00169304	-4.56812601071478	1.20691316140964e-06	cg15261499	-5.64248989923952	5.84945392271281e-06	cg20553930	1.95500235763793	3.15965365963298e-05	cg12205047	-1.91576942106351	0.000474123431139076	cg06090630	5.99219880472258	2.07595115832964e-07
79	cg24889122	-8.26756115110367	4.62818046386887e-14	cg03140091	-0.594370597029248	0.000277063805840923	cg27259031	3.60439354768179	0.0013324238416348	cg08125539	-5.19858613550671	3.84171447736255e-07	cg01221694	-8.56573910978587	1.13953753365234e-14	cg01935358	-5.48326007537236	2.77112760699608e-14	cg09700497	-0.965002964056214	0.000521732397671372	cg18043455	4.79624375685131	1.22954325594171e-06	cg21549195	-6.93771861626471	6.31372284051027e-06	cg01504836	-5.35081825291667	3.2990614005972e-05	cg08039823	1.33985612398391	0.000474123431139076	cg08125539	5.3119519479517	2.27817926161134e-07
80	cg07272264	4.46180003581862	5.28682211541122e-14	cg21820281	1.42384554676915	0.000278771491200107	cg08755736	-1.1580127565503	0.0013324238416348	cg08684922	-4.96609295955452	3.84171447736255e-07	cg09471899	-10.1391830765606	1.30285721411429e-14	cg15399923	-9.3523072099883	2.77586672814405e-14	cg07910764	-3.71925712361663	0.000525804017900449	cg04762397	5.92467715549628	1.25070484829712e-06	cg21736411	-5.31929414371415	6.50761625987335e-06	cg19203333	1.74506474720441	3.48463134224273e-05	cg20604850	3.74222811412786	0.000481720185226325	cg12862397	6.27301208120106	2.37319372970573e-07
81	cg11738421	-9.59242085128798	5.28682211541122e-14	cg05625471	-0.520199201821804	0.000284225097909582	cg26466145	0.89175255178969	0.0013324238416348	cg10113872	-7.20600633235265	4.06600954143077e-07	cg11738421	-9.37617947248065	1.78961976208029e-14	cg07272264	4.27556279077826	3.23860791891544e-14	cg03020271	2.61113902788662	0.000561652410016055	cg06419663	-1.22146273330995	1.25070484829712e-06	cg15346317	-5.68548215213849	6.50761625987335e-06	cg21570820	0.851839513856376	3.48463134224273e-05	cg16152954	-2.18040504124723	0.000514858505245709	cg23367351	-5.65695125082569	2.532808215363e-07
82	cg19075991	-10.8638443258737	9.4310941138978e-14	cg25442687	-1.77143571716887	0.000285004405669453	cg06645192	3.72535674016677	0.0013324238416348	cg05390455	-5.39297204384367	4.12687228757525e-07	cg01184282	-7.41498017148586	3.19921154571986e-14	cg09471899	-9.81115718972349	3.41887838610428e-14	cg10521706	1.28823147075365	0.000572365273935605	cg06725035	14.4412579155173	1.28331583549623e-06	cg15657564	-7.78943525805177	6.65797891809702e-06	cg06260077	-6.97876492996783	3.61484307092694e-05	cg11944735	0.937163225948995	0.000520306589980836	cg22664307	2.20179830977516	2.56598380438281e-07
83	cg01445151	4.2810263582386	1.01517670543536e-13	cg21795699	-0.941161189007083	0.000295493095526199	cg15278577	2.15948460552011	0.0013324238416348	cg13659778	-6.45851133086843	4.51092107104206e-07	cg05250953	-6.98148149448708	3.83709251658456e-14	cg05036635	4.08978761970803	4.77069830505204e-14	cg00859254	-1.78760867410828	0.000572365273935605	cg12862397	5.8399419770004	1.31562094632253e-06	cg10927534	-1.81371813880813	6.65797891809702e-06	cg04750100	-7.93387059529092	3.61484307092694e-05	cg24088710	2.59199202897223	0.000520306589980836	cg25858706	3.65934827043174	2.69765272816567e-07
84	cg06291627	-10.5097154742844	1.23001940514544e-13	cg17988994	2.12081778380109	0.000311064051265569	cg21963656	0.822120888567346	0.0013324238416348	cg06218627	-5.9825035453792	4.61570871545493e-07	cg03934150	-6.61542196955193	4.97392256296116e-14	cg16130454	-8.57537823578764	5.0417090857437e-14	cg10260050	1.56532051733387	0.000572365273935605	cg27268120	5.47912007004169	1.6340809982714e-06	cg03934478	1.23315464737282	6.65797891809702e-06	cg01819167	1.03880377305524	3.61484307092694e-05	cg10623043	-4.93710201945318	0.000563629730177181	cg08806401	-4.07581382749261	2.72904754893591e-07
85	cg16130454	-8.7711585687562	1.47045177669029e-13	cg22435127	-3.32134936997264	0.000311064051265569	cg24658452	2.33553065266709	0.0013324238416348	cg00129453	-7.14787679809532	4.67524745492439e-07	cg19092837	-8.45178796649281	5.7950709835045e-14	cg19075991	-10.3828632671373	6.02811753653009e-14	cg26395071	-0.576207370121564	0.000572365273935605	cg24387186	4.68981691977162	1.6340809982714e-06	cg27297376	2.00672404513533	6.71746248775964e-06	cg09224958	-5.68777874600008	3.61484307092694e-05	cg12697442	0.746266964248643	0.000563629730177181	cg20120491	4.35711654094928	2.74038703481264e-07
86	cg06319033	-9.8853916747242	2.43212544824653e-13	cg16322893	-1.18171095548111	0.000311064051265569	cg04505435	1.56042295671453	0.00135350339666379	cg23306510	-7.11507598037728	4.7941606633513e-07	cg16898150	-7.7941893496611	6.25597695854601e-14	cg11738421	-8.9861770705452	6.02811753653009e-14	cg02855078	-2.29528376058436	0.000572365273935605	cg18147309	4.41540385043649	1.81229765198037e-06	cg08519345	1.97765521458471	6.71746248775964e-06	cg00347757	-7.02034410971983	3.61484307092694e-05	cg19052008	-1.8717817392782	0.000565625911485008	cg08720478	6.44844293790951	2.90299169478384e-07
87	cg16929850	-13.4415567522072	2.55299738694528e-13	cg26283564	-3.45436492279415	0.000311064051265569	cg05780109	-2.619694656713	0.00136657489944904	cg14313868	-5.89435496147452	4.92161643831491e-07	cg12141179	-10.4122872161641	8.35841011833096e-14	cg12024480	-6.92251976868073	6.83762812209166e-14	cg03863838	0.80455986324372	0.000572365273935605	cg09326812	6.0888935766203	1.94564420028682e-06	cg05780637	1.36595594903485	6.71746248775964e-06	cg06022936	1.40305843962608	3.61484307092694e-05	cg04318614	-2.0488646325856	0.000565660759116836	cg02673323	5.89340323680515	3.073916307411e-07
88	cg12024480	-7.02084660588178	2.55665120080892e-13	cg10260050	1.60997529418803	0.000311064051265569	cg13925583	1.78679216887609	0.00141162199930013	cg27268120	-5.74279006968873	5.00389033533289e-07	cg15399923	-8.91291607251067	1.06355300048321e-13	cg16898150	-7.74545311907227	7.37235674273868e-14	cg24571428	-2.93337709608477	0.000581918366652505	cg07717183	-1.85021834575256	2.02864129540806e-06	cg09517873	-9.73814831421893	6.71746248775964e-06	cg00472691	1.30584710930357	3.61484307092694e-05	cg04569888	1.27155859785064	0.000591471110053788	cg03007659	-2.57517169912088	3.21532560726687e-07
89	cg19814032	-13.4648883329619	2.7655325885414e-13	cg06204537	-0.834019607669545	0.000311064051265569	cg24261234	-1.36099969811445	0.00148728313479899	cg00169304	4.7111745777345	5.00389033533289e-07	cg18424538	-7.87433999030519	1.37297510775189e-13	cg24889122	-7.63808250752885	7.53493675735586e-14	cg19289922	-0.571650864905714	0.000605095340668615	cg05647197	-4.22658385389056	2.28324576458706e-06	cg06316553	-5.83091832940223	7.06520618898235e-06	cg17537313	1.82770963432348	3.62328203025751e-05	cg24923764	-2.91319793395406	0.000591471110053788	cg05390455	5.42656867968421	3.26245704590025e-07
90	cg23610018	-7.92276320738216	2.89183522937518e-13	cg20046875	-0.741409321448472	0.000311371550422223	cg26553156	-1.02314116453913	0.00149403368955524	cg08479916	1.94225857824321	5.10574331871017e-07	cg20788387	-9.72017957341967	1.39553245407692e-13	cg23610018	-7.77719083753311	8.74017765666035e-14	cg19707448	1.06262934382255	0.000606818934131278	cg10832581	4.31734744618398	2.41288189405789e-06	cg18196535	2.13127036494527	7.12737419661717e-06	cg12771931	1.9694490616615	3.64287218893647e-05	cg03350513	3.39545772958925	0.000594968996630841	cg06555452	-4.02973776415805	3.34253370388499e-07
91	cg16898150	-7.818160644737	3.10071277520672e-13	cg12175949	1.69989009959533	0.000314905893557523	cg16418163	2.06910846756151	0.00150595328761326	cg13746715	1.43320266139916	5.32126157015579e-07	cg24889122	-7.42398906433331	1.71587730150128e-13	cg03249985	-7.11921296355134	1.87917955355758e-13	cg02280249	-1.67699284655603	0.000608816281614982	cg17327217	-4.35254932562797	2.41288189405789e-06	cg07817988	1.55867090020078	7.12737419661717e-06	cg06196161	3.96867129042213	3.64287218893647e-05	cg08289744	2.43165907921753	0.000620969676180549	cg05028202	5.76628021261055	3.34253370388499e-07
92	cg07320496	-8.42198628655722	3.59731278293117e-13	cg19029220	-1.25172975075492	0.000316863295389995	cg19534879	0.786753959781213	0.00150595328761326	cg01708466	-3.8624524628612	5.32126157015579e-07	cg05607814	9.46514426432905	1.79802804763923e-13	cg27501748	3.81606320529353	1.99148889018026e-13	cg14280027	1.21661188209125	0.000608816281614982	cg12903648	2.19024160944821	2.41288189405789e-06	cg16413026	-2.38789290771028	7.51797355029612e-06	cg06000029	1.44809283628255	3.66364414327844e-05	cg20127120	4.40283723958987	0.000620969676180549	cg20428342	2.80392162325585	3.34253370388499e-07
93	cg01184282	-7.19532353813952	3.97299073693352e-13	cg08358620	0.805353174812559	0.000326724970629438	cg09997714	0.716501095873468	0.00150608584820981	cg12185908	-6.17872005068324	5.32126157015579e-07	cg23610018	-7.56706629322261	1.9078533450269e-13	cg04646987	4.57438550525997	2.01943308120663e-13	cg22449795	-0.910890226437889	0.00061140085458312	cg02168159	-2.06810762595822	2.74470393576232e-06	cg08893650	-1.77440942755336	7.51797355029612e-06	cg21063722	-8.29493991034826	3.67472982413243e-05	cg06636221	-1.0578968367237	0.000629111416802398	cg10308934	6.81537012448377	3.6345650078263e-07
94	cg27501748	3.94871176400444	4.04398602608579e-13	cg13694435	-0.533597199581266	0.000337263679199363	cg19809642	1.9483409654125	0.00150608584820981	cg00997264	-5.03165154158058	5.46857140782689e-07	cg10919176	-8.17294636578152	1.98799899822146e-13	cg12141179	-10.0711275117965	2.06896195166294e-13	cg13819165	-1.94603636425315	0.000611526124962757	cg14165611	-2.45410148598397	2.76983364130124e-06	cg06196161	4.25201503249417	7.51797355029612e-06	cg19846500	-0.805573177537425	3.67472982413243e-05	cg19363607	0.896067153996761	0.000629111416802398	cg22670759	3.67261446340452	3.71125191540436e-07
95	cg12141179	-10.3572339712433	5.11696497846023e-13	cg03689472	-2.13831319055804	0.000338307160997149	cg00190508	0.777598241796922	0.00150608584820981	cg16437558	-3.63115743651883	5.68112160702997e-07	cg12024480	-6.61032331139469	2.45410250548158e-13	cg18843944	4.19721604770331	2.06896195166294e-13	cg21408915	0.848274695823306	0.000620080814871508	cg07780180	5.53995023483806	2.85239337353822e-06	cg20249584	-6.9503131945014	7.52115033037879e-06	cg17048301	1.22416885639543	3.67472982413243e-05	cg10938233	2.07878384638777	0.000643308031193591	cg18147309	4.69509707058511	3.71125191540436e-07
96	cg13335990	-7.6903777154392	6.48929221772755e-13	cg00657694	1.67461653575402	0.000338307160997149	cg07112742	1.27792171797648	0.00150608584820981	cg04762397	-6.07078196186427	5.84534618595122e-07	cg03752741	-10.2006306341182	2.45410250548158e-13	cg27483261	-10.9848523836706	2.18080731958045e-13	cg12681669	0.794921981173121	0.000629887719921801	cg14313868	5.45473236687856	2.86332438590103e-06	cg14220254	1.16201591891365	7.78181503166281e-06	cg17958242	1.6641337478324	3.67472982413243e-05	cg22033189	1.23515589740082	0.000646374663680231	cg16437558	3.69174009110923	3.71842417617774e-07
97	cg27483261	-11.2237328096549	6.48929221772755e-13	cg10583683	-0.840085818275517	0.000338307160997149	cg25538312	4.82480351787036	0.00150608584820981	cg19052008	-2.83293149316976	6.00219184604312e-07	cg20728000	-8.83705484005697	2.47855913288531e-13	cg22737917	-3.97597066137845	2.6316307593126e-13	cg17175626	1.52350012762564	0.000633621603285302	cg23600500	-1.22895688287356	2.88695485348924e-06	cg15815053	-5.65255009395557	8.16381922918215e-06	cg06523340	-2.04210494393208	3.67472982413243e-05	cg26355072	1.0860174860202	0.000646374663680231	cg04762397	6.18143692434274	3.71842417617774e-07
98	cg13348998	-11.2461068548424	7.37118263139915e-13	cg12796015	-1.13415373216234	0.000338307160997149	cg25814714	2.85993888444369	0.00152885416040141	cg05540052	-7.4180334244054	6.02928586067679e-07	cg13335990	-7.43151349673282	3.0901826423966e-13	cg20788387	-9.48241629552133	2.66794814520094e-13	cg17193151	1.85427837360917	0.000633621603285302	cg19414071	2.13025166581112	2.95768780389544e-06	cg26975754	-4.39874174151157	8.43308376410757e-06	cg26571142	-5.34220050119226	3.67472982413243e-05	cg17295589	0.769509183532066	0.000647871568408	cg25336228	5.6643933840574	3.90589791559997e-07
99	cg05036635	3.91800828685693	8.1440001983887e-13	cg08447044	1.53152582427369	0.000349945910539022	cg09162329	3.79107469947402	0.00153343817156995	cg01044722	-4.36498610954418	6.3642257588823e-07	cg16929850	-12.5176474841983	3.22768315674285e-13	cg16929850	-12.2853735160999	5.5999605644017e-13	cg18394062	1.29347741553163	0.000633621603285302	cg12185908	5.73536588433672	2.96966926479488e-06	cg24060473	-5.22627917168663	8.43308376410757e-06	cg02246157	1.35533548761777	3.67472982413243e-05	cg02688348	1.1112098966994	0.000647871568408	cg01974181	2.41831564533091	4.14639323410672e-07
100	cg18843944	4.2147340969889	9.82616329820758e-13	cg25845203	-0.810302991372761	0.000349945910539022	cg00766416	0.885662725544352	0.00153343817156995	cg18000586	-4.37819005271085	6.52602121082337e-07	cg06319033	-9.0752091643131	4.58548698157697e-13	cg19814032	-12.3218932882184	5.9208639245778e-13	cg09212610	0.771499547022769	0.000633621603285302	cg05120042	-1.92703603471656	3.00045120825666e-06	cg10090053	-2.28999337988791	8.43308376410757e-06	cg23755255	1.29036092179426	3.76044754191437e-05	cg08018356	1.44276807367939	0.000668469167180246	cg24363267	-1.46781975877786	4.21512492164277e-07
101	cg15399923	-8.62437096006177	1.38340016315818e-12	cg07379251	-1.37887940646399	0.000383494751980672	cg12421437	0.982891195752287	0.00155008354882905	cg02031769	-7.72270733573152	6.58924116486367e-07	cg19814032	-12.3858927025974	5.03518166328686e-13	cg03752741	-9.84390484812979	6.64997782651548e-13	cg15104818	-2.654387231602	0.000635247819892505	cg27458289	-4.01436551322827	3.09843758388879e-06	cg23573403	-5.76769362243384	8.43308376410757e-06	cg13991849	-1.55515471885797	3.76255984897537e-05	cg07021913	0.673201594324267	0.000678652907276381	cg07716110	-4.08496990723808	4.33858257182332e-07
102	cg17239876	4.13280851794961	1.94320760904843e-12	cg15622279	-3.7309546058627	0.000383494751980672	cg04518066	1.22580635736723	0.00155008354882905	cg00330279	1.83088466733266	6.77347424071816e-07	cg27483261	-10.6501154030548	5.10971105763924e-13	cg23345561	-10.4378579528215	7.57945237229193e-13	cg14492773	1.309049948957	0.000635247819892505	cg19829353	-3.94528156847437	3.14279463366491e-06	cg27245219	-3.44624952568249	8.43308376410757e-06	cg26104143	-8.44448789326655	3.76255984897537e-05	cg27322228	1.04952734178269	0.000678652907276381	cg10471452	2.56799384457737	4.50743241131581e-07
103	cg23345561	-10.7064731750517	1.99243774569242e-12	cg05092146	-0.589693452461162	0.000383494751980672	cg24706793	0.72520395030812	0.00155361531493496	cg03545346	1.43771010832378	6.83352546744611e-07	cg13348998	-10.6141621727293	6.79918097849167e-13	cg13348998	-10.3622965743859	1.37139445370141e-12	cg22041610	-3.87854726166097	0.000635247819892505	cg12697603	5.98174476359591	3.26100890242522e-06	cg23088184	-7.39793358503177	8.43308376410757e-06	cg04036441	-1.21157233345825	3.76255984897537e-05	cg09015231	2.84284965468045	0.000678652907276381	cg02702510	5.65942559958462	5.15927359376026e-07
104	cg24128066	-6.69405981421416	2.36565407619171e-12	cg25768273	2.33329318110437	0.000383494751980672	cg07273847	-2.1771213269735	0.00157132701826666	cg14229018	-4.51364389356681	7.32078852300616e-07	cg04646987	4.34071673983112	8.44716155779064e-13	cg03855572	-7.88873170704685	1.44104780699407e-12	cg16028023	0.938032485717747	0.000635247819892505	cg25271375	3.42612244970199	3.49757393317436e-06	cg02769865	-1.84368873690774	8.62348643419993e-06	cg02267433	1.04649104299275	3.87378874321188e-05	cg21135174	-1.73172330130294	0.000678652907276381	cg04788806	3.19259224306606	5.31493062474221e-07
105	cg11821259	-5.31606052535103	2.5149109660356e-12	cg11890641	1.16917706702483	0.000384130392406117	cg20467871	-2.2740028226548	0.00157132701826666	cg15228145	3.62252849726185	7.82223830075424e-07	cg27501748	3.55408957668734	1.40864072489997e-12	cg11821259	-5.10461192649588	1.47802137933901e-12	cg00002473	-3.57137245378662	0.000635247819892505	cg04012255	6.41103506312837	3.49757393317436e-06	cg24927852	1.00456372832186	8.62348643419993e-06	cg06567525	-0.78032990399783	3.87378874321188e-05	cg15293883	1.51564998773665	0.000678652907276381	cg27268120	5.68790180691696	5.31493062474221e-07
106	cg20788387	-9.25441645245927	2.81193276241528e-12	cg25877553	-1.52010426053763	0.000384130392406117	cg21028981	5.03886848946451	0.00157132701826666	cg15286905	-1.28005599697125	7.82943507663347e-07	cg09657348	-8.55959449337267	1.47025656108417e-12	cg13335990	-7.01362720799052	1.55676335567407e-12	cg00334899	-1.3645190055867	0.000661419777596542	cg02287909	-3.15956588263238	3.71864607033443e-06	cg01557791	-5.56693726592399	8.7990900526246e-06	cg14552260	-1.21207160015949	3.87378874321188e-05	cg20816840	1.78288671494842	0.000678652907276381	cg10623043	-7.47480058496325	5.31493062474221e-07
107	cg03752741	-9.8124178437623	3.82109723223761e-12	cg11057877	-4.03067983563018	0.000388304649323779	cg14558262	4.30101169948684	0.00157132701826666	cg16190470	-2.48907682084679	7.82943507663347e-07	cg25841256	-11.5720241049085	1.86158224713119e-12	cg07320496	-7.44614392355183	2.02627508623823e-12	cg03631743	-1.22943156834239	0.000661419777596542	cg08125539	4.66875234435894	3.75802108034975e-06	cg02616160	1.21712761476801	8.84886240358133e-06	cg07123579	-1.00288594944139	3.88546322642827e-05	cg17016145	-0.953727817650471	0.00070046576917777	cg08857159	-6.10605208073311	5.47013631296371e-07
108	cg15160780	-7.20583644761002	5.40859081757972e-12	cg01016592	-1.34309839998639	0.000396481285768881	cg04036441	0.899520439588905	0.00157132701826666	cg09654929	-5.90468746930053	7.82943507663347e-07	cg01555270	-5.56499922747183	1.90524483728087e-12	cg06319033	-8.59659217470028	2.062104366561e-12	cg24334470	-1.31549126285066	0.000661419777596542	cg23150219	1.80514483164477	3.75802108034975e-06	cg05295388	2.06944050524689	8.97494796054683e-06	cg20249584	-6.4196787670337	3.89728666397097e-05	cg23071947	-2.90392267410971	0.000721185709883526	cg25557827	1.62799147518966	5.66441626454326e-07
109	cg05973813	-5.27826536373571	5.50521056482265e-12	cg04785916	-0.496401917185306	0.000396481285768881	cg09664170	2.3691819196848	0.00157132701826666	cg19829353	4.16934776027393	7.91822093876555e-07	cg19112564	-10.0378945743334	1.90524483728087e-12	cg20728000	-8.18761990150698	2.062104366561e-12	cg20650029	4.66698214846147	0.000686673702365423	cg27108600	1.30294894765941	3.98952387834778e-06	cg08777095	-9.01639800782961	8.9786356049431e-06	cg17918175	0.831477601989658	3.94405600888914e-05	cg14083372	-1.76555487149543	0.000721185709883526	cg06725035	14.699683615832	6.29288361956888e-07
110	cg03934150	-5.87759601241801	6.85758166392843e-12	cg02169105	-1.76850121603809	0.000396481285768881	cg19767709	1.23569169840364	0.00157132701826666	cg24387186	-4.77731294932617	8.10542908575053e-07	cg15828085	-7.95772658326573	2.0889291638922e-12	cg01555270	-5.50433350741256	2.58381687000366e-12	cg11168603	1.25479217398247	0.000715955401575648	cg16889669	-4.66846804565012	4.25802085410312e-06	cg10356866	-2.8225725942909	9.72286376165548e-06	cg04296778	-6.27331855228017	4.04150162595205e-05	cg18239042	-2.5155869594687	0.000729390072242736	cg04012255	6.87469104124854	6.3481927450283e-07
111	cg23118507	-9.14709920487871	7.11714988366077e-12	cg24196053	-1.55623231426612	0.000396481285768881	cg07923325	0.646966087461167	0.00160005064988907	cg17468267	-8.72926070618925	8.1899232368744e-07	cg22697929	-7.96220616560129	2.25334898498715e-12	cg14704079	-8.74498540974428	2.80241823797493e-12	cg02412969	-0.952298071194305	0.000715955401575648	cg19325220	1.96424425289244	4.269249907463e-06	cg08643359	2.04304127311476	9.86182067252921e-06	cg21324211	-4.97161877359872	4.08783139884415e-05	cg12214471	1.33888359893422	0.000737376271171762	cg10832581	4.51174448833967	6.88188692528543e-07
112	cg04646987	4.26004352330549	7.43446088804654e-12	cg24546354	-1.56240829853437	0.000397957788009469	cg24624353	1.08069278548429	0.00160005064988907	cg06259049	1.69687719105761	8.1899232368744e-07	cg22624253	-9.04606031641252	2.30793072642455e-12	cg24150785	-11.8912256871893	2.85654755194943e-12	cg24033280	-3.08779151675632	0.00072108587530233	cg27084965	5.33474859781168	4.33397458770481e-06	cg10681065	1.4840625015916	1.00716390068274e-05	cg25082993	1.78878687084862	4.08783139884415e-05	cg07285386	2.15200878931456	0.000737376271171762	cg17792564	6.13341924825249	7.0764043948462e-07
113	cg22697929	-8.07029237562079	8.19064410677051e-12	cg25430696	-0.836577658079974	0.000404146772381159	cg19290091	2.04465082983459	0.0016069892117095	cg15750696	-6.14443424257948	8.38691925703057e-07	cg23345561	-10.0066856121066	2.33765070321853e-12	cg19112564	-9.8621239166412	3.06585260643988e-12	cg11557463	-1.99726382408064	0.000728991572400491	cg19887630	5.84586306649979	4.36878970908462e-06	cg07724243	0.798916889062929	1.00716390068274e-05	cg03934478	1.12206263886122	4.0917498451165e-05	cg14300442	-3.57900527065909	0.000737376271171762	cg21934564	4.79817714199821	7.08927995538882e-07
114	cg14704079	-8.91495135083126	8.53949848060006e-12	cg17969988	-0.430188924387233	0.000404146772381159	cg04714245	-1.11859641527793	0.00161308665109829	cg22417866	1.47173778793854	8.38691925703057e-07	cg22737917	-3.66069433720643	2.50893011225375e-12	cg17239876	3.81069628241944	3.31235696287532e-12	cg06005309	0.950635500369052	0.000728991572400491	cg23505966	6.15696766354272	4.44547349428819e-06	cg13135887	3.76887361226488	1.03046334265121e-05	cg21174903	1.45054112417266	4.09766674168857e-05	cg18684207	1.60319619767134	0.000737376271171762	cg21104155	-1.77602656548474	7.08927995538882e-07
115	cg20728000	-8.19587096876619	1.03492709080604e-11	cg26119605	-2.75236153055999	0.000404146772381159	cg04910149	2.38837500586578	0.00166881810177485	cg18893482	-1.41368924228289	8.38691925703057e-07	cg05082960	-3.89640385189408	3.51551121051691e-12	cg15931721	-3.46544713486758	3.42288899725485e-12	cg03974685	-1.03593774851849	0.000732209262503018	cg05028202	5.12316200240233	4.48019459300892e-06	cg05782929	1.0703510087875	1.07444107782081e-05	cg08519345	1.79796548327616	4.22849184057577e-05	cg15473473	-1.45157194431144	0.000737376271171762	cg20201566	5.00821264256204	7.33100256983166e-07
116	cg09657348	-8.44800562614088	1.07178203633857e-11	cg16438973	-1.4221958752357	0.000404146772381159	cg08840280	1.11224555071883	0.00175979900438656	cg22670759	-3.49887751878399	9.74623479299896e-07	cg17271223	8.31716078281898	3.57972550860068e-12	cg22697929	-7.82031958971905	3.6268084950052e-12	cg15917110	1.77978375076632	0.00073388433597944	cg01679611	4.39907657439599	4.51906855843538e-06	cg20888732	1.50467152728584	1.07444107782081e-05	cg14162912	2.64271157544193	4.45655472058741e-05	cg03856450	0.958677084927837	0.000737376271171762	cg11754971	3.3530628255207	7.57853609073384e-07
117	cg25841256	-11.490232363226	1.12868695915302e-11	cg16753138	-1.2719804763415	0.000404146772381159	cg04851140	2.79011196231297	0.00179062154970148	cg14228177	5.04702307432937	9.74623479299896e-07	cg24150785	-11.6775634423051	4.61412068452226e-12	cg11278212	-7.67813067324677	3.68511226096509e-12	cg17130251	-1.56168390427749	0.00073388433597944	cg15750696	5.71316252644285	4.56236306340151e-06	cg22701603	3.09092957870331	1.14699226216202e-05	cg21044834	-0.74388407700186	4.47872866357794e-05	cg02466190	0.9457962099452	0.000737376271171762	cg15875068	5.94227786699605	7.62698631874725e-07
118	cg14684798	5.64503360665864	1.12868695915302e-11	cg27454102	-0.848425994572047	0.000404146772381159	cg02278766	-1.2909263546005	0.00179062154970148	cg17327217	4.46204688201231	1.04012922799266e-06	cg05891497	-10.264022498105	4.92527333814330e-12	cg05607814	8.41889325007448	4.30046004823773e-12	cg24623434	-1.65461746988318	0.000742241030666063	cg05390455	4.79475454435395	4.73337928590275e-06	cg02304814	-6.06936515291151	1.17092880802128e-05	cg08115172	0.795880413994993	4.47872866357794e-05	cg19610750	8.06632295811464	0.000737376271171762	cg09605432	6.19801381080389	7.62698631874725e-07
119	cg17271223	8.43647224230748	1.25581561057348e-11	cg11314684	1.17612217693683	0.000404146772381159	cg01582648	2.15453391660208	0.0017918096642822	cg10466968	-4.02685628272032	1.11678376578077e-06	cg14704079	-8.51034633355086	5.72555600792726e-12	cg17271223	8.25047361866956	4.40086924312751e-12	cg02893490	0.78043202987847	0.000742241030666063	cg02459375	-4.51284041827858	4.82563107058414e-06	cg01883578	-1.36699311647392	1.17092880802128e-05	cg12960583	0.743957993211474	4.55371261968218e-05	cg25867265	1.65428616162273	0.00074019871279069	cg03580065	5.30771279531928	7.62698631874725e-07
120	cg11853073	-8.93461794585818	1.27151919274782e-11	cg15625172	-0.714411591453287	0.000404146772381159	cg21208100	2.40423468619985	0.00190181210028064	cg19887630	-6.17330553708242	1.14308909090687e-06	cg03855572	-7.46907177360307	6.06657363734725e-12	cg23118507	-8.68169003226762	5.43592257948757e-12	cg18436024	-3.70070894985018	0.000742241030666063	cg15883650	-2.00897529542922	4.82563107058414e-06	cg12630522	1.7396587213465	1.19964809812353e-05	cg15815053	-5.18010828523162	4.55371261968218e-05	cg00198102	5.16778224235265	0.00074019871279069	cg11821440	3.29893153191977	7.66927384609459e-07
121	cg19112564	-9.91344409014026	1.33686773695835e-11	cg11110533	-0.707846974174675	0.000404146772381159	cg00685115	1.37872337233684	0.00192482177136027	cg06725035	-14.2719752946047	1.15327613372523e-06	cg14684798	5.4175004833775	6.62418996439181e-12	cg20088256	-8.99823445085515	7.39985208167151e-12	cg25432518	1.1011373270974	0.00074988901505641	cg11153783	-5.40472474911018	4.83635873995156e-06	cg24906129	1.81954849437606	1.21762136186536e-05	cg13135887	3.51281964690516	4.55371261968218e-05	cg08673716	-1.04830438399857	0.00074019871279069	cg18043455	4.80051507439723	7.85747375469658e-07
122	cg20088256	-9.340845738021	1.3674670376015e-11	cg10772185	-3.21847478440934	0.000404146772381159	cg25362050	0.69266987312191	0.00192482177136027	cg07098902	-2.35459026551709	1.23617064437341e-06	cg18971502	-8.05622485683593	7.8750125255767e-12	cg05973813	-4.90608269684676	7.39985208167151e-12	cg21173721	-0.833822043124707	0.000766746065909058	cg06822952	5.99484132143258	4.83635873995156e-06	cg06053407	1.57480092571546	1.21985069345626e-05	cg15346317	-5.11639897709748	4.55371261968218e-05	cg04505346	-2.1943374772454	0.000745822179617283	cg23505966	6.58659070297643	8.4724699578613e-07
123	cg22624253	-8.91291187648323	1.7428026008228e-11	cg05605326	-0.967044094824904	0.000404146772381159	cg04631313	-4.31100257300582	0.00192482177136027	cg04216778	-5.23261818313328	1.25979360133227e-06	cg17239876	3.65559411463907	1.01259050469886e-11	cg20825892	-6.75151543769728	7.42785929021625e-12	cg12951898	-3.05886247836027	0.00076870180415259	cg13356685	-0.700890112289745	5.07315399594042e-06	cg09695510	1.18499266473882	1.21985069345626e-05	cg21549195	-6.2252666690652	4.5566567027097e-05	cg11576659	4.62705627966382	0.000750449139462584	cg03036862	-1.79669547738819	8.69952102383679e-07
124	cg14695524	-9.08673067952641	1.81246093309523e-11	cg27567836	0.922959655934987	0.000404146772381159	cg21141300	-1.89911020999889	0.00192640424259605	cg03804126	-5.45921074718953	1.33233670858436e-06	cg15160780	-6.59297146316278	1.11243341087507e-11	cg24349665	-6.88429604127985	8.42628301178375e-12	cg19963700	0.860420741524969	0.00078167416472335	cg09654929	5.41553310472993	5.22722109965161e-06	cg23879937	2.78486355077443	1.21985069345626e-05	cg20572967	1.77146660226046	4.5566567027097e-05	cg20114054	-1.59801283572319	0.000770601823405441	cg14383716	2.93373645227278	8.71496480035574e-07
125	cg05891497	-10.3653223611015	1.88933420060558e-11	cg10538214	-1.37141054420309	0.000404146772381159	cg00052723	2.61606934945236	0.00192858136606847	cg21191461	2.35142415579248	1.33233670858436e-06	cg11278212	-7.35195380303178	1.19775416078992e-11	cg14695524	-8.79043746506143	8.63476635402609e-12	cg26750103	0.998665823911487	0.00078167416472335	cg05768362	2.51460669845243	5.37064881793002e-06	cg02924909	-1.30585649876404	1.23976211340453e-05	cg05933997	-6.78726198226838	4.61541999592443e-05	cg21680824	1.52242562670025	0.000772644977423546	cg15635336	3.20978104711528	9.05419404654867e-07
126	cg18971502	-8.2616721531968	1.99244498695972e-11	cg15447017	-0.744019941656797	0.000404146772381159	cg05731122	-5.75616276966678	0.00192858136606847	cg13216597	4.08957976171454	1.37142713573145e-06	cg20088256	-8.80669843413215	1.32377879068031e-11	cg09657348	-7.99850072637307	8.74750274745046e-12	cg17915914	-3.52818909444239	0.000800837810965687	cg04930848	4.72910835105667	5.37064881793002e-06	cg19055986	-12.9572109228905	1.24760857343084e-05	cg27313926	-1.15297460474187	4.68387136204617e-05	cg07018452	1.72720659158977	0.000817467442272666	cg01652244	-2.31452100231621	9.35630018328742e-07
127	cg20825892	-6.84667264202726	2.56207481430393e-11	cg25246636	-2.76513455154485	0.000404146772381159	cg27167181	1.01251011520692	0.00192858136606847	cg03584742	2.72357641550607	1.37142713573145e-06	cg18843944	3.57332650389134	1.65185369750402e-11	cg05891497	-10.0271078318139	8.93981424885395e-12	cg07780082	-2.67600918858563	0.000800837810965687	cg17525653	-4.15317537882074	5.48546373910981e-06	cg03055478	-1.23593211307218	1.24760857343084e-05	cg21385629	1.42874956424531	4.71596877935526e-05	cg12500589	0.903425471337682	0.000817467442272666	cg08462675	6.73304589217687	9.54353268443459e-07
128	cg01555270	-5.36009149113869	2.56207481430393e-11	cg26020522	-0.818146189334922	0.000427169570945023	cg00758797	1.0152794908942	0.00194002880973789	cg07597640	-6.11685443547041	1.37142713573145e-06	cg02719438	5.04277882484942	1.66122758893829e-11	cg15828085	-7.51796716069652	9.22503427672277e-12	cg24643381	0.822739625151102	0.000805366783677982	cg22449795	-1.25009679042186	5.48991387927872e-06	cg05471602	2.38419448788012	1.27246630628443e-05	cg16820086	1.25008540664839	4.72385625149336e-05	cg11744300	-0.981902322626786	0.000842531409691064	cg04427707	6.1506386720544	1.08602249424328e-06
129	cg11884093	-5.5622388411217	2.65437729587631e-11	cg09930908	0.99231415401331	0.000430384918817462	cg23187103	-3.11801184441162	0.00194002880973789	cg02834732	-4.96972076515066	1.37142713573145e-06	cg03958512	7.56745454890964	1.72290414122721e-11	cg18971502	-7.94738854238325	1.09854686228038e-11	cg11407198	0.6640562911157	0.000805366783677982	cg06218627	5.29343502688494	5.48991387927872e-06	cg10883266	-5.84142484271196	1.32771537019822e-05	cg13246642	2.01684592579852	4.86217559978112e-05	cg24659873	1.75356352998159	0.000845847604280903	cg27084965	5.60602174508386	1.16574026879744e-06
130	cg05082960	-3.83392145390506	2.65437729587631e-11	cg14884379	-2.05061356246445	0.000446659366257554	cg26707728	2.23498076659915	0.00195749007399267	cg04930848	-5.00737905652392	1.37142713573145e-06	cg11853073	-8.31073094499974	1.72290414122721e-11	cg24128066	-5.9090549628185	1.25563301556165e-11	cg03545346	0.919141055855512	0.000830514617641168	cg00260497	-4.38499789380186	5.6075402430381e-06	cg26571142	-5.52364214262073	1.32771537019822e-05	cg26879777	-1.08895918812409	4.86217559978112e-05	cg20727181	-1.10900027379546	0.000847663038236237	cg27008133	5.26507346253596	1.16574026879744e-06
131	cg24757310	-6.03577567805274	2.69163847015038e-11	cg07801662	-0.673839493295996	0.000446659366257554	cg06130322	2.39924607548674	0.00197323495102202	cg02540858	-1.19940488110953	1.42050513231151e-06	cg07320496	-6.85908710106713	1.74875285655534e-11	cg00636079	3.20805645325963	1.45633301860176e-11	cg13125488	1.00783210068903	0.000830514617641168	cg15303938	1.90238394530126	5.6478915051573e-06	cg06414596	-6.71408784922316	1.32771537019822e-05	cg08277444	0.992926930393127	4.86217559978112e-05	cg17694322	3.13232463564059	0.000847663038236237	cg14261780	6.02207644302867	1.19256146948527e-06
132	cg25595319	-6.93066025442777	2.85261855294508e-11	cg09687622	-3.20194674323732	0.000446659366257554	cg27316754	-1.44569727875952	0.00198268315012124	cg20875539	4.73135179631945	1.42050513231151e-06	cg05666287	4.90452777475	1.80183448462654e-11	cg25595319	-6.68443375655013	1.49872002901976e-11	cg20364838	1.43998754249632	0.000838607847398162	cg14955692	-1.22393275730373	5.6478915051573e-06	cg26312616	4.46849730933067	1.34095408201593e-05	cg07602671	-1.20730698630297	4.86217559978112e-05	cg23289794	2.57737666319551	0.000851458129857126	cg01708466	3.68060190795117	1.19662568104459e-06
133	cg24150785	-11.5661493498527	2.86034161738966e-11	cg09864323	-0.552172272873685	0.000446659366257554	cg14971454	1.45026048215887	0.00198268315012124	cg11754971	-3.24053344152208	1.49383090191094e-06	cg23118507	-8.27225769787014	1.94736143791714e-11	cg22331278	-6.63785509342896	1.57615915731462e-11	cg20412744	-2.87749308606647	0.000863531629988057	cg04457423	-1.07671029013841	5.68725113321869e-06	cg16418163	2.85234159320621	1.34095408201593e-05	cg05207413	2.24932853800688	5.09619546122276e-05	cg17487993	1.33790057121855	0.000867205471122836	cg07685202	-2.2207600182101	1.20585697141136e-06
134	cg02930317	-9.02911468914923	2.97765199325098e-11	cg06160171	-1.17203883360968	0.000446659366257554	cg17909464	0.539970550680065	0.00201451378169019	cg26033870	-4.68913345404782	1.50102002433042e-06	cg00940313	-3.32233599485116	1.96114222985681e-11	cg02711994	-6.13109177194323	1.83446898071848e-11	cg20005074	-3.85499464618807	0.000872355112827089	cg05625471	-0.680441566325357	5.68725113321869e-06	cg08260549	-4.98985978955696	1.34095408201593e-05	cg08436828	1.84469637512759	5.11951450599533e-05	cg06896937	0.929772075710546	0.000867205471122836	cg05306024	6.30639851868216	1.21675819305179e-06
135	cg15828085	-7.62668719468521	3.08131025361628e-11	cg08037624	1.15424050321577	0.000446659366257554	cg25219173	1.05509954110458	0.00204366473335219	cg17081063	-7.30384683130372	1.50102002433042e-06	cg24757310	-5.74315509064988	2.01351483425166e-11	cg22624253	-8.35181399346848	1.88961733454524e-11	cg07669814	-2.21550327798511	0.000882205153626458	cg05697394	-3.56340092643387	6.20332568162424e-06	cg02591280	1.12090226921811	1.34753460178001e-05	cg02304814	-5.63621546621705	5.20874229084629e-05	cg26386788	-1.85379734148787	0.000867205471122836	cg05768362	2.6704688192548	1.22739446629927e-06
136	cg10912581	-8.48636135396669	3.08131025361628e-11	cg06835015	-3.71124889888568	0.000446659366257554	cg06171830	1.96756537916335	0.00207112709678446	cg10832581	-4.33007185627531	1.50102002433042e-06	cg16419620	-5.5476017971462	2.17236160297576e-11	cg24757310	-5.74759771813332	1.95498536426205e-11	cg23262272	-0.745651358793985	0.000882205153626458	cg15332094	-4.06395188735142	6.22995898198843e-06	cg27007008	-1.80689607490908	1.4253206796926e-05	cg00561739	1.2225459746478	5.25599136532474e-05	cg15029698	1.28556228795482	0.000867205471122836	cg15793280	-2.27698205995834	1.2538683975852e-06
137	cg13499717	-9.84155643820819	3.96942149300198e-11	cg24460956	2.4157055027981	0.000446735053694205	cg24790292	2.50113355997407	0.00207112709678446	cg15332094	4.31624096755576	1.52789061975781e-06	cg17823234	3.46101790040655	2.59442486803395e-11	cg06396434	-8.07247798880795	1.95498536426205e-11	cg13046164	1.437474033401	0.00090056850412676	cg01492989	-1.34522633986865	6.33037294795114e-06	cg21400442	1.69244484803572	1.4253206796926e-05	cg26758670	-1.1412997360798	5.34808442929952e-05	cg20595665	2.20234690533036	0.000867205471122836	cg27168444	3.07198550611584	1.26092125674903e-06
138	cg11988568	-7.33484405525842	4.24619682104368e-11	cg10132767	-0.718223311389068	0.000446735053694205	cg04146883	-1.15587065384422	0.00207112709678446	cg09154234	1.40077168920628	1.59871986513439e-06	cg11821259	-4.54866664387397	3.06591983854231e-11	cg03958512	7.48883332249787	2.17751047157733e-11	cg18489606	0.991294501878881	0.00090056850412676	cg14228177	-4.62605773222868	6.33037294795114e-06	cg11980765	1.60346510056897	1.4253206796926e-05	cg16677058	0.939801066979213	5.34808442929952e-05	cg02717595	1.76603258906476	0.000867205471122836	cg22559350	2.59642846264015	1.26092125674903e-06
139	cg24349665	-6.83422386822077	4.90421643347007e-11	cg26569771	1.51055597041206	0.000447946056719135	cg01604628	-1.92398736801131	0.00207271300897393	cg10047101	-2.98557885624885	1.6532974700179e-06	cg11884093	-5.18279155809889	3.44610204341556e-11	cg15160780	-6.39916150281973	2.31619006147594e-11	cg18210526	-1.25390574354016	0.000930825965765586	cg01273777	-2.17131529601265	6.40856259513455e-06	cg17528559	2.54510683342963	1.45629923048743e-05	cg00566999	3.59052136571383	5.41589088201189e-05	cg22717608	1.89737755680549	0.000867205471122836	cg26618668	3.00181688376615	1.31452293062637e-06
140	cg02719438	5.13103269068185	4.90707523420693e-11	cg07907670	-0.638448030965135	0.00046141344337956	cg09833158	1.5068417163149	0.00214442717332373	cg11538848	2.71128842370201	1.78101076276015e-06	cg00001854	6.45906262305954	3.50368991046817e-11	cg11988568	-7.05703571636652	2.36306034857761e-11	cg11917481	-1.87601328946146	0.000938272992646576	cg03804126	5.07551354549231	6.40856259513455e-06	cg13152694	1.9248107578206	1.45629923048743e-05	cg07588109	4.49152690451261	5.4467670274445e-05	cg15536575	1.21033556018981	0.000892696927150832	cg11153783	-5.65265309477203	1.47628121962955e-06
141	cg14851140	-8.00784233388963	4.95160036175676e-11	cg07726971	1.64576488473008	0.000465522070335863	cg21644867	0.804607361448388	0.00214442717332373	cg08586568	0.964595416748393	1.85375513710843e-06	cg24128066	-5.66334763884035	3.85174930945634e-11	cg05666287	4.84584452194876	2.37207404402113e-11	cg16561561	-2.25171207619493	0.000938272992646576	cg01163994	3.65535486310774	6.40856259513455e-06	cg06153257	-0.806195667101707	1.45629923048743e-05	cg15657564	-6.91461134127324	5.47120353794804e-05	cg02092690	-1.78622831331881	0.000916754101293243	cg06522745	4.64998973440949	1.57021831156192e-06
142	cg03855572	-7.29657754118296	5.28899597021748e-11	cg06193668	-2.34698597016017	0.000465903241613772	cg12320351	-1.03074456854467	0.00214442717332373	cg09326812	-5.97347936473268	1.87324751619761e-06	cg04637598	-3.98324504897286	4.24472728283557e-11	cg04637598	-4.05056111028203	2.64764789547108e-11	cg22958207	-0.926113050997607	0.000938272992646576	cg22670759	3.1989589673355	6.47215705409577e-06	cg19472611	-1.37036828831376	1.57795057081926e-05	cg22701603	2.85294301291479	5.47120353794804e-05	cg23743186	-1.1018544383371	0.000916754101293243	cg00315606	8.4611493903466	1.59053546746237e-06
143	cg09213184	-5.39625744577387	5.46190502333211e-11	cg07070608	-0.831320017513792	0.000465903241613772	cg03618663	2.09865457605474	0.00214797298202029	cg02679815	2.47909720798147	1.94200604006834e-06	cg15742468	5.12254378579988	4.24531842023974e-11	cg02930317	-8.51251937514887	2.77519985225444e-11	cg23375049	0.923490800593533	0.000944581028790842	cg09924322	-3.344565244096	6.48494650973477e-06	cg19203333	1.75951381735202	1.64022995420901e-05	cg16437385	1.517814729185	5.47120353794804e-05	cg05700860	1.22618503647404	0.000916754101293243	cg16923402	-4.43204396158686	1.66657034947139e-06
144	cg00636079	3.20886260816992	6.91934812975792e-11	cg10236687	-1.71821649198685	0.000465903241613772	cg20714462	4.90225959008245	0.00219060140615615	cg25614119	-3.37184109977379	1.9517941114749e-06	cg08463929	-10.3030877356443	4.6646347837881e-11	cg25593258	-8.60691439403841	2.77519985225444e-11	cg10690677	0.70874121076533	0.000946280685831034	cg16698583	1.46283326083926	6.48494650973477e-06	cg20657811	2.80418260648895	1.64296103901207e-05	cg25875953	1.45453343133019	5.47120353794804e-05	cg18875274	1.76041249207377	0.000916754101293243	cg00169304	-4.39209034663007	1.66657034947139e-06
145	cg15931721	-3.27148414099216	7.42447172870257e-11	cg18209104	-2.14592384292638	0.000465903241613772	cg18104674	2.03318250112731	0.00223067883434694	cg06499010	-2.42335796453496	2.00145893623551e-06	cg08563032	-6.86156317832446	5.12300350592766e-11	cg11853073	-8.13129463960503	2.84555640009629e-11	cg07325601	0.960717174780487	0.000946280685831034	cg14376860	-3.27099323571945	6.57901513097876e-06	cg11648662	-5.84658617415481	1.64505335882811e-05	cg12895546	2.48480057509544	5.61777289067812e-05	cg08526705	-2.41371714994929	0.000916754101293243	cg06628901	-4.57687488076447	1.69257966810783e-06
146	cg03958512	7.56316928389733	8.15639595576689e-11	cg23266594	0.757760573149018	0.000465903241613772	cg03962214	1.09006400254841	0.00226219511513769	cg01406280	-5.20308344557319	2.0203496904019e-06	cg25464078	-8.64287430955689	5.47274769552639e-11	cg20216516	-5.46396790486867	2.84555640009629e-11	cg26106707	-4.76425765621918	0.000946280685831034	cg21934564	4.31588862172732	6.57901513097876e-06	cg19758969	1.43993689948998	1.65467146762461e-05	cg16652396	1.76608094934313	5.64403614760178e-05	cg02696607	0.854931757942277	0.000916754101293243	cg15017907	3.44705051936549	1.69257966810783e-06
147	cg14647217	-6.91691636269641	9.06601074330232e-11	cg18471660	-2.52033293103959	0.000465903241613772	cg01711124	-3.40675288265178	0.00234881561613788	cg06822952	-6.16054249879627	2.13194105227125e-06	cg10708548	-8.26485328040835	5.64985449279536e-11	cg11884093	-5.14070222585924	4.09860617593431e-11	cg19029220	-1.15629860783516	0.000948276875157381	cg22856287	5.18324466347249	6.67840127962068e-06	cg11952839	1.06062207407985	1.65467146762461e-05	cg23564028	-1.05893619776598	5.64403614760178e-05	cg22807341	2.97868585738863	0.000933437055469895	cg09005762	-1.52560869711104	1.69257966810783e-06
148	cg22331278	-6.57431912141026	9.7226257454358e-11	cg10021786	0.841035279289104	0.000465903241613772	cg20067471	1.6264684715899	0.00234881561613788	cg15793280	2.21275904878516	2.24680300970652e-06	cg21403447	6.09929575695427	5.64985449279536e-11	cg15742468	5.10035351536293	4.63352411440325e-11	cg10438034	-1.84452151303168	0.000959555712613925	cg25598969	-1.78632212473387	6.98582781269894e-06	cg00758797	1.42329367794767	1.66867436659535e-05	cg15864184	-1.08712043733346	5.74305998663131e-05	cg12350732	0.764334231884968	0.000940883826620755	cg19932974	-6.92785874643734	1.70573739676639e-06
149	cg04637598	-4.08488325346946	1.03725651394576e-10	cg07196858	-3.233377378054	0.000467299987910959	cg16317004	1.13690117603736	0.00234881561613788	cg02844341	-1.34020912602972	2.24680300970652e-06	cg14089728	-5.19310270714072	5.94187477460426e-11	cg25841256	-10.1399568086271	5.79293659683818e-11	cg15208247	0.999089068807282	0.000959555712613925	cg25512936	-0.644296578429502	7.10145249045896e-06	cg17633310	1.39525592465115	1.67439375998588e-05	cg17989886	1.69599473477018	5.799502880943e-05	cg08492145	6.16593497985943	0.000940883826620755	cg09326812	5.96410048449344	1.85233526429268e-06
150	cg22737917	-3.36957337653021	1.06646580648377e-10	cg15108705	-0.628316654788535	0.000468548642760179	cg27512871	1.17011442264297	0.00234881561613788	cg21807394	1.83293597641434	2.26542004686386e-06	cg05973813	-4.51985935844113	6.12099403107173e-11	cg15666143	-5.62856236273195	6.06034706237625e-11	cg07568233	-2.90189397162824	0.000967899696584932	cg12951216	5.853006353803	7.74438461555911e-06	cg17474567	-6.15486631845876	1.68012538230086e-05	cg23627550	1.0457910480394	5.93186531884172e-05	cg25423031	-3.85648864326085	0.000940883826620755	cg15845603	3.57569905970566	1.88059614281092e-06
151	cg22912890	5.6452276256336	1.07265578192957e-10	cg03460603	-2.30146466893313	0.000469724321347678	cg26786121	4.22800677762506	0.00234881561613788	cg00506738	-3.60174042043762	2.26542004686386e-06	cg03514560	-9.08665259820461	6.12099403107173e-11	cg08563032	-6.81063298059007	6.06034706237625e-11	cg23779377	-1.36113828431584	0.0009708089859453	cg08548478	1.9835694044003	7.95331233527236e-06	cg05609657	0.954255102557113	1.68012538230086e-05	cg10633931	-1.54292526129993	6.02344380173663e-05	cg17275857	-1.8496576628677	0.000946095681378885	cg00997264	4.67946235705342	1.93165720330288e-06
152	cg02711994	-6.07249512967542	1.1059705367744e-10	cg10030980	-1.70193853820651	0.000476666265558619	cg12771931	-1.39483040821645	0.00236615576417244	cg08690174	-5.51803351225605	2.27730761817216e-06	cg11988568	-6.80222995814376	6.12099403107173e-11	cg15571960	-8.99138429601754	6.22385742406581e-11	cg01606471	1.15881518753788	0.000984070311653387	cg07355411	6.43995429762305	8.36997743530199e-06	cg11542402	-6.47625416278098	1.70590652902502e-05	cg21105855	2.24952408099273	6.02344380173663e-05	cg07068942	1.55723077099342	0.000965189828278664	cg08383102	6.12000979578948	2.11315555998284e-06
153	cg11489638	-6.18599359691131	1.14409496116963e-10	cg23297634	1.13035988837293	0.000481669964126835	cg14288925	-1.95714813573646	0.00236615576417244	cg23320011	4.8084882422743	2.6042212537163e-06	cg26458359	-4.44353288716263	7.13745608780612e-11	cg03934150	-5.02941605963534	7.66336064169282e-11	cg25804443	-1.03298961629736	0.000984070311653387	cg09105898	-1.70328153115017	8.36997743530199e-06	cg16677554	-3.31975559769884	1.72320449057861e-05	cg11099072	1.2317329190643	6.1569084802387e-05	cg13171067	-3.17569936221119	0.000971233271575151	cg12185908	5.71086589458155	2.11315555998284e-06
154	cg08563032	-7.02807567918234	1.27646025615644e-10	cg25347033	-2.33323806356995	0.000490029007071195	cg11539882	1.90945576255665	0.00236615576417244	cg15001567	2.10310955448321	2.60473499297448e-06	cg21008969	-8.78251761794908	7.504391515043e-11	cg00940313	-3.13888935028616	8.41892179246396e-11	cg07489950	-0.957675441954993	0.000990451935854163	cg08720478	5.45782982452591	8.4083921930033e-06	cg07116686	-5.55506444970163	1.78658583535452e-05	cg11553755	2.08287414584722	6.25682550196805e-05	cg14985973	2.23842833401651	0.000977185397008711	cg06706454	2.73534592802492	2.11315555998284e-06
155	cg15666143	-5.78983042661698	1.38215131237164e-10	cg07289333	-1.34153533156601	0.000496093226314178	cg00217225	0.709060209560019	0.00240699957436296	cg02919652	-3.62095437295508	2.60473499297448e-06	cg20825892	-6.16934602749098	7.5443243785594e-11	cg13499717	-8.97790686359036	8.82235451675435e-11	cg24427385	-1.60836458935587	0.000990451935854163	cg24993255	-1.59094238838755	8.46876104214741e-06	cg05248502	-5.91002245871206	1.86074877821701e-05	cg23088184	-6.62883916909169	6.25682550196805e-05	cg16684668	-2.15055755149768	0.000984487068785918	cg02742517	-5.67427513854297	2.18497398366957e-06
156	cg04126427	-7.63812429895035	1.52598823843901e-10	cg25496462	-0.799027735182551	0.000501296645318023	cg13586404	1.37393430011204	0.00240699957436296	cg02062137	1.31610738706357	2.64417127785207e-06	cg24349665	-6.3042247358471	8.04534647820224e-11	cg27050987	-6.79752542566074	9.06871769379136e-11	cg01662102	-3.56690103817947	0.000990451935854163	cg01766371	-3.69956624955899	8.4740659882366e-06	cg16518672	1.72145112663035	1.86074877821701e-05	cg21471778	1.2838994074038	6.25682550196805e-05	cg23724135	-2.77081465867207	0.000984487068785918	cg18545750	3.51108326555203	2.23079459995807e-06
157	cg06539434	5.30708717755941	1.57351910791717e-10	cg05225439	-1.24967613944317	0.00050511438653444	cg15158458	-1.54600117570937	0.00242866547332614	cg11108320	4.38064844096576	2.68026240388227e-06	cg00636079	2.99802499576397	8.17380984876869e-11	cg02719438	4.69669882428523	9.9873886592239e-11	cg15027610	-1.2529797129566	0.00101512151768787	cg22199628	-0.643821810258242	8.88976288008198e-06	cg12703710	1.33518683265001	1.86074877821701e-05	cg25545897	1.57864446529808	6.49919105003252e-05	cg10460946	1.39734338875454	0.00101403860716024	cg13766059	-2.00918294487363	2.24469937162072e-06
158	cg05419696	-9.11062403784429	1.6642858332756e-10	cg03922168	1.97067249794718	0.000515286948642679	cg17620457	1.82624837010751	0.00242866547332614	cg20147335	2.64719885605636	2.72502092967914e-06	cg25595319	-6.24933284077685	8.32170569819606e-11	cg09213184	-4.96060867484286	1.0009409735451e-10	cg00995133	-1.28882273751309	0.00101512151768787	cg23789019	3.76662497501849	9.03660651032237e-06	cg08024316	-6.09234340222016	1.86074877821701e-05	cg06805880	1.11816977867919	6.59291566686671e-05	cg24315093	2.52330696912177	0.00101753994444659	cg15272908	4.1040496641459	2.24469937162072e-06
159	cg06396434	-7.87847017254057	1.72821058470994e-10	cg02893490	0.783098014927753	0.000520639171285552	cg00399776	0.440295222643522	0.00244347885311795	cg05080877	2.72793169187873	2.73633854684902e-06	cg14647217	-6.52189471422899	8.36164574807818e-11	cg14089728	-5.07174643684253	1.07620755532144e-10	cg16566666	-2.1233756168393	0.00101512151768787	cg03443213	-3.99243917819008	9.37451997876341e-06	cg05943642	1.19214299079795	1.86074877821701e-05	cg05813703	-1.08198619133648	6.59291566686671e-05	cg02613926	-3.0188376377644	0.00101753994444659	cg19009405	2.69700821225031	2.26411726523036e-06
160	cg14474880	-6.17799019254579	1.83175950436288e-10	cg16988709	-2.70158594389052	0.000520639171285552	cg12497190	-2.31992633586873	0.00244347885311795	cg02717484	-2.35159505588476	2.74647223306677e-06	cg10516159	-10.2760281240162	8.92623882326482e-11	cg11489638	-5.82169417365385	1.15021984196708e-10	cg20931060	1.32160590996946	0.00101512151768787	cg06259049	-1.50489716451324	9.37451997876341e-06	cg19399833	1.05768262170811	1.86261915904914e-05	cg16518672	1.62181500726638	6.61697477295263e-05	cg10354406	4.05603812912216	0.00101753994444659	cg06499010	2.39991576125144	2.27647292644602e-06
161	cg15571960	-9.12537669525508	1.99804099377246e-10	cg23246706	2.32196043538281	0.000530553716261904	cg13338124	3.15382215941607	0.00244347885311795	cg24853868	5.83631535369702	2.79688251991183e-06	cg15666143	-5.51594485989255	9.96355097097389e-11	cg10912581	-7.57541999331169	1.20034595424877e-10	cg17772327	1.34376921163026	0.00103369122001663	cg06499010	2.25159533238047	9.72479459205156e-06	cg07123579	-1.01797955072806	1.86261915904914e-05	cg08777095	-8.08558543340714	6.61697477295263e-05	cg02549516	-3.43766605938422	0.00105222335326188	cg01373369	2.43591587440699	2.35099208275145e-06
162	cg10708548	-8.34248138931587	2.0259519711763e-10	cg14611258	1.29486753538435	0.00053374938880675	cg01754013	2.36061087415747	0.00246069028920926	cg24156983	-4.60658833354655	2.80636768954135e-06	cg25593258	-8.18522185689579	1.00697210015148e-10	cg06062590	-8.38854859171776	1.2160416966368e-10	cg06229821	1.93647096412073	0.00103369122001663	cg14229018	3.95891817693845	9.98091560243232e-06	cg10025329	2.03801715761778	1.88389445101695e-05	cg23100081	0.925977374727123	6.70041127330728e-05	cg09556654	-2.72014819628953	0.0010672599671248	cg25877553	2.10720372974789	2.35099208275145e-06
163	cg05666287	4.73498106121508	2.0259519711763e-10	cg14428916	-2.04176227451453	0.000547113825744293	cg05548393	1.33653239578786	0.00247176837810801	cg16263705	-4.50115469368352	2.90856661897313e-06	cg01780451	5.56425138817541	1.04831826302155e-10	cg16834496	-7.6047893318592	1.488985132888e-10	cg16659246	-4.28408550226598	0.00103564765230237	cg17245576	1.88399224055648	1.04378550716522e-05	cg01601306	-5.27830486211037	1.88389445101695e-05	cg05314961	1.71875268897355	6.70041127330728e-05	cg16569060	2.34568141052945	0.0010672599671248	cg25614119	3.32739950042602	2.35099208275145e-06
164	cg25536300	-7.4688578019742	2.17118800411547e-10	cg26383870	1.76647048670422	0.000547113825744293	cg10757709	1.86546297088921	0.00247176837810801	cg21934564	-4.4490872502698	2.91726650570733e-06	cg06539434	5.06431646709391	1.07840571301899e-10	cg01965462	5.29076279001743	1.50138893205421e-10	cg12403591	-1.0088804572407	0.00103564765230237	cg05968596	-3.9318874120396	1.07483711436469e-05	cg20227255	4.79604869520923	1.88389445101695e-05	cg08844501	0.742571750928107	6.70347003326343e-05	cg22120488	-7.50199002952352	0.0010672599671248	cg16190470	2.33373430812903	2.35524408624405e-06
165	cg15078072	6.44047492218142	2.36503364868326e-10	cg14093018	-1.64334081638038	0.000547113825744293	cg03043534	1.39078769173067	0.00249828022941542	cg18043455	-4.48146937362251	2.9220929049449e-06	cg14695524	-7.90759563354797	1.28770920609026e-10	cg14684798	4.79603355630354	1.50402659440773e-10	cg20248394	2.49605292606171	0.00104660961188311	cg22664307	1.82287402659523	1.10292481957645e-05	cg21324211	-5.05625258981678	1.91255746329605e-05	cg09517873	-8.50136426266698	7.10280631764323e-05	cg26032450	-3.31758794052037	0.0010672599671248	cg18695750	4.23849471239494	2.3762922251285e-06
166	cg16419620	-5.35929299792645	2.41207831932019e-10	cg14594855	-1.36383142241556	0.000547113825744293	cg11553635	1.91890586495539	0.00249828022941542	cg18147309	-4.20048390668403	3.02655774969982e-06	cg23480821	2.52174839714321	1.29005332993431e-10	cg25464078	-8.27541662247715	1.60629394553677e-10	cg10182306	0.910253335196021	0.00104660961188311	cg04347230	-3.56008861839226	1.13818427526487e-05	cg24174996	1.46292987309904	1.91255746329605e-05	cg21328082	0.77535439641716	7.10280631764323e-05	cg02588532	1.80595786209778	0.0010672599671248	cg25423031	-5.68559074333792	2.39610791461046e-06
167	cg10787502	6.8758809907772	2.43103609295205e-10	cg27617207	-2.01413522895375	0.000547113825744293	cg03725899	1.40842859229244	0.00250797261644563	cg14383716	-2.74747835161593	3.03423725158847e-06	cg20508688	-2.94398288948609	1.3748257451971e-10	cg10516159	-10.0449629228121	1.60629394553677e-10	cg18640234	-1.30064998664358	0.00104660961188311	cg10380108	-2.09368896198922	1.19052082144503e-05	cg04442290	0.909353809446855	1.99338952782464e-05	cg14519917	0.843504934653932	7.10883364523694e-05	cg03680150	-1.23851796819379	0.0010672599671248	cg01256522	1.29975621585935	2.39610791461046e-06
168	cg11278212	-6.91743830006703	2.54991974212106e-10	cg24086208	3.52604394041881	0.000566075257272291	cg14363992	1.14241695491749	0.00253606394404312	cg14261780	-5.72323743767551	3.06729959838351e-06	cg05419696	-8.61794029619926	1.42894317849482e-10	cg16450309	4.008981844277	1.76699754661974e-10	cg24173246	1.01627151939557	0.00104660961188311	cg00997264	4.30129560495011	1.19052082144503e-05	cg27313926	-1.18345930709387	1.99338952782464e-05	cg12077889	1.16868041565684	7.12987896917117e-05	cg17297238	-2.1638835055207	0.0010672599671248	cg05540052	6.84326082441835	2.39610791461046e-06
169	cg19001809	-8.61455577566223	2.63815937701011e-10	cg08013260	-3.79948711196264	0.000574944803668831	cg14864508	-1.51280796791419	0.00253606394404312	cg24712005	-4.25620397525562	3.08971612630738e-06	cg01965462	5.28546217909525	1.49789295440357e-10	cg16419620	-5.10349675415192	1.79994861918881e-10	cg21026358	1.40463442591139	0.00105563789808034	cg27067412	-2.26782807744593	1.24751989113771e-05	cg07737063	1.07071644629408	2.02653630219996e-05	cg05272277	-0.871915934294605	7.18496065139963e-05	cg03701425	-1.40184750391334	0.0010672599671248	cg11233593	1.03469099561907	2.44712236241866e-06
170	cg15742468	5.05574700753251	2.63815937701011e-10	cg03352409	-1.23164718727277	0.000574944803668831	cg02160333	1.48136107228748	0.00253606394404312	cg16698583	-1.49976582363007	3.10272730831909e-06	cg07743231	-2.78729607777722	1.52826148793725e-10	cg19001809	-8.18222411590597	2.14298087647177e-10	cg22424056	1.45285124191637	0.00106555806195575	cg10113872	6.03325229380168	1.24751989113771e-05	cg26586669	1.66154810541019	2.060016687353e-05	cg12266861	1.41450455087434	7.26836366868606e-05	cg26118326	1.67791257119983	0.0010672599671248	cg24156983	4.60336270363265	2.71805846412032e-06
171	cg25593258	-8.35136147359164	2.78315725890853e-10	cg11407502	-0.709561103755236	0.000574947778866508	cg02763617	0.5744349162031	0.00253606394404312	cg19155552	2.58782401413442	3.12298622098853e-06	cg20216516	-5.112310137591	1.55599879209865e-10	cg14647217	-6.27858694443639	2.22620303036533e-10	cg20818417	-1.52632779297493	0.00106555806195575	cg11274464	-1.62760274667802	1.27459451517424e-05	cg24945636	-5.27170068367623	2.060016687353e-05	cg06316553	-5.09013911486188	7.26836366868606e-05	cg10276433	1.98289807928711	0.0010672599671248	cg09827499	3.89753572691723	2.85379706618684e-06
172	cg01780451	5.66163665576177	3.12265108294133e-10	cg16051792	-1.37528774667564	0.000574947778866508	cg22376827	-2.67680190930362	0.00253606394404312	cg24906129	-1.90028825738522	3.18948084808452e-06	cg06062590	-8.24468719088254	1.84733327500616e-10	cg05082960	-3.30148760135485	2.50627684072295e-10	cg27005348	-1.66833074280367	0.00108627955893349	cg16923402	-4.02159945225128	1.28341777499673e-05	cg05061073	1.32252976854316	2.060016687353e-05	cg11567978	1.38962802495446	7.26836366868606e-05	cg26250120	2.73758235965037	0.0010672599671248	cg25967505	1.91228511945698	2.85379706618684e-06
173	cg27466012	-7.01624209178639	3.36666794066009e-10	cg26502474	-0.850065970800633	0.000585521369062398	cg12831060	-0.99443500644337	0.00253606394404312	cg00464056	-5.75811774313185	3.24100154523113e-06	cg08990480	-8.87672740463573	2.07758087174418e-10	cg20508688	-2.87683180145501	2.50641648721238e-10	cg10894063	0.940207326461866	0.00108627955893349	cg24465196	-1.17953359121596	1.28930532168126e-05	cg10096426	0.762563664812039	2.1247384305545e-05	cg01417606	1.67039286797761	7.4831094176861e-05	cg20056186	1.20270109429456	0.0010672599671248	cg04782241	-0.909521809050524	2.85379706618684e-06
174	cg23926253	-3.79492903106793	3.40132280895797e-10	cg18674899	-3.4236982416658	0.000600602405061562	cg03595243	-2.13617286710775	0.00253606394404312	cg27458289	3.90948983954145	3.3249174050559e-06	cg02711994	-5.55261827811575	2.25045181015497e-10	cg00001854	5.94638023517098	2.80646861919931e-10	cg01488260	1.51788809075572	0.0010930004809847	cg15358103	5.60247002703337	1.29658539680856e-05	cg12072532	-5.37214716240705	2.12939393573015e-05	cg23573403	-5.09355865083051	7.4831094176861e-05	cg11783728	-1.2928740741576	0.0010672599671248	cg00345094	1.8852870982612	2.88954770236158e-06
175	cg15221554	-9.09419708355352	3.47949588868502e-10	cg14163232	-1.03823783356468	0.000600602405061562	cg18350186	2.41566337544107	0.00253677938047524	cg24540116	-2.93062705914728	3.40935298546835e-06	cg15571960	-8.53191996469011	2.31310199969403e-10	cg08463929	-9.52142800944548	3.39800940068703e-10	cg00011122	-1.4800858240703	0.0010930004809847	cg16540079	-4.28054135419119	1.30958246879129e-05	cg11750080	-6.16243321934914	2.14091932269699e-05	cg18234193	1.43398005247785	7.55188451303459e-05	cg06585198	-1.91003192652539	0.0010672599671248	cg00577591	3.37151792697388	2.93157350690848e-06
176	cg20216516	-5.24805167537088	3.70936719875877e-10	cg13125488	1.00910654612487	0.000600602405061562	cg11908570	-1.22779056766013	0.00254003820271673	cg25271375	-3.35263924025104	3.40935298546835e-06	cg19001809	-8.13838305604601	2.39489354223173e-10	cg18422055	-6.05942928147799	3.39800940068703e-10	cg06750679	-1.27009837645759	0.0010930004809847	cg05306024	5.61963707844791	1.30958246879129e-05	cg17255062	-5.1917922575926	2.16332185989099e-05	cg08162803	-1.33367005499473	7.55188451303459e-05	cg21373739	1.70838483782032	0.0010672599671248	cg03584742	-2.59730056154093	3.03717404031719e-06
177	cg25464078	-8.4879709678412	3.79425015617077e-10	cg19210413	0.81317156480042	0.000600602405061562	cg27007178	1.09188141506575	0.00254745707289975	cg03660331	-5.7448963403225	3.40935298546835e-06	cg23528982	-4.18286387576435	2.39489354223173e-10	cg11640175	-7.84995162772602	3.71318124408541e-10	cg03956367	0.994059004556855	0.00110016162215634	cg15875068	5.15308736071749	1.36676378145664e-05	cg02420615	5.5337678474077	2.16332185989099e-05	cg25518386	-5.00996998927141	7.55188451303459e-05	cg10419957	1.19611699479477	0.0010672599671248	cg06703079	2.7002280658974	3.038122451855e-06
178	cg12630522	-3.46417205869666	4.14860877576072e-10	cg18801691	0.920599324054407	0.000621231391042397	cg05797538	1.00498752579272	0.00255739442292673	cg15358103	-5.93152749508684	3.49357127496374e-06	cg09213184	-4.73536265122088	3.19956028843136e-10	cg14851140	-6.92509627315878	4.27572486105681e-10	cg26504749	-1.30825116291935	0.00110149536473127	cg11301879	4.67170340600452	1.36676378145664e-05	cg12523272	1.44918369977753	2.27145440398387e-05	cg17633310	1.29022832035468	7.55188451303459e-05	cg21837372	1.25538237273399	0.0010672599671248	cg16126580	5.66030190302964	3.06967433575082e-06
179	cg21008969	-8.68246662739293	4.48873282032519e-10	cg09589728	0.970508523242207	0.000633427446620119	cg13606015	-5.41988873961888	0.00255739442292673	cg00475955	-3.31147340473912	3.50395675590941e-06	cg16834496	-7.3327501317301	3.68867286145684e-10	cg06539434	4.78775045452727	4.62573536704227e-10	cg18227086	-1.96970724606202	0.00111527860287693	cg09274402	6.69875254880392	1.36676378145664e-05	cg25463478	-5.21437649140074	2.33287927658964e-05	cg00748734	1.31237713786108	7.58463316594152e-05	cg18900772	-1.19945161380691	0.0010672599671248	cg15358103	5.96317268381147	3.07353045184526e-06
180	cg00940313	-3.09745834430443	5.24879712800234e-10	cg17228073	-1.11726412779756	0.00063841291291408	cg22340067	-3.73343724659854	0.00257338792783549	cg09911810	-3.12292259080541	3.50464177357597e-06	cg06396434	-7.19174970180397	3.70456321963476e-10	cg25536300	-6.81975023503374	4.75185943958656e-10	cg11395306	-1.33786240296778	0.001118530226869	cg00577591	3.14528093909259	1.36676378145664e-05	cg02213001	-1.81138461673255	2.3774740632767e-05	cg15881107	2.66847467349102	7.6048808874172e-05	cg15988843	1.44740007001021	0.0010672599671248	cg09387925	-2.65655525465822	3.10425731467454e-06
181	cg18422055	-6.31089027593407	5.42970743684523e-10	cg04508912	-1.46985427560895	0.00063841291291408	cg15364905	-5.02385910405921	0.00258659544939463	cg15883650	1.99727115674511	3.65920886660129e-06	cg24708279	-4.21915671888027	3.70456321963476e-10	cg02089409	6.06631423065278	5.02630744390441e-10	cg00519104	-0.679184013186657	0.00111867993004694	cg24706895	-0.563936928840791	1.36676378145664e-05	cg24897992	-5.86772615191214	2.38039142758476e-05	cg02837935	0.955551442524134	7.66345523919936e-05	cg02339937	0.879071775244815	0.0010672599671248	cg02287909	-3.11085126062132	3.12042564070398e-06
182	cg03514560	-8.8166231743778	5.90802747720851e-10	cg13926833	0.415213059092627	0.00063841291291408	cg24396741	2.32837333993604	0.00258659544939463	cg01652244	2.14906399465811	3.6875896638989e-06	cg22331278	-5.82868085243855	4.29738023748207e-10	cg03514560	-8.35704601337	5.10821788536525e-10	cg24217756	0.67723439457986	0.00114151698637346	cg10787840	3.45387012611633	1.36978321536554e-05	cg14819132	-5.71783089361877	2.42789850626297e-05	cg02415749	-2.4498151346145	7.70161165591025e-05	cg02005385	-0.620702748756174	0.0010672599671248	cg03660331	5.76006303523126	3.12042564070398e-06
183	cg23631636	-9.36677355264442	6.70494877354161e-10	cg09417683	-3.6923615991477	0.000640117248119014	cg19781881	-0.900114516775488	0.00258659544939463	cg19414071	-2.05360169125538	3.69571324936954e-06	cg18422055	-5.99575937474814	4.35964122520151e-10	cg10090158	6.65571755745384	5.12215712917842e-10	cg00214780	-1.24322240686904	0.00114643470612398	cg21466939	-3.09252636279281	1.36978321536554e-05	cg08317284	-6.63970254231941	2.46044012458563e-05	cg13834077	0.92757051400662	7.70161165591025e-05	cg03931682	1.58367950098231	0.0010672599671248	cg09331704	1.94107362482109	3.23427937704235e-06
184	cg17823234	3.22089784413138	7.203381626011e-10	cg22958207	-0.931720926877163	0.000640117248119014	cg05444742	1.2004279286065	0.00260587926592059	cg18073198	-3.63761937600736	3.69571324936954e-06	cg02930317	-7.613564367205	4.78691635698556e-10	cg12291519	-6.61065558954675	5.16676038023504e-10	cg22585957	1.06058428413939	0.00114643470612398	cg11362042	0.904951645941981	1.37048284383736e-05	cg23162960	-5.4596900372853	2.49725248562208e-05	cg10972155	-1.89913583723285	7.70161165591025e-05	cg07355795	3.12936634705718	0.0010672599671248	cg24225259	5.6016238047986	3.27295098536156e-06
185	cg02884770	3.34950556507658	7.48897223199562e-10	cg07666065	-2.95535173140301	0.000640117248119014	cg14693404	2.70442670112766	0.0026312829440409	cg25209074	-3.8079537657199	3.82199614514276e-06	cg10912581	-7.15456329022782	5.01687428044888e-10	cg02322621	-8.72993188574192	5.54794013746155e-10	cg14579118	1.73258813668652	0.00116233159365376	cg03662347	-0.598309363409295	1.39032361089745e-05	cg22219587	-5.05263177130592	2.53693692423202e-05	cg22466550	-1.60778116896271	7.94031508807326e-05	cg04742135	0.753246281851651	0.00106905522728541	cg15228145	-3.32766409790699	3.28694482359794e-06
186	cg13278889	3.71520835520421	7.51265061596718e-10	cg00114084	-0.968828594862966	0.000640117248119014	cg21312144	0.881118688869505	0.0026312829440409	cg12951216	-5.98072554987392	3.82199614514276e-06	cg13499717	-8.3101539322105	6.14600977566712e-10	cg08990480	-8.53148686728437	5.68990904155326e-10	cg12628269	1.34588877592488	0.00118624209663632	cg25986312	-3.66331335594199	1.39032361089745e-05	cg24293894	1.71849925653191	2.57776618714044e-05	cg11025118	3.89161286712734	7.94031508807326e-05	cg03336270	1.34192986355646	0.00106934579963126	cg16061240	4.92787422658294	3.32185820175877e-06
187	cg16450309	4.01522508903277	7.59543836009986e-10	cg12695158	-2.4819836747326	0.000640117248119014	cg06155979	0.852581297259125	0.0026312829440409	cg00260497	4.38772004884902	3.84330153591425e-06	cg23495332	5.83364734308056	6.7763836669016e-10	cg23926253	-3.50165359953872	5.68990904155326e-10	cg10416071	-0.625284367098585	0.00118799981589777	cg08586568	-0.870921312143822	1.43332500739949e-05	cg22146737	-5.42548850946817	2.68850294680939e-05	cg02298059	-5.03556423958687	7.98357815366072e-05	cg01564211	0.6871430115452	0.00106934579963126	cg01679611	4.34484027698514	3.72505535222838e-06
188	cg08956208	3.75791379583324	8.33964446047571e-10	cg25804443	-1.04474416728109	0.000644986078409657	cg06439907	-1.66667939674051	0.0026312829440409	cg14654912	-2.85139425813651	3.93023553497711e-06	cg23926253	-3.46658353644753	7.43291969559726e-10	cg15049271	-4.91126414848686	6.13932834061898e-10	cg02479949	-0.947510653956312	0.00121079521275937	cg12260109	-1.15113786213803	1.45492560659759e-05	cg16941627	-5.10631357018714	2.74606511492282e-05	cg20739630	-1.07893063292263	8.10258359669696e-05	cg14900773	1.18269707149819	0.00108052946376262	cg10629128	5.3861290558754	3.72505535222838e-06
189	cg10516159	-9.94352806183595	9.33400713899742e-10	cg20168855	0.585672544754443	0.00064765469768517	cg07051847	1.45515924879515	0.0026312829440409	cg13239646	0.792434579433549	4.01313193187552e-06	cg11489638	-5.40074435946034	7.60329894869669e-10	cg26458359	-4.05335289898488	7.22111323105676e-10	cg18263177	-1.36113852032918	0.00121079521275937	cg16398128	-1.38966305300507	1.45989866659423e-05	cg14150326	0.977881052479261	2.75357698623973e-05	cg20657811	2.56527587694954	8.43354101598704e-05	cg02688226	-1.49055029677189	0.00108052946376262	cg00129453	6.32455091928879	3.83467245583551e-06
190	cg25752539	3.11653681529061	9.53354815962629e-10	cg27018966	-1.74108849767718	0.00064765469768517	cg05985069	1.38291098942725	0.0026312829440409	cg19745206	2.19596229175554	4.34059084571535e-06	cg18062281	-3.35283724322129	7.63939913308615e-10	cg10708548	-7.43061695044403	8.1665911066792e-10	cg19304600	0.736053467989577	0.00121263955370032	cg27241909	-0.894840891163267	1.45989866659423e-05	cg25487804	1.03357911076381	2.81565790562662e-05	cg24608218	-0.647504437115906	8.43354101598704e-05	cg01939883	2.37438270254855	0.00108434354027962	cg21575283	4.24706769814239	3.84788603979262e-06
191	cg26458359	-4.25328246805761	9.54866321102939e-10	cg03325810	1.33568712610099	0.000647928087957363	cg04818570	1.97463720545333	0.0026312829440409	cg20009641	-1.49162022923157	4.37869961265059e-06	cg18472160	-5.33383098040456	8.28760517346931e-10	cg14474880	-5.47037681323388	8.50062890272495e-10	cg16030275	1.36148621385444	0.00121263955370032	cg04723601	6.27309101485664	1.45989866659423e-05	cg07602671	-1.2168446020709	2.83684202077524e-05	cg16317004	-1.48829508115699	8.43354101598704e-05	cg05860722	1.22100782451747	0.00108434354027962	cg22317668	3.79791603494754	3.86751459912102e-06
192	cg06238060	-7.18095531764326	1.07134946399505e-09	cg17019285	-2.30679916838724	0.000647928087957363	cg09147392	-1.08893592719975	0.0026312829440409	cg02168159	1.96435425928363	4.37869961265059e-06	cg10090158	6.51579779773337	8.67699837118681e-10	cg01207916	-6.45836797797562	8.85097573279685e-10	cg23496562	-1.13098204023243	0.00121263955370032	cg02279650	3.50976738408022	1.50755123309934e-05	cg22937353	3.96155465272514	2.8658039020612e-05	cg26004086	0.900239644979349	8.45460708124809e-05	cg04844516	2.07277898651941	0.00108434354027962	cg17081063	6.90057353795148	3.95570410533388e-06
193	cg20508688	-2.86369839134732	1.2527713100974e-09	cg14834285	1.36051433725705	0.000678538494515451	cg21019451	1.31440879013794	0.0026312829440409	cg13853489	-6.98852890045648	4.53119063623242e-06	cg03037033	-4.37008366820067	9.01657456546081e-10	cg15078072	5.75155617636751	8.85097573279685e-10	cg09556840	-3.64538055319795	0.00124541658327743	cg16047291	-2.89387571130715	1.52154205065777e-05	cg21171304	1.99850845889298	2.8658039020612e-05	cg10726355	-2.21242624783896	8.45460708124809e-05	cg08409113	-0.862907432106426	0.00108861925940272	cg14410072	1.65395827680432	3.99197783949907e-06
194	cg21957479	-5.35599388479277	1.2527713100974e-09	cg24489987	-1.48018926607508	0.000682766421328579	cg21724751	-0.686724027774672	0.0026312829440409	cg25967505	-1.86389407729879	4.56142649432256e-06	cg23631636	-8.7105677974913	9.16643467645788e-10	cg23609749	-4.5048308886243	1.18534092824044e-09	cg19305095	2.17900642771361	0.00125073269521417	cg25858706	2.97125566429105	1.52509131867432e-05	cg06881081	-4.98425118312814	3.07559754927322e-05	cg12576859	1.47358970875848	8.45460708124809e-05	cg20055965	-1.18658678058374	0.00110131565075443	cg07103639	-2.6147784430318	4.09124881429846e-06
195	cg01965462	5.15498720913967	1.27432351442467e-09	cg03219514	-0.828155305737943	0.000687178667739529	cg12940747	0.723960335529684	0.0026312829440409	cg19808408	-4.18734847099574	4.60218882637177e-06	cg11640175	-7.48297871716492	1.23146814595032e-09	cg19735698	-3.58034237018599	1.29589045021523e-09	cg08815652	-0.613332713722362	0.0012664082643735	cg13299290	5.4155315088993	1.52859506700479e-05	cg16333016	0.904840591152628	3.08699143124494e-05	cg06053407	1.40916833070936	8.51230500154631e-05	cg11021082	-2.15094841558401	0.00113557454244479	cg04778331	6.22401884641757	4.14950207492489e-06
196	cg21403447	5.70889751321026	1.31364758911941e-09	cg21808707	-0.800298299833256	0.000711492530862506	cg08988832	3.58445593808046	0.0026312829440409	cg01766371	3.76126759522356	4.60218882637177e-06	cg06238060	-6.70643651185829	1.34840268655219e-09	cg02384682	-8.35827663722694	1.31313516137504e-09	cg12191938	3.82609833791266	0.00131653425123752	cg22417866	-1.26486725808386	1.60806489433138e-05	cg20420826	-0.872712539382727	3.08699143124494e-05	cg23162960	-5.1380004212814	8.51230500154631e-05	cg21216543	-1.35294639070367	0.00113971049320304	cg05775809	5.81011237247496	4.19678957648166e-06
197	cg00001854	5.92729222609146	1.33422637930119e-09	cg18226675	-1.11065374822291	0.000712531573633061	cg13702942	0.996229183085375	0.00263584883880296	cg15875068	-5.38447145793375	4.60218882637177e-06	cg16450309	3.69851469788822	1.34840268655219e-09	cg04903898	-8.68531553541614	1.35403749343538e-09	cg21155515	-0.792053420301367	0.00131653425123752	cg15001567	-1.91954520423512	1.60877054580863e-05	cg03366034	2.19103003201729	3.09995609791429e-05	cg14694381	-1.62602881373325	8.54012977672135e-05	cg14611258	-1.23038968000466	0.00116385263258789	cg13853489	7.00498114719786	4.20754947027138e-06
198	cg02089409	6.18479016106019	1.33596030314917e-09	cg07898084	-0.901839977133916	0.000725834390231535	cg23498771	1.17349023413268	0.00263584883880296	cg10952297	5.81408080409589	4.60218882637177e-06	cg10787502	6.02627073380146	1.48395557658474e-09	cg23528982	-3.89846739935797	1.44420452356299e-09	cg15630907	-0.692648305572956	0.0013235711192668	cg05926958	-3.94010359382318	1.62521611170744e-05	cg04806177	1.10684391257796	3.09995609791429e-05	cg14466333	-6.13878353760756	8.54051892914917e-05	cg21513204	5.28793743433267	0.00120510024376627	cg27162881	5.92161228368567	4.24635627033543e-06
199	cg18472160	-5.54612663827111	1.35664517751934e-09	cg06786499	-1.00805737582307	0.000726835945881422	cg26810426	-1.08965743732671	0.00263865192531462	cg24382627	2.03214748858649	4.74410800650393e-06	cg21381779	4.78741628275106	1.55949768038801e-09	cg04126427	-6.56187898901	1.50100158771662e-09	cg12954798	1.22872091201261	0.0013235711192668	cg02129834	1.81124502827224	1.63333730233619e-05	cg02128655	-5.44846332600032	3.1290013340129e-05	cg19314660	1.20253343857746	8.80623434307816e-05	cg21503504	-2.91007204389991	0.00120510024376627	cg08918523	-2.34105041379484	4.30419181445665e-06
200	cg02384682	-8.84249860485855	1.37872873468321e-09	cg21395655	-2.32490522036277	0.000726835945881422	cg12445258	0.754447971090981	0.00268362721709369	cg00628820	-1.26692793627863	4.76734634067171e-06	cg26426885	-4.92493688489432	1.6148299150635e-09	cg22901226	-9.64624435020475	1.54098667177727e-09	cg07513820	1.22462308575937	0.00132886694430883	cg01652244	-2.00206775886217	1.64443082041755e-05	cg08155354	1.93183554293443	3.23544102431735e-05	cg08722696	-1.30485750240592	8.82160221573507e-05	cg10951289	-3.77011152628489	0.00124057751704547	cg23567174	3.02833194288273	4.30419181445665e-06
201	cg05607814	7.07182781741357	1.65465585631053e-09	cg18654183	0.97449474996812	0.000726835945881422	cg24901662	1.2446350911351	0.00268362721709369	cg11130530	2.88808733810108	4.8270714704637e-06	cg06303168	6.29202435337483	1.6267164425144e-09	cg19838041	4.34674360247081	1.77064758795089e-09	cg00661620	-0.887195021131059	0.00137119884255319	cg02031769	6.51961463664613	1.65505568310114e-05	cg19882663	1.00736331034022	3.23544102431735e-05	cg08831528	1.30523101715384	8.90101197738649e-05	cg13033853	4.83856968945266	0.00124057751704547	cg11869233	5.33014993880877	4.34390352477956e-06
202	cg08990480	-8.65072144172055	1.7653668934353e-09	cg04714245	-1.13192922389153	0.000727127317553144	cg06733439	1.81436774525967	0.00268362721709369	cg17150091	-4.21309334540031	5.00338980225739e-06	cg04126427	-6.53543312419282	1.6471804469006e-09	cg21403447	5.31639372100369	1.77270460937934e-09	cg10694992	0.747694368094165	0.00137606847678254	cg09387925	-2.45336565411973	1.65505568310114e-05	cg21577121	-6.23038221907187	3.28245506415582e-05	cg22146737	-5.1052996824323	9.02137522193512e-05	cg23246706	-2.19327092074447	0.00125070560229498	cg03384391	-1.95503601253654	4.34390352477956e-06
203	cg02322621	-8.82585231370511	1.83704590564545e-09	cg25974308	-2.70550718655142	0.000752000869708433	cg00183355	-1.54290209785304	0.00268362721709369	cg10471452	-2.25077716783665	5.07335513336325e-06	cg19778236	4.88930957345256	1.65414562697372e-09	cg15404406	-7.92506682144967	1.7827423502405e-09	cg22732566	-1.9249858754169	0.00138602770897487	cg24557743	-0.881186481905836	1.66575319698732e-05	cg18617219	-2.8725992928971	3.28245506415582e-05	cg26931934	-2.153145066934	9.32552728653834e-05	cg16355531	-1.04964751937796	0.00125070560229498	cg07491444	-5.58212976334549	4.41124622036566e-06
204	cg20719598	-6.99322797746749	1.84851849109312e-09	cg06259049	-1.07704386626984	0.000752000869708433	cg13926377	-3.15187638261805	0.00268362721709369	cg16443242	0.840230037904793	5.1733138866349e-06	cg02089409	5.77296950805304	1.69474778222591e-09	cg21008969	-7.72821267210544	1.8558629167478e-09	cg02854933	-2.3078656494956	0.00138949488026223	cg18351191	-2.82551310990504	1.71708473258197e-05	cg01504836	-5.12203553416906	3.30485300876059e-05	cg10734415	0.962603194677343	9.35177116372898e-05	cg15152958	0.868786758122827	0.00127048239582584	cg11108320	-4.22875801141167	4.64009835416424e-06
205	cg27417567	-5.30203221045876	2.16875751962525e-09	cg00111253	-1.07531224387193	0.000760354998696014	cg16725305	-1.32986667654187	0.00269335274206239	cg16923402	4.15527735880169	5.1733138866349e-06	cg15931721	-2.71436017217223	1.72167903838485e-09	cg13298344	-6.12187988746397	1.98266347783758e-09	cg05348770	1.02045513573983	0.00141219133829463	cg07089892	3.54947429776775	1.71708473258197e-05	cg10314807	1.52651838798827	3.62817319765099e-05	cg14999931	-1.28864111319217	9.37279612744786e-05	cg27119740	4.0610662032554	0.00127048239582584	cg11314684	-1.57843703042989	4.77425795674112e-06
206	cg10090158	6.64790065363776	2.28556283726635e-09	cg15109589	1.50841363531003	0.000764918258936383	cg04374043	1.8961308150307	0.00274750890939498	cg12600418	-3.22114250368107	5.20774068051832e-06	cg15518622	-2.96392594427582	1.7906407451787e-09	cg21381779	4.73632660569636	2.00553135629311e-09	cg08194979	1.30741667102873	0.00142074604856909	cg25336228	4.66213519830693	1.71708473258197e-05	cg00472691	1.25263411749314	3.79785105544244e-05	cg23922134	0.808823204037585	9.54790176467926e-05	cg26221568	5.1914337786176	0.00127048239582584	cg18073198	3.57925971244463	4.77425795674112e-06
207	cg14089728	-4.75316403128261	2.38529478037824e-09	cg25911279	-1.34899122512552	0.000767239179535301	cg27615537	1.10570767655419	0.00274750890939498	cg07172476	2.19632823618461	5.20774068051832e-06	cg23196177	-7.24706518039618	1.87936496079844e-09	cg07743231	-2.51273041914719	2.08943931700629e-09	cg17016145	-0.887660357958477	0.00142074604856909	cg17081063	6.43962420132053	1.72222747302742e-05	cg22464570	2.56421023187759	3.81424925622043e-05	cg07190782	-3.17777338050535	9.58435139949241e-05	cg18503031	-1.58696403134732	0.00127048239582584	cg09274402	6.96368619565075	4.97109736695544e-06
208	cg02415749	5.04216250934958	2.46727415856163e-09	cg27265391	-0.753485953490972	0.000769438635125003	cg24872076	1.26643961189419	0.00276363855658842	cg06992147	-5.78108474128717	5.20774068051832e-06	cg25536300	-6.44550246658886	1.87936496079844e-09	cg19778236	4.83690643197554	2.15109958605371e-09	cg10778240	-1.07176048741334	0.00146345402709304	cg15228145	-3.07385665619355	1.72680325978399e-05	cg10246881	1.07437512789718	3.85035621567728e-05	cg03219904	0.592422835200724	9.60204866529433e-05	cg18153279	1.56222746212791	0.00127048239582584	cg17468616	-1.80355644842133	4.97109736695544e-06
209	cg03304981	-3.05505123587909	2.55594353350089e-09	cg02479949	-0.965225746082686	0.000769482328541765	cg23695980	1.00658457784465	0.0027647098373544	cg27162881	-5.85470415756034	5.20774068051832e-06	cg02884770	3.03435062898042	1.93458935791865e-09	cg23631636	-8.39352549325486	2.29361934579974e-09	cg25994464	-1.08372150832249	0.0014695998215764	cg05829696	-1.7376061716937	1.72680325978399e-05	cg09189074	0.923670939389232	3.89101057052125e-05	cg06271696	2.71433441644425	9.61078848210652e-05	cg24280297	-1.53357524115096	0.00127463528703739	cg07248043	5.9196827195509	5.01170414673607e-06
210	cg27050987	-6.30569504702189	2.5721001535412e-09	cg17644903	-2.09017832756083	0.000769482328541765	cg02320937	1.5373215986504	0.0027822769392567	cg21961321	1.75410620552919	5.23470445264095e-06	cg13278889	3.36534670707452	1.94623005499866e-09	cg18485193	-3.65437009170004	2.32958294868187e-09	cg03598313	-0.483676805802842	0.0014695998215764	cg05080877	-2.48275286648941	1.72950567894901e-05	cg05910867	1.57991713208853	3.90051385113375e-05	cg07817988	1.33102421679208	9.62412161105221e-05	cg10611516	1.56691721908566	0.00127463528703739	cg05080877	-2.62074029587724	5.19233073193081e-06
211	cg12291519	-6.55462809355447	2.74821075407538e-09	cg05840230	-1.80967075009172	0.000783320476661761	cg01533057	1.02305954495692	0.00287400120747416	cg27609554	2.88715104037667	5.26137088877929e-06	cg09483761	4.33125001890256	1.95162893584087e-09	cg01780451	4.91707948554616	2.32958294868187e-09	cg25961397	3.9206840612469	0.00153701941697621	cg00872486	-2.11584207944155	1.72965258431557e-05	cg25947009	-2.89675004642279	3.9494575302956e-05	cg04581187	0.911300881070023	9.62412161105221e-05	cg10136166	1.33681460617726	0.00127463528703739	cg01766371	-3.73014039005901	5.20295216866355e-06
212	cg11640175	-7.67406788171234	2.77547947047773e-09	cg24706895	-0.411056723876694	0.000783320476661761	cg06440646	1.63164902272547	0.00288257702669314	cg05306024	-5.80300518946865	5.29831148341659e-06	cg03198386	7.36244419464172	2.24219670019447e-09	cg12734386	5.52672944159357	2.33231907255353e-09	cg13895148	2.02694406701027	0.00153934323264176	cg16013298	-1.04048660424204	1.74212156728057e-05	cg21286828	2.88666260902307	3.96697421753974e-05	cg09105916	1.65979051512151	9.69236285618016e-05	cg09754269	1.28972952671732	0.00127463528703739	cg23306510	6.18677457071456	5.25906618111235e-06
213	cg06062590	-7.84813916616929	2.77547947047773e-09	cg19263069	-0.850941062911253	0.000783770195175405	cg24607755	1.75102188977436	0.00294200287163561	cg13940459	0.945471302680243	5.45696513404648e-06	cg27466012	-6.11252425848466	2.29864672591913e-09	cg23495332	5.526274054125	2.53605931877255e-09	cg14567287	-5.02748622758665	0.00154244563547122	cg17190930	3.3555483492167	1.75593253078939e-05	cg04274990	0.576219411868324	3.96697421753974e-05	cg20801718	-0.951037387550985	9.78976761009173e-05	cg08208086	1.05886828837804	0.00127463528703739	cg00301018	-1.36508510703168	5.27256475088496e-06
214	cg03198386	7.74362880644609	2.7762527473857e-09	cg15288851	2.75230023176858	0.000783770195175405	cg16413333	4.44212024691711	0.00294200287163561	cg21659575	-6.77690538238523	5.46169091578232e-06	cg26681211	-3.92561194840882	2.36317085027869e-09	cg18251255	-2.88382142307506	2.94935012707215e-09	cg10792309	1.28816751165037	0.00154244563547122	cg25614119	3.00712233998659	1.75634774343303e-05	cg10951552	-1.2875527905969	3.99033288996575e-05	cg13503268	1.10144710578229	9.84614369035794e-05	cg09007977	-0.940639364794441	0.00127463528703739	cg17468267	7.81722684067185	5.60749836859585e-06
215	cg16786315	-4.65197223065033	3.01074559409295e-09	cg17526103	-0.926745347859505	0.000783770195175405	cg16807420	-2.79743524507428	0.00294200287163561	cg00883027	-5.3961971215665	5.46169091578232e-06	cg16252642	-3.83028695982129	2.39999791289846e-09	cg15518622	-2.90382819025434	2.95540181585305e-09	cg03586379	-0.952829601451088	0.00154394560047089	cg18801599	2.45344869571263	1.77129020546251e-05	cg11775417	-5.90411881887064	3.99033288996575e-05	cg24897992	-5.4426391110386	9.84614369035794e-05	cg09997714	-0.691695226292379	0.00127463528703739	cg09919124	1.64859740767031	5.62157528491886e-06
216	cg27549186	2.73460245815831	3.12798087506642e-09	cg05639258	-1.04088287089911	0.000783770195175405	cg11384205	-2.80591832148564	0.00298054528370129	cg19009405	-2.55762169626568	5.63074190702776e-06	cg20942931	-4.45654542743546	2.39999791289846e-09	cg18062281	-3.1708566386338	2.98597954103378e-09	cg25571095	1.17267080712566	0.00155092100380971	cg09154234	-1.23276376501949	1.85422895519852e-05	cg20597139	1.20933052524767	4.10214570135259e-05	cg02280031	-1.14817600406796	9.89675212643695e-05	cg06405563	-3.16674813120091	0.00127463528703739	cg12496433	-1.76781397566105	5.8966775127821e-06
217	cg19838041	4.49425344461429	3.22811539303222e-09	cg21944402	-2.64866584899274	0.000783770195175405	cg01969796	2.32820107321519	0.00298054528370129	cg08931835	2.38062400386916	5.72568305977692e-06	cg08671944	-5.20922039312474	2.46415151876364e-09	cg18003189	-9.0577046110277	3.27913588598151e-09	cg01552792	-2.42610724500475	0.00159157363892345	cg20875539	-4.13397416847498	1.85422895519852e-05	cg02272334	-4.03510020378028	4.13607252913961e-05	cg06269962	-2.75741310642342	9.95183583548785e-05	cg13055374	1.05101850609191	0.00127823704419834	cg03183541	-1.44815396189075	6.10467451594124e-06
218	cg24406243	-4.7180768169216	3.25725448546642e-09	cg06968876	-1.88062396267577	0.000783770195175405	cg24673985	1.62726654197118	0.00303482887744107	cg13624958	4.19591220794782	5.74982346879045e-06	cg15404406	-7.80713610013166	2.47300104362505e-09	cg14476095	-6.5239412935487	3.52666851606242e-09	cg08895497	-1.00629851126123	0.00159415868983661	cg09130089	5.75314149367033	1.85422895519852e-05	cg26016241	1.17540009763024	4.17445955919246e-05	cg09951666	1.10258217434092	0.000101354089826693	cg11833587	2.35072414882326	0.00128086449417565	cg06218627	5.14201245891997	6.27780120143824e-06
219	cg03037033	-4.38836609639617	3.41756199657264e-09	cg10211414	-1.41685681237074	0.000785472148334002	cg02465122	-0.658518959183355	0.00303482887744107	cg25858706	-3.08654496144342	5.78821452659469e-06	cg26559804	-2.42553809952439	2.51022341256315e-09	cg08956208	3.31826211748749	4.10359958631034e-09	cg15012161	-1.51741092507382	0.00161847403543018	cg13216597	-3.55928050970517	1.86684139697209e-05	cg19814804	1.21582047980313	4.29169933879e-05	cg11724241	1.5130960644416	0.000103130379561823	cg07619683	1.08232615827642	0.00131097070950769	cg14229018	3.98592351370188	6.33879401570119e-06
220	cg00686761	-3.97863960755771	3.46273257921157e-09	cg05208564	2.19483549613068	0.000794539514928567	cg20948051	1.62293137015156	0.00303482887744107	cg24140132	-4.3245294980837	5.81934829251508e-06	cg16781875	5.31969261252891	2.63467119897501e-09	cg00504919	-8.71946360565051	4.14653698019172e-09	cg00011578	-0.632368674400994	0.00163625603254572	cg11130530	-2.70667148860492	1.86684139697209e-05	cg07295918	1.08377883986928	4.35632724981078e-05	cg06699848	-1.1699945236131	0.000104082431396649	cg10905146	-2.68740442739491	0.00133422167745146	cg27458289	-3.75778083550596	6.4703628333442e-06
221	cg26681211	-4.09725019257559	3.50262303861581e-09	cg12956117	-2.10076159267951	0.00079989719672662	cg15219014	2.28725381517031	0.00304133639868751	cg25336228	-4.87481797212184	5.94673448361621e-06	cg02384682	-8.10598290420569	2.63467119897501e-09	cg16252642	-3.74035541995367	4.38648015576759e-09	cg14360852	-0.897817551719461	0.00163625603254572	cg24156983	4.17197001131271	1.90331009879186e-05	cg13095768	2.13417906422497	4.3945065422306e-05	cg11542402	-5.8452634091787	0.000104272461329952	cg24245601	1.62454804582721	0.00133422167745146	cg02834732	4.53629991835002	6.61625709691024e-06
222	cg18485193	-3.80597267653045	3.57388948814037e-09	cg16672147	1.35727722287982	0.000801329758513251	cg17665601	-2.59942050775792	0.00304537577032921	cg11753765	-1.39213633076632	6.13049719698266e-06	cg27358947	-4.10476358429706	2.69627629149967e-09	cg10787502	5.75523507143067	4.48106797911746e-09	cg22892036	1.59191949174207	0.00163625603254572	cg27554237	2.40409873335025	1.90331009879186e-05	cg14952247	1.14559556866202	4.56695119239957e-05	cg08285033	-1.3593665570828	0.000105138018437907	cg16451278	-1.21432536586339	0.00135943618968931	cg13659778	5.52461560844167	6.63062948761867e-06
223	cg13298344	-6.32524208904815	3.64857232253034e-09	cg01877318	-1.82341094967616	0.000801329758513251	cg23899720	0.595714730527433	0.00304537577032921	cg16061240	-4.7542206795137	6.26327095412827e-06	cg14851140	-6.39226686214372	2.92783109318317e-09	cg23196177	-6.93421880635205	5.61561957813429e-09	cg05535573	-0.610361634703376	0.00163625603254572	cg21751105	-0.626073785345743	1.90331009879186e-05	cg00154982	1.71287740580007	4.59465447975502e-05	cg17679864	5.36526432345079	0.000105223506438604	cg07994944	-2.18211117587121	0.00136053495373997	cg07061387	2.75946795724122	6.63062948761867e-06
224	cg15654594	4.88354970423822	3.8617311330964e-09	cg19305095	2.21405070622751	0.000802984264252834	cg17398057	3.16410646312362	0.00306783211945317	cg04402562	-2.18961563926828	6.3191095930072e-06	cg17996591	-3.26295920534015	3.13206867804871e-09	cg03037033	-4.05063898541342	5.82836682637335e-09	cg01011918	0.556685646731063	0.00163625603254572	cg14986541	-1.85913682008676	1.95409970704996e-05	cg02298059	-5.12491856204737	4.59465447975502e-05	cg07012739	0.99516803731492	0.000106626343797339	cg01270273	2.67493095458074	0.00139871899185937	cg21369890	-2.73949534919951	6.6825332664484e-06
225	cg15518622	-3.03886303152756	4.02480491626231e-09	cg01321500	-1.14600342956859	0.000809315596197713	cg05739874	2.01314875139698	0.00308981646974196	cg00981117	-6.0923381262716	6.51186719518348e-06	cg18003189	-9.05762193020158	3.16330638456027e-09	cg06238060	-6.3015743015932	6.12141517403752e-09	cg23919678	-0.573945626154662	0.00163741479778067	cg19725306	-2.15007236084533	1.95409970704996e-05	cg00913818	3.60135562892142	4.59465447975502e-05	cg14220254	0.990245875186298	0.000106888160951335	cg20728962	3.28753332704006	0.00139994618702826	cg08039823	1.74004953509202	6.84820253694647e-06
226	cg16781875	5.52623663324886	4.44759826415029e-09	cg17061382	1.06407267930747	0.000809315596197713	cg09667373	1.11458357080272	0.00308981646974196	cg07278158	0.996243282847705	6.51186719518348e-06	cg14772639	4.7159800216721	3.40269455558082e-09	cg27523974	-3.94666896733114	6.62958617428525e-09	cg12022532	-0.798355231087373	0.00164028952653297	cg23210687	2.22131258036195	1.95409970704996e-05	cg23723013	-4.01213545342281	4.70328651577489e-05	cg02940711	1.27402566676376	0.000107404086958578	cg26676845	3.75818845155118	0.00141130625216729	cg22361670	4.83787695037334	6.95675613235355e-06
227	cg26714650	-3.9378683278063	5.01748873950157e-09	cg05002022	1.44699311715932	0.000809315596197713	cg06106905	-0.384444742829474	0.00310164517716438	cg23789019	-3.76066359432216	6.5175179076364e-06	cg24406243	-4.41535883297222	3.80374132031902e-09	cg06795681	-4.23692192344212	7.30356210109918e-09	cg12639324	-0.801661160975033	0.00164305484115965	cg00981117	5.7826631054254	2.0444234183757e-05	cg04372519	1.48919256532738	4.70623606149348e-05	cg07405257	1.62023053884798	0.00010988469030237	cg26220594	-2.4955789176377	0.00141130625216729	cg13153740	-3.6220961346207	7.30225751817534e-06
228	cg01874807	-3.74631029438512	5.03647963905417e-09	cg14434187	-3.94704627923815	0.000809315596197713	cg21798574	-2.27768002265886	0.00310171457956859	cg15844426	-1.91333191980089	6.52402957619568e-06	cg04272104	3.63694008058913	3.90162325882169e-09	cg18472160	-4.87702390531606	7.45468898192071e-09	cg09220756	4.23477562496898	0.00166234020841643	cg24906129	1.7255203830508	2.08288966057682e-05	cg04910403	-5.13856751239379	4.72539208554673e-05	cg26312616	3.9478506536149	0.000110784948722135	cg15775958	1.49301056454142	0.00141134673538206	cg08440934	-0.915063389440085	7.58533772108735e-06
229	cg22901226	-9.73234322150084	5.05414377864406e-09	cg14473485	-0.960386187991	0.000809315596197713	cg06826574	1.40054635210731	0.00310204012231388	cg20238525	2.44500478059771	6.59849565022199e-06	cg19838041	4.19028693831569	4.10190579124583e-09	cg26067188	-5.48022386803168	7.62280175027512e-09	cg11021082	-2.08578256840222	0.00168808638992756	cg24712005	3.85462198582868	2.09583972521659e-05	cg24872076	1.73589773313614	4.72539208554673e-05	cg15916781	-0.799440057774206	0.000110784948722135	cg26068911	-2.54370371104081	0.00141134673538206	cg17891444	2.78025820706259	7.65351179275855e-06
230	cg12734386	5.67292406927237	5.10201023621317e-09	cg07171756	1.10272776773295	0.000809669255528055	cg02610507	3.3764169305961	0.00310708891960129	cg11568940	-3.35562989198984	6.59849565022199e-06	cg21652344	-6.58862998133921	4.19099987464151e-09	cg17823234	2.74018344564902	8.7810260286699e-09	cg08025512	1.70228112477669	0.00168808638992756	cg02470521	-1.0123388156243	2.12402000640115e-05	cg23656542	4.31692118645813	4.73354005253182e-05	cg16345507	-0.911931797220182	0.000111102610491469	cg23148838	-1.12329744004056	0.00141889551883542	cg02279650	3.58832649113549	7.7048266723213e-06
231	cg08671944	-5.3581031454746	5.19838735457196e-09	cg25016907	-1.03058603313535	0.000813975819457965	cg12130295	2.69798611123296	0.00310708891960129	cg02459375	4.31920358136591	6.73773753719416e-06	cg06685287	-5.23590264531257	4.2347588633483e-09	cg14744537	-2.97199204588552	9.04757102326397e-09	cg20026651	-0.733756023674008	0.00168808638992756	cg12445727	6.40737864700649	2.15465741334151e-05	cg01976992	2.43635018739653	4.73354005253182e-05	cg14434109	0.954149781303557	0.000111951271616146	cg05421946	4.1481496951113	0.00141889551883542	cg02842991	-1.61114458018363	7.74817901298124e-06
232	cg00878038	1.78191727703566	5.22879928476199e-09	cg03530798	-1.48128161786871	0.000817714268375886	cg05993778	2.84783043873732	0.00313189822325111	cg07103639	2.53606422850015	6.82970100255032e-06	cg16138854	-5.04258064630756	4.63811350803491e-09	cg05419696	-7.28194608636762	9.46775052159675e-09	cg13554553	1.62539374398	0.00168808638992756	cg06555452	-3.23217520509858	2.17006571334538e-05	cg24614722	0.996612493329021	4.78357919839532e-05	cg13447589	1.41168656210384	0.000112997815739722	cg01714870	0.83447774611646	0.00141897602535499	cg24245601	2.33147042294944	7.74817901298124e-06
233	cg06303168	6.33708624053599	5.51019719593232e-09	cg26067108	-1.34093773829159	0.000817714268375886	cg23157916	2.36937235786748	0.00313301822911604	cg05635278	2.52454864462736	7.03350783581475e-06	cg21430465	2.73669383450476	4.88183672291146e-09	cg08447992	3.90352146579013	9.59197946588051e-09	cg03741657	-4.27357417629578	0.00168808638992756	cg08244784	-2.35044465213923	2.17006571334538e-05	cg24624353	1.3880097312695	4.80857824104762e-05	cg18377670	1.17391675821876	0.000116533875456032	cg11057877	3.61506406047121	0.00144023311192031	cg14228177	-4.46839254197929	8.18854718219805e-06
234	cg16483388	-3.71951554771665	5.51517742121283e-09	cg27134386	-0.819485522620909	0.000818332078410273	cg14879948	0.838118524022504	0.0031330337712255	cg18939363	-5.49552951794664	7.1391601123335e-06	cg06795681	-4.29686899741371	4.88993566641415e-09	cg04272104	3.50743262127383	9.79383071270444e-09	cg17688689	-1.63020097750857	0.00168808638992756	cg06522745	4.04871463363346	2.17006571334538e-05	cg02741419	-5.32084072720843	4.84446541368064e-05	cg25551287	-4.55835659228129	0.000118064631093359	cg02720697	0.982904765695578	0.00144023311192031	cg06992147	5.63554798808252	8.22109979606492e-06
235	cg06685287	-5.48950185799377	5.63990305996143e-09	cg16455234	-1.83454921840549	0.000823086622820618	cg04450994	0.656954626324683	0.00314082494128857	cg13766059	1.87470107154892	7.32193486465882e-06	cg10217503	-6.63604304308559	4.88993566641415e-09	cg26426885	-4.54939354007224	1.10511313574469e-08	cg22733839	-0.720442240292481	0.00168808638992756	cg07656391	3.90903969382716	2.17065550162671e-05	cg23196303	1.15715943014273	4.87065694412367e-05	cg20600205	1.17492678768255	0.000118064631093359	cg13313522	0.596854971055548	0.00144023311192031	cg00672689	-3.2129217170393	8.24890651885663e-06
236	cg19735698	-3.55891288084621	5.96235333841899e-09	cg06229821	1.9210149996159	0.000825516893584771	cg23148731	2.39173028854268	0.00316215784450199	cg10866415	1.56413231017446	7.32193486465882e-06	cg15221554	-7.67980479531783	4.92398598556847e-09	cg26559804	-2.28397105000743	1.12382218158572e-08	cg11813544	0.905299090423881	0.00169374467238133	cg08474897	-3.43470027470328	2.1822035247691e-05	cg15609734	3.36312685853466	4.95646683072263e-05	cg04910403	-4.90627493318812	0.00011906993026391	cg13180662	-2.09376794920573	0.00144789156890033	cg07656391	4.08264276224823	8.30858992870523e-06
237	cg26426885	-4.93630970280441	6.0719974837586e-09	cg07036653	-2.86127222679663	0.000828038474660263	cg18450294	0.825379354223287	0.00316215784450199	cg08806401	3.38972190787168	7.49464401678628e-06	cg27050987	-5.76085017974499	5.22095038886149e-09	cg21957479	-4.60162902635293	1.18323050969232e-08	cg22807707	0.713366701362889	0.00169374467238133	cg11437441	-0.937712648962173	2.28970503531715e-05	cg25039158	1.71771209121827	4.99447936547269e-05	cg23879937	2.42920278831463	0.00011906993026391	cg21466150	0.951394437399149	0.00144789156890033	cg16263705	4.22754734613147	8.30858992870523e-06
238	cg24976686	5.06693142253097	6.35141117653595e-09	cg26237705	1.5001203679738	0.000828038474660263	cg12742796	-2.00485360517967	0.00316215784450199	cg20684796	-0.952149078126881	7.64042612912895e-06	cg01207916	-5.98778231557462	5.34417601102398e-09	cg14837825	3.62906333390162	1.19874530928007e-08	cg25485720	-0.777978422563409	0.00169622700200512	cg23846459	1.43965957993256	2.28970503531715e-05	cg19240869	-1.50334005712069	4.99447936547269e-05	cg01488845	1.12556839618714	0.000119140130542267	cg10718026	2.10739224631694	0.00144789156890033	cg20108872	-2.88369327438197	8.42025134797523e-06
239	cg20750244	-3.89254041490961	6.56305766897907e-09	cg02315450	-3.28914346908097	0.000828038474660263	cg27297626	1.29063974795216	0.00316215784450199	cg04427707	-5.50158681541724	7.64042612912895e-06	cg14744537	-3.01923747630674	5.80069876852016e-09	cg06303168	5.77579588538948	1.29337606672814e-08	cg15160748	-1.67099671286995	0.00169622700200512	cg24732404	3.02200432650698	2.28970503531715e-05	cg06907295	-5.11676194052604	5.08181554301628e-05	cg07028705	1.11729668389783	0.000119743618060864	cg24960006	-1.17586433075557	0.00144789156890033	cg09911810	2.96533738285207	8.50953539183318e-06
240	cg16977668	-7.59027104648594	6.82780354131758e-09	cg09861373	-0.661458644058452	0.000828038474660263	cg12086046	0.907422340055754	0.00316215784450199	cg03036862	1.58928331191266	7.64465016541403e-06	cg27523974	-3.95325334183521	5.97717399140421e-09	cg15221554	-7.3748002090982	1.38656094668759e-08	cg23298564	3.62302739380183	0.00169622700200512	cg24140132	4.04742738711245	2.28970503531715e-05	cg27586626	0.919014289793461	5.08181554301628e-05	cg20948051	-2.14006191324567	0.000119743618060864	cg00346024	-2.21938927790046	0.00144789156890033	cg04270982	2.07252365857983	8.8226095516641e-06
241	cg23196177	-7.26704663859695	7.10834050763936e-09	cg11372853	-1.77151580153047	0.000832133606418866	cg24472823	-2.75677020189032	0.00317122226210284	cg00376283	-4.70827495320026	7.85001289231653e-06	cg24136700	2.68192387129734	6.44974683160837e-09	cg25752539	2.62699034240436	1.43503095791902e-08	cg24607725	0.823078061160414	0.00170675309848188	cg24853868	-5.21812467152814	2.28970503531715e-05	cg17048301	1.15572594473218	5.08181554301628e-05	cg05089197	0.833920416265047	0.000121156023653966	cg11720477	1.39548098989521	0.00144789156890033	cg01172802	-4.16633230758308	9.08837821164289e-06
242	cg06795681	-4.47146388062634	7.80489223520941e-09	cg09832781	-0.825928195657329	0.000832133606418866	cg05194683	1.65488118973799	0.0031928092694374	cg13299290	-5.52688910419766	7.85001289231653e-06	cg01919885	6.85911067120138	6.4903673319603e-09	cg21717369	-5.56593783506818	1.44152109144499e-08	cg17647904	-2.90725064277801	0.00170828991600333	cg22559350	2.22583199714995	2.35573245617861e-05	cg08633345	2.71943048695546	5.08522200601417e-05	cg23220955	-3.1183784576517	0.000123448973338132	cg03732749	2.4334789431479	0.00144789156890033	cg27458003	-0.680431297187918	9.11126058800969e-06
243	cg08629275	3.35218779905533	7.90409683312035e-09	cg26516510	-1.10004742098487	0.000839515038034703	cg14790396	0.825198867266819	0.00321349294133455	cg03874720	2.8055687215709	7.88510034246664e-06	cg08316775	-8.6516424988999	6.61152614252403e-09	cg14467103	-2.6955446016852	1.48767159376942e-08	cg04335162	-1.53582134458045	0.00170828991600333	cg02425741	-1.11073617151215	2.37602420059327e-05	cg13922757	1.7415242554245	5.15502363739823e-05	cg02420615	5.01784370155456	0.000123483847431591	cg25055576	-1.80293849158502	0.00144789156890033	cg13614819	-2.69359196788723	9.2371367276535e-06
244	cg24136700	2.821065211476	7.908338471762e-09	cg09690215	-0.786546318145875	0.000852849439338834	cg04328144	-1.48878827417715	0.00321349294133455	cg12496433	1.73467696294269	7.97564802593937e-06	cg22912890	4.47035630355138	7.27692344465442e-09	cg14752720	5.47722666691422	1.49806682144793e-08	cg20181180	0.978241517992867	0.00170828991600333	cg00129453	5.75928656543218	2.37770305124835e-05	cg11276198	-4.61611957340368	5.17709707269062e-05	cg02924909	-1.13662136331914	0.000123483847431591	cg05104048	-1.30955691640494	0.00145710149430057	cg02168159	-1.87631145720947	9.6551730458516e-06
245	cg27523974	-4.1325123414184	8.54848487934268e-09	cg13359649	-4.17458293514242	0.000852849439338834	cg16932324	2.25998632397626	0.00321349294133455	cg06555452	3.37466348836107	7.99696651439283e-06	cg05920643	-3.26580550764628	7.30237076112106e-09	cg26606628	-5.31894956354832	1.52932826621491e-08	cg10709925	0.797643987895147	0.00170828991600333	cg00506738	3.16983155250037	2.42793616808269e-05	cg21499429	2.99677623213546	5.18896259581691e-05	cg07273545	1.2324147230624	0.000123483847431591	cg25632093	0.7320819146747	0.00146329883037696	cg22907065	5.56507265566418	9.91192125113793e-06
246	cg16252642	-3.83989696926232	9.22928373189908e-09	cg24030646	1.0524754948534	0.000852849439338834	cg22829799	0.737970725509289	0.00321349294133455	cg25541666	2.30431460015745	8.17702487648984e-06	cg23609749	-4.14721057481363	8.29992539846253e-09	cg01129566	-6.54941812586766	1.52932826621491e-08	cg06419568	-1.00214966141324	0.00170828991600333	cg13659778	5.18250781521706	2.42793616808269e-05	cg25409246	-5.31830070545825	5.23813425973314e-05	cg20521805	0.756553663054398	0.000123773591851882	cg03863838	0.725480522297664	0.00146329883037696	cg01313949	4.48872346530086	1.01705327961788e-05
247	cg08463929	-8.79739289965155	9.53917776763366e-09	cg27108711	-0.987685699072165	0.000852849439338834	cg03744748	0.661452756513569	0.00321349294133455	cg04954411	-4.66029812811166	8.19181798628773e-06	cg22641430	1.69832623760268	8.35167304832674e-09	cg06685287	-4.96564907204496	1.56796073460438e-08	cg14396421	-0.521598279757458	0.00170828991600333	cg04189665	-1.44804778255375	2.42793616808269e-05	cg07049912	1.36141819310944	5.24450237122694e-05	cg07116686	-4.95721911911548	0.000124104345630813	cg15753644	0.807330311256922	0.00146515942152673	cg23950688	-6.70336349397901	1.01767883988233e-05
248	cg23528982	-3.81166003319557	9.82633581167405e-09	cg00368218	-0.61297844635335	0.000857719282604596	cg13698398	1.16440860840261	0.00321349294133455	cg04778331	-5.96800983266561	8.34113764569679e-06	cg27530058	-5.76134280269764	8.85573375198923e-09	cg00707610	-7.55534695922947	1.656294203587e-08	cg07182076	1.50505050403984	0.00170828991600333	cg27508021	-4.32340685448573	2.42793616808269e-05	cg17163381	-0.71352365542128	5.32941439331719e-05	cg21084260	0.978037191471203	0.000124104345630813	cg05231480	-0.771775665294226	0.00147399258038164	cg21191461	-2.08822215868497	1.02220673416468e-05
249	cg16834496	-6.78855135298202	9.88065172318334e-09	cg07652213	-4.30885217476809	0.000857719282604596	cg04106964	2.69223148986335	0.00321349294133455	cg14947429	-1.43770128356088	8.34113764569679e-06	cg04903898	-8.01270046834215	8.96182009051233e-09	cg08671944	-4.81656744324625	1.65758713365835e-08	cg22968938	-1.24542897684172	0.00170828991600333	cg08918523	-2.14232530032389	2.45635076586432e-05	cg16652396	1.72668420661614	5.35620648407384e-05	cg10681065	1.27156605361156	0.000124719451711139	cg20421658	-1.36659746962428	0.00148657000386884	cg00475955	3.11012122899756	1.03536083016036e-05
250	cg26606628	-5.71502875429679	1.07801354403757e-08	cg07228910	-1.14076515112457	0.000864896565539919	cg01699235	1.6388963827413	0.00321349294133455	cg06628901	4.16887590449789	8.34113764569679e-06	cg13336335	-3.55969725038693	8.97819810803861e-09	cg04634598	-4.39360196301223	1.91558162747913e-08	cg12627583	-1.24807812382361	0.00170828991600333	cg17011080	2.68836866258729	2.49681579898912e-05	cg15329277	1.11687633697589	5.35899208614255e-05	cg15607618	-0.856392184629765	0.000124719451711139	cg13471254	0.803563136417891	0.00148657000386884	cg07196858	4.2286975886475	1.05373205928062e-05
251	cg06039624	-4.37306423128017	1.13857936643321e-08	cg00050133	-2.5118308122853	0.000865488016649553	cg20416031	0.681897034906422	0.00321349294133455	cg01679611	-4.13412819092602	8.52771445336907e-06	cg22901226	-8.92869636583242	9.38516950005039e-09	cg09483761	3.93790549927537	1.96718728702522e-08	cg10817855	1.38919278966703	0.00170828991600333	cg13825876	-1.82699110680659	2.49681579898912e-05	cg06022936	1.31070250531353	5.35899208614255e-05	cg11225405	1.29830523207833	0.000124719451711139	cg00859254	-1.60539356207817	0.00149085211707495	cg00565658	-1.37479222104806	1.09625448434837e-05
252	cg04496615	-8.14661651381728	1.15566764078622e-08	cg10840007	-0.690533672631379	0.000865488016649553	cg19536652	-4.12421402392141	0.00321349294133455	cg02279650	-3.55682796345461	8.55721170750927e-06	cg15232705	-6.08515583686436	1.03179329111136e-08	cg04330084	-5.02175079579889	1.97328877035969e-08	cg24965159	2.96156220325945	0.00170828991600333	cg00628820	1.163079952398	2.50491839806139e-05	cg10957200	-4.90862728269266	5.35899208614255e-05	cg14923652	1.7751756055028	0.000124719451711139	cg27504117	-1.93265268516091	0.00149085211707495	cg23516261	-2.72397251126887	1.09625448434837e-05
253	cg24348107	-4.73809541049506	1.28295871780396e-08	cg23806774	2.02212583352582	0.000865488016649553	cg21200138	-4.26504236390335	0.00321349294133455	cg04782241	0.850914375100596	8.82353479227836e-06	cg02322621	-7.72464097887809	1.03852786962189e-08	cg01919885	6.55852340859334	1.97328877035969e-08	cg03522592	1.50579432844868	0.00170828991600333	cg21631878	2.297061090673	2.50696141210015e-05	cg05326743	0.869067321000105	5.35899208614255e-05	cg19592071	-0.952717120451459	0.000125188693755866	cg12813792	-1.18215313469932	0.0015081087194355	cg21828898	2.75200737552102	1.09788190161935e-05
254	cg14476095	-6.54506665341072	1.29042585158223e-08	cg25471787	-0.696243216563414	0.000872103267331509	cg25222263	-1.2212152840071	0.00321349294133455	cg09605432	-5.39300524973833	8.89080750600397e-06	cg15078072	5.18508588387781	1.03918148979225e-08	cg02761110	-4.83489825093935	2.0706768625554e-08	cg16100063	-1.02837939129199	0.00170828991600333	cg00412340	-0.665027259811255	2.50696141210015e-05	cg08247938	1.29938548967112	5.35899208614255e-05	cg08926035	1.83840303651845	0.000125188693755866	cg19932974	-4.3677385728416	0.0015081087194355	cg21659575	6.5179339814824	1.09788190161935e-05
255	cg20801645	-3.58715973048943	1.47788540495387e-08	cg12910951	1.36844082688257	0.000872394409344818	cg09755640	2.48367257922686	0.00321349294133455	cg11676500	-6.15309313251748	8.89080750600397e-06	cg18251255	-2.72437259005404	1.09403426792298e-08	cg05865497	-9.86236708541348	2.11249523738803e-08	cg26272228	-4.25951172062809	0.00170828991600333	cg15272908	3.60484521617097	2.54091996634012e-05	cg01252496	1.37544570059537	5.48961441459475e-05	cg25393861	1.78521300461884	0.000125188693755866	cg17241442	0.994622288629211	0.0015081087194355	cg08798701	5.58844087076249	1.11944143595686e-05
256	cg14752720	5.78929791006329	1.56123591143249e-08	cg19026593	-1.36142590261088	0.000879248613075418	cg11639876	-2.98565061214966	0.00321964682927509	cg21575283	-4.02903292326282	9.35265557540618e-06	cg08956208	3.16700686721088	1.18282804071244e-08	cg22912890	4.2684346995746	2.27961290717022e-08	cg24799175	1.16668749403125	0.00172838155456095	cg12566136	-0.516535039859925	2.55611462524474e-05	cg21131343	1.0052781360258	5.48961441459475e-05	cg22801675	-0.885420936910376	0.000126362401765846	cg00011173	0.755071136138537	0.00151405495689362	cg10009930	-6.99322987757244	1.11985473361603e-05
257	cg15811468	-3.18115994426935	1.62756447492953e-08	cg02108176	-0.68182958923914	0.000879248613075418	cg17848362	2.34276657234776	0.00322022224460483	cg23505966	-5.74597114330946	9.40901647475656e-06	cg26606628	-5.33634216113645	1.34531745262686e-08	cg27061377	3.01049934151883	2.28238609860688e-08	cg26369098	-1.4633209949364	0.00172838155456095	cg19376417	-0.548700271627265	2.58702116574343e-05	cg02969688	0.768672218903413	5.48961441459475e-05	cg07648048	0.911433546916714	0.000128618950310337	cg19527269	1.32000543773776	0.00151405495689362	cg12476754	-1.91613831437203	1.12312134031116e-05
258	cg12903648	-3.45159671400443	1.63279316188529e-08	cg18769103	1.29726274787833	0.000879248613075418	cg06033368	0.935614361152365	0.00322022224460483	cg07270872	2.76118226851796	9.62734721662138e-06	cg12291519	-5.76918604364636	1.35181787471693e-08	cg24153143	-6.8232638550514	2.2882696984664e-08	cg15840949	-1.94290646537194	0.00172838155456095	cg06156640	-0.885287923618145	2.62546482237734e-05	cg21028981	6.3773980848943	5.48961441459475e-05	cg04077575	1.10019145926203	0.00013214164372566	cg02169105	1.57712386895445	0.00151405495689362	cg17101086	1.80268633517538	1.18057067864358e-05
259	cg21027573	-4.48235188986019	1.66221553713977e-08	cg09201684	-1.55155278840868	0.000880195030950983	cg21084260	-0.73478563041428	0.00322022224460483	cg07656391	-4.03914570271225	9.62734721662138e-06	cg09612591	-7.00289067905537	1.35693988061049e-08	cg21027573	-4.16831346600136	2.36107330915335e-08	cg12148263	-2.42844836980719	0.00172838155456095	cg04427707	5.17583279490441	2.67689706509215e-05	cg26445772	-4.97306529599792	5.48961441459475e-05	cg05260031	1.06799056331164	0.000134615796766673	cg18866348	5.3100184892303	0.00151405495689362	cg17039936	5.76801506922798	1.20421162881181e-05
260	cg00260889	2.78658340303917	1.7369429206968e-08	cg04506282	-1.02593589407338	0.00088141675466563	cg04438332	1.15133866464393	0.00322022224460483	cg21696316	-2.8805170277269	1.00122124363826e-05	cg12734386	5.12352525751131	1.37609251933485e-08	cg13986881	-1.78015334430726	2.43408321038477e-08	cg04867818	-0.830815563708418	0.00172838155456095	cg21659575	6.24304141360667	2.73321949885607e-05	cg06340161	1.10322755621046	5.48961441459475e-05	cg25463478	-4.71097569333038	0.000134615796766673	cg15891827	1.56665650463522	0.00151405495689362	cg04767327	-1.7520249899293	1.2043213117975e-05
261	cg15049271	-4.52803160010978	1.77672543208451e-08	cg04270982	-1.47434959938156	0.00088141675466563	cg19139899	1.0046402195512	0.00324291456917817	cg13101887	3.92826600788532	1.01017043679352e-05	cg21635589	7.23175778077574	1.40909391519944e-08	cg04036441	-2.00832071522336	2.45707074286689e-08	cg17965684	2.04469447516098	0.00172838155456095	cg10952297	-5.29602170015348	2.73920163170036e-05	cg04820254	1.37792625822116	5.48961441459475e-05	cg04086786	-1.01111351687215	0.000134615796766673	cg15763138	1.62344177640282	0.00151405495689362	cg11768411	-1.75558397984607	1.20756790829843e-05
262	cg00707610	-7.97460075523642	1.77672543208451e-08	cg20693190	1.8496953511158	0.000884223731797159	cg24848973	0.528762581152161	0.00328325605415839	cg18801599	-2.49372593285749	1.01588553797384e-05	cg00376294	-6.81484896822108	1.41467527590055e-08	cg15608357	-7.82697410274744	2.48933209005871e-08	cg12293460	0.605058298990633	0.00172838155456095	cg25541666	-2.17206689002887	2.7855108623618e-05	cg21554501	-2.16223591277841	5.48961441459475e-05	cg10883266	-5.06858837187731	0.000134615796766673	cg27024417	1.20429163104835	0.0015269013055146	cg14376860	-3.09993975060723	1.21105027638874e-05
263	cg22568103	-5.84228589137523	1.80427167546593e-08	cg21816001	-0.701952073745082	0.000884223731797159	cg24145610	1.62396230575775	0.00329664178781569	cg08383102	-5.57701462784784	1.01588553797384e-05	cg18361081	-7.90033583135379	1.45647793147536e-08	cg24976686	4.50939108645048	2.53807386230725e-08	cg23297634	1.02622970752302	0.00172838155456095	cg25741794	3.50092542655693	2.7855108623618e-05	cg04722901	1.46964922424475	5.48961441459475e-05	cg23053788	1.20795272204714	0.000138247292391327	cg11753193	-2.5120728358462	0.00154070046486087	cg14772079	5.88567598760301	1.22042518213829e-05
264	cg21381779	4.57427189831677	1.80555321946208e-08	cg12403591	-0.991853680776989	0.000885979267480385	cg13956671	2.28843285778708	0.00330220968916741	cg03560963	-6.52274143018944	1.03286033171529e-05	cg12940558	-6.65554204702792	1.4704220452881e-08	cg18825999	-4.73089539027503	2.60513763762571e-08	cg19854364	1.89214070585279	0.00172838155456095	cg02360173	3.93559046680174	2.78911306110361e-05	cg11259038	-0.908356956046587	5.48961441459475e-05	cg08024316	-5.40713126364184	0.000138758113863433	cg22334543	1.02475052201919	0.00154376723608914	cg06822952	5.55856088544962	1.22042518213829e-05
265	cg20055965	-2.87414079199835	1.81198520902863e-08	cg13547771	0.670852917533197	0.000885979267480385	cg23348610	-1.24457696890582	0.00332916693834986	cg15303938	-1.79487555563143	1.03286033171529e-05	cg02569114	-5.46068526494535	1.64794222609196e-08	cg08316775	-8.17466298320693	2.60783969406892e-08	cg22490346	1.23925438451548	0.0017396721773512	cg09939991	-1.15471281167759	2.78911306110361e-05	cg19472590	2.6263925963443	5.78551734055163e-05	cg07295918	1.01552874289303	0.000138809314835967	cg07568314	0.90931204874422	0.0015443070080118	cg19571801	5.10072403386761	1.22042518213829e-05
266	cg04903898	-8.24822401930327	1.81198520902863e-08	cg00602992	-2.66956544152931	0.000893598624616146	cg00522034	2.41050607266981	0.00341083836786186	cg20158944	2.92207807179457	1.03286033171529e-05	cg14476095	-6.08815325649162	1.74121691770386e-08	cg23500637	-6.54855581566988	2.68800007661155e-08	cg20067471	1.60177023685035	0.0017396721773512	cg12600418	2.94841231183456	2.83192380005265e-05	cg19685922	-6.29701316211369	5.79901223091742e-05	cg14360907	1.49200980962688	0.000139491144171284	cg05256612	1.95396982903401	0.00154966902523369	cg03283169	-2.71855371907069	1.22428285393009e-05
267	cg22050040	-8.56739596593435	1.8191667955805e-08	cg08766742	-1.38627144575144	0.000897641092955905	cg24617171	-0.813918477266505	0.00341083836786186	cg21183404	-6.19108299460832	1.03286033171529e-05	cg24153143	-6.88036601890294	1.78753102087792e-08	cg02867893	-4.68045692150767	2.68800007661155e-08	cg07833971	2.50230491326516	0.00175330988587128	cg16997488	1.55488159941791	2.83517156844977e-05	cg10605767	-3.00539483079948	5.803765281542e-05	cg08063160	1.21291203582606	0.000140625700079207	cg23897667	-2.28647170195318	0.00156120769167797	cg23048433	-2.39911476917388	1.23498650650238e-05
268	cg23609749	-4.24484346161924	1.90395928796674e-08	cg26364706	-2.26839556399807	0.000897641092955905	cg16634914	1.20740653046848	0.00342084636713561	cg13718312	1.36119129215243	1.03512744248231e-05	cg14837825	3.55616022268592	1.79273679123664e-08	cg22900896	3.96839169898487	2.68800007661155e-08	cg00388471	0.768470310138396	0.00178197627355417	cg24917645	1.0617493933002	2.83517156844977e-05	cg26886832	2.30488041238319	5.85313034002696e-05	cg24060473	-4.3784105883879	0.000140722614814075	cg19422854	-1.33153382225612	0.00156305965431589	cg13299290	5.38975964400246	1.23498650650238e-05
269	cg21059964	-7.4959868549732	1.90395928796674e-08	cg01934962	1.57636091738849	0.000897641092955905	cg10831212	-3.78836369038046	0.00342084636713561	cg08077345	-1.70153088977022	1.07922226037245e-05	cg14752720	5.41738825043425	1.8006099348245e-08	cg23018838	2.50866519714499	2.68800007661155e-08	cg21982232	-0.572157959698999	0.00178197627355417	cg00464056	5.11824505651504	2.8496574052877e-05	cg00406796	-5.540130433725	5.91687586997341e-05	cg17354190	-0.642391470773178	0.000141082905142684	cg25496462	0.730594179231122	0.00156305965431589	cg22410724	-1.90375968874675	1.24177502176307e-05
270	cg24597818	-4.25566479994342	2.11596142582436e-08	cg06231680	2.15505792982185	0.000897641092955905	cg00816164	-1.56120895464613	0.00342084636713561	cg08750509	1.09952528156032	1.10427461947277e-05	cg08447992	3.78739709858699	1.80063332711005e-08	cg20150292	5.53843477248326	2.69458473992752e-08	cg20172957	-1.20406913956772	0.00179859585540878	cg17695351	0.854061990052554	2.85217692387359e-05	cg09143185	-1.42467177251512	5.91687586997341e-05	cg11276198	-4.37371362492202	0.000141082905142684	cg07192734	-0.687347675985189	0.00156305965431589	cg18328612	-1.88215387686037	1.25821371678227e-05
271	cg15652249	-5.39073343590546	2.14393076062978e-08	cg08721840	-1.82601597599768	0.000897641092955905	cg21351034	1.09145845883593	0.00342084636713561	cg05399919	0.819869427707992	1.10427461947277e-05	cg03838237	-2.74649959120518	1.86152125325775e-08	cg20640305	-3.82384821675013	2.7375086056896e-08	cg19527409	1.11187774594332	0.00181110930170799	cg08602305	-2.91602272368958	2.85965551013653e-05	cg21155515	-1.01978352592737	5.9313662746536e-05	cg17141408	1.31240840955823	0.000141082905142684	cg04826071	1.48851607785469	0.00156305965431589	cg01561554	-1.56346896806471	1.27425237363209e-05
272	cg14467103	-2.80163112457456	2.23312267734559e-08	cg26870611	-0.596737302383301	0.000900882615405944	cg11113270	1.770476175035	0.00342084636713561	cg01099338	-6.09066429813935	1.10427461947277e-05	cg17698999	-3.09766618474274	1.91819424940807e-08	cg26930643	-3.98086687385538	2.7429885937098e-08	cg05218678	1.59319749813993	0.00183380947292876	cg15286905	1.04788131838745	2.91078653618568e-05	cg14045845	-1.15461811780265	5.9313662746536e-05	cg14819132	-5.15663677305329	0.000141082905142684	cg26020522	0.734336367480956	0.00156305965431589	cg02031769	6.49459272969565	1.33271736255984e-05
273	cg04847533	-4.34311011175828	2.30409797664847e-08	cg10745620	-1.70919705942867	0.000900882615405944	cg20434562	1.91632584030351	0.00345271674329065	cg04145765	1.32808238910989	1.10427461947277e-05	cg20801645	-3.33761121921231	1.93605989383397e-08	cg25132948	4.14796197610924	2.75183262692021e-08	cg11036893	-1.04622248270505	0.00183380947292876	cg26195577	3.935594185678	2.96580595490792e-05	cg07240470	0.794598513872978	5.9313662746536e-05	cg09941381	1.22996541294215	0.000141082905142684	cg13830110	-1.39425209230137	0.00156305965431589	cg17016101	-2.23846982486241	1.33271736255984e-05
274	cg12393605	-3.39487989446122	2.30962487721632e-08	cg04509682	1.1432763389056	0.000900882615405944	cg04976219	-1.9562027672336	0.00345271674329065	cg26618668	-2.6530793341616	1.12051564646521e-05	cg10020040	2.37208021423042	1.95307471097691e-08	cg09524505	6.32931722375397	2.85183513358693e-08	cg12494373	-1.28254713192795	0.00183380947292876	cg22236902	1.33284169666732	2.96580595490792e-05	cg10215460	1.43897972836706	5.96737963799873e-05	cg26438284	0.893320963352199	0.000143148614630794	cg04026012	2.31449604524873	0.00156305965431589	cg25741794	3.60961835415902	1.38153267125905e-05
275	cg13507291	-3.43493490019781	2.5580035980144e-08	cg08622402	-1.06685748443298	0.000900882615405944	cg00827748	-0.920055026000968	0.00345271674329065	cg02360173	-4.0951296852464	1.13332978905385e-05	cg23018838	2.53101118442257	2.09854125154189e-08	cg08939788	-6.76593916185534	2.87207516614506e-08	cg08740240	0.615694972258383	0.00183380947292876	cg24268697	-0.669492237957047	2.99867615350383e-05	cg10326823	1.84098008790479	5.99012325479726e-05	cg18317026	4.21762204748217	0.000144289179921597	cg26972729	2.79686064768361	0.00156305965431589	cg24789846	1.92146829816796	1.39659502609766e-05
276	cg04893733	-3.60810873087769	2.63273677250819e-08	cg13606255	-0.634215369638223	0.00090974483075093	cg03655771	1.85643326990395	0.00346274588954215	cg22624253	-3.80334635127233	1.15301777930046e-05	cg03304981	-2.62781020696474	2.10335698553836e-08	cg13278889	3.00230513210225	2.87607256066661e-08	cg21386611	-1.07799976063109	0.00183380947292876	cg13782401	-1.85148443619385	3.00035083264669e-05	cg16264871	3.63000239589771	6.02141235057119e-05	cg05235016	1.22134876514808	0.000146918873031142	cg03214703	3.86582493430598	0.00158104080079244	cg10047101	2.63689296104553	1.39659502609766e-05
277	cg27358947	-3.95271089186716	2.64670163139845e-08	cg23479586	0.91076855769758	0.00090974483075093	cg15910831	-0.633884877916035	0.00346274588954215	cg10878170	-1.28177712383697	1.15547638735199e-05	cg02867893	-4.71651406397571	2.14437644141096e-08	cg14450995	-4.43739434397306	2.89507408306827e-08	cg03860054	0.906234463688269	0.00183380947292876	cg00849853	2.19344375453818	3.00502584918314e-05	cg01417606	1.65052475232125	6.02141235057119e-05	cg26456719	-0.978106222927265	0.000147409169748032	cg02254916	-1.71188766439606	0.00158109360430708	cg12437873	2.78566085119238	1.41760728650703e-05
278	cg07743231	-2.38650118664893	2.74265375566672e-08	cg11943514	-1.18783087888584	0.00090974483075093	cg22906553	-0.69424028292881	0.00346274588954215	cg27508021	4.44771350246403	1.17036291258621e-05	cg24597818	-4.00372329807614	2.1699113886888e-08	cg20055965	-2.64563312931792	3.18200139312222e-08	cg23475963	-0.714393113213891	0.00183380947292876	cg22963801	-1.40489967796537	3.06183423194399e-05	cg04078939	-1.57318361365787	6.04347797920335e-05	cg20597139	1.12294812708612	0.000147409169748032	cg16006626	0.987089278778308	0.00158189807721408	cg24693376	7.39743031726481	1.45430723771466e-05
279	cg02867893	-4.94493252928906	2.85829607426258e-08	cg13107259	-3.32780022236644	0.000912697412154604	cg16786712	1.89856549001096	0.00346828448161179	cg01806722	-2.7555821328177	1.17258447923383e-05	cg04634598	-4.34951372527833	2.22001931207043e-08	cg24197275	5.36814753528361	3.3185750406445e-08	cg16256490	-2.55217598790396	0.00183446396971357	cg03909097	-3.29997227855971	3.06183423194399e-05	cg06893112	-5.28632793947602	6.14770418423464e-05	cg05571441	0.88614130837402	0.000148793303461967	cg13561819	1.0956768833826	0.001600059379818	cg20535600	7.85589245216057	1.45839753326092e-05
280	cg11284414	-3.55498990156425	2.97906280567023e-08	cg08895497	-1.02309053318857	0.000914498874388385	cg06361006	-0.832999602315172	0.00346828448161179	cg27161523	0.777311255310667	1.17258447923383e-05	cg01129566	-6.41095092221239	2.31952345033239e-08	cg08990543	7.15109183129648	3.43373221628415e-08	cg12154153	-1.53005348405516	0.00184406371931186	cg11821440	2.70144778065935	3.06785272764766e-05	cg14658900	-5.44429292925617	6.14770418423464e-05	cg14473485	1.15912343776663	0.000149181316167613	cg07864400	1.89521113400307	0.001600059379818	cg00376283	4.54696252587112	1.45839753326092e-05
281	cg18003189	-8.72569384334929	3.04814643860052e-08	cg15965495	-0.781639923715664	0.000916732287928942	cg27362255	1.24100977551022	0.00348224502162941	cg19646139	1.78439669484574	1.17560819622399e-05	cg14450995	-4.45880869607513	2.52592454092909e-08	cg10384494	6.70162870493259	3.54282589585252e-08	cg12834356	-1.35205277836782	0.00184792316468963	cg06552660	-0.851805808496531	3.06785272764766e-05	cg22777309	-0.674972214372014	6.25752254712772e-05	cg11787346	-0.860383978959318	0.000150383932004516	cg19160209	1.57766205027044	0.00160289808317438	cg25924583	5.80815006995735	1.47902573070927e-05
282	cg09612591	-7.16969927532364	3.06972319490718e-08	cg01172802	2.94808034798551	0.000923601522856519	cg17083281	-2.81308502288226	0.00351573347730145	cg22907065	-5.48678383653218	1.17635148734376e-05	cg04847533	-4.06830564738826	2.62917261121265e-08	cg22050040	-7.84753893648786	3.58498325012765e-08	cg20444098	-1.3397531177483	0.0018864371722499	cg19367232	-0.828896810567144	3.10720746406147e-05	cg07731455	-5.3910651539599	6.31271381607113e-05	cg06622080	1.05874609864638	0.000152262225185198	cg17457274	0.527581641068235	0.00160289808317438	cg25347698	-4.19725701549048	1.47902573070927e-05
283	cg01919885	6.80044113731973	3.13850151877648e-08	cg03398361	-1.35434201669962	0.000923601522856519	cg24638766	-2.66010464520556	0.00351573347730145	cg09274402	-6.60439656993069	1.18217981923384e-05	cg05709321	-3.68470672312027	2.68995035044644e-08	cg17698999	-3.01486802048142	3.66555752760229e-08	cg08192305	-0.823211686805144	0.0018913997599832	cg01912330	3.52622252379284	3.1368361752406e-05	cg04558973	0.801349346489758	6.4293189828132e-05	cg00385142	1.0663559954929	0.000152357823609972	cg18510665	-1.81587596663647	0.00161196684839064	cg03870816	2.80128784035294	1.49274959321173e-05
284	cg24478125	5.02796059247575	3.35854372360423e-08	cg14981807	1.07989615523921	0.000923601522856519	cg02123424	-3.95206688671421	0.00351573347730145	cg19971694	-2.63239707870715	1.18217981923384e-05	cg00707610	-7.37275296628218	2.69849974650417e-08	cg27417567	-4.41636207109424	3.87103420267265e-08	cg02528008	-1.14786415845612	0.00189615159184505	cg13912753	1.62472846643246	3.15260032676293e-05	cg05485589	-5.22568638583409	6.4293189828132e-05	cg10215460	1.37047415206716	0.000155006211896956	cg03978573	0.695581389652384	0.00161196684839064	cg25492213	3.17774859992923	1.51329980633413e-05
285	cg24916757	-2.63307349978373	3.37679686133168e-08	cg05241265	-3.85677053362951	0.000924249316448283	cg21245300	1.74897141535223	0.00351641265264455	cg00313957	-2.91372865611183	1.20686814007035e-05	cg01402170	3.65676591952885	2.74865650642592e-08	cg27358947	-3.66444802718828	3.9359756915029e-08	cg11493474	-0.835108251323245	0.00190910463118324	cg04499545	-1.32402853207428	3.15260032676293e-05	cg14588828	1.24485026002935	6.43721259279e-05	cg10012512	0.718572119885657	0.000155006211896956	cg08519345	-1.27938735583975	0.00161196684839064	cg14460708	2.70107848447801	1.51793829837348e-05
286	cg16930225	-4.32598032056599	3.62680230971515e-08	cg10388975	-2.59019358232343	0.000924249316448283	cg27090985	-1.48842205381553	0.00352048111788484	cg09331704	-1.79343555307134	1.21990804627824e-05	cg23867523	-4.12705064060457	2.78384897865272e-08	cg26681211	-3.46877479082941	4.32504731366655e-08	cg08941191	-1.11973626533793	0.0019097804475684	cg23306510	5.62424820723241	3.15260032676293e-05	cg25461905	1.6150856718695	6.43721259279e-05	cg09009788	1.26526040954184	0.000155006211896956	cg07842289	-1.02225407371441	0.00162087686198523	cg04930848	4.34253551483304	1.58752924379202e-05
287	cg18108534	5.29356737736156	3.68481892939107e-08	cg02423740	-0.662218489493752	0.000928258581344729	cg13417396	0.7599747119309	0.00352048111788484	cg16540079	4.19996239929766	1.21990804627824e-05	cg19735698	-3.13621022517604	2.78634237510344e-08	cg10252992	-4.99893182919627	4.48519273636973e-08	cg17096356	-1.77502049529955	0.00195033523430612	cg10607812	1.95377522253824	3.27469007138023e-05	cg09395368	-4.69208374757959	6.44961417827461e-05	cg14193565	-1.33252753565797	0.000156433061204469	cg12778183	-1.21786108413659	0.00162087686198523	cg17525653	-3.81707834117551	1.5949980468363e-05
288	cg17999393	5.17676015830385	3.68481892939107e-08	cg12622242	-2.18071467358247	0.000928258581344729	cg08829841	0.873527834977063	0.00352048111788484	cg15395101	1.16282703766199	1.22202147751706e-05	cg25799710	5.3852329285022	2.78670773439505e-08	cg24916757	-2.45126952205171	4.59457506943713e-08	cg15404665	-0.423765382098217	0.00195322068896754	cg03949362	-4.9121568795874	3.27469007138023e-05	cg27114727	-1.17265658515504	6.55244890066595e-05	cg18800010	1.53229704148945	0.000156587765002072	cg07314067	0.80750853137221	0.00162293014690683	cg06672632	2.35973570191724	1.60440713595071e-05
289	cg04634598	-4.5100182205796	3.79141134340808e-08	cg25682815	-1.42758613917875	0.00093374997338917	cg23398613	-1.21303706300146	0.00352048111788484	cg14253448	-3.52703263053828	1.24133887656135e-05	cg20750244	-3.43278374602159	3.01682404806519e-08	cg23867523	-4.04407273801599	4.59689684389719e-08	cg01256522	0.81715964498119	0.00199889410198527	cg15641675	-1.04199466398056	3.29351365870051e-05	cg11553755	2.01537728391593	6.64186918574119e-05	cg17212980	0.713801848381057	0.000158395329599275	cg03821557	-2.18644556731274	0.00162293014690683	cg02459375	-4.10939960159954	1.61433117614023e-05
290	cg03838237	-2.82474515563167	3.79141134340808e-08	cg10175155	0.448319766038186	0.00093374997338917	cg19921130	0.669653583276719	0.00352048111788484	cg08484426	3.64205294385336	1.25594376328606e-05	cg13617432	-7.72284156694393	3.08320598225422e-08	cg09638704	-2.96278295392696	4.74831917415911e-08	cg24086208	3.19889720996332	0.00201435587882752	cg20201566	4.06464568972214	3.3153117525385e-05	cg21144434	0.818230962654743	6.68508690328701e-05	cg16188038	-1.22999111552903	0.000158395329599275	cg24688856	4.39477449814365	0.00163092126085807	cg17190930	3.32097017160887	1.61566031083237e-05
291	cg21635589	7.34615110456046	3.79141134340808e-08	cg19183885	-1.05313410706145	0.000934761725782588	cg07440278	1.95847993205124	0.00352048111788484	cg22680058	-5.0378526134772	1.27517006971116e-05	cg00260889	2.55725317515958	3.08320598225422e-08	cg20327444	-4.18838187959686	4.89418804495696e-08	cg04718853	0.80575010988562	0.00202259917489243	cg26471982	-0.974777919790484	3.32267785717801e-05	cg15466505	0.893179313681793	6.74251392031599e-05	cg12798411	-0.900962926411576	0.000158893118691072	cg10284266	1.95643631081053	0.00163860170611133	cg11130530	-2.68765448322862	1.64486484071806e-05
292	cg00918762	-5.05631331359517	3.83306996515354e-08	cg17457274	-0.542316685906736	0.000934761725782588	cg02122021	-2.38450644809013	0.00353643418078188	cg05878887	-1.66440041670754	1.29276804516854e-05	cg24611970	5.60979696922792	3.20528886412881e-08	cg16786315	-3.88661634468054	4.98142980013762e-08	cg15741930	-1.21423922249352	0.00203662781920217	cg05630338	-0.768240337003248	3.33337637393446e-05	cg08968872	3.10505403106938	6.76507611557743e-05	cg16260096	0.96204744890536	0.000158942241423627	cg06376129	-0.912774899224706	0.00163860170611133	cg16619414	-1.62892627542481	1.65950498113617e-05
293	cg16569014	-4.01838602508431	3.8938407159043e-08	cg08665853	-0.852651575747681	0.000937935508759389	cg23837756	1.82249266093238	0.00353643418078188	cg15305172	-2.16353719264652	1.29276804516854e-05	cg10384494	6.70614062561822	3.34052437230972e-08	cg02123191	-5.99457862962049	5.12514243594651e-08	cg06942111	-2.26956239213324	0.00204723177688165	cg03598313	-0.643457163997212	3.36606221464771e-05	cg04272577	1.86169788124982	6.76507611557743e-05	cg06879006	-0.505739620276474	0.000158942241423627	cg18924315	1.04406608517315	0.00163860170611133	cg20875539	-4.0964106344801	1.6816229523103e-05
294	cg12591315	-5.89916139737702	4.09632562976452e-08	cg26342907	-1.62456586635471	0.000940057496288515	cg12555719	2.50131519515515	0.00355489956919785	cg14772079	-5.83745698302888	1.31135410694491e-05	cg22900896	3.91855494739104	3.38396167112276e-08	cg16782613	-4.56847788536837	5.13663256268619e-08	cg06483896	1.47261660505009	0.00206098764829411	cg02371401	-1.38254754776045	3.39433641568211e-05	cg02943710	-4.15722572267413	6.81238171948427e-05	cg05004431	-4.89554653103529	0.000158942241423627	cg15626665	-1.55100034374392	0.00163860170611133	cg22671691	3.5967473196876	1.68698532549407e-05
295	cg09524505	6.59772264529089	4.10483480022133e-08	cg14309153	-0.652087278607113	0.000940057496288515	cg08419670	-1.1508312030534	0.00356296241493558	cg15272908	-3.69104104641176	1.31748965372915e-05	cg25752539	2.51885023345989	3.41972683844967e-08	cg21430465	2.47181134135891	5.23093048961554e-08	cg04206684	-1.87855747530862	0.00206098764829411	cg02441103	-0.918506873466609	3.43965519194554e-05	cg23839938	-5.03777259845379	6.8997662059805e-05	cg05160814	-0.973656927014469	0.000161788167666836	cg12825880	1.0855646508667	0.00163860170611133	cg19887630	5.27107887896334	1.69768698709736e-05
296	cg00298331	-8.18385088280669	4.30775770712713e-08	cg11619251	1.00919599146356	0.000940057496288515	cg03229431	-2.53332332171261	0.00356296241493558	cg25746479	0.598468977099455	1.32652299085856e-05	cg21027573	-4.0851249465021	3.44279353567635e-08	cg12656851	-5.06926301685305	5.39166074451908e-08	cg21802208	-1.15909722907552	0.00206098764829411	cg13807886	-1.34940279463928	3.49832208313346e-05	cg26885250	-0.956217003841838	6.8997662059805e-05	cg17206505	0.903278764300961	0.000162477101777745	cg15904821	1.19669987706393	0.00163860170611133	cg23199938	2.25745813263407	1.75634698605609e-05
297	cg23187196	-6.34231459859451	4.35467296282926e-08	cg02292859	-1.53813596067587	0.000944558768689138	cg15162869	-1.36259711141243	0.00356296241493558	cg15017907	-3.05098838830102	1.33178860148092e-05	cg00734052	-3.29452437885799	3.63338343889211e-08	cg07200060	5.94357639560366	5.44496980123907e-08	cg21618197	0.458549873972222	0.00206098764829411	cg03974685	-1.28366036993477	3.50670719451354e-05	cg04913766	2.53928315494542	7.132439417892e-05	cg20307302	-2.00973800381201	0.000162477101777745	cg15184824	4.45750842229245	0.00163860170611133	cg01273777	-2.00599084240953	1.75844880899138e-05
298	cg14450995	-4.59642927716879	4.88543876257781e-08	cg02203635	-2.75971270728227	0.000944558768689138	cg11049680	1.39130871319358	0.00357872006549785	cg22664307	-1.75953923098522	1.33185223970154e-05	cg13507291	-3.17227463809835	3.96798448762137e-08	cg12552105	-4.36784482933558	5.60316750564793e-08	cg08348434	1.04030120230188	0.00206098764829411	cg02062137	-1.13763574103943	3.51131714117511e-05	cg02926622	0.883715492563186	7.13979875253132e-05	cg07049912	1.27591147187357	0.000163880775956619	cg16960593	-2.79201495579524	0.00163860170611133	cg08690174	4.88935458660346	1.7616884526101e-05
299	cg15404406	-7.28374554164239	4.92775658314499e-08	cg00801940	1.29972037785945	0.000944558768689138	cg02454982	-0.913099823644647	0.00357872006549785	cg02783912	1.76503756272292	1.35738030479597e-05	cg20327444	-4.21898107157018	3.96798448762137e-08	cg13336335	-3.28721259359796	5.69289840436257e-08	cg16069971	2.4286464044468	0.00206098764829411	cg12290983	-0.888505106698239	3.51579608088398e-05	cg19198913	0.778806806664545	7.18578102802061e-05	cg14333911	1.40987772486106	0.000165261808142728	cg05084974	2.53650580382974	0.00163860170611133	cg08166863	-2.02573076827551	1.77305941778762e-05
300	cg20590312	5.93721079980308	5.23945111325831e-08	cg09980876	-1.25155578449928	0.000944558768689138	cg21916557	0.859335797005171	0.00357872006549785	cg20108872	2.79187374429725	1.36065256263819e-05	cg12088773	6.89719180551478	4.07306776622735e-08	cg03198386	6.40633492709912	5.71676395574869e-08	cg11377030	-0.970563082898782	0.00207110516417317	cg22733839	-0.968583737121308	3.51579608088398e-05	cg04581187	0.908649914868598	7.18771739263685e-05	cg08317284	-5.91747235286487	0.000165261808142728	cg23995931	3.63242613636728	0.00163860170611133	cg10787840	3.33588051741733	1.77647048758579e-05
301	cg13617432	-8.0025723649592	5.33673958605476e-08	cg04496108	-0.657671062218083	0.000945319299999977	cg08288806	1.39083169972276	0.00357872006549785	cg20219943	-3.77875745589774	1.36065256263819e-05	cg00504919	-7.86720156215646	4.26413397333464e-08	cg25799710	5.22182031897856	5.78564118522435e-08	cg10523319	1.07793214940278	0.00208503056891337	cg10047101	2.51560382581983	3.51762794245034e-05	cg13138919	1.50554419179616	7.21047055327809e-05	cg26137971	-0.62030029866147	0.00016614014476858	cg03708925	-0.895711048261725	0.00163860170611133	cg10044431	-2.18207743414108	1.79277227956397e-05
302	cg22424366	-2.81695958823455	5.33673958605476e-08	cg15237894	-2.64834022974179	0.000945319299999977	cg06850852	1.83070618221622	0.00358039702359512	cg11702768	2.29515799359239	1.36607596597551e-05	cg08939788	-6.63274048009598	4.3174434261937e-08	cg24348107	-4.16932280714241	6.17181673058737e-08	cg17126882	-1.60951158150092	0.00213934645809542	cg18811130	-1.07003427595034	3.52098094047228e-05	cg26091124	1.16431809277781	7.29659311826281e-05	cg24446823	0.652593512287656	0.000167364076351492	cg11374977	3.15794901088272	0.00163860170611133	cg10884103	-2.75723389813052	1.79277227956397e-05
303	cg17698999	-3.12673538420608	6.01138019464516e-08	cg18784008	1.62589339323633	0.000948274540542243	cg19887502	-1.88586243801667	0.00358039702359512	cg04109075	-1.04683979884461	1.38131675636267e-05	cg20068492	-6.75412168469448	4.3174434261937e-08	cg02569114	-5.153818076576	6.21338791142248e-08	cg15870053	-2.00360072316565	0.00215400760654668	cg00883027	4.87787675789532	3.52098094047228e-05	cg06645192	4.5139910986222	7.46388671507939e-05	cg02769865	-1.52696793980671	0.000167364076351492	cg26283564	2.9705167753856	0.00163860170611133	cg09283686	1.26123011184427	1.80567613679727e-05
304	cg20150292	5.66265838356287	6.02502706382056e-08	cg10515989	0.727625532568728	0.000948274540542243	cg18215816	3.90838221601154	0.00358039702359512	cg14376860	3.06029598208416	1.3826367640534e-05	cg02831329	2.40793977639801	4.31749994330772e-08	cg11212463	-5.09257738972736	6.44011992265242e-08	cg17713374	-2.06637481630337	0.00215400760654668	cg22907065	5.19090984714144	3.59321319269496e-05	cg07080653	0.598002830948388	7.71220076898589e-05	cg08757037	-5.20861946443746	0.000169010439078355	cg17472390	-0.865428192554564	0.00163860170611133	cg27108600	1.16271473296613	1.829219066597e-05
305	cg18331396	-5.08825877980269	6.13546035084724e-08	cg25615944	-1.19433521393937	0.000949732716976894	cg19527269	-1.24575763180262	0.00358039702359512	cg08462675	-5.76199203961686	1.39756744432725e-05	cg17830420	-7.53022128697132	4.36203855991645e-08	cg10217503	-5.93680158107018	6.48274465766981e-08	cg02115412	0.847881421465091	0.00217323530955746	cg14857823	-0.673091049674815	3.63010918075605e-05	cg10940217	-1.58566392146947	7.74973614176149e-05	cg01418795	1.54316402964328	0.00016954599008735	cg07431543	0.662311412987029	0.00163860170611133	cg23110891	2.9659545161516	1.829219066597e-05
306	cg19517236	-4.25586257039822	6.50840784758536e-08	cg17941202	-0.610305737387321	0.000949732716976894	cg27133206	2.06778287424604	0.00358187190831883	cg08244784	2.36712419179521	1.41594416675033e-05	cg17827154	4.09415474391984	4.36918521663788e-08	cg18331396	-4.78008204826729	6.68650996867382e-08	cg10236687	-1.5199794290141	0.00218201094953835	cg16263705	3.90312144054369	3.63010918075605e-05	cg21282997	-6.82527218626143	7.75837592350559e-05	cg25563511	1.35955033730033	0.00016954599008735	cg27555350	1.04643386480508	0.00163860170611133	cg00981117	5.72260102464141	1.90040112240523e-05
307	cg05755118	6.63895530475144	6.54396761267711e-08	cg27397636	1.80115693312564	0.000949732716976894	cg02417622	-1.21835245453395	0.00358187190831883	cg19050596	-1.15789709073992	1.41594416675033e-05	cg15608357	-7.6032250143312	4.41415472872163e-08	cg21635589	6.75606503090625	6.69179006037761e-08	cg04767327	1.19620941027136	0.00218534056794817	cg13292251	-0.527251816980518	3.67232528592565e-05	cg05004431	-5.05392682974617	7.98315941202887e-05	cg01601306	-4.61022863458866	0.000170763139944373	cg15023006	1.78782762320757	0.00163860170611133	cg04507925	1.62357114451797	1.94179667032705e-05
308	cg17533064	-6.89014748670534	6.66118942195367e-08	cg15412265	-0.858766672011555	0.000949732716976894	cg25384556	1.637505826109	0.00360447015913192	cg16889669	4.22605244800165	1.42125876740727e-05	cg15049271	-4.09167194703822	4.41415472872163e-08	cg03838237	-2.5955846067785	6.80619114714833e-08	cg07258122	-1.8259516471503	0.00223528035354016	cg02842991	-1.47948138787946	3.69512389201825e-05	cg10692694	-4.10302930665624	7.98315941202887e-05	cg20476279	0.995312634532547	0.000174289068592297	cg17292277	0.834905931092857	0.00163860170611133	cg13718312	-1.31385739469553	1.94179667032705e-05
309	cg07582825	-6.41942033741935	6.74466680997503e-08	cg10659171	-1.25374103791045	0.000949732716976894	cg26152597	1.64535768086064	0.00360447015913192	cg13862682	-3.47682769669828	1.43917004241123e-05	cg24768113	-5.28415626286133	4.83127772256098e-08	cg20750244	-3.31047861398489	7.00529553302202e-08	cg03336270	1.25265265394304	0.00226453317350355	cg10429747	-1.04468704449552	3.69512389201825e-05	cg04067847	0.870423700342616	7.98315941202887e-05	cg08183353	1.24078049753636	0.00017684788316639	cg21963573	-2.81269698011013	0.00163893370522144	cg22591465	2.14699868555103	1.94179667032705e-05
310	cg24611970	5.76225897466776	6.74466680997503e-08	cg08597092	0.765565116451173	0.000949732716976894	cg18034307	-1.02605067723269	0.00360447015913192	cg01273777	2.02029940560256	1.44437234459582e-05	cg17722319	-4.03727773446117	4.84299258955754e-08	cg17533064	-6.47790733630564	7.09577158047342e-08	cg00458691	-1.52694128899374	0.00227950907691987	cg21575283	3.74702073370471	3.70047738297401e-05	cg24001728	1.13358277406844	8.24137556103248e-05	cg11980765	1.36879867938545	0.000177150439831748	cg23894287	4.35308439172226	0.00164615157723422	cg09859794	2.24689441179615	1.94396902532118e-05
311	cg19988566	4.48267602451761	7.14590916458708e-08	cg17743403	-1.06208613311734	0.000969223001327414	cg23463127	0.456522211351554	0.00363833909880286	cg23064048	-4.75763092094629	1.48881689069697e-05	cg06842519	-3.88778247218415	4.84299258955754e-08	cg04847533	-3.89090037871892	7.29799765206985e-08	cg16122180	1.29873918536446	0.0022902290329656	cg15774814	-1.26746011016518	3.74033341857494e-05	cg11022439	-4.68937558013885	8.24151964558781e-05	cg04913766	2.42175487203838	0.000177150439831748	cg19075239	4.68292191565259	0.00164615157723422	cg17292277	1.16716261174113	1.96004158830596e-05
312	cg04038503	-5.14499658932999	7.31903163917653e-08	cg08415434	-3.06274808556679	0.000969223001327414	cg12753926	-1.12829023592623	0.00370399489658433	cg21369890	2.60241935348477	1.48881689069697e-05	cg20619779	4.8586056779125	4.843933313307e-08	cg20486407	-3.7561789479072	7.33109531358343e-08	cg03323895	1.49047055302951	0.00232311122173961	cg00154982	1.70248207034332	3.74033341857494e-05	cg09648697	-1.31469356283222	8.24151964558781e-05	cg24218398	1.42274595850153	0.000177150439831748	cg12910951	-1.30701915227472	0.00165199618379997	cg05647197	-3.63337538193518	1.98178606715178e-05
313	cg16091500	-8.92609266883297	7.42107643138398e-08	cg12803617	-0.927419862047413	0.000969509625617516	cg13643966	1.37225709280327	0.00370416639686676	cg05921947	-3.96667087115927	1.49000634669906e-05	cg21943841	-3.77760435548337	5.24388092910082e-08	cg16483388	-3.1320299841979	7.34152175439963e-08	cg08570226	0.850520419311942	0.00233439725955527	cg06545409	-1.19653637142268	3.83368237727282e-05	cg25900770	-2.74804971832388	8.24151964558781e-05	cg05060534	0.762048425367389	0.000177150439831748	cg15378253	1.5199435767019	0.00165199618379997	cg18455737	1.99456603857185	1.99188051598494e-05
314	cg00734052	-3.38100940345641	7.83359012613083e-08	cg26130622	-2.54499085672368	0.000970939038636338	cg16421619	1.29532587125937	0.00373085339545748	cg04012255	-5.7236924167116	1.49991534787981e-05	cg15654594	4.09198287317004	5.66959172623323e-08	cg19337852	-3.42435548499433	7.34152175439963e-08	cg17888249	-1.38968128796845	0.00242790176958775	cg09934789	1.90986005591423	3.87875578999721e-05	cg03763764	2.54219276855185	8.24151964558781e-05	cg08759924	0.88742693117637	0.000177150439831748	cg15669273	0.978987002780296	0.00165199618379997	cg00464056	5.16419074763802	2.01628227624233e-05
315	cg20857207	-4.57204560666023	7.84251965312955e-08	cg26707148	-1.15599076429807	0.000974078707972462	cg07042832	0.831997120491952	0.00373085339545748	cg15494987	1.11583606714263	1.50602570632559e-05	cg24478125	4.6173397035308	5.85753151843314e-08	cg16091500	-8.41651579906353	7.35409779047861e-08	cg19543911	-1.68857724606729	0.00244111121436093	cg06767762	4.34918994301966	3.88714442475129e-05	cg08832702	3.69107770106711	8.27783179608962e-05	cg18708329	-1.22263611170737	0.000177150439831748	cg18422852	0.680378496670868	0.00165199618379997	cg02812571	3.01399569433602	2.06880607262343e-05
316	cg17288170	-2.94068215549618	8.01602636456317e-08	cg08169237	-0.65772807855546	0.000982684657123334	cg08443403	2.41909066289212	0.00373085339545748	cg05887405	3.94773907918243	1.50607309577428e-05	cg20150292	5.33178149641687	5.989531041356e-08	cg23480821	1.93311994179337	7.40159850926459e-08	cg07997689	-0.763797167260402	0.00244111121436093	cg09067458	0.966185045082573	3.92740586215197e-05	cg08759924	0.921023977032737	8.35677552805962e-05	cg08545389	-1.116559203118	0.000177150439831748	cg16904551	-0.949565059726083	0.00165433221587731	cg21217054	-3.79335787356942	2.06880607262343e-05
317	cg21652344	-6.13222048870485	8.5336408849824e-08	cg18391770	1.17693676091588	0.000995941681747068	cg07478467	-1.83938552358484	0.00379672458990286	cg01163994	-3.39117258830845	1.50870699366469e-05	cg07582825	-6.05340725587391	6.56180392861312e-08	cg12630522	-2.6031693989238	8.57925193985856e-08	cg00090534	-3.0287592128691	0.00244157730316023	cg25967505	1.65130046358917	3.95286498419373e-05	cg21164005	1.37668818951971	8.38597652683262e-05	cg24848437	1.15773401114543	0.00017767388112388	cg04829186	0.643056551106622	0.00165433221587731	cg11301879	4.46500642636198	2.06880607262343e-05
318	cg03251089	-6.20467179049206	9.30055470222569e-08	cg19020602	1.17425728730433	0.000995941681747068	cg08208133	0.475977513762093	0.00380454026218351	cg12445727	-6.41492680649339	1.52579439926649e-05	cg04330084	-4.73712621343528	6.8083480968959e-08	cg16880783	1.85801408781473	8.84423766333739e-08	cg03903988	0.687584395404683	0.00244157730316023	cg24225259	4.87825982500301	3.96916491159109e-05	cg06271696	2.6771209822215	8.38597652683262e-05	cg25078649	0.566949407259335	0.000178526796017449	cg17049418	1.71324830627954	0.00166652764367529	cg18351191	-2.74365888841339	2.08322287345105e-05
319	cg02569114	-5.35531800728443	9.81894373232017e-08	cg04911180	-1.85568980949281	0.000995941681747068	cg15976047	1.15279887245192	0.00380454026218351	cg19989242	0.930015544178409	1.53104109989347e-05	cg21059964	-6.66356191289277	7.06224234291776e-08	cg10163406	2.29931003037899	8.96116402619368e-08	cg25686649	0.834855420023846	0.00245086314692728	cg07098902	1.9321242826911	3.98488141588278e-05	cg23730696	1.75563724336285	8.4403384348871e-05	cg10166550	1.2514171641348	0.000179114989424276	cg05918376	2.64940187242129	0.00167565166077078	cg02360173	3.95340027235974	2.09762416127998e-05
320	cg16912838	-4.23142420889156	9.82580019450597e-08	cg24110005	2.70974557472157	0.000995941681747068	cg25799589	2.14215918471148	0.00380454026218351	cg22102093	3.15502447908608	1.54094877232126e-05	cg17085605	-6.09613611452592	7.16120207605424e-08	cg17009526	5.74222393662929	8.99302726392724e-08	cg25016907	-0.952901925799241	0.00245086314692728	cg02834732	4.09967260579397	4.11032834637293e-05	cg11792824	4.49032458774493	8.4403384348871e-05	cg17442852	0.984460404854085	0.000179164921950275	cg13106691	1.72000526919534	0.00172770433834542	cg22236902	1.3436843855602	2.13601564739073e-05
321	cg24708279	-3.53295395309833	9.82580019450597e-08	cg09166873	-2.53564100522231	0.000995941681747068	cg27568860	0.904928881793247	0.00380454026218351	cg00032884	-1.98503784365152	1.54094877232126e-05	cg12464387	-7.17474630236646	7.36665664504799e-08	cg06039624	-3.75789242681167	9.25188679433731e-08	cg25390476	-0.778420757970197	0.00245811444707779	cg20929849	-2.64949520973483	4.13715806174941e-05	cg13815311	1.03265194859693	8.4403384348871e-05	cg15257259	-0.814559637880934	0.000179305639997997	cg16340941	-0.78404236663521	0.00174436419228179	cg11568940	3.13176087708544	2.14771301678054e-05
322	cg18062281	-2.8867950774934	9.94102935273031e-08	cg04716277	0.526694069062612	0.000995941681747068	cg06091647	2.07941400230092	0.00385831825287095	cg10308934	-5.49397581406625	1.54094877232126e-05	cg09524505	6.05509048751054	7.36665664504799e-08	cg20178924	4.10617843857217	9.39801323072541e-08	cg11971077	-1.21556650933031	0.00245811444707779	cg01499619	-2.23507244445718	4.14863296801764e-05	cg05212176	-11.7345815799152	8.4403384348871e-05	cg25294417	-1.27296559765082	0.000182158601947529	cg17302852	-0.873160258723628	0.00175903964481437	cg01797567	5.09838317041629	2.16693763961099e-05
323	cg19864007	-3.32978238456232	1.09027259075418e-07	cg08804290	-2.55754646765844	0.000995941681747068	cg24532665	-3.55423013594818	0.00386580616174218	cg04997203	1.45227307488355	1.54094877232126e-05	cg04211859	-3.86441362635207	7.77795938898258e-08	cg23313235	-1.23589342157888	9.69229272760768e-08	cg07864765	-0.988628953753924	0.00245811444707779	cg22624253	3.55616592620833	4.14863296801764e-05	cg27353308	0.912116846200464	8.65413691768769e-05	cg00478333	-0.901647749002899	0.000182357295055273	cg08602305	2.09530285351605	0.00176274994683108	cg23948071	-2.42483498885654	2.16693763961099e-05
324	cg01207916	-5.56457578930343	1.12488842112342e-07	cg05022378	-0.78124293717344	0.00100386210334817	cg18143390	-1.27775531358293	0.00389003095248132	cg10198198	-3.19149175247187	1.54094877232126e-05	cg24334048	-3.68843650143996	8.00495385288361e-08	cg19864007	-3.15184261392208	9.85649807691255e-08	cg15961673	0.792697916306452	0.00246269576024147	cg07408607	3.75367702430386	4.14863296801764e-05	cg03851398	0.820874451441396	8.77731293454644e-05	cg26243894	-1.78962079397837	0.000182357295055273	cg06913228	4.07976051485015	0.00177969541075401	cg01207974	3.51208717242026	2.18121089671114e-05
325	cg13794419	-7.02321013513712	1.12978989097736e-07	cg05844321	0.701606989236976	0.00100684730339438	cg18672957	1.07270018511351	0.00390533783660276	cg16104915	-2.53121624247493	1.54094877232126e-05	cg09638704	-2.88137199197098	8.47806841840292e-08	cg16619614	-4.15951119418431	9.98227950648679e-08	cg02647514	0.823596978950703	0.00246795574595299	cg20283409	-1.23638447699762	4.14863296801764e-05	cg18791779	-7.30170862765007	8.77902150998653e-05	cg19961483	1.11957905303896	0.00018584953613301	cg06353432	0.586810202865542	0.00179600949784944	cg26609239	-3.44945142397974	2.19524902999488e-05
326	cg08939788	-6.74700214070283	1.12978989097736e-07	cg03330254	-0.968765001964066	0.00102157154600454	cg15472403	0.55553508107865	0.0039403335059788	cg07021913	0.854149307807502	1.55793896884095e-05	cg07795407	-2.55324478737037	8.62946018771168e-08	cg13794419	-6.65441293437054	9.98227950648679e-08	cg01649307	1.64984809316823	0.00247517034463648	cg07103639	-2.29677988008901	4.16190068403157e-05	cg12576859	1.43420553417886	8.78552614766557e-05	cg22717608	2.19596662877988	0.000188267278265509	cg08185877	0.555473000811117	0.00181892386572123	cg20783970	3.96601102492723	2.19524902999488e-05
327	cg05224572	-3.94752251999355	1.19044100722972e-07	cg23142890	-0.682221795154988	0.00103641531655004	cg17263089	1.52931857143102	0.00398399706827814	cg13827582	-1.84850192427771	1.56010305264615e-05	cg05865497	-9.23071365346494	8.68363528726175e-08	cg11048056	3.1045635184076	1.00968472373623e-07	cg18467133	-0.737567944736593	0.00251178389335507	cg10768734	-2.39148759254422	4.17944642777896e-05	cg25783997	3.4377109793957	8.83384295330284e-05	cg19681357	0.863791683978799	0.000188267278265509	cg00713939	1.17225301156469	0.00182607042542401	cg21466939	-2.94643433767945	2.19524902999488e-05
328	cg20902277	3.84719094288959	1.25453517147516e-07	cg07833971	2.54577951134721	0.00104028359515502	cg09601518	1.10862436067556	0.0040025850343685	cg05050757	-4.88553358133717	1.5696615329536e-05	cg23831547	1.72040752699231	8.99415869161702e-08	cg26128464	-4.75568386772256	1.02083983465952e-07	cg18014931	-1.6754780890254	0.00251178389335507	cg07528974	1.63154801338603	4.22956518518202e-05	cg20259552	1.01512417650587	8.83384295330284e-05	cg25710677	1.05487282309574	0.000188267278265509	cg09556840	-3.46668521483584	0.00182607042542401	cg11519876	2.21576239905861	2.23594231904804e-05
329	cg15608357	-7.6922407367296	1.32975670086358e-07	cg08830225	-1.00485428102324	0.00104028359515502	cg23090372	-1.47840478562852	0.0040025850343685	cg18892169	-2.30786635905932	1.5700060795369e-05	cg16912838	-3.99316945296053	9.3523314035213e-08	cg02229074	3.43584150064583	1.02128852268071e-07	cg12697442	0.640812662506874	0.00251178389335507	cg00315606	7.01645221262017	4.42863436565352e-05	cg08402652	-5.14761863430675	8.83384295330284e-05	cg21897413	-1.20142215715946	0.000190314279317137	cg09526076	1.93412221384751	0.00182607042542401	cg24718870	2.5129365302821	2.23594231904804e-05
330	cg22061957	-5.08757618425372	1.41270858548916e-07	cg00090767	-0.863678280575816	0.00104343619554249	cg17257126	2.07727654865293	0.0040025850343685	cg23608041	-1.86580760699106	1.58998524898643e-05	cg18766336	-6.24751274629743	9.55334773840152e-08	cg21713199	1.67065397234222	1.02573221146048e-07	cg00411838	-1.05069866672906	0.00251178389335507	cg23506528	-0.860864477714499	4.43184032408487e-05	cg27004975	-2.58669542100548	8.89043114846552e-05	cg15383980	1.04370286922059	0.000190314279317137	cg00533811	1.11718786363118	0.00182607042542401	cg17635678	-3.15181215626379	2.29932437993752e-05
331	cg05865497	-9.57936930611917	1.46621015160428e-07	cg25750363	-2.42968448261467	0.00104354584842719	cg22731081	2.16732094927234	0.00400337700652718	cg09426508	-1.08792233244888	1.6681312759838e-05	cg09619624	2.1866893761453	9.57575407578671e-08	cg27039866	1.51487067465998	1.05270827142782e-07	cg18978680	1.79456154862877	0.00251178389335507	cg21696316	2.65750624848406	4.43607440520872e-05	cg18128673	1.20010286451119	8.89360605291913e-05	cg04982103	-1.11365593798631	0.000190314279317137	cg13158235	1.31202153233215	0.00182607042542401	cg12951216	5.371912643847	2.3104310947831e-05
332	cg24153143	-6.62123608666842	1.63286499232942e-07	cg05360949	3.19642039338876	0.00104354584842719	cg23481109	-1.01738338528536	0.0040374503150477	cg08918523	2.15199167939057	1.6681312759838e-05	cg22050040	-7.49120666242013	9.69960164414579e-08	cg20719598	-5.52570760523048	1.05536384863758e-07	cg21459645	1.11472682857279	0.00251178389335507	cg23538765	-1.96042519084523	4.43607440520872e-05	cg20714462	6.19208674095215	8.9313649633398e-05	cg12186317	-0.815691142646882	0.000191017016467108	cg21660774	-0.832749036061394	0.00184541954908103	cg22781074	2.58783393711009	2.32155930543687e-05
333	cg17085605	-6.23936767145072	1.65423333175065e-07	cg21526004	2.59973043361121	0.00105449557975966	cg03554394	-1.445652963895	0.0040374503150477	cg07089892	-3.47579321436296	1.6681312759838e-05	cg25237400	6.11636683792691	9.97106325811559e-08	cg15811468	-2.75458686161131	1.06461329144282e-07	cg10932397	-3.20239923028929	0.00251178389335507	cg26917754	-2.88718146388869	4.46676506878416e-05	cg00459285	-1.83378801025079	8.9313649633398e-05	cg05224572	2.10841653893744	0.00019262613006979	cg05241265	3.67959113741093	0.00186405651496591	cg08597092	-1.02729228817879	2.33559472027911e-05
334	cg10252992	-4.9975635883216	1.66498226494507e-07	cg22449795	-0.827602346724828	0.00105485693466374	cg08028739	1.80905035129449	0.0040374503150477	cg11725018	2.06194053294713	1.6681312759838e-05	cg00298331	-7.4235868977134	9.97106325811559e-08	cg01833699	-4.91339635080466	1.07940515056949e-07	cg10577366	-1.51753600730924	0.00251178389335507	cg10044431	-2.0798084135248	4.48605559436956e-05	cg26302994	-5.97996809692333	8.98488841733159e-05	cg00156769	-2.32744254190026	0.000193170912103114	cg13593427	0.607878401819494	0.00186440771018324	cg02304033	3.08679159636067	2.36926094571031e-05
335	cg15208267	-3.3170883172708	1.72001247102376e-07	cg10826045	1.48006669508307	0.00105485693466374	cg17492073	-0.750082078337387	0.0040374503150477	cg10416840	-1.63809883547476	1.70776812067803e-05	cg15652249	-4.72914059716512	1.05356226227368e-07	cg05755118	6.11148161726048	1.08285536202097e-07	cg18575244	1.01291314818823	0.00251178389335507	cg13662246	1.58895587031913	4.53096357747052e-05	cg19269405	-1.41326182915213	9.05042157914996e-05	cg01833051	1.0867412096958	0.000193170912103114	cg03368318	-1.2302614470707	0.00186440771018324	cg14447047	1.53787585668565	2.40535038380768e-05
336	cg24215504	-3.39825410796266	1.74872366425496e-07	cg22391718	-0.998664290612163	0.00105485693466374	cg03934150	-1.58600590991659	0.00404201473756647	cg12104984	-2.41531176985245	1.71578527431308e-05	cg13298344	-5.12583126702867	1.14350098337392e-07	cg14146092	-4.40905618020213	1.10519356802214e-07	cg24671090	-1.95445626820601	0.00251178389335507	cg15391057	2.09199335927914	4.53096357747052e-05	cg11488464	-2.03143604757619	9.10263273996932e-05	cg01531701	0.519288576705216	0.000193170912103114	cg25388052	-1.04224658967091	0.00186440771018324	cg20065569	1.64330004694551	2.43873345263637e-05
337	cg14108711	-11.1597802426527	1.75826673652451e-07	cg09399377	-0.914061851885552	0.00105485693466374	cg18406241	-1.94448350375153	0.00404201473756647	cg20056186	1.59484091498903	1.75579827157038e-05	cg07718037	4.9306325126798	1.18940869257129e-07	cg15232705	-5.46712039640264	1.14754694020056e-07	cg21930635	0.654808834662467	0.00251178389335507	cg27655921	5.16455572915972	4.53096357747052e-05	cg02719008	0.846095099301849	9.21088471154348e-05	cg22285621	-1.05403670885032	0.000193170912103114	cg05895930	1.15231363952256	0.00187837797448539	cg00366223	-5.33452015775678	2.492947356203e-05
338	cg03393602	-3.35598559655575	1.76262694210031e-07	cg24012128	1.08809913052227	0.00106713132749706	cg22944632	-1.19982365043354	0.00404201473756647	cg22203702	1.56387394542044	1.75662756474689e-05	cg03415909	-2.11756344266629	1.1962491208473e-07	cg14825384	-2.83630282492726	1.24331643761509e-07	cg18426551	-0.497069671525786	0.00251178389335507	cg01726805	-1.42174978298518	4.62592186327724e-05	cg07410783	1.42548532011875	9.21088471154348e-05	cg19895517	1.41803272552751	0.000193170912103114	cg09439915	-2.2329769772496	0.00187837797448539	cg15432180	2.31837401082109	2.56208020885877e-05
339	cg04272104	3.26573794677964	1.78430570837877e-07	cg02400938	0.787100021611904	0.00106713132749706	cg24319766	-3.54473741671839	0.00404958000272202	cg06522745	-4.0138400565636	1.80501795300428e-05	cg07701041	5.48593216147104	1.1962491208473e-07	cg09350387	-2.4814587613761	1.30100338549194e-07	cg23009452	-0.963594444752776	0.00251178389335507	cg16104915	2.39833271517211	4.64057356529175e-05	cg19089844	-0.852456470645421	9.28493202191001e-05	cg05217331	0.774977865501922	0.000193170912103114	cg25330387	0.787388548687263	0.00187837797448539	cg08586568	-0.823760847753072	2.6298468866573e-05
340	cg26067188	-5.04807353126566	1.79005041604748e-07	cg08602305	-2.1477174516955	0.00106713132749706	cg12242566	-1.39442324254708	0.00405821597202712	cg05742591	0.531836751317535	1.8363950341563e-05	cg01382095	4.27278323542283	1.2217502720566e-07	cg26303861	-2.91758936046924	1.39259743782406e-07	cg18225905	-0.98152780085082	0.00251178389335507	cg07235066	-1.20769310839978	4.6606256169907e-05	cg18325054	-0.759023455329299	9.28493202191001e-05	cg09859322	1.99356213682974	0.000193330631455371	cg02919652	-2.26425707618872	0.00187837797448539	cg15001567	-1.82947881903734	2.6298468866573e-05
341	cg02123191	-6.00352636737648	1.81427663258558e-07	cg02952121	-1.22043806496367	0.00106713132749706	cg01797979	-3.16157122173038	0.00406682285261098	cg17792564	-5.04634343146996	1.99588108232001e-05	cg20485058	-3.23427582136137	1.24453746583088e-07	cg04496615	-6.87306476057915	1.39291349993769e-07	cg04745064	-1.00777658984134	0.00251178389335507	cg23377000	1.38696995544387	4.66526663390824e-05	cg13002194	1.82172269977131	9.36269761258949e-05	cg19882663	0.900054811415123	0.000193330631455371	cg14768892	-1.66747542698123	0.00187837797448539	cg10800082	2.08669259773351	2.6298468866573e-05
342	cg08316775	-7.93759785271068	1.81502238031126e-07	cg06925387	-1.33236811293097	0.00106713132749706	cg08682433	0.50174834982294	0.00406682285261098	cg23110891	-2.93029188805478	2.11501682920462e-05	cg14208073	-5.32235023774657	1.26255993088271e-07	cg21652344	-5.64813621558223	1.4039563085408e-07	cg13896699	-0.828073782643851	0.00251178389335507	cg23560113	1.68467392788886	4.72002942052513e-05	cg02785260	2.7511769500087	9.36367603243685e-05	cg22323230	1.24865333851048	0.000193330631455371	cg15569366	-0.904197558932086	0.00189258660451694	cg18405037	-4.19920225143361	2.63529158713296e-05
343	cg07816130	5.92644524817328	1.83641025007149e-07	cg21668194	-1.40233530328774	0.00106713132749706	cg21386457	-8.54265103630529	0.00406682285261098	cg07061387	-2.56600668075088	2.11954363731914e-05	cg24348107	-4.02486071302132	1.29824725913568e-07	cg00298331	-7.30699412834685	1.43152408816116e-07	cg09352908	0.397336309559054	0.00251178389335507	cg10308934	5.1953870497047	4.74698552212063e-05	cg08757037	-5.33169338041333	9.36367603243685e-05	cg13736020	1.42698422290507	0.000193463141363336	cg21577902	-1.95946335200521	0.00189431762463326	cg14015327	5.01617993168252	2.63529158713296e-05
344	cg20453212	-4.01843961567461	1.84701603901355e-07	cg02179616	-1.34317943243845	0.00106713132749706	cg24360924	0.748050334480614	0.00406682285261098	cg14419310	1.3158364905614	2.13310385037633e-05	cg18485193	-3.06197148751752	1.30344989022265e-07	cg00376294	-6.14581465345896	1.43583817729377e-07	cg18326578	-0.74948215958922	0.00251178389335507	cg15664075	1.57438160580775	4.74698552212063e-05	cg07128408	1.39079565248339	9.36367603243685e-05	cg02450650	1.29659842362278	0.000196453491985385	cg02470108	3.27859946978585	0.00189482713383871	cg02226385	4.75090806934178	2.63529158713296e-05
345	cg26128464	-4.91113055062081	1.86569340875841e-07	cg05906527	1.34525330902019	0.00107363132811841	cg08275084	0.808381338756654	0.00407977050608248	cg13229579	-3.51011982553056	2.14522432847128e-05	cg08001107	2.29298242102629	1.33233452970058e-07	cg13617432	-7.20560470266465	1.44917643524687e-07	cg15841944	0.693379440174609	0.00251241201014772	cg09859794	2.14287517004837	4.74698552212063e-05	cg24608218	-0.625721844930693	9.41878283559992e-05	cg24383018	0.818928323364207	0.000196477348886143	cg16153400	-2.28821150370859	0.00190573964573601	cg00260497	-3.90986558732472	2.65181941523808e-05
346	cg01402170	3.56058206711827	1.89101511034779e-07	cg14884747	2.15158733829978	0.00107594872486764	cg26419477	1.28433460905807	0.00407977050608248	cg09230221	-1.96666782627377	2.27664705999708e-05	cg22568103	-5.02225471120505	1.38139386945263e-07	cg24136700	2.33731163346962	1.44917643524687e-07	cg03657791	1.21474321902244	0.00251241201014772	cg07506795	-1.02365094207941	4.74698552212063e-05	cg12894031	2.05859388252346	9.44433618080303e-05	cg21299491	2.30474487781068	0.000197106661206238	cg19304600	0.6947479483717	0.00190573964573601	cg11676500	5.76887122257185	2.65303655701756e-05
347	cg26342141	-3.96962962410622	1.90613894673037e-07	cg00112341	-0.538037742748307	0.00107594872486764	cg12256830	1.73284849915532	0.00407977050608248	cg18116097	1.05759381738938	2.28494409711146e-05	cg23310975	4.45428991013015	1.38139386945263e-07	cg22982702	-4.02355889204696	1.47063637648955e-07	cg05690233	-2.01613129590377	0.00252238015904721	cg12422199	-2.64245110454687	4.74698552212063e-05	cg19548172	1.97359487377342	9.45050160461378e-05	cg12471950	-0.950168771221434	0.000197106661206238	cg01230924	-0.857745900551373	0.00190573964573601	cg09139153	2.31614366920561	2.6761180186792e-05
348	cg13521951	-5.32083805834376	1.99687655249423e-07	cg03729961	-2.28988220065432	0.00107594872486764	cg26608982	0.638002843325515	0.00409012574024985	cg17694322	3.98444527667355	2.3224835566649e-05	cg27417567	-4.1569126295333	1.41807853588295e-07	cg23281552	-6.68077085433335	1.473025293446e-07	cg06214754	2.10760657110464	0.00252238015904721	cg00284731	-1.7769738826363	4.74983417702427e-05	cg07012739	0.97918473681681	9.54358474403673e-05	cg23126915	3.07360565276834	0.000197106661206238	cg18752222	1.54700407795809	0.00190573964573601	cg24140132	3.94859091651395	2.68844673218544e-05
349	cg18593654	-2.09802784165061	2.06390678834328e-07	cg24548108	-0.797168199891306	0.00107594872486764	cg08651867	-1.76032171174987	0.00409738052899903	cg26862836	2.23574002862583	2.34889084599507e-05	cg21634100	1.9984424957727	1.44530977712501e-07	cg00260889	2.38268957150113	1.48853908557598e-07	cg22726533	0.83883177689879	0.00252238015904721	cg18070061	3.09323926520427	4.75741064237125e-05	cg02862886	0.74853984932997	9.54358474403673e-05	cg23523548	0.764643872886802	0.000197218862098903	cg23387919	1.07900010998586	0.00190731702902398	cg18479569	-1.78660592819719	2.70354713848101e-05
350	cg12638261	-3.58109656433416	2.09721927892429e-07	cg01951086	1.37999980465302	0.00107657079280137	cg08043536	3.93763438250689	0.00411310306549103	cg17874034	4.66179122415048	2.34889084599507e-05	cg16091500	-8.15246932222751	1.45021103992236e-07	cg17996591	-2.74953642667869	1.55436652134833e-07	cg04514128	0.510065924445131	0.00252238015904721	cg12084046	3.12552169716322	4.75741064237125e-05	cg19572849	1.17240421955784	9.67495119574056e-05	cg02191659	-0.690556679012827	0.000197486152222375	cg04048249	0.695199591110837	0.0019394569776989	cg01304814	1.40906643260352	2.77530415971137e-05
351	cg19778236	4.1943002698991	2.13855909840677e-07	cg22283488	1.76850620870932	0.00107657079280137	cg21897050	-1.88556492397897	0.0041166125790497	cg27008133	-4.410327328885	2.34889084599507e-05	cg18825999	-4.36388492549881	1.4640645152564e-07	cg16781875	4.45012407464643	1.55525018011772e-07	cg24095088	-0.734771799594458	0.00252339788885194	cg25083732	-2.0275165682918	4.75741064237125e-05	cg23755255	1.16218955470787	9.67495119574056e-05	cg15586979	2.75841432045388	0.000200864077088244	cg00362236	2.24363774058045	0.00195486936257585	cg23877117	1.4679796589658	2.77530415971137e-05
352	cg09638704	-2.92749566630923	2.24031194145591e-07	cg06614301	0.848745154193594	0.00107657079280137	cg21320638	1.6292606706829	0.00412516663949624	cg16203271	1.39393691577867	2.34889084599507e-05	cg11212463	-4.8954050345271	1.47188566374671e-07	cg26714650	-3.18530733290168	1.56151341227801e-07	cg00453193	-0.847044811181193	0.00254891149377746	cg16520357	-1.00889851225978	4.75741064237125e-05	cg14039929	1.55578120054834	9.67495119574056e-05	cg08260549	-4.18838934848975	0.000201958672458291	cg01371108	0.766316389269351	0.00196118832264412	cg04464671	2.64750457079079	2.77906394598687e-05
353	cg15658931	2.39339995020332	2.30430682231162e-07	cg00693430	-0.91796209943246	0.00109429501096414	cg15773746	-1.58308742163072	0.00412516663949624	cg09130089	-5.56354702107108	2.35586451709667e-05	cg21717369	-4.99218955952962	1.50852619345683e-07	cg16977668	-6.2249539734834	1.56230179177443e-07	cg03140091	-0.488730954378488	0.00256710666321432	cg01099338	5.61919146221352	4.75741064237125e-05	cg25799969	1.01989946188909	9.71719811981867e-05	cg15194654	1.27427700810052	0.000202464642759444	cg23670631	2.06434921606844	0.00198107632674944	cg12104984	2.35590617234624	2.77906394598687e-05
354	cg03138242	9.64050534209288	2.35576667109308e-07	cg19389641	-1.07590938786052	0.00109429501096414	cg21891106	2.27841223587962	0.00412516663949624	cg27554237	-2.32890728937726	2.36689324941166e-05	cg01968306	6.14879266076106	1.50852619345683e-07	cg03251089	-5.69557191822239	1.60858971033346e-07	cg12615557	0.750393986893047	0.00257653909839081	cg10826045	1.93394491119117	4.75741064237125e-05	cg22862961	1.40474579871037	9.84852781773837e-05	cg21577121	-5.54950193707018	0.000202588224602699	cg03306564	-1.80020509926747	0.00200630942640074	cg25573839	-2.77633658646296	2.81359446887325e-05
355	cg01546248	-3.38575610876777	2.37871985488868e-07	cg05122299	-1.50059992481113	0.00109803205978202	cg26030944	-1.48005115286122	0.00412516663949624	cg17525653	3.71046208832015	2.3697384022232e-05	cg20590312	5.32531788188058	1.51703642585415e-07	cg24478125	4.4073291551438	1.63584579404382e-07	cg03007034	-0.945002876699494	0.00257653909839081	cg13212057	-2.00400435379615	4.81429811270365e-05	cg21586152	1.35292548922057	9.93909455992311e-05	cg24693478	1.09712620019712	0.000205560273008862	cg10842318	-2.99044079714844	0.00200630942640074	cg02679815	-2.11155310707768	2.81359446887325e-05
356	cg17552710	4.86048237691376	2.37871985488868e-07	cg24664305	-0.854074527493688	0.00109803205978202	cg20706316	0.64597746657219	0.00413876458123783	cg08901888	-1.68635696387925	2.37995523113563e-05	cg15074057	-2.02087269752382	1.52215364605473e-07	cg14412195	7.46116008240588	1.72869182452252e-07	cg18039769	-1.59244249243074	0.00257653909839081	cg01561554	-1.45004337921704	4.83228299989714e-05	cg14496842	0.986543624260467	9.93909455992311e-05	cg04442290	0.783783865025013	0.000205782853782047	cg17140476	-1.58470856996823	0.00200630942640074	cg13239646	-0.704733675212233	2.817148226706e-05
357	cg21335509	-14.6503012875184	2.41902177934327e-07	cg26887465	-1.1515453711365	0.00110252368369655	cg12823012	-3.20102290763302	0.00415023864892605	cg06022648	0.860874014850227	2.39055871409197e-05	cg19864007	-3.08288660671661	1.53824312951092e-07	cg15851274	-8.970468937064	1.84742225897633e-07	cg18181134	0.74652872074004	0.00258724070143386	cg01044684	-3.11716783167829	4.85446817049543e-05	cg00332745	-1.61262011610913	0.000100564864784947	cg27166767	1.06320491671065	0.000206584077788936	cg27021056	2.81971551793961	0.00200630942640074	cg07717183	-1.54553549333564	2.84152198205558e-05
358	cg27361711	5.06471517942226	2.43997571394512e-07	cg08173356	-1.77130246516727	0.00110252368369655	cg11895952	1.71510672401084	0.00420824786303256	cg22236902	-1.32942866030966	2.39263300833286e-05	cg00615217	5.22596678495238	1.54844752213031e-07	cg24032691	-4.33049303590305	1.9449710630376e-07	cg24048650	-1.50655958969782	0.00259214466260728	cg05818959	-1.87426494517826	4.86121484373634e-05	cg26826553	1.00473251543615	0.000100564864784947	cg16573713	1.52357054372452	0.000208663435255531	cg11799452	1.69051087213917	0.00203288282197844	cg08548478	1.79700897624143	2.90459459232971e-05
359	cg10200312	-4.50643927933869	2.44089969054029e-07	cg10023570	-2.85081493118156	0.00110252368369655	cg01881464	1.28547141281322	0.00420824786303256	cg11233593	-0.902822010670802	2.39263300833286e-05	cg20640305	-3.52636052433909	1.54844752213031e-07	cg14772639	3.94496741789169	1.96979252972508e-07	cg10944747	-0.99806049415465	0.00259214466260728	cg00615592	-1.59751109371443	4.89244247403635e-05	cg26767154	2.27702036482942	0.000100564864784947	cg05794227	-4.41059802545988	0.000212732427659104	cg09225691	4.10968062284325	0.00203861119662681	cg02534444	3.59524155312156	2.93308246670168e-05
360	cg22900896	3.80011687789942	2.51859169559634e-07	cg10899006	-1.1154730629291	0.00110252368369655	cg24256603	0.552895217245498	0.00420824786303256	cg10607812	-1.96213168744329	2.39263300833286e-05	cg02123191	-5.68166173630814	1.5672384039753e-07	cg23310975	4.3777990748217	2.02920633627476e-07	cg14554846	0.556103732812661	0.00259214466260728	cg00030466	-1.68675485917239	4.8950101529189e-05	cg05886954	0.765038274225	0.000100564864784947	cg02526392	1.51447588186841	0.000213700474723366	cg00002473	-3.13997565276217	0.00205239364402827	cg02549290	1.35351991306165	2.9405119872921e-05
361	cg23281552	-6.91274552863501	2.58772724754899e-07	cg11996139	-0.936705028905569	0.00110252368369655	cg06521550	0.717628310116053	0.00426978341665415	cg09912331	1.48756280118331	2.39580385572436e-05	cg03251089	-5.68650094218604	1.63978289835528e-07	cg07816130	5.55119501539591	2.04370505124462e-07	cg00648883	-0.560663663448149	0.00259214466260728	cg16557370	-0.509504788878518	5.01947669412575e-05	cg07718037	2.87703062323277	0.000100564864784947	cg21131343	0.924394895822576	0.000213700474723366	cg01491225	1.11644372209979	0.00206285327276838	cg11702768	-2.19615843467684	2.9405119872921e-05
362	cg14303142	4.12587676351794	2.63995644739555e-07	cg14416575	-1.37312114761735	0.00110252368369655	cg22109807	2.39572511560752	0.00426978341665415	cg01983188	-3.66242525701565	2.40235192196061e-05	cg05755118	5.98561274036597	1.66672611055774e-07	cg01745692	-2.46417707104	2.11171613657437e-07	cg17461216	0.691662473464609	0.00260439543251073	cg03606215	2.99263886818995	5.01947669412575e-05	cg26520847	1.13953510960364	0.000100564864784947	cg06825631	0.607118858126882	0.000213700474723366	cg12531003	0.823051509376783	0.00206285327276838	cg03215868	2.94520659722074	2.95180628760452e-05
363	cg01833699	-5.00595304445667	2.64255729266628e-07	cg26446816	1.68231428047995	0.00110252368369655	cg17082953	4.56752469767445	0.00428997689177219	cg22156811	0.971590121883295	2.46770829178759e-05	cg19382285	-2.10851633567441	1.74608842334255e-07	cg01546248	-3.20095364594517	2.17637939045886e-07	cg05769206	-0.802151182496772	0.00266844572341505	cg11377030	-1.30325325607324	5.01947669412575e-05	cg17091528	1.80365638122355	0.000100564864784947	cg00063773	0.907165041410269	0.000213700474723366	cg00448482	2.27203529451253	0.00206598565260307	cg04954411	4.31394191973646	2.97131047059192e-05
364	cg02229074	3.48941023006508	2.65623213365299e-07	cg09700497	-0.856849470663824	0.00110252368369655	cg26736450	1.20332569247263	0.0043197172987372	cg20598190	-2.8101969503464	2.47049347254464e-05	cg18805621	-6.05451385787885	1.76678216756378e-07	cg11196466	-6.23400107656734	2.19986347515823e-07	cg16354253	-0.913581648922813	0.00268414709490205	cg05775809	5.02660159178833	5.28066022584631e-05	cg24539147	1.09679934390145	0.000102432495751349	cg23478105	1.68473487736486	0.000213700474723366	cg00396625	2.53074985430374	0.00206598565260307	cg20219943	3.60915470251736	3.00966378739683e-05
365	cg25132948	3.9641459824197	2.70434291955429e-07	cg24951140	-2.58308135239819	0.00110724913091607	cg26349917	1.69222081585552	0.00432326303779707	cg14706331	-2.29760028408358	2.49570855954673e-05	cg12202185	-3.6650884892776	1.76936236409235e-07	cg14108711	-10.3890866733479	2.20698497966121e-07	cg04851465	-2.51784084388499	0.00269213495170544	cg18802720	-2.98762726862808	5.34303946566059e-05	cg15813307	-4.82129768797681	0.000102461327303774	cg17982494	-0.752737237882299	0.000213700474723366	cg24196053	1.33778249975426	0.00207996427918471	cg05697394	-3.16901804651641	3.01141133450681e-05
366	cg12552105	-4.3073767373628	2.71981421196042e-07	cg12658694	-1.15028758629508	0.00110724913091607	cg00305993	0.638181283296504	0.00432326303779707	cg01377475	2.03775706405795	2.52597159898349e-05	cg13947691	5.34205013873488	1.87332348087938e-07	cg00918762	-4.39553718585788	2.25243398622514e-07	cg02849507	-1.05115348281386	0.00271253180102366	cg19215386	1.17588517975195	5.34303946566059e-05	cg06269962	-2.68357014372826	0.000102461327303774	cg01737466	0.984609573404148	0.000213700474723366	cg08588817	-1.62825651899024	0.00207996427918471	cg27531483	5.15747475313341	3.02472277814835e-05
367	cg10217503	-5.89363484583179	2.72135389856569e-07	cg06812309	-1.86362575683483	0.00110774207120049	cg17192278	0.993239501589757	0.00432326303779707	cg21631878	-2.25666462355325	2.52813595265783e-05	cg26128464	-4.61544247411825	1.8945667654363e-07	cg24597818	-3.60246862434975	2.25243398622514e-07	cg18024793	-0.849161367857178	0.00272664300202393	cg27531483	5.01806356160535	5.34813024007368e-05	cg16770549	0.991309176297654	0.000102461327303774	cg06480793	-0.58878170909096	0.000214005095013299	cg09381441	-3.89057144375917	0.00207996427918471	cg01099338	5.73206744250596	3.02472277814835e-05
368	cg23563507	-2.5506479779666	2.750900518866e-07	cg18709741	0.711946017011561	0.00110841018397572	cg25786406	0.828456468130319	0.00432326303779707	cg01797567	-5.02966744320808	2.53294917065726e-05	cg18108534	4.62456959067968	1.8945667654363e-07	cg24406243	-3.6854910682715	2.25243398622514e-07	cg09111892	-1.25019371035959	0.00274520504239949	cg21217054	-3.60035118242658	5.34813024007368e-05	cg05148250	-4.90742145371897	0.000103993884380372	cg27485730	0.780410018889615	0.000217217550010532	cg15176678	1.00156431147222	0.0020942284749221	cg15664075	1.60350662651636	3.03776214950429e-05
369	cg20327444	-4.09494443685064	2.84835076458184e-07	cg00098162	-1.84461856170061	0.00110925555872564	cg19417833	-1.19318080873045	0.00432326303779707	cg02812571	-2.96200534256998	2.56221476058361e-05	cg14784609	-3.78978586108763	1.99031259409795e-07	cg23187196	-5.54012322378584	2.29563215301322e-07	cg09690215	-0.720636622703501	0.00274597879331581	cg21421846	-2.19384477233018	5.37641165208318e-05	cg08979309	-0.934428166738238	0.000104737812560405	cg08222610	-0.751991725074811	0.000221069249081736	cg22475869	-2.94306263481423	0.0020942284749221	cg22747643	2.46324810081444	3.05350138589107e-05
370	cg01129566	-6.06515358467748	2.9642802845778e-07	cg02500443	-1.66514044518855	0.00110925555872564	cg24807054	2.39854062244825	0.00432326303779707	cg12459045	-2.78283218715675	2.56974283873301e-05	cg19967717	-2.96922228820004	1.99031259409795e-07	cg27466012	-4.98337547272246	2.3556119100022e-07	cg20636351	0.773350400788024	0.00274791727523598	cg20520743	-2.08347819410543	5.41465244999484e-05	cg07081887	-5.4010981982029	0.000104769095139637	cg09004134	-0.977862883361248	0.00022311851516508	cg14886990	0.799534094239193	0.0020942284749221	cg06222667	-2.91119088951461	3.05350138589107e-05
371	cg27530058	-5.22086679924974	3.01538034834019e-07	cg02275243	0.772902133283782	0.00110925555872564	cg02355457	0.626296463052057	0.00432326303779707	cg24732404	-2.94540603560188	2.56974283873301e-05	cg26029997	1.41050430312229	1.99031259409795e-07	cg12393605	-2.87860133016412	2.36168251585398e-07	cg20601684	0.799088433465765	0.00274791727523598	cg00475955	2.82372834162933	5.45951014411414e-05	cg22513511	-5.41856873417436	0.000104860963332535	cg22110267	1.0000950837674	0.000223400602110858	cg08535940	1.88413287964551	0.0020942284749221	cg19155552	-2.25213489207734	3.0922707723623e-05
372	cg21430465	2.41486525571579	3.10619813030648e-07	cg10143060	-1.07415010875046	0.00110925555872564	cg20934571	-3.0360090067059	0.00433480108543018	cg18328612	1.79354110505353	2.58009875629407e-05	cg16977668	-6.14715048373434	2.01198126135956e-07	cg24334048	-3.50879077023548	2.36168251585398e-07	cg12554634	0.649394594124827	0.00274791727523598	cg26863795	3.31308466244554	5.45951014411414e-05	cg25647683	1.4139542512125	0.000104914705781939	cg06881081	-4.38409460386986	0.000223400602110858	cg12398484	-1.76032119726167	0.00212116889480963	cg19189990	2.38458147205393	3.1895044451923e-05
373	cg19967717	-3.0820517095546	3.32846914703777e-07	cg13030586	-0.811968212260889	0.00110925555872564	cg10110764	2.35028643254542	0.00433480108543018	cg25347698	4.03471854615031	2.60995277710578e-05	cg10212457	5.32426809167497	2.01959604638871e-07	cg18108534	4.57920417523824	2.3721359233625e-07	cg24787405	-1.00952300254612	0.00275409859749576	cg19633004	1.85968209715081	5.56703457224165e-05	cg10224250	1.91740256608152	0.000105616538762937	cg21988813	0.958039345848803	0.000223991422093055	cg03054093	2.5622782583036	0.00212675309705495	cg02992881	-5.55758691003118	3.20218574601301e-05
374	cg18422172	-4.49206437425397	3.4184008971732e-07	cg18259189	-1.61792421414023	0.00110925555872564	cg26928467	0.681317728053286	0.00433480108543018	cg10783870	2.6216734308555	2.62366406958608e-05	cg24976686	4.08599375436873	2.05992964523377e-07	cg01382095	4.14088687818239	2.37258248953663e-07	cg02466190	0.826781543020049	0.00275409859749576	cg03507113	-0.73165082141674	5.56703457224165e-05	cg25201036	1.59721771194194	0.000106044872969662	cg18358762	-1.20221137023644	0.000223991422093055	cg01630650	0.504581503280138	0.00212675309705495	cg24387186	3.84595134248143	3.20301165695404e-05
375	cg01745692	-2.55806508652841	3.4184008971732e-07	cg18769751	1.23371128679047	0.00112743172942215	cg13870199	1.92339980352018	0.00435942511602566	cg08231326	-2.90045953089333	2.65898761114519e-05	cg24197275	4.92574963723536	2.07056765444282e-07	cg20590312	5.21568944547958	2.37258248953663e-07	cg26333902	0.596613642991456	0.00276296476693702	cg07250622	4.12998749584089	5.59357716073046e-05	cg26424318	1.12157186959795	0.000106044872969662	cg14150326	0.853630364564995	0.000227078889830971	cg18886436	1.27186667961789	0.00213036988149393	cg00153856	2.90973895803199	3.25707811780194e-05
376	cg15232705	-5.50789799191417	3.57601528025589e-07	cg18303423	3.08047022330829	0.00113269114897689	cg04795400	1.11933628456217	0.00435942511602566	cg00011578	-0.847597258426546	2.67849906743478e-05	cg21335509	-13.8672122479202	2.08744069124816e-07	cg21059964	-6.29909574078243	2.37258248953663e-07	cg13885343	-2.26357316454059	0.00280356008716155	cg17792564	4.78219053179011	5.60142109472508e-05	cg10169070	-2.95987138129205	0.000107111377265947	cg00913818	3.24407833981027	0.000229659490519342	cg24789964	-2.26067791617523	0.00214917381093293	cg24430517	1.0148729671346	3.33061472188188e-05
377	cg04211859	-3.82171815358747	3.65686804771798e-07	cg20728962	-3.23311319482369	0.00113269114897689	cg22348923	1.68734856142159	0.00435942511602566	cg22563691	0.819182962645475	2.75731551520516e-05	cg14759064	-3.8725460557414	2.13780256549006e-07	cg23274377	-6.17383394441381	2.41584417533107e-07	cg04625338	0.703018512085858	0.00280356008716155	cg14333911	-1.47034772770576	5.60286872884303e-05	cg00718494	2.32523437099991	0.000107236031622082	cg22178513	3.98632746203432	0.00023302078060824	cg04009254	0.916751431676479	0.00215347407616327	cg24541331	-3.19284727942562	3.33061472188188e-05
378	cg04197634	4.17893895956869	3.79774602090835e-07	cg11146476	-2.02425947159101	0.00113269114897689	cg27181402	-0.917807223685771	0.00436341749440853	cg08917208	-3.43461202327398	2.76426185936885e-05	cg12552105	-4.09593996459134	2.14263807519743e-07	cg00996083	-3.78847379635958	2.50956265774501e-07	cg21493133	-1.24014272035954	0.00280435170955679	cg21319822	-1.27023895004141	5.64409925812263e-05	cg23627550	0.97141778959909	0.000108107339719123	cg11651938	-0.756513951797391	0.00023302078060824	cg22106315	-2.90745257359745	0.00217261257959464	cg27285599	-2.32198875844456	3.33061472188188e-05
379	cg09483761	3.6412219825548	3.86744467897132e-07	cg08182160	-0.643291912361899	0.00113316465699193	cg19163348	0.910237585831096	0.00438639279086616	cg06361744	2.07710711733097	2.85495744427743e-05	cg02415749	3.89086948574992	2.18347714169602e-07	cg07267984	5.22568672448007	2.58430939610598e-07	cg22179042	-0.869057629063894	0.00281563124978431	cg15731910	1.79199243840362	5.64409925812263e-05	cg14256136	-5.47545241727865	0.000108325181378244	cg00322201	1.18926547429743	0.000236340265184217	cg25204891	-2.36655901393143	0.00217261257959464	cg02129834	1.69970970753327	3.33061472188188e-05
380	cg24868790	1.82604901101803	3.89951589359777e-07	cg01962498	1.94026924281094	0.00114736850574215	cg22729835	3.35918138863419	0.00439207960519153	cg07292754	4.14737371685302	2.85495744427743e-05	cg14471630	2.57705830472923	2.19883143178285e-07	cg20801645	-2.96397183069918	2.64074608616966e-07	cg26302931	-0.764461073783222	0.00284300749854263	cg12436653	-0.795640441610133	5.70260263155523e-05	cg17315964	1.56075864024799	0.000108325181378244	cg14952247	1.02877954389467	0.000236340265184217	cg07759992	2.40032197979676	0.00217295154881585	cg22534599	5.34596292108179	3.33061472188188e-05
381	cg10909390	-4.14426846108697	4.07579980539096e-07	cg25964035	-1.01819835076176	0.00114938481270875	cg16756949	-1.69295362219656	0.00439207960519153	cg12705211	-1.16011137922106	2.85729558568079e-05	cg11284414	-3.05096949235832	2.23751853829456e-07	cg14046365	-8.27565707150715	2.65316927050125e-07	cg02370374	-1.42380863603133	0.00284300749854263	cg09045465	-0.917248173151205	5.74193586646088e-05	cg00463485	1.51008315599213	0.000109956079534475	cg04078939	-1.44711951093819	0.000236340265184217	cg26119605	2.36295306568236	0.00217929332702065	cg05050757	4.68112197522438	3.33061472188188e-05
382	cg16138854	-4.38044951982052	4.17924751157062e-07	cg06088929	-2.59747267489991	0.00114938481270875	cg14673792	2.33835022236987	0.00439941796450327	cg01889112	-1.64660189007319	2.85729558568079e-05	cg06220545	3.60792864033851	2.40760284889685e-07	cg17913676	-2.86179444642983	2.65711471953909e-07	cg23286353	-1.81677393576263	0.00284300749854263	cg10620898	-1.87742543871689	5.94171522322527e-05	cg13352717	1.03211705184332	0.000109956079534475	cg01482087	0.661638660889406	0.000236340265184217	cg08818448	-1.75005921200204	0.00218268692754608	cg23828766	5.1998682742382	3.33061472188188e-05
383	cg18637626	1.49808424746867	4.24901268630037e-07	cg24631222	-0.917031434236994	0.00114938481270875	cg21559677	1.39204690894543	0.00446552433784829	cg22946959	0.881179312290449	2.91201067104023e-05	cg07816130	5.49957426378212	2.41376477404219e-07	cg18532215	3.23965350628298	2.65711471953909e-07	cg09923032	1.52177152372245	0.00284300749854263	cg07156876	-1.52055981932835	5.99782798421593e-05	cg14976050	1.66565900166783	0.000110468612102241	cg22559532	1.63170226012048	0.000236554066098894	cg24108149	-0.947489041826207	0.00218369241025557	cg01245316	-1.20901714660821	3.33061472188188e-05
384	cg24449653	-7.15636496227165	4.35723815237019e-07	cg11804381	-0.887948023899654	0.00114938481270875	cg08893139	0.895618102706829	0.00446929785739703	cg17907200	-4.96019448731404	2.92147907081214e-05	cg21957479	-3.9924006999577	2.52324950126026e-07	cg07795407	-2.41922172352389	2.72556120409137e-07	cg23231729	-1.23885397290714	0.00284610928240374	cg09827499	3.25781097008209	6.3840328146121e-05	cg06000029	1.28351620606021	0.000110468612102241	cg18193482	0.912217705723773	0.000236587479565059	cg07922204	0.794021370411629	0.00218369241025557	cg24853868	-5.01535549134438	3.33061472188188e-05
385	cg16014725	5.12022150664087	4.41246004181953e-07	cg03301579	-0.786669633861645	0.00114938481270875	cg14012223	1.28033422133737	0.00447902850998713	cg25083732	2.0658869820038	2.94528446215375e-05	cg10935138	-4.16385334781926	2.52324950126026e-07	cg06170906	2.56022867153941	2.7844824121799e-07	cg14403146	2.86097389684337	0.00284610928240374	cg20389004	-1.69875545030042	6.56846174750586e-05	cg16927825	1.4987937492315	0.000111970339423369	cg18459239	-1.34369146598474	0.000236587479565059	cg26235537	1.01275440474411	0.00218369241025557	cg07250622	4.22894615424192	3.33061472188188e-05
386	cg00504919	-7.47600650782878	4.86066649256803e-07	cg07667522	-1.52368296149901	0.0011508857799191	cg06734096	-1.70800112513648	0.00447902850998713	cg08602305	2.86360812551013	2.94858266700048e-05	cg23274377	-6.15192752115646	2.57027286374702e-07	cg17827154	3.75608733111408	2.87107678593758e-07	cg05006942	1.03307369222609	0.002859654709356	cg01445100	-0.703144725011165	6.63883746191198e-05	cg00539883	1.09611612500722	0.000112162737702746	cg04411102	1.06198801381609	0.000236844512803673	cg08343240	-1.52837742924274	0.00218369241025557	cg27554237	2.28203191106318	3.33481691214845e-05
387	cg05920643	-2.8723553328931	4.87975606008283e-07	cg18464402	1.06014658700105	0.00115725011029638	cg04721847	2.02093829593543	0.00447902850998713	cg06552660	0.840570384600043	2.94982178789398e-05	cg25230532	-5.17562625875874	2.60125272759211e-07	cg26233468	-6.0554778584871	3.04436092997565e-07	cg21055948	-4.09641385733307	0.002859654709356	cg22344641	0.876100753212542	6.66185287926868e-05	cg22289948	-5.24645939018259	0.000112621998714351	cg03455738	1.52780267144366	0.000236844512803673	cg04509559	1.41624393773917	0.00218369241025557	cg16104915	2.41748741285899	3.44298177333074e-05
388	cg23495332	4.6374572995342	5.0268845526353e-07	cg13290025	-2.46613582790343	0.00115725011029638	cg24631739	1.39219694528476	0.00447902850998713	cg23210687	-2.1233958753948	2.98412412366308e-05	cg06809970	-7.46199460771027	2.60550289179542e-07	cg00615217	5.06512029202918	3.04436092997565e-07	cg24134020	2.86124929271702	0.002859654709356	cg04367719	1.35266949388571	6.66185287926868e-05	cg14419389	1.62134647922794	0.000113558470535169	cg10999598	0.713303178674692	0.000236844512803673	cg05217597	5.94044105024608	0.00218369241025557	cg03158874	3.4691079383378	3.4588787551006e-05
389	cg07701041	5.44962585895504	5.05683055164642e-07	cg04129046	-1.57406471780179	0.00115790822991665	cg11010575	-1.82649564706396	0.00449153733932861	cg26377508	1.08416909472006	3.00959294555227e-05	cg23563507	-2.40352918538251	2.63497711122783e-07	cg17552710	4.51900728024845	3.0445955808691e-07	cg07281419	0.649135786043024	0.0028731006053708	cg09889194	-0.908663481874814	6.66985371422474e-05	cg08529529	0.798024539251136	0.000113934752625032	cg08467341	-1.59986140676987	0.000236844512803673	cg19107238	0.869939321818337	0.00218369241025557	cg06855092	2.17846898642437	3.47205177455533e-05
390	cg27635102	-5.20725703444452	5.05731850480058e-07	cg14143241	-1.04608558645391	0.00116543527370392	cg17273725	-1.72347323698782	0.00449153733932861	cg24698846	-1.71848373717618	3.03233932857363e-05	cg18335316	5.34796752838331	2.70737224368208e-07	cg24611970	5.05298653430555	3.14117123253598e-07	cg27272293	1.02232067815072	0.0028731006053708	cg13140943	-1.25489340042475	6.66985371422474e-05	cg21927637	1.24206194133089	0.000113934752625032	cg13655634	1.36204021349137	0.000240901423969249	cg03369432	1.11892639459506	0.00219002809338067	cg14059978	-5.07401464577006	3.47205177455533e-05
391	cg03499052	-4.54030216138454	5.05731850480058e-07	cg00042081	-0.738555083352328	0.00116543527370392	cg18280699	0.735768257015978	0.0045125422603049	cg10955910	1.05510314145148	3.03744865770737e-05	cg05073010	5.8203100588821	2.7122775018156e-07	cg09887075	-5.4085327443934	3.14611156667603e-07	cg12209121	-1.26169489466756	0.00287847828379513	cg20535600	7.19352604644362	6.69648282702538e-05	cg06318676	0.827950476678337	0.000114111186168033	cg00406796	-5.07173762043005	0.000240901423969249	cg23142063	1.55684544035195	0.00221199024719965	cg00143474	3.06741176995632	3.47205177455533e-05
392	cg04089644	5.93472582565898	5.07881512303498e-07	cg01245423	2.2028202593453	0.00116543527370392	cg03736057	2.95201257586137	0.00452019029508286	cg03819338	-2.67433537229398	3.14000309768439e-05	cg19930236	3.00471782654769	2.73595362693531e-07	cg24761958	-3.62666467698294	3.15050406728503e-07	cg00365061	-1.22787787101502	0.00288516448531233	cg14868703	1.02838652121565	6.75008466338066e-05	cg22751554	0.960740304229635	0.000116202322851708	cg22513511	-5.18100113715214	0.000240901423969249	cg02315450	3.03140349695507	0.00221854066980392	cg11196693	2.49690857158674	3.47730198016603e-05
393	cg23500637	-6.06633818131699	5.07881512303498e-07	cg19573997	-2.4393301460874	0.00117103935448434	cg17935304	-4.23477273491702	0.00452222694220267	cg00615592	1.62423025830647	3.15634324164501e-05	cg04038503	-4.5511327365542	2.75512599779896e-07	cg22061957	-4.60087847667723	3.24852641802787e-07	cg13635008	-4.31600105886915	0.00288516448531233	cg01401381	2.69149289343964	6.75008466338066e-05	cg03403298	-5.10824150558736	0.000116705414191661	cg11697464	-1.22770922730182	0.000240914431918243	cg05350839	1.99925111748865	0.00221854066980392	cg01912330	3.45412067596523	3.49110691606481e-05
394	cg17996591	-2.76234619646123	5.07969361784645e-07	cg18086635	2.21700787551233	0.00117103935448434	cg03633574	1.65264131797642	0.00453448709876188	cg14414338	-2.35379574450269	3.15634324164501e-05	cg23539688	-3.20586857620076	2.76463604353468e-07	cg22568103	-4.81634965883654	3.33654225024337e-07	cg25916993	0.601790532883496	0.00289240621351457	cg23075098	3.57520849536973	6.75008466338066e-05	cg16895170	-5.62898789066871	0.00011676137065703	cg04809476	0.900415213518103	0.000242707480206294	cg11219400	0.456462799645137	0.00221854066980392	cg07338836	6.02023430917712	3.52012765900727e-05
395	cg16216212	3.37461064393074	5.20286199258062e-07	cg20996918	0.975632597952488	0.00117494016018058	cg14929210	-2.06195286149684	0.00454168916389824	cg03853593	-2.29673139466424	3.17141482167785e-05	cg03393602	-3.08498313639647	2.77553335862634e-07	cg15652249	-4.47729259635054	3.36718566790451e-07	cg07922204	0.779990541449447	0.00289240621351457	cg22387550	-1.53699715902136	6.75008466338066e-05	cg06474898	1.53013303577495	0.000117238017498838	cg13590180	1.21561710761316	0.000242711353898671	cg16990532	-1.4977248293631	0.00222317811498669	cg07597640	5.02702168615028	3.58664310268135e-05
396	cg13183781	4.19648527990953	5.20634043391409e-07	cg14048460	-1.33406603557104	0.00117511469159981	cg20819878	0.718787067479983	0.00458278900024084	cg15976047	1.63736879504356	3.18109129012877e-05	cg06282155	3.84772240924705	2.77553335862634e-07	cg05983557	-4.44442402453157	3.45056761635366e-07	cg19078576	-3.72210245566974	0.00289240621351457	cg18939363	4.82780433236681	6.75008466338066e-05	cg09897830	2.50621255563159	0.000117247886783461	cg22168512	0.736560171566287	0.000243152142171059	cg24742520	1.99301786492175	0.00222317811498669	cg25995836	3.8757958723655	3.58664310268135e-05
397	cg10862190	3.28227706766407	5.21363105336381e-07	cg02549516	3.25320314271743	0.00118112931046784	cg08844859	2.23603989905528	0.00460240738092997	cg02441103	0.90895563122881	3.18516718426353e-05	cg12393605	-2.84575997292207	2.90985491202522e-07	cg18031010	-3.92289861055708	3.45472245559226e-07	cg10353539	-0.975801478719346	0.00292402722876771	cg27214333	-0.562368995533802	6.83461405725084e-05	cg23097696	-5.49128894164897	0.000117247886783461	cg09789315	1.40980273239143	0.000243152142171059	cg19994281	1.13652605006449	0.00222317811498669	cg10914679	-1.63275108556347	3.61572142776925e-05
398	cg16193299	-4.67809097355832	5.23702895787036e-07	cg23773687	-0.823783174365105	0.00118112931046784	cg00393279	0.879658550202118	0.00460240738092997	cg13728275	1.16874314724068	3.2025179746078e-05	cg06039624	-3.55342881483535	2.90985491202522e-07	cg05920643	-2.74438454124143	3.45723739177138e-07	cg13912753	1.12808930071682	0.00294562911336219	cg02562122	1.46980793634874	6.83461405725084e-05	cg11697464	-1.27176215741471	0.000118630580792424	cg06012795	1.98824694327568	0.000243152142171059	cg26111729	0.969551565982818	0.00224365136157806	cg18826787	-5.26974266253992	3.61572142776925e-05
399	cg18045093	-6.37733398198849	5.28407582811264e-07	cg21585437	-0.8528706962651	0.00118191045886074	cg21923992	-2.81932213439221	0.00460525806924771	cg07494275	1.17879046595138	3.22071070698143e-05	cg16014725	4.90321626621798	2.9358545136545e-07	cg02262786	-5.48365040527946	3.65880159866429e-07	cg04039434	0.7995175134647	0.00296062554855706	cg10219789	-1.78784858123848	6.95402634298914e-05	cg06077723	1.24434523657367	0.000118630580792424	cg15649083	-2.97073986026655	0.000243152142171059	cg20132724	1.80912750123453	0.00224537846092472	cg12444761	3.97218504704283	3.63176190401325e-05
400	cg25799710	4.9900100910841	5.48239628654637e-07	cg19949697	-0.670509043141919	0.00118716920008529	cg13236854	1.81493693893546	0.00460525806924771	cg08798701	-5.20920546164228	3.2308994097144e-05	cg22500068	3.56813527205073	2.9531152115978e-07	cg18361081	-6.80705743328904	3.81854831358454e-07	cg17061382	0.95923115277246	0.0029790186045812	cg03183541	-1.25600020851448	7.02885979470632e-05	cg15480137	2.60325152476938	0.000118630580792424	cg27024924	0.715008570384261	0.000243152142171059	cg06282829	1.21855213049269	0.00224547808445228	cg04250867	-1.62366198476742	3.69022751295667e-05
401	cg20486407	-3.62624164800217	5.56686704616341e-07	cg00179217	1.08359261874846	0.00119353329650116	cg25547630	-1.01916537330097	0.00460525806924771	cg03158874	-3.47470248337833	3.23567757068937e-05	cg24124753	-3.56113445373858	3.01235629772933e-07	cg06842519	-3.53559932358664	3.81854831358454e-07	cg02672776	0.573181557688266	0.0030158470375103	cg09691134	-3.44626560503406	7.17428332246055e-05	cg05840230	-2.15609118085685	0.000119645959636218	cg17257126	-2.67875987095323	0.000243288560873313	cg14539466	0.93901586966479	0.00225092674021827	cg27557428	1.69484504284869	3.71410129661771e-05
402	cg21717369	-4.98186889782087	5.71704914874779e-07	cg07614371	-0.97187164325184	0.00119641558644255	cg07705315	0.932323918846127	0.00460525806924771	cg10512779	-1.72936803403683	3.29578510583898e-05	cg26067188	-4.62279262499675	3.05569504071593e-07	cg04038503	-4.48308056453825	3.86073450124987e-07	cg01429764	-1.75949875106383	0.0030158470375103	cg16837825	2.28535176085262	7.17428332246055e-05	cg14355208	-2.41858734092079	0.000119923072030415	cg07793879	1.67036496360086	0.000243739641310182	cg11238995	2.73146378833258	0.00226219878184966	cg27455613	3.54462069024228	3.79414145136536e-05
403	cg14046365	-8.47796699932938	5.72069034845641e-07	cg17170868	-2.45601768417775	0.00119641558644255	cg27220495	0.967066393678408	0.00460525806924771	cg27067412	2.08222148865387	3.31408188234639e-05	cg18045093	-6.14573637286568	3.10851187426623e-07	cg18437710	-3.75085114559505	3.95430597526748e-07	cg00826728	-0.654045642386823	0.0030158470375103	cg02337583	-2.72260842522015	7.17428332246055e-05	cg23301462	2.78830619247745	0.00012046969127322	cg02806715	1.87012886724359	0.000244127546549956	cg14028140	-0.992828088807268	0.00229259997725727	cg20452558	-1.26553826763736	3.93143363792482e-05
404	cg17259952	-5.9038098213291	5.72069034845641e-07	cg13822491	1.89086447145461	0.00119641558644255	cg11663570	-4.323614761145	0.00463276730150104	cg05697394	3.13837576637824	3.33571361908495e-05	cg26930643	-3.54654437746539	3.18335943340173e-07	cg05271479	3.74316821299679	3.97466625389788e-07	cg03771702	-0.988220079127805	0.0030158470375103	cg10466968	3.15836352734705	7.17428332246055e-05	cg14373499	-1.5028202505142	0.000121980251282752	cg03966514	2.12244712254185	0.000245264327320957	cg15858747	-1.02728796733197	0.00231066977831002	cg06555521	4.4159489210315	3.96955036489707e-05
405	cg07380865	1.01679124998031	5.72069034845641e-07	cg22330935	2.12733244604396	0.00120231939032141	cg23005186	-1.19094609282365	0.00469961704941974	cg22559350	-2.13710419949996	3.33571361908495e-05	cg17552710	4.49965980131728	3.24037505971016e-07	cg19285484	5.21311266564751	3.97466625389788e-07	cg05061867	-1.36368920868814	0.00302103371452315	cg14708333	1.92048789377507	7.17550069367078e-05	cg11859489	1.17299207021449	0.000121980251282752	cg08030657	0.910163796602977	0.000247597467663806	cg08684761	4.60372811268233	0.0023232937114307	cg25296815	2.65719151105898	4.05620864996663e-05
406	cg00938266	3.08560887790005	5.92365757958937e-07	cg16451278	1.18219935608879	0.00121189821828779	cg00674573	0.871453687454437	0.00469961704941974	cg18405037	4.11924875522407	3.33571361908495e-05	cg14474880	-4.20039327411718	3.35764238256424e-07	cg18766336	-5.83513532603978	4.04727907221735e-07	cg13458301	0.439060155726613	0.00302103371452315	cg26440766	2.17850018987073	7.17550069367078e-05	cg03320594	1.95522880844059	0.000123089467159168	cg19271668	1.26665999778691	0.000247597467663806	cg01582056	-1.15270431122202	0.00234029650232256	cg05921947	3.73746671572553	4.05620864996663e-05
407	cg08778768	3.99417488391761	5.92691806936938e-07	cg22887963	-2.22829589866869	0.00121376554338785	cg15555606	0.922004617493709	0.00470807278861987	cg05207870	0.761404125838594	3.35391974048531e-05	cg24032691	-4.21078744982438	3.35764238256424e-07	cg05550328	3.69600916414543	4.04727907221735e-07	cg12638261	-1.49617766803677	0.00302103371452315	cg00837537	-0.442810301179054	7.17550069367078e-05	cg01704879	1.46067797226152	0.000123332386046523	cg16086559	1.95766518727076	0.000247597467663806	cg09907542	-1.34215891529157	0.00236291922109344	cg01642505	5.17448552885493	4.05620864996663e-05
408	cg00376294	-6.0987978256017	5.97615034239591e-07	cg24582338	2.24423107750259	0.00121376554338785	cg10727316	1.33553418833537	0.00470890166356592	cg17672614	-4.4088021919409	3.35391974048531e-05	cg24449653	-6.79827926371238	3.42557705375225e-07	cg15074057	-1.92908637701828	4.06543880122161e-07	cg18293281	-0.71574380869797	0.00302103371452315	cg09930908	1.14523327751244	7.17550069367078e-05	cg14949892	1.48840730001938	0.000123332386046523	cg00564831	-1.1593338456485	0.000247597467663806	cg10690327	1.06975033062003	0.00236292130572261	cg05451573	3.78427480245362	4.12024648333464e-05
409	cg12940558	-5.96312620192446	6.05105790469818e-07	cg02992881	4.10630280076764	0.00121376554338785	cg06033579	0.796663179429726	0.00472146516619285	cg02255950	-1.82034667377358	3.37692260351086e-05	cg24989447	4.37968787012735	3.50629625561939e-07	cg12638261	-3.25829389897762	4.21107655823449e-07	cg12206855	1.49667511213079	0.00303232642225705	cg12682367	-0.519889591327862	7.17550069367078e-05	cg25551287	-4.42344072752597	0.000123332386046523	cg14466765	-0.823507729413725	0.000250059494613563	cg11329353	2.02579511709741	0.00236816414250385	cg12403413	-1.7786494155771	4.17244306202072e-05
410	cg26850559	-3.56729722148205	6.05105790469818e-07	cg15104818	-2.38207218847813	0.00121376554338785	cg09909877	3.73639913420604	0.00472645534404098	cg06121277	1.2384729029294	3.4528467273859e-05	cg16442712	7.39964222307796	3.53919500259702e-07	cg14875564	-5.2928080562289	4.22263188130114e-07	cg07865391	0.869880554232999	0.00304200181584281	cg21104155	-1.36342944928162	7.17621873250765e-05	cg14824802	1.28030398754371	0.000123332386046523	cg13842421	1.26976653698637	0.000251512890604635	cg19262433	2.4370576085828	0.00237957879481931	cg08422863	2.08904203820728	4.17391890091324e-05
411	cg00509610	4.92480866508371	6.25741226000539e-07	cg23536293	1.56346301612634	0.00121376554338785	cg18801945	2.50053137260693	0.00474757808265102	cg23846459	-1.37641225191029	3.4528467273859e-05	cg27635102	-4.95809042518426	3.8042155312732e-07	cg06690564	-4.89610632620884	4.22680696031985e-07	cg17306624	-1.28886402777124	0.00304202200870776	cg00858599	-0.669705522843174	7.22646661358905e-05	cg22777162	1.05889831674564	0.000123332386046523	cg25394782	0.905057106496913	0.000253005139813759	cg14818599	2.86528126840862	0.00238031695358277	cg12073251	2.33260251442187	4.229040040055e-05
412	cg05271479	3.89166926522287	6.26068659724623e-07	cg16917758	1.28498266651199	0.00121376554338785	cg03516016	0.895876377043272	0.00479873870633883	cg10380108	1.90950447031397	3.5188654098799e-05	cg14755054	4.40145625887003	3.9312077468139e-07	cg21943841	-3.42717863206565	4.26424755810485e-07	cg17694322	2.74213035418183	0.00304579325776462	cg08462675	5.25268822574793	7.2534736275812e-05	cg08298555	0.909365249737689	0.000123332386046523	cg11952839	0.884784655743755	0.000253877770246597	cg19497071	-0.796533255558417	0.00238311708137884	cg23064048	4.46869107220994	4.25307647521895e-05
413	cg05360176	-3.07459436286714	6.28969055728661e-07	cg11182965	0.977643484376772	0.00121376554338785	cg10189324	1.06844404027919	0.00481182651503649	cg25731074	1.17917580181761	3.52930667187081e-05	cg10252992	-4.49945849136769	4.07304782170317e-07	cg27530058	-4.82940118577506	4.26424755810485e-07	cg07508400	-1.0579256178709	0.00305594053160418	cg18893482	1.09213571422376	7.27102759472796e-05	cg24396271	-4.93939251126242	0.000123664653345558	cg27045935	0.940273682196247	0.000255925388180556	cg13733600	-0.819966226905624	0.00238311708137884	cg02540858	0.977898372925398	4.26085870233446e-05
414	cg20619779	4.57855111933729	6.43829849331834e-07	cg20838039	1.88782712231617	0.00123629604508603	cg09889194	-0.643498374209642	0.00481279307715724	cg06973172	1.45367147367765	3.60030191642896e-05	cg24609969	2.76558759814362	4.07304782170317e-07	cg13518792	-3.28655743947142	4.26424755810485e-07	cg06906971	-1.75277093265599	0.00309677138247897	cg01635193	-0.677361927288602	7.27102759472796e-05	cg05813703	-1.00137506567398	0.000123664653345558	cg08633345	2.44405302474349	0.000256053021494873	cg02677777	3.17484536420082	0.00238311708137884	cg22374586	-0.983005592703944	4.35142724039379e-05
415	cg08683180	-4.47363682621879	6.55484808571242e-07	cg14959260	1.54029299385852	0.0012458725933543	cg10901643	2.04395867780726	0.00481490515348815	cg10856027	2.93520070103308	3.64281272684006e-05	cg27061377	2.62281885502253	4.21015583513168e-07	cg17999393	4.35052633408524	4.26424755810485e-07	cg01590693	-1.09135879752471	0.00310168350092787	cg06289320	-2.19114549842883	7.46076305859012e-05	cg08227926	-6.27368579346803	0.000123664653345558	cg06553975	1.83408483518934	0.000256635978837129	cg03379367	1.11424807753187	0.00238311708137884	cg04216778	4.22561246429876	4.37809556684058e-05
416	cg08550026	1.70096428586177	6.65071235842913e-07	cg26118326	-1.58626010222459	0.00125470786869679	cg05215007	1.76579212700791	0.00481490515348815	cg06826710	2.81629435864141	3.68210525726071e-05	cg07276867	2.90793583184032	4.25652540910165e-07	cg12659027	-3.42071069126321	4.43328006081466e-07	cg10162217	-1.98034232210795	0.00311970422528003	cg16449808	1.96138949749001	7.68387542850316e-05	cg12564231	-4.9847740583083	0.000123664653345558	cg22449302	-1.52061891470267	0.000260520296682533	cg23418208	1.53422402035306	0.002393129284037	cg04723601	5.74167615913851	4.44318465542612e-05
417	cg24939813	-3.83267258352393	6.7512598059494e-07	cg07517901	0.93691360191655	0.00125793669386366	cg02932321	1.47090636129779	0.00482385305784361	cg09017864	0.532696126219223	3.68842833489629e-05	cg26233468	-5.95256656709993	4.25652540910165e-07	cg06720001	-2.87167049618678	4.46133984359758e-07	cg21822161	-2.3417770067799	0.00312060427340474	cg14688317	-0.791839528057371	7.7031139406329e-05	cg07844369	2.11394557762664	0.000123718555131303	cg18676290	-0.852556292590521	0.000260520296682533	cg17049032	0.565622590986879	0.0024450598302888	cg23320011	-4.03833851307563	4.44318465542612e-05
418	cg12202185	-3.6472402299684	7.07421261627705e-07	cg05898193	-1.51410261089511	0.00126401695995657	cg03938369	-1.98415885149401	0.00482385305784361	cg04662714	-1.86582766756557	3.74857688120484e-05	cg26807912	6.03216440774116	4.25652540910165e-07	cg22500068	3.49345282687256	4.67606456616662e-07	cg05163357	-2.22142997169514	0.00312060427340474	cg16975695	1.02081683123596	7.70544334612846e-05	cg22360544	-5.03098330384574	0.000124742468257905	cg22251932	1.56227974783326	0.000260520296682533	cg25856368	1.19042282607381	0.00245114664910484	cg03227316	3.3810963821847	4.45450760987926e-05
419	cg11212463	-4.82126996061969	7.27958011247994e-07	cg10629128	-3.48574138446638	0.00126465929819287	cg16328016	-1.37114938740488	0.00482385305784361	cg23367351	4.23211757898212	3.77849672230425e-05	cg16549618	2.36556206250056	4.47543915541136e-07	cg24708279	-3.08098168005914	4.95034341802225e-07	cg11078358	1.45936161104018	0.00316438405617085	cg10030980	-1.97973047415622	7.8436753189604e-05	cg12448545	-1.32775620426819	0.000125985684712817	cg21736411	-4.13583262269841	0.000260520296682533	cg08499107	-1.36453623632614	0.00245155784069554	cg09130089	5.35237332486554	4.45450760987926e-05
420	cg24678938	2.44989882785141	7.61720380855231e-07	cg10564001	-1.66978196580082	0.00126986196354829	cg03263337	3.48317382601609	0.00482907490949635	cg20535600	-7.36795765587488	3.80374458995475e-05	cg13518792	-3.27536135163521	4.56108950797992e-07	cg16138854	-4.08213871218264	5.00869067333779e-07	cg14587213	0.73902116430706	0.00317686879841863	cg00585846	-1.3969334663171	7.87301405120055e-05	cg20257535	0.690807984196073	0.000126534226941667	cg14293027	2.12764121917498	0.000262095771089884	cg25027882	-1.1511406018711	0.00245155784069554	cg15303938	1.64069270047949	4.45450760987926e-05
421	cg17009526	5.50884473019667	7.6295757284974e-07	cg06490744	-0.748475798001503	0.00127184588933977	cg16793061	-1.98796136810139	0.00482907490949635	cg09907968	-3.04692931713032	3.84539018678559e-05	cg15851274	-8.57460978100952	4.62149590148074e-07	cg24449653	-6.67546819777131	5.11669185300083e-07	cg17288782	-1.17324922561236	0.00318266442809388	cg14383716	2.26449937518218	7.99276767431737e-05	cg03976208	2.0981343125743	0.000126710314172465	cg05736079	2.22496260641333	0.000262095771089884	cg05845808	0.859433694677119	0.00248782591442163	cg21392975	-3.73068370535553	4.45450760987926e-05
422	cg00615217	5.14949199551402	7.6295757284974e-07	cg14635240	1.32859157465192	0.00127184588933977	cg07718037	2.06886778971885	0.00482990767521058	cg22410724	1.7668802507238	3.89319584975639e-05	cg15321979	1.52443146107846	4.64581811447101e-07	cg04089644	5.57614056284504	5.11669185300083e-07	cg00986350	0.698448378550514	0.00318315734109919	cg04507925	1.49399111371095	8.0107489479726e-05	cg18377670	1.13429638706486	0.000128339907161104	cg25466154	0.815261257182751	0.000262282578114817	cg09184842	1.5389200008811	0.00248782591442163	cg23155089	-1.94747295562391	4.46922242453829e-05
423	cg13250711	-5.90474647625325	7.83668797258902e-07	cg05992977	-0.906998306799863	0.00127184588933977	cg16674926	5.0899149170657	0.00483625100348002	cg08054040	1.95927216425975	3.9418413869243e-05	cg20453212	-3.61416063602346	4.64581811447101e-07	cg19517236	-3.63211551292111	5.26768924818037e-07	cg10896623	-0.938642658179212	0.00318315734109919	cg10150467	-1.58600601130403	8.0107489479726e-05	cg24609602	1.15272214135501	0.000128339907161104	cg01828733	1.47011014807975	0.000264358100655518	cg06593290	0.680266295641581	0.00249011076171135	cg00785452	3.73209395764669	4.46922242453829e-05
424	cg08104462	-5.18008212240155	7.83668797258902e-07	cg01285783	-0.946329537037772	0.00127184588933977	cg04437506	2.17580297276481	0.00484126614909857	cg11476794	0.967184676075146	3.96767217784319e-05	cg20895000	7.4272030158238	4.64581811447101e-07	cg12658897	-1.51496902957651	5.39888889951316e-07	cg20330447	-1.34696326858857	0.00321483618281339	cg08631783	-0.584585171421572	8.03156253456038e-05	cg10866415	1.32766050144453	0.000129581537234552	cg26431313	-0.819862196689884	0.000268170112260055	cg22751554	0.726150128155375	0.00249011076171135	cg02509058	-4.13913134351795	4.50821980945964e-05
425	cg27061377	2.70338395692549	8.06637391763589e-07	cg20691057	1.15682920204751	0.00127571238100569	cg09752637	-1.62990225383129	0.00484208490392049	cg19367232	0.802960423232611	4.01918369296877e-05	cg09400392	-2.43094638561942	4.66847157302171e-07	cg20453212	-3.5791649885517	5.8244245338229e-07	cg23352185	-3.92628336808989	0.00322867149141369	cg14261780	4.71582240622805	8.03156253456038e-05	cg06038180	1.36694333193679	0.000129581537234552	cg08286738	0.788740182197632	0.000268170112260055	cg12049550	-1.31043945179722	0.00249011076171135	cg21696316	2.62320900832586	4.50821980945964e-05
426	cg20068492	-6.25037541488246	8.36018367318144e-07	cg16504335	-1.18284720978151	0.00127925735785727	cg09176901	1.48533315466045	0.00484208490392049	cg06007071	2.52413938284925	4.0324835420848e-05	cg23500637	-5.72027293787017	4.66847157302171e-07	cg07327202	-3.83336355389892	5.87537471456063e-07	cg13721764	-0.868153696960212	0.00322900610266724	cg16164333	-2.1154674790303	8.03156253456038e-05	cg15099879	1.29056175745476	0.000129581537234552	cg23091406	-1.46566260776362	0.000269077638778745	cg04926252	0.621126414953787	0.00249561843196391	cg17215666	-2.79306383821958	4.50821980945964e-05
427	cg23274377	-6.17628139739598	8.5331926059865e-07	cg01811882	0.640937807296565	0.00127925735785727	cg06933031	-1.96851637684276	0.00485787623135891	cg07408607	-3.70885635550669	4.05184042933624e-05	cg06132324	-4.38250003635575	4.68757487401257e-07	cg10200312	-4.0649155331932	5.88429567205992e-07	cg11482557	0.932713771547661	0.00324058924168496	cg14192582	0.715385598508678	8.03156253456038e-05	cg13131577	1.23384553885754	0.000131350147723622	cg23910537	1.31781431912143	0.000271450873455272	cg17988994	-1.74417471469542	0.00252365128510032	cg02203635	3.53875251625244	4.50821980945964e-05
428	cg07575501	-2.05348018496894	8.6483587995773e-07	cg16830545	-1.52715326471286	0.00127925735785727	cg02827245	1.1421911622087	0.00487886566319276	cg13614819	2.4480181386049	4.08052821716634e-05	cg17333830	-6.52022742467457	4.78104652540953e-07	cg07368146	-4.56562912212517	6.18064898283811e-07	cg00427847	-2.55863702939059	0.00324067654912691	cg18958224	4.54397957323134	8.03156253456038e-05	cg25082993	1.58523705719321	0.000131350147723622	cg26981251	-4.13123434423113	0.000273818826440886	cg13048165	-2.2296792518123	0.00252365128510032	cg02921003	-3.18414841627528	4.50821980945964e-05
429	cg17592360	5.22157540625291	8.92610398509008e-07	cg15910554	-0.420032488302673	0.00127925735785727	cg10305989	1.08789458044109	0.00487886566319276	cg26432935	0.874668784042021	4.10681632349602e-05	cg09942034	1.79391417755168	4.78900922385199e-07	cg14784609	-3.59042418537501	6.2146496342555e-07	cg25282513	-0.747333833271707	0.00324215425711657	cg14917056	-0.845504744982976	8.03156253456038e-05	cg04009887	-1.06976506579566	0.000131350147723622	cg16409561	1.37682800964986	0.000274620826027884	cg11069749	1.04387595554094	0.00254403585233246	cg08285180	3.00197110017255	4.62755048843282e-05
430	cg07267984	5.21470106621067	9.63514319677334e-07	cg03102879	0.941828616317675	0.00128755240101977	cg02794519	-1.3839893951984	0.00489318571727958	cg13145669	-1.74662674347305	4.13008289712563e-05	cg14328737	3.6479451450046	4.8264235462581e-07	cg06282155	3.69627178442507	6.6261898882243e-07	cg20827960	1.69459343014159	0.00324215425711657	cg11676500	5.41116832323203	8.03156253456038e-05	cg06005309	1.08390079361103	0.000131350147723622	cg24756756	-1.0279276950744	0.000274620826027884	cg19259125	1.23467111497028	0.00254448068320446	cg16627915	-0.630915043484555	4.62755048843282e-05
431	cg19657843	-4.00292167310929	9.84639428974416e-07	cg27089240	1.13983667461013	0.00128755240101977	cg15563401	1.6347985693553	0.00492322700767322	cg01560020	-4.35755985666702	4.13008289712563e-05	cg16483388	-2.85920838909775	4.85818800987279e-07	cg07218048	-4.41459359463599	6.82731756632661e-07	cg03945034	-0.561942259238905	0.00324215425711657	cg14772079	5.25689999937255	8.03156253456038e-05	cg22083199	1.32216108746962	0.000131900884482262	cg19437341	-4.53605541838061	0.000274620826027884	cg25022560	3.94317586964842	0.00254448068320446	cg14551207	1.10068207925119	4.63957833863743e-05
432	cg12356153	6.27574272517297	9.97926148980233e-07	cg04565640	-0.804710795654175	0.00130157774301229	cg00561527	-1.19182613780352	0.00495895313313607	cg25349044	-1.39218808045253	4.13862922564447e-05	cg22879009	5.17791952459044	4.90877025290867e-07	cg17790037	-2.89879227438626	6.82731756632661e-07	cg22648811	-3.30731692704951	0.00325586999090376	cg26618668	2.36446057820724	8.03156253456038e-05	cg07028705	1.07966295866135	0.000132221824758998	cg06341177	-0.828977397396558	0.000274620826027884	cg02426574	4.73715625695805	0.00254550843546741	cg25228773	2.55355036446227	4.66086930789496e-05
433	cg16412776	2.73464649494668	1.00997028713044e-06	cg09677570	2.8410452247015	0.00130157774301229	cg00417922	-1.41014191084798	0.00498791432055272	cg21217054	3.61654178500027	4.14242978179883e-05	cg13521951	-4.7854028012178	4.9502525865341e-07	cg21340129	-7.70209982656341	6.95024306028995e-07	cg01951420	1.0747649074163	0.0032961166657524	cg22102093	-2.87374681754943	8.03156253456038e-05	cg05270572	-5.09327974813415	0.000134235961263557	cg01702421	1.28500060783223	0.000277673863955275	cg05196585	1.0472664209322	0.002546192461956	cg03621488	-5.87116946333302	4.68866919104539e-05
434	cg17102349	1.98610347848101	1.06052948058289e-06	cg06044767	-1.28847248723122	0.00130157774301229	cg17788292	-2.25660091595846	0.00499218654590105	cg19609438	-4.91449417856985	4.14415985213666e-05	cg15538243	-3.86550835444049	4.9502525865341e-07	cg19635805	2.46869038162701	7.00666320309364e-07	cg25198356	1.45268557469664	0.0032961166657524	cg22946959	-0.833777127918503	8.03156253456038e-05	cg00347616	-1.95373727047244	0.000134235961263557	cg09105898	1.37042486613825	0.000278167468331164	cg15381449	-1.35156742884654	0.00255197810075876	cg26407621	-2.6649495411267	4.68866919104539e-05
435	cg02761110	-4.26419152127564	1.08434894875952e-06	cg24960641	1.42647392510824	0.00130157774301229	cg05956749	1.28432659495449	0.00500168546601146	cg10532833	-3.3901690562762	4.16315000848043e-05	cg23187196	-5.3206296237312	5.10983387342584e-07	cg21561142	-3.82483063794573	7.06141215851092e-07	cg09022609	1.07060178317295	0.0033023020191209	cg22367492	-1.50368220026103	8.03156253456038e-05	cg01857819	0.896604826306701	0.000134728684570301	cg20311575	0.713727229918816	0.000278615567231217	cg25031844	2.15547255683996	0.00257075915396553	cg16764408	3.98254764693411	4.68866919104539e-05
436	cg23867523	-3.69889449815206	1.08758466140219e-06	cg09408138	0.72456195656062	0.00130157774301229	cg19755459	-1.33306099773992	0.00500380038051596	cg09340511	2.7726273692951	4.20626281457724e-05	cg26885250	-1.4828860590991	5.14911310151112e-07	cg01966869	6.0010397171443	7.0832869319313e-07	cg11003806	-1.634804307626	0.0033023020191209	cg00376283	4.10361660008958	8.07008790229974e-05	cg20786495	2.74989962306008	0.000134728684570301	cg08714331	1.70522623270366	0.000280228416806573	cg09100286	1.33967629190273	0.00257222288147392	cg26705527	2.14641742600639	4.68866919104539e-05
437	cg03369084	-4.91080252842065	1.09665237416343e-06	cg08119219	-1.13785087531196	0.00130157774301229	cg26215849	-4.52269021501006	0.00501524435052586	cg04507925	-1.53893910090606	4.21959823680947e-05	cg27467953	-8.21850941175643	5.23949706459638e-07	cg12940558	-5.5623625686582	7.2777720833193e-07	cg01357001	0.407551918684855	0.0033023020191209	cg05921947	3.60152600588775	8.07008790229974e-05	cg14435390	0.959502049612325	0.00013605962105123	cg12790440	-1.1490644971922	0.000281681160463564	cg14664575	1.65094525779813	0.00257871706339653	cg01377475	-1.96041850681005	4.74734249976916e-05
438	cg09890987	3.91946950774616	1.12418151981854e-06	cg17827154	-1.76880742536753	0.00130711823822156	cg20819889	-2.43158971258255	0.00501524435052586	cg23828766	-5.10893438497028	4.21959823680947e-05	cg24916757	-2.18005133561553	5.24616355527348e-07	cg12903648	-2.72649514093107	7.37918009953781e-07	cg20772300	-1.27396159754377	0.0033023020191209	cg07645237	-1.3919850172223	8.0804018193298e-05	cg04019982	1.96044107328856	0.000136951834522709	cg20638675	-0.974796742536326	0.000284581104137533	cg20150292	2.24683852552205	0.00258445601344409	cg07318231	1.40615303824329	4.74734249976916e-05
439	cg18251255	-2.33958167752486	1.12418151981854e-06	cg12209361	-0.474148287836262	0.001308644954075	cg20390052	0.823868348315738	0.00501524435052586	cg10149336	1.78826881789315	4.25686587087627e-05	cg06641972	3.65258065679076	5.28436661838389e-07	cg03304981	-2.22911687080779	7.39125893894396e-07	cg18547849	0.577979134557682	0.0033023020191209	cg01793042	-0.866040311806225	8.1167481750997e-05	cg12882713	0.674653721564677	0.000137435190251367	cg16278514	0.966248039271729	0.000284581104137533	cg19642925	1.13252934533778	0.00259707997470688	cg02763716	1.04108422422967	4.88281320316332e-05
440	cg17649293	2.03679624970729	1.14345843764452e-06	cg11484145	-1.81340267267679	0.001308644954075	cg06888466	-1.22466888044083	0.00501524435052586	cg00373455	-2.09702822982946	4.2883854825092e-05	cg06809298	-6.43765811444676	5.37724806000852e-07	cg09619624	1.98061776731897	7.75350729668182e-07	cg03997167	0.749035746590883	0.00333983840328086	cg23064048	4.31590794481162	8.1167481750997e-05	cg01702421	1.33046097840264	0.000138703734212663	cg11740872	0.927299104863154	0.000284581104137533	cg20668546	1.25305556356386	0.0025973080184535	cg13531667	2.09711860971603	4.92537729925292e-05
441	cg14208073	-5.08489430431643	1.17866981314924e-06	cg04206684	-1.88385589178658	0.00131082453962992	cg25978130	1.51696161481439	0.00501524435052586	cg08173862	1.61841788427207	4.2883854825092e-05	cg27039866	1.3972749053252	5.52900653455952e-07	cg15658931	2.12325889981644	7.82895242658485e-07	cg22232616	-0.707201962875703	0.00333983840328086	cg02490678	-0.663512773134549	8.1495061131736e-05	cg09929650	0.817387579860888	0.000139394020625471	cg18003798	0.725769747018114	0.000284581104137533	cg13944282	-2.25847150038963	0.0025973080184535	cg19749688	1.19523410622219	4.93798630951456e-05
442	cg16782613	-4.18268364735407	1.18016226426511e-06	cg06799448	1.51828356106601	0.00131082453962992	cg08328134	0.767657543597607	0.00501524435052586	cg19205498	4.12527871181732	4.2883854825092e-05	cg14893690	-4.48399038323488	5.64334164933456e-07	cg06061589	-4.8182606640033	7.89675727343668e-07	cg09042315	-1.50102091325466	0.00333983840328086	cg23977451	-1.13755735286148	8.19335176338117e-05	cg01171355	0.952059138970063	0.000139394020625471	cg19472611	-1.12769578287084	0.000286534416392026	cg16756620	-1.63505184292331	0.00260716652842816	cg03949362	-4.7161895218961	4.99189643057337e-05
443	cg20280170	4.54656388883153	1.18608611379263e-06	cg15034779	-0.881243235763423	0.00131704580662784	cg08358620	0.638156814196839	0.00501524435052586	cg25478219	1.06168562537195	4.2883854825092e-05	cg23645768	4.53105047576319	5.72014076517926e-07	cg22235466	2.09373867616894	8.23197351754314e-07	cg06623268	-1.01125672091466	0.00333983840328086	cg15629915	1.74742609212465	8.22223182704117e-05	cg27573031	0.870936177222024	0.000141340123458152	cg09395368	-4.25739952504876	0.000289917132466429	cg18638383	2.21275538676793	0.002614804786359	cg16722058	-3.49981627980594	5.02968403102982e-05
444	cg26930643	-3.54041010649836	1.20338372774578e-06	cg13742105	-0.749101634288073	0.00131704580662784	cg08120756	5.34253387780749	0.00501524435052586	cg14473485	1.20350193308957	4.37649437624218e-05	cg01023548	5.52673398751604	5.85935820736623e-07	cg09848405	-3.68512213621247	8.33421166248624e-07	cg00627454	1.25116410110695	0.00333983840328086	cg17694101	-0.658806245234643	8.26933617163673e-05	cg06567525	-0.684151835534877	0.000141479950204192	cg19122004	1.74615555650467	0.000289917132466429	cg25109519	-1.38164507659705	0.002614804786359	cg00440776	-5.38865738517082	5.02968403102982e-05
445	cg13531268	-4.62237300904155	1.20968650618741e-06	cg25831189	3.85446075303228	0.00131704580662784	cg15925990	1.78347943059485	0.00501524435052586	cg20386875	1.48137568286549	4.38574001786357e-05	cg16174717	2.29593722918987	5.91052760162914e-07	cg13235160	-2.25865654231137	8.41678066568257e-07	cg21889519	1.68518741328234	0.00333983840328086	cg02509058	-4.0056452000284	8.387240732489e-05	cg26055840	0.855431804613122	0.00014207795870477	cg08651867	2.24733930828455	0.000291066706618179	cg09261702	1.82951053205554	0.0026348802630479	cg10034963	1.75030003323012	5.09939169999068e-05
446	cg03889991	-2.73725725459337	1.21211761588691e-06	cg15374027	-1.5907626839103	0.0013289449642827	cg14330951	1.63421646568126	0.00501524435052586	cg25581517	1.40158606617868	4.38574001786357e-05	cg09817162	2.76519181867127	5.99685343006866e-07	cg22455342	-5.23408756240686	8.43480073236207e-07	cg14307922	-2.26426186178945	0.00333983840328086	cg01698432	-2.50274278123429	8.387240732489e-05	cg05460898	1.45044864013216	0.000142389249146741	cg12945428	1.96536963021209	0.000291140286940853	cg21668551	1.97787318671095	0.00265191577021758	cg07098902	1.87718742062465	5.18170329030231e-05
447	cg26560648	-4.77644199264203	1.21211761588691e-06	cg14524290	4.18935226519656	0.00133790788168063	cg08636922	0.84554456160605	0.00501524435052586	cg27470406	-0.984467381488487	4.3882117345933e-05	cg00509610	4.63439684671115	6.0144126543201e-07	cg23539688	-3.04184483663782	8.43480073236207e-07	cg13159037	1.00190798410578	0.00333983840328086	cg04714637	-2.45515931254498	8.387240732489e-05	cg15644756	0.843660909739997	0.000148467627304156	cg06318676	0.783932758566901	0.000291140286940853	cg13896699	-0.812485247307082	0.00268548246068212	cg12046888	-1.49278271990164	5.18170329030231e-05
448	cg09887075	-5.3851653248138	1.21211761588691e-06	cg04009883	-2.28279091614524	0.00133790788168063	cg10272922	2.3906907898706	0.00504729477382231	cg05845141	1.01277160637717	4.40667843513951e-05	cg17009526	5.23095123939664	6.07654965401652e-07	cg18335316	5.0590670037973	8.7593948780408e-07	cg10971750	-0.816911106085663	0.00333983840328086	cg17257732	1.45667383169982	8.42010786995888e-05	cg18512352	1.28762553770014	0.000149555382146173	cg04795400	-1.43989853263832	0.000292051888366636	cg10034963	1.2674254245491	0.00272891577414413	cg25531986	-8.56001576154774	5.18170329030231e-05
449	cg22982702	-3.86270852693998	1.21211761588691e-06	cg13558971	-1.04151019337848	0.00133790788168063	cg14839386	2.13191310817833	0.00504757853623613	cg26609239	3.28649994107054	4.40667843513951e-05	cg00686761	-2.9622783728631	6.16503956715132e-07	cg08629275	2.54611643695152	8.83416864848507e-07	cg21174202	-1.17365861346609	0.00333983840328086	cg16061199	-0.817680837121098	8.42010786995888e-05	cg04159488	-1.55126198271738	0.000149555382146173	cg01121441	0.722880506685345	0.000293730378565718	cg26437126	-3.10359014542122	0.002732764935112	cg08161922	-5.73833878980771	5.18302087748727e-05
450	cg08422181	-4.21204078506248	1.21271237529065e-06	cg10277624	1.5301598937519	0.00133790788168063	cg23832792	1.44169715001653	0.00508263149699188	cg06287520	0.505429401696795	4.42671293269339e-05	cg08915732	3.14627168184459	6.204708815985e-07	cg07701041	4.98072606855966	9.06070140344632e-07	cg06154646	-0.547480429051284	0.00338946853450608	cg17924044	-1.22752248159492	8.5552929063733e-05	cg01752912	-5.51411668760712	0.000149555382146173	cg02026948	-4.7745226343704	0.000293773331550473	cg11988679	-2.32486693184468	0.00273640194773868	cg06168324	-1.79800275305675	5.25999718249584e-05
451	cg25237400	5.7643596334671	1.23332390087162e-06	cg02625241	-2.92681084498533	0.00133790788168063	cg14500602	-2.97165298155991	0.00508460679501866	cg20031717	2.49871629797989	4.44591564947055e-05	cg09499414	-2.60629000377645	6.2796019957237e-07	cg24215504	-2.95206600811014	9.1293949182097e-07	cg09939991	-0.782212318097357	0.00338946853450608	cg08355476	-0.732879275315019	8.5552929063733e-05	cg10994148	-1.00013165255657	0.000149555382146173	cg02741419	-4.7066810429277	0.000295650134539156	cg06800421	-1.5537455730041	0.00273935745012562	cg19002411	-2.21862415210573	5.27559159884662e-05
452	cg14146092	-4.17328142816184	1.23720598111782e-06	cg16802990	-1.50806553515712	0.0013397913537231	cg02949991	0.832920546119042	0.00508460679501866	cg09328678	0.941926860537326	4.49046214786598e-05	cg18615451	4.20135459081479	6.3189160548748e-07	cg14162912	3.74158261141517	9.1293949182097e-07	cg08289744	2.03258877972689	0.00338946853450608	cg01797567	4.69509206463669	8.5552929063733e-05	cg20354430	-0.655923875434691	0.000150635673302512	cg15396532	1.15280162950244	0.000295650134539156	cg08714474	2.36776176055901	0.00273935745012562	cg20520743	-2.06557726976519	5.29324226248097e-05
453	cg00691081	1.44324331553106	1.27990258525295e-06	cg19527269	-1.28782811571109	0.00134521156093522	cg14533298	0.966294312193286	0.00508460679501866	cg26440766	-2.21645536098205	4.52524195452979e-05	cg04197634	3.82081514097233	6.54721100045255e-07	cg16912838	-3.58056092636796	9.2612778714426e-07	cg10185638	-0.756469189263271	0.00339950018257876	cg10416840	1.49355551819345	8.65677035108777e-05	cg04954286	-0.531628872362802	0.000150672211890107	cg20187418	1.86234450664612	0.000295945981063598	cg25470419	2.78510941060378	0.002748407263801	cg01284406	-1.65139208035587	5.32583388028274e-05
454	cg16908601	-3.84101680218853	1.28276497648742e-06	cg20660556	0.961242271573985	0.00134521156093522	cg00866484	1.4643449566745	0.00512522372687539	cg15434184	0.974001292738238	4.52876842673055e-05	cg00918762	-4.16528591588808	6.56048344558565e-07	cg20068492	-5.84447578713449	9.50487615358406e-07	cg16902958	-1.21895838998371	0.00339950018257876	cg26810426	-1.39537192056899	8.72342546318251e-05	cg08030657	0.928071779628759	0.000151404958813075	cg25897043	0.830758425732088	0.000299004037530429	cg20409130	1.46516937702894	0.002748407263801	cg10886095	-5.59030890466866	5.32860604236585e-05
455	cg25195795	-3.38290006103057	1.28276497648742e-06	cg00534136	-0.40880185268495	0.00134570519363493	cg01484950	2.68281456211493	0.00513505730497092	cg16518672	1.5712781691655	4.52876842673055e-05	cg20719598	-5.04955293634652	6.69602936109609e-07	cg08162205	4.3039652642402	9.55706848528814e-07	cg14154547	0.906666997354918	0.00343374057318062	cg12933804	2.28855522126669	8.86874100410404e-05	cg18597991	-0.76848331054402	0.000152271221130351	cg02311073	-1.13380849555167	0.000299025670477289	cg09873510	3.45965810119727	0.00275763602273419	cg04450361	1.0561211901214	5.37039362209201e-05
456	cg20420826	1.29972104652294	1.29634857805858e-06	cg15761972	-1.03523632030136	0.00134570519363493	cg14838738	1.4106745449301	0.00513957327530972	cg27168632	2.20140659096331	4.56988286778092e-05	cg12638261	-3.18011013232813	6.69602936109609e-07	cg20619779	4.22593591896187	9.59114339124643e-07	cg07532288	-6.62422231359066	0.00343374057318062	cg03394269	2.27105937405239	8.87737902775299e-05	cg07233109	2.89240320834754	0.000152271221130351	cg06474898	1.44769714761703	0.000299025670477289	cg13930557	1.03501045225552	0.00277557896966199	cg01743962	1.16798289904216	5.37039362209201e-05
457	cg18825999	-4.17522474896233	1.29634857805858e-06	cg20979732	-2.35571214012919	0.00134570519363493	cg12812489	1.46377630018915	0.00513957327530972	cg18202627	-0.739572486050143	4.60180814085038e-05	cg15811468	-2.51786074360525	6.70815187392526e-07	cg12202185	-3.3810821905546	9.59114339124643e-07	cg19536610	-1.29435363909096	0.00344881659929757	cg01245316	-1.14256114433268	8.94913724210287e-05	cg07200851	1.66987367333239	0.000153898744081478	cg02678496	0.38470479439977	0.000299025670477289	cg26700932	1.29467899634744	0.00278388607767879	cg22862193	5.68635062858135	5.37039362209201e-05
458	cg25537384	-3.10394629439841	1.30140738793556e-06	cg22775642	1.07354037398636	0.00134570519363493	cg14682345	2.35568089080167	0.00513957327530972	cg06979645	-1.11945857502967	4.60180814085038e-05	cg17097394	-4.79625738791223	7.00129014313477e-07	cg22641430	1.36402618767225	9.9090326122533e-07	cg18539482	-1.98447560318175	0.00345058962215622	cg22221669	2.29920451681755	8.96322603699281e-05	cg16328369	-1.14013664396097	0.000155161269328333	cg14912723	-0.961152276959634	0.000299025670477289	cg03622709	-1.96859050267152	0.00278388607767879	cg16172520	0.75535855930298	5.3884214758741e-05
459	cg14875564	-5.31957720114885	1.32751816449992e-06	cg22018180	-0.87322907590529	0.00134570519363493	cg17961943	2.04718210584219	0.00519880695439793	cg19582557	-2.04708737110269	4.60180814085038e-05	cg25290633	5.11616363242326	7.22733423386249e-07	cg15459688	2.04572539470441	9.93101367841133e-07	cg05933219	2.34357318465202	0.00346541314892377	cg22728210	-2.95009019456571	8.96322603699281e-05	cg22064635	-0.682070987026351	0.000156451547123312	cg18278907	1.96919359090889	0.000299025670477289	cg22598233	0.83858728639159	0.00278736198448422	cg03541909	2.28691925047635	5.40605217735825e-05
460	cg17989886	-2.56412277938067	1.3356089771421e-06	cg16707423	1.20908775337684	0.00134838368629365	cg22772771	0.965473161972914	0.00521997569186797	cg04293948	1.0221048104187	4.60180814085038e-05	cg00022308	1.28063060197713	7.24686110674215e-07	cg02655864	-2.80990991008986	1.00748341838454e-06	cg20238525	1.53668361412433	0.00346541314892377	cg26286324	3.69069706511287	9.02771609486742e-05	cg03087203	1.16019906696802	0.000158620101600842	cg19055986	-10.4492596472764	0.000299025670477289	cg18468726	2.3153332074454	0.00278736198448422	cg08901888	1.60104958826324	5.44163700318894e-05
461	cg02743985	-3.19526445954366	1.35385875243575e-06	cg10768734	-1.75569763261502	0.001358681147904	cg07270423	0.826383234580685	0.00523365402480384	cg12361663	5.48204249634545	4.61561375079932e-05	cg01447791	-3.90994137984814	7.28996175039246e-07	cg10356060	-8.44182188754061	1.01450205698495e-06	cg12419334	0.886935812205679	0.00346541314892377	cg24722112	-0.887067332096096	9.02771609486742e-05	cg17989886	1.52732211763471	0.000159589253556316	cg17373859	0.709499012994377	0.000299025670477289	cg00748492	3.06521605117681	0.00279741720646285	cg12425292	2.53102578284522	5.51145534358092e-05
462	cg19801141	-3.70106950207244	1.3669100376942e-06	cg17764313	1.12001857907803	0.001358681147904	cg13773068	0.775396321343074	0.00523543856312742	cg14716734	-2.12403001371597	4.62245901319378e-05	cg09887075	-5.17589293070108	7.52557137188612e-07	cg02884770	2.28639119753289	1.02468024863508e-06	cg23375379	0.411587157929399	0.00346541314892377	cg00677383	-0.857637255207982	9.04502310332554e-05	cg14960869	-1.59867666200628	0.000162356324386717	cg17164081	-1.04145432954532	0.000300446020094347	cg23194229	2.94397209121872	0.00279745729076537	cg23075098	3.58099848105449	5.58248154276324e-05
463	cg05622261	-5.92577740742767	1.36724208194625e-06	cg19195949	-0.844483384425798	0.00136704254146044	cg20742234	0.94019496979822	0.00523543856312742	cg11114313	1.40604530568383	4.62245901319378e-05	cg22507615	-4.86194311214045	7.90978614210176e-07	cg19967717	-2.74431386035936	1.02986680532101e-06	cg00385620	-0.682903122175293	0.00346541314892377	cg24736345	-1.11251885993989	9.05422361056238e-05	cg24841685	1.0210819895743	0.000162356324386717	cg24229276	-1.00456955020373	0.000301907763210912	cg17494897	-5.16668572463571	0.00279745729076537	cg13101887	-3.52740872682842	5.61418722431341e-05
464	cg23233673	-3.70561819611136	1.39171742743977e-06	cg11365360	-0.921268298163948	0.00137475508076579	cg20284998	5.01840230719178	0.00523543856312742	cg24129198	-2.8416750888305	4.65745996205242e-05	cg11091914	5.38685565958538	8.03495392572629e-07	cg16537196	2.56026176386984	1.0412384229973e-06	cg16586913	-0.637003166200015	0.00346541314892377	cg14558942	-1.75431297561201	9.14172435627769e-05	cg06657917	0.834076314672265	0.000162356324386717	cg25409246	-4.72126480016192	0.000301907763210912	cg21963179	-0.894009479705893	0.00279785956214105	cg00842549	-2.88026971786515	5.75991957944181e-05
465	cg04294979	3.06201851883667	1.39171742743977e-06	cg27094188	-1.31792001898147	0.0013752255049832	cg00217971	-2.76478055336283	0.00523543856312742	cg08842900	2.04539859958314	4.65745996205242e-05	cg05983557	-4.25584898757433	8.16696295292895e-07	cg09612591	-5.72525434173415	1.04291645348286e-06	cg20838039	1.76672192765438	0.0034986519435106	cg06962857	1.40085894856105	9.14172435627769e-05	cg03760895	-1.62040654056458	0.000162356324386717	cg00168942	0.745015089866663	0.000302042763670623	cg18421604	-1.68937790609251	0.00279785956214105	cg26862836	-2.1122078982713	5.79166893778646e-05
466	cg23539688	-3.15148751021445	1.39248308092875e-06	cg06845639	-1.11587421582588	0.00137919575429951	cg08391848	-0.932115283642672	0.00523543856312742	cg17203352	1.32212415142683	4.6584601642427e-05	cg14495753	4.36154815813355	8.28637202935841e-07	cg00734052	-2.81438094798329	1.04471516526271e-06	cg01297101	-0.731446442469732	0.00350293597796173	cg25557827	1.21298377546764	9.14172435627769e-05	cg00686046	-0.948398454872752	0.000162699341135169	cg04958259	0.936458870629528	0.000302636204064175	cg14591655	-1.5653106680203	0.00279785956214105	cg06849349	5.14946711874396	5.83280844790824e-05
467	cg17913676	-2.8019872592098	1.42431264052932e-06	cg25954914	-0.813933501345354	0.00137919575429951	cg00440043	-0.918107149116529	0.00523818105089195	cg10556782	-1.62053624523282	4.71714578393204e-05	cg20465980	2.77959745624546	8.38251307984178e-07	cg14755054	4.19717864093308	1.05707492042837e-06	cg27508586	0.959771970530177	0.00351842067771167	cg17173428	-2.26831005934462	9.14172435627769e-05	cg02625024	1.04254688043195	0.000163092499071696	cg18015496	1.03365195435938	0.000304968323117074	cg13324847	-0.738660030319122	0.00279785956214105	cg11207705	3.75481062116258	5.91196002017448e-05
468	cg19639845	-4.61121956281417	1.42743836522217e-06	cg11472279	0.650366063541415	0.00137919575429951	cg01702190	-1.65160125903828	0.00524233626769413	cg10884103	2.57914567189942	4.72453008929916e-05	cg18437710	-3.60951057359487	8.40468357075543e-07	cg10020040	1.9686121436982	1.07082368722037e-06	cg26141494	-0.533185882050021	0.00351842067771167	cg12325455	2.69337922573218	9.16376549649496e-05	cg06784574	0.593779214784643	0.000163092499071696	cg25220359	1.3901261000275	0.000304968323117074	cg01540023	1.43353079541594	0.00279785956214105	cg17652189	2.32064037569019	5.96364770984533e-05
469	cg17790037	-2.96627006048381	1.44475706771973e-06	cg00017363	-1.41433737986871	0.0013793029098578	cg07924387	-2.75248098526925	0.00533598139889908	cg22199628	0.566165147193429	4.73723076931365e-05	cg09495303	4.49049194066076	8.4545407717275e-07	cg21818402	-3.96480231534596	1.08162832064324e-06	cg27235904	-1.24921272835227	0.00352258402299588	cg19720077	3.01434155778113	9.32481409063462e-05	cg12656710	2.82014637325688	0.00016442657281826	cg20708282	1.48732690573558	0.000305508666888361	cg11987759	-2.73758868900195	0.00279785956214105	cg06552660	-0.804726055483221	6.00359181879127e-05
470	cg18805621	-5.80364499282231	1.49186754977834e-06	cg13843637	-0.800078160295195	0.0013793029098578	cg07319276	1.58596684207926	0.00533598139889908	cg25741794	-3.31999214728018	4.74116523289219e-05	cg22656247	1.91450233922683	8.56452094424401e-07	cg11256920	-3.45032047165315	1.0839973711934e-06	cg00697358	-0.85323137852308	0.00352258402299588	cg14469826	-1.35359516592564	9.35075934474959e-05	cg00104643	-2.83555554984718	0.000165207285313239	cg10326823	1.65127947607228	0.000306341169522859	cg03988119	-2.11144631254704	0.00279785956214105	cg15806103	-1.68522405103945	6.06856903002239e-05
471	cg27607583	-3.7661752365889	1.50058395815424e-06	cg05671516	-1.05056665877942	0.0013793029098578	cg14546350	1.27043128909601	0.0053487693387525	cg04021805	-3.87847406088361	4.77437461458944e-05	cg11210670	-4.9002545907304	8.56452094424401e-07	cg03888207	-5.03481499009911	1.13640659245313e-06	cg12750728	-2.26147192649207	0.00353419127299051	cg00178749	-0.451041198015673	9.43823406087787e-05	cg05605996	-5.72876673453539	0.000165207285313239	cg16637556	-0.712391794841544	0.000309030174878759	cg03818905	0.966530461524413	0.00279785956214105	cg14305659	-1.03201161027499	6.10119785029445e-05
472	cg08367838	-6.93465820526013	1.50642122437426e-06	cg16532952	-1.70803850396946	0.00138365912561867	cg06065346	-1.27289706595972	0.0053525373988039	cg06700984	-1.18732942068046	4.80721692441692e-05	cg12275930	4.13077989583951	8.82704163436986e-07	cg16174717	2.22576448355126	1.14793304926647e-06	cg00875668	-1.186927590445	0.00354249471159438	cg16542301	-2.84907289310722	9.43823406087787e-05	cg00058226	0.785457849103825	0.000166567754818043	cg21252552	1.0281125390787	0.000309030174878759	cg06399901	-1.38031548669659	0.00279785956214105	cg15635480	0.804298347874165	6.10119785029445e-05
473	cg10586619	-1.90470364448832	1.51422196382931e-06	cg13879515	1.78992301493891	0.0013865589224538	cg17130652	-2.52404364292303	0.0053525373988039	cg06420959	2.87299289672484	4.83178524102094e-05	cg16930225	-3.49930385265844	8.97597974040933e-07	cg26850559	-3.23902320568564	1.25955758232807e-06	cg14300568	1.05395321968943	0.00354249471159438	cg25845203	-0.895047941538143	9.43823406087787e-05	cg16437385	1.35574466085079	0.000167123589884288	cg26328589	-1.82015775311196	0.000309917131132056	cg07638320	-1.35674347445833	0.00279785956214105	cg24114192	2.43594504155842	6.10119785029445e-05
474	cg06282155	3.76618877092647	1.52394370875899e-06	cg16039034	2.56438651877613	0.0013865589224538	cg11816033	1.00906285867583	0.00535424242505408	cg07905568	-1.23192413505297	4.83877703224061e-05	cg16193299	-4.27745426659429	9.01275388603563e-07	cg23781022	-3.60992836155187	1.26228056074174e-06	cg03889742	0.773730544418256	0.00356427337547907	cg06471254	-1.42936226815962	9.44059981486554e-05	cg27347012	1.22495031465199	0.000167970830324636	cg07333905	0.958190219632677	0.000311495644871416	cg21478928	2.09481202545167	0.00279785956214105	cg14818599	3.85993338306256	6.10119785029445e-05
475	cg08001107	2.1648762465378	1.52394370875899e-06	cg19089844	-0.649915425325635	0.0013865589224538	cg02835038	1.04319999897468	0.00536138547933836	cg11132295	0.905543376512318	4.96774543243694e-05	cg27498751	4.88601050858706	9.0274237163684e-07	cg17102349	1.85098272029483	1.26361785711006e-06	cg10220156	-3.59919067337457	0.00356427337547907	cg12288599	-3.01625913831134	9.45036212389445e-05	cg24714100	-0.668093843892835	0.000168111831428924	cg20984722	0.826562847041904	0.000311495644871416	cg22239325	1.37546707382011	0.00282682712796216	cg20695057	3.13622383909073	6.10119785029445e-05
476	cg16362883	-3.33972483520083	1.53249213130841e-06	cg05238522	-1.73012810250938	0.0013865589224538	cg25499728	1.31343691016525	0.00537720266931857	cg19649018	1.23024488860236	4.97756979102969e-05	cg08778768	3.67380138159832	9.03177838752429e-07	cg10637148	-2.2476955152843	1.26361785711006e-06	cg09526076	1.8217059552062	0.00356891109611685	cg05887405	-3.54427260403919	9.45036212389445e-05	cg13149767	-3.83965263692578	0.000169886499384703	cg05880330	0.947376282653624	0.000311495644871416	cg21643841	1.92768448169341	0.00282689903020356	cg22102041	-2.98876140091619	6.14689015265257e-05
477	cg06254453	-3.17243257297137	1.54664080368884e-06	cg04851617	-3.5437214166725	0.0013865589224538	cg16426221	-1.54088312345297	0.00537720266931857	cg18545750	-2.89547146872948	5.01636270300598e-05	cg25851362	-4.86525361660915	9.16186879427444e-07	cg12591315	-4.72793853197086	1.26405779100188e-06	cg07685202	-1.26169313020553	0.00356891109611685	cg03560963	5.71005773370471	9.45036212389445e-05	cg09362300	1.04355160911621	0.000170176012984184	cg17280673	1.24117463059166	0.000311495644871416	cg23432483	1.82189725933243	0.00282689903020356	cg18468726	3.16640225469159	6.14689015265257e-05
478	cg21943841	-3.41634398927002	1.56267919819215e-06	cg24825693	1.0562350212485	0.00139209265325603	cg23000020	1.23991707738363	0.00537720266931857	cg15831259	0.830955350568664	5.03090739146495e-05	cg00526516	5.35107832508095	9.23366880938002e-07	cg22359362	-3.30631856517141	1.2916056026746e-06	cg24896864	1.57171900463995	0.00356891109611685	cg17874034	-4.29138547224283	9.54350871584485e-05	cg13432048	1.87594010596882	0.000170235041165299	cg24731597	-0.730010232827798	0.000311562545087595	cg26865872	0.388151476438402	0.00283090164073794	cg25271375	2.80022122454688	6.25307552842589e-05
479	cg06920904	-5.65207505785027	1.57544825687735e-06	cg09283686	-0.883692996078833	0.00139447109794085	cg11037576	1.07331787885733	0.00537720266931857	cg03666597	-3.28708101240234	5.17116891848632e-05	cg01966869	5.90779625175006	9.28568403145254e-07	cg19382285	-1.91180480233679	1.3394595389723e-06	cg10772185	-2.65521658517123	0.00357702902983958	cg27606618	1.76340244476348	9.57604096075213e-05	cg13193757	1.87604464895353	0.00017052131749827	cg26770275	0.414098914953647	0.000314000549944486	cg18462916	2.65239083837282	0.00283090164073794	cg11109444	-1.26370693705202	6.25307552842589e-05
480	cg05983557	-4.38104062498888	1.57717297709719e-06	cg08185877	-0.551702986850789	0.00139447109794085	cg19486070	1.05008218941101	0.00537720266931857	cg18880544	2.13345428407597	5.19954603378584e-05	cg01546248	-2.97124955852201	9.58211601020202e-07	cg21634100	1.79358434709581	1.36255434173937e-06	cg22962219	1.90975470149503	0.00361237540805323	cg02812571	2.74289856231039	9.58184363087351e-05	cg27468077	1.35620248577788	0.00017052131749827	cg19371121	3.78210477085479	0.000320489628170196	cg03562940	0.634634409077473	0.00283161539061024	cg13640811	1.04429433681323	6.29579107936393e-05
481	cg24334048	-3.39434381500573	1.58785649640386e-06	cg03768517	-1.25769752593999	0.00139921661489944	cg08786026	2.49554193244894	0.00540674506054749	cg23150219	-1.49515862568253	5.19954603378584e-05	cg18532215	3.03881873857286	9.58211601020202e-07	cg09499414	-2.51180200809562	1.38677304888605e-06	cg09589728	0.834329817212509	0.0036175439841089	cg01044722	3.24370024411136	9.58184363087351e-05	cg15841944	0.88046674463706	0.000170528327643953	cg19740679	1.72127728365383	0.000325232381116125	cg02476744	-0.738461814573486	0.00283161539061024	cg06149604	1.82241801418279	6.31157726023579e-05
482	cg16174717	2.32490678677033	1.59771245700072e-06	cg23194229	-3.05573198622959	0.00140151649923058	cg03412967	-1.72747185355753	0.00542547577809576	cg19553056	-0.971724447308222	5.19954603378584e-05	cg23939604	-2.9957789966314	9.67070263205073e-07	cg03721768	-5.71429981041136	1.41636012811753e-06	cg00067124	1.90211397989314	0.00364315221865516	cg26438846	-1.00648091462782	9.78010984345914e-05	cg14850730	2.741939127125	0.000170528327643953	cg04452766	-2.26405841315441	0.000325232381116125	cg07337619	-1.95478558847002	0.00283161539061024	cg11496616	2.69397588466781	6.31157726023579e-05
483	cg25597177	2.1145385532086	1.59886655670466e-06	cg14637425	0.908883225451643	0.00140151649923058	cg26767154	1.61194922105887	0.00543445777896039	cg22361670	-4.25121555015536	5.19954603378584e-05	cg22066321	2.4449678276783	9.67070263205073e-07	cg09052458	-9.00943513749794	1.44865807574135e-06	cg19014002	-1.27762950606864	0.00365156382092331	cg06706454	2.17368504009336	9.89515074348158e-05	cg24446823	0.636621680856391	0.000170806803091016	cg00305016	-0.779607035259666	0.000325232381116125	cg14573676	2.07348716252327	0.00283317694702434	cg27442726	3.7216943986116	6.35369362868533e-05
484	cg16020740	4.5246261745893	1.60344033806347e-06	cg27497857	-0.449087626281216	0.00141596744125399	cg19099796	0.584999116249479	0.00545111421049903	cg05409922	1.4040994012196	5.19954603378584e-05	cg13794419	-5.95066892341018	9.72989423286412e-07	cg08922515	-3.3673453738884	1.48528576024315e-06	cg22534617	-1.51601180835549	0.00370055679905932	cg04954411	4.01056390211784	9.95858414204522e-05	cg00296018	1.4850649165889	0.000170806803091016	cg16754081	-1.02646088560445	0.000327080355292287	cg19464831	1.94608232924228	0.00285190633251347	cg23560113	1.63262784271537	6.35724677366203e-05
485	cg23018838	2.19184172820257	1.60968149734874e-06	cg06396346	-0.714733639389404	0.00141596744125399	cg24138650	0.595127466251021	0.00545111421049903	cg06645772	-1.91007711706444	5.21257852497174e-05	cg17102349	1.87006179589475	9.78277909343129e-07	cg01402170	3.02931778001608	1.51843252667426e-06	cg19624849	0.5049140000521	0.00370055679905932	cg23060198	-2.44335453745141	0.000100538830639821	cg21618700	4.25662523116549	0.000170806803091016	cg17093362	2.28427107105763	0.000327080355292287	cg10786481	0.847389202151491	0.00285190633251347	cg26547424	-1.22343227137228	6.36695843935907e-05
486	cg06809298	-6.48447897284883	1.61352205735302e-06	cg04142824	1.84091715129942	0.00141596744125399	cg18774611	-1.65615766106742	0.00545111421049903	cg14934911	1.42821559640049	5.21590812457442e-05	cg20708516	-4.20611297103989	9.91844743177871e-07	cg01358740	-7.81016710856263	1.51843252667426e-06	cg16750280	-3.28820170468141	0.00372240109022677	cg05992977	-1.15103549646502	0.000100538830639821	cg15132266	2.31392974937193	0.000172927975016652	cg15817464	1.27389737322325	0.000330974558936612	cg11969755	-1.63284981203453	0.00285190633251347	cg05505221	-6.33976159348308	6.39256421023128e-05
487	cg21164765	-3.19821253811329	1.61443732383827e-06	cg25423031	3.53743458250089	0.00141971630646291	cg25691920	-2.02625232744352	0.00546029358848291	cg03545066	-2.12777925721781	5.21590812457442e-05	cg17080798	2.43588829224738	1.01528320723581e-06	cg15717415	4.32891977336477	1.55099868871576e-06	cg07589563	1.02824993541927	0.00372240109022677	cg09911810	2.54922940120198	0.000101538316868403	cg09910856	1.54926650656788	0.000173631905028716	cg13893448	-2.68632051287871	0.000335496501721189	cg11658051	-1.78378391352241	0.00286328832607338	cg03163734	1.19051708897349	6.59223789958163e-05
488	cg14837825	3.05526710557435	1.62766247638428e-06	cg16837825	1.72987091971846	0.00141971630646291	cg08327378	1.40758409571312	0.00546029358848291	cg27285599	2.24525995708206	5.21954563488651e-05	cg08474990	-2.34069979910603	1.01695904639583e-06	cg11642891	2.96507649767742	1.56841943238649e-06	cg12500589	0.771069228218391	0.0037288332108643	cg02679815	-1.95281050623364	0.000101679645276756	cg18413230	1.45399768001698	0.000175666399896901	cg20129509	1.53981336265289	0.000336285088722573	cg04197222	1.14296608178522	0.00286328832607338	cg13229579	3.26986835712648	6.63642471680585e-05
489	cg08519345	-2.61296736534349	1.68106162570513e-06	cg22112850	-2.33944365041856	0.00142071055596465	cg10022579	-1.62884965034233	0.00548939623513119	cg00345094	-1.57371746798327	5.26838663209504e-05	cg03938507	-2.9070535724097	1.03946870722478e-06	cg07582825	-5.19705442692024	1.6219457782327e-06	cg09375816	-1.20506815854607	0.00374145550224018	cg19102621	-0.675376591718144	0.000101679645276756	cg14426449	1.072694693596	0.000177438388102201	cg11663302	0.953683447625828	0.00033912982994027	cg14234656	5.10806827334519	0.00289258143072373	cg26470061	-3.75411801787141	6.6546740031333e-05
490	cg06121332	-5.14469883594202	1.68394836027219e-06	cg18586886	-4.06332777713486	0.00142071055596465	cg04916103	1.41348716893738	0.00548939623513119	cg01184401	1.28746849759752	5.26838663209504e-05	cg10901390	-3.07778822809003	1.03976544038922e-06	cg12088773	5.79022221078492	1.66093845038973e-06	cg12608881	-0.488283578913835	0.00374800358519794	cg06992147	4.83082574471254	0.000101679645276756	cg07375207	1.14149071377151	0.000177438388102201	cg20758814	-2.13313042857947	0.000341256174214257	cg21956400	-1.53771276230061	0.00289258143072373	cg12610479	2.3917785213032	6.66817969195223e-05
491	cg12885766	-8.29869374875031	1.7179940879841e-06	cg03078690	1.2788772290386	0.00142161291733833	cg10766341	1.32915410175983	0.0054897112539439	cg06706454	-2.2407299867206	5.26838663209504e-05	cg04693824	-2.53806806367953	1.1225351136464e-06	cg06809970	-6.82412877337128	1.66793412305595e-06	cg01543795	-2.0344441318903	0.00374800358519794	cg00754515	1.94936991676629	0.000101899890672557	cg19648552	0.712600062686839	0.000177680879753677	cg07697275	0.775749393343448	0.00034136597054045	cg05026415	-0.694593452654765	0.00289258143072373	cg10090393	2.97735387039833	6.69840354764641e-05
492	cg23645768	4.56053332851195	1.73328345669478e-06	cg03125565	-1.07318360886013	0.00142188920704646	cg04835613	0.586968837743962	0.00555223486157111	cg25986312	3.28663456451127	5.28244386615165e-05	cg03888207	-5.02612608908299	1.13211409941541e-06	cg08422181	-3.90114963591778	1.66793412305595e-06	cg21302651	-0.852419120989337	0.0037662164603814	cg26707148	-1.42041941622387	0.000101899890672557	cg02806715	1.88097910148823	0.000178697204374669	cg22137448	-0.935130601027792	0.000343007292894625	cg15533182	0.891955045221872	0.00289258143072373	cg08535940	2.4888588467677	6.69840354764641e-05
493	cg00526516	5.5106780802302	1.76382286130934e-06	cg23109323	1.17512077436936	0.00142188920704646	cg06802105	-0.987194246475536	0.00555223486157111	cg20956634	-2.83260635818243	5.29308155474837e-05	cg09104006	-3.01832910443107	1.18914554309893e-06	cg12938068	-2.16048433911151	1.67542953201176e-06	cg23708044	-1.10203221183499	0.00377497859218396	cg06287520	-0.482817969000794	0.000102254623325571	cg00367962	0.732210520101059	0.000178887352535433	cg11393479	-0.873682158753597	0.000343007292894625	cg25731914	1.46586041308712	0.00289258143072373	cg02847140	-1.82018230261698	6.69840354764641e-05
494	cg22139824	-4.56303216438462	1.77022626922351e-06	cg00500863	-1.94169051133598	0.00142880124169487	cg08460305	0.61607103597105	0.00555223486157111	cg24917645	-0.999119902442525	5.47347251231864e-05	cg25911551	4.00292573948869	1.22135050958449e-06	cg06024099	-7.87406106692271	1.69634896279869e-06	cg22712890	-2.80460935145213	0.00377497859218396	cg26640077	-0.932787178563814	0.000102445284087392	cg00889521	1.73882149157131	0.000178887352535433	cg24692068	-1.26021760077593	0.000343405531868465	cg18679830	-0.775811223796116	0.00289258143072373	cg18353597	-2.03545951813912	6.73702955976796e-05
495	cg04330084	-4.29882901425638	1.79633049359447e-06	cg03775500	-1.81787222634045	0.00143206482712146	cg02331352	1.98943592482198	0.00555223486157111	cg09919124	-1.42584640428604	5.53511184124899e-05	cg17913676	-2.65063349684968	1.2439142504823e-06	cg16930225	-3.39710300620372	1.69634896279869e-06	cg25793693	-2.23930063882208	0.00378266193745224	cg19959477	-1.32327970516969	0.000103003023417693	cg09771190	0.965184324044926	0.000178887352535433	cg20354430	-0.625466328467532	0.000343915677456532	cg20859896	-1.41322400406961	0.00289258143072373	cg15431103	7.40222254948766	6.83545631498818e-05
496	cg05439186	-2.74153838666414	1.79633049359447e-06	cg25130238	1.1659803838766	0.00143206482712146	cg12423473	-1.17827261401743	0.00555223486157111	cg05041502	1.92496780826446	5.59011411061097e-05	cg21783852	6.37984867317117	1.25239081914803e-06	cg06920904	-5.3010323908879	1.71437752038561e-06	cg13443371	-4.30824136890517	0.00378266193745224	cg25753437	2.22875610929352	0.000103003023417693	cg06431789	1.02673275437636	0.000179959064360481	cg01862266	-0.806365232721871	0.000343915677456532	cg11670954	-1.11352843313726	0.00289258143072373	cg06419663	-0.939777159963588	6.86004362662269e-05
497	cg07327202	-3.84679784277688	1.81320059916946e-06	cg15687659	-0.772380738319858	0.00143206482712146	cg02679375	0.785071953776922	0.00555223486157111	cg21574244	-2.09909492996033	5.59679306612869e-05	cg04089644	5.315059088563	1.32316838194751e-06	cg09655782	-4.5898556935502	1.74269176111348e-06	cg00504075	-0.847543781362487	0.00378266193745224	cg15662986	2.22860641787151	0.000103165110541703	cg00522726	3.70620469445575	0.000184598281104062	cg09700210	-0.8080081172968	0.000344160046395567	cg15788149	1.93943548798942	0.0028998947934432	cg25541666	-2.01678248750474	6.87306021256806e-05
498	cg21340129	-7.78963624325117	1.81320059916946e-06	cg25909708	1.22488078287155	0.00143206482712146	cg16843689	1.37784443375449	0.00555223486157111	cg05208878	0.405449461007665	5.60459943962561e-05	cg21595481	-6.25849880162431	1.32316838194751e-06	cg15273366	-4.18718115051237	1.75454940502686e-06	cg15109589	1.31280527648897	0.00378266193745224	cg15125868	-2.31129089636207	0.000103825342991548	cg05768331	1.22781483190967	0.000184598281104062	cg21682942	1.25075526218596	0.000344711766182112	cg00958803	-1.23089466337953	0.0028998947934432	cg09336228	-5.58919312424267	6.89183039860756e-05
499	cg16409484	-4.96428541695805	1.84557370643194e-06	cg08128228	-1.01554522352144	0.00144538926731896	cg19857273	-1.0443819657227	0.00555223486157111	cg10787840	-3.08233404717529	5.60567707171287e-05	cg07166379	4.61957034586646	1.32316838194751e-06	cg03684157	4.95545846259449	1.76417797407618e-06	cg25748586	1.24843571762916	0.00378266193745224	cg06593290	0.894167515160119	0.000103825342991548	cg13348062	2.08476206530196	0.000186584228905764	cg10968396	-3.07922288821674	0.000344711766182112	cg11045792	1.4414798779321	0.00290832631906865	cg12453047	5.30182844622761	7.02910263511416e-05
500	cg06809970	-7.1999384188461	1.8507748983309e-06	cg02793817	-2.6846048513574	0.00144849132932344	cg09766360	-0.797921844299304	0.00556375786242866	cg24851112	2.58779905602849	5.60567707171287e-05	cg14459668	-1.94128571035477	1.32316838194751e-06	cg07181702	-4.36380759519402	1.79299564158772e-06	cg03470704	2.58942546601672	0.00378266193745224	cg09532267	-0.63963724144714	0.000104902774736308	cg05016806	0.677610651993273	0.000186584228905764	cg19243859	1.75654277680699	0.000344711766182112	cg06292898	-0.92674442534031	0.00290832631906865	cg27244944	-1.67850543381124	7.07988267911267e-05
501	cg08922515	-3.53049903545018	1.86862089536984e-06	cg19679281	-1.15923296260972	0.00144849132932344	cg12880814	-1.31229480348395	0.00556629293413286	cg16612625	-3.48277654696697	5.79708034002604e-05	cg25132948	3.44652876920797	1.32316838194751e-06	cg06766313	-4.80027469473415	1.79429018243785e-06	cg12371075	-1.70158410005452	0.00378768017420422	cg25347698	-3.7160440351394	0.000105122845816823	cg03738341	1.66933591394819	0.000186584228905764	cg25626175	1.28163118120178	0.000346885080253494	cg10855978	2.85758239048592	0.00290832631906865	cg03560963	5.77668456039912	7.12560918357738e-05
502	cg10687301	-3.11787357721533	1.87207418928532e-06	cg10449091	-0.494662910713407	0.00144849132932344	cg23036683	-2.46303877153555	0.00559862233336124	cg26127393	-4.60706950729388	5.79708034002604e-05	cg18331396	-4.13153180980166	1.3343126172234e-06	cg00938266	2.7476688789545	1.79738546818113e-06	cg11672054	-3.69886169545756	0.00378768017420422	cg09502531	2.26597273325432	0.000105122845816823	cg04836792	-2.04654461921376	0.000187092974517744	cg22828261	1.03031967991107	0.000346885080253494	cg03530798	1.32185059355581	0.00291608196758096	cg21115484	0.973847338478588	7.21884775393453e-05
503	cg16806696	-6.42125859715424	1.87982410105133e-06	cg16251519	1.03759514060313	0.00144849132932344	cg01911352	1.43882920422711	0.00565378627761202	cg06923622	-3.19384476092551	5.79708034002604e-05	cg14611774	1.20937553315833	1.37450706070002e-06	cg06158944	-3.78959997395062	1.82617636748136e-06	cg17694101	-0.475802090975831	0.00379248187796603	cg24030646	1.26392792310758	0.000105122845816823	cg00033623	-1.5125537015744	0.000187092974517744	cg02255609	-1.02316188042336	0.000351192570014715	cg10745620	1.54647162168361	0.0029219753057542	cg19229544	2.74173931960286	7.21884775393453e-05
504	cg05207413	-3.29563770550884	1.92504490768745e-06	cg18475668	-1.07892810618084	0.00144849132932344	cg09767154	0.871933356487939	0.00565505661093676	cg03394269	-2.30777702227809	5.80353880365733e-05	cg20280170	4.23333134828902	1.38948827463355e-06	cg14201617	1.71761148444362	1.84429243977406e-06	cg26307355	1.14758512781614	0.00379248187796603	cg01067390	-1.94331926444113	0.000105604176944596	cg04077575	1.04498703358597	0.000187661118136091	cg15035364	-1.21345519081398	0.000351649713769716	cg12160600	1.34177121353201	0.00295392048067975	cg01691455	-1.71043664806899	7.27019109596022e-05
505	cg13235160	-2.29823243914609	1.92733325924061e-06	cg12963332	1.17034697027534	0.00144849132932344	cg14512731	-0.787628066347764	0.00565505661093676	cg05077334	0.648720687904301	5.80353880365733e-05	cg07327202	-3.6641719841367	1.41334464541241e-06	cg23233673	-3.43788841089978	1.84786482116524e-06	cg16677245	1.41033415140512	0.00379248187796603	cg22781074	2.3552262053766	0.000106240004982255	cg21657490	1.07284517485693	0.000187661118136091	cg12916466	-1.75020787649615	0.000354677014398327	cg07972309	1.71148472554475	0.00296023866704646	cg22417866	-1.12531279433508	7.3262018050993e-05
506	cg00338702	1.26963768672479	1.98427125503312e-06	cg08638312	4.14462458934849	0.00145553619245932	cg16074010	1.08601142887375	0.00565505661093676	cg06186245	-1.09040878020413	5.80648551286891e-05	cg10054127	-2.67138245462942	1.42101207502559e-06	cg14303142	3.52438837911696	1.90089516552213e-06	cg17037674	-1.34618713824793	0.00379248187796603	cg08704675	-1.41059131601364	0.000106240004982255	cg16087482	1.11246646711986	0.00018831869138716	cg19269405	-1.29048877117162	0.000355043195867682	cg00163144	-1.43521697023333	0.00296075487786054	cg20147335	-2.15473550709996	7.42717299963647e-05
507	cg17827154	3.624235806451	1.99025888355315e-06	cg24643381	0.739423394653539	0.00146564457221582	cg13522054	0.582544346547369	0.00566095788326637	cg02698622	1.0766639034557	5.81285096644457e-05	cg12903648	-2.63091315147806	1.45493716862151e-06	cg14759064	-3.48339878535113	1.90394230784014e-06	cg16504335	-1.09936214737794	0.00383326571386331	cg21513138	-1.44154698172852	0.000106647345591833	cg24857620	0.804536227485838	0.000189209496551808	cg22987448	-1.10711013267389	0.000355043195867682	cg24133380	-0.939901916458138	0.00296610906410509	cg26131879	3.28516960409759	7.56772637949341e-05
508	cg14744537	-2.44158568001334	2.07525354905449e-06	cg21352959	-2.4019235969117	0.00146564457221582	cg13315694	-0.635270187982136	0.00566095788326637	cg27531483	-4.91912213227642	5.81285096644457e-05	cg09458284	6.05005252462698	1.45493716862151e-06	cg19581780	-4.7766797468627	1.91968869009225e-06	cg11036717	-0.80402623184067	0.00384208224655291	cg08227444	2.12271923110527	0.000107811684709683	cg20474788	1.07444751263357	0.000190683412520921	cg06654369	1.61238716907562	0.000355043195867682	cg11227344	1.39714291242292	0.0029820479924011	cg25396173	-1.67845336798575	7.56772637949341e-05
509	cg12803053	3.37498860402643	2.09674637456404e-06	cg08815978	-0.639278228460264	0.00146564457221582	cg25570306	-0.421507947286219	0.00566095788326637	cg03804664	1.97706172601996	5.83756627012265e-05	cg15444048	4.86575638212044	1.46121426198304e-06	cg16193299	-4.12605666129985	1.91968869009225e-06	cg08124860	-0.854299276999896	0.00385456888613947	cg05810135	0.909503770349209	0.000108163454065068	cg17331904	0.933980005559679	0.000190941218641247	cg12066181	-1.03208341988976	0.000355437634914711	cg16935839	0.324427221312082	0.00298647134392778	cg13825876	-1.67382864843211	7.61463754954052e-05
510	cg20859082	-3.16813346302959	2.11934595337322e-06	cg00036619	-0.588949109044244	0.00146633807122935	cg06269212	2.61045315877056	0.0057355692209227	cg01912330	-3.32351741536717	5.93559571274776e-05	cg20641095	-3.4203452275217	1.49486590924114e-06	cg09817162	2.61266139942101	1.94433382140234e-06	cg01141508	-0.640902231098592	0.00385456888613947	cg03702944	-0.527551660012452	0.00010989666040418	cg01956420	-4.7740002031574	0.000192118502724292	cg07479492	1.31612220379993	0.000355437634914711	cg25419899	1.02416554578151	0.00298647134392778	cg27655921	4.93028771666677	7.72794931927514e-05
511	cg06636244	-1.47030191292201	2.15411952320497e-06	cg00372253	1.32903865009141	0.00146656193215809	cg20820759	0.677610105225392	0.00574153657465081	cg16441133	-1.01986265785916	5.93559571274776e-05	cg21955549	3.39749847104552	1.49951806689033e-06	cg07660635	2.36336850177244	1.96426841106983e-06	cg00408997	1.92944931059938	0.00386763212048965	cg22652022	-1.94751776672644	0.00010989666040418	cg14748752	1.41082002496539	0.000192633858380183	cg06999074	0.626745658063429	0.000357295633192641	cg02938063	1.14276166397887	0.00298647134392778	cg20114732	3.03753635357209	7.72794931927514e-05
512	cg03673191	-3.53271139090405	2.15648115246162e-06	cg10888981	-0.856788539983246	0.00146790958390178	cg27406802	-2.22870855064977	0.00575502212181282	cg03606215	-2.91893243879261	5.93559571274776e-05	cg10042530	-3.60194635797333	1.51793606808808e-06	cg20857207	-3.68553013531622	1.99215238420701e-06	cg24661236	-0.849998671914791	0.00386763212048965	cg08247527	2.21601821035782	0.000109914606504929	cg14227731	0.571538986160057	0.000193043216840612	cg14256136	-5.07114108230634	0.000357295633192641	cg07864765	-0.951662280215007	0.00298647134392778	cg08267250	-2.77007777007275	7.72794931927514e-05
513	cg19285484	5.08423044425568	2.19782165323899e-06	cg19693579	-0.716670614091257	0.00146790958390178	cg10453203	-0.982933689228396	0.00578481740785263	cg12393462	1.25279454940449	5.95160241629195e-05	cg17288170	-2.39974058148666	1.53901917804406e-06	cg17259952	-5.21890036606244	1.99311821454773e-06	cg16680018	-1.83338789331482	0.00387196937562453	cg17203352	-1.26098344287407	0.000110045267989519	cg24543551	1.56526341013579	0.000193043216840612	cg17178268	-1.66108852546467	0.000357295633192641	cg04078321	-1.45358018278501	0.00298647134392778	cg12600418	2.72149119701107	7.72794931927514e-05
514	cg14759064	-3.66886021577874	2.19782165323899e-06	cg12630746	0.529858791466979	0.00146968759591792	cg00849044	-1.21734594686227	0.00578842408524589	cg24270031	-0.67705154124241	5.95160241629195e-05	cg08550026	1.53086226753649	1.57813531379882e-06	cg09912548	5.17970320023255	1.99311821454773e-06	cg05041502	1.36768872477329	0.00387314101826445	cg26247309	-0.631909896971669	0.000110045267989519	cg22234061	1.12258340843383	0.000194327867590056	cg17619335	1.13657001666333	0.000362106246975167	cg10529757	1.23905790164401	0.00298647134392778	cg24712005	3.48215715528765	7.80210043055017e-05
515	cg05990720	-2.91934957245716	2.19782165323899e-06	cg25270225	1.04593616449402	0.00146968759591792	cg02565068	-3.52880200533471	0.00578842408524589	cg10974433	-2.25049844725832	5.95160241629195e-05	cg12491991	-3.36059721564797	1.59497999194126e-06	cg25762395	-3.96097482156312	1.99311821454773e-06	cg15815375	0.600431527685292	0.00387427424950887	cg02524983	1.8715421411787	0.000110045267989519	cg25794858	-5.13024998778927	0.000195208028280079	cg09417937	0.590643529892961	0.000362106246975167	cg08592761	0.774705247841426	0.00298647134392778	cg02733266	-2.32128026920244	7.84539996351055e-05
516	cg22500068	3.4318328437208	2.23350597471574e-06	cg01543795	-2.14195725157185	0.00147051109669815	cg24496317	1.08177955232645	0.00578842408524589	cg08804940	-2.37910001295128	5.95160241629195e-05	cg25329728	5.07578816286033	1.61802197061753e-06	cg19901096	-2.62040866351841	2.00309228486112e-06	cg07289333	-1.12104741862064	0.00387427424950887	cg05896283	-1.55042082149196	0.000110045267989519	cg05010865	-5.22490348210342	0.000196280583470581	cg02032112	-1.09173561697691	0.000366260245836909	cg16953067	-1.30792583783515	0.00298647134392778	cg18893482	1.07583989346022	7.88211744255395e-05
517	cg15851274	-8.42106797265118	2.23350597471574e-06	cg06679752	-1.48821302863845	0.00148316073515889	cg12068969	0.821757907662725	0.00578842408524589	cg06672632	-2.15606481654437	5.95160241629195e-05	cg03739748	2.3523815613685	1.61802197061753e-06	cg25911551	3.90806751841569	2.01790872324413e-06	cg25131503	-3.42576689159464	0.00387427424950887	cg16061240	3.99039607444176	0.000110045267989519	cg24848973	0.663628737297651	0.000197365717436531	cg01455828	1.00826825036581	0.000366260245836909	cg26849382	-2.22504587887497	0.00298647134392778	cg08250990	2.5046336538157	7.88211744255395e-05
518	cg19371121	-6.4090147022126	2.28854952864113e-06	cg22371956	-1.81048762068696	0.00148316073515889	cg08459627	1.5802830295058	0.00578842408524589	cg27260958	0.508943234781028	5.96178838612742e-05	cg01616628	3.35217215698787	1.63343303863724e-06	cg06121332	-4.79922151745241	2.02800759679074e-06	cg08100509	0.552338683590518	0.00387427424950887	cg26237705	1.78857190158834	0.000110045267989519	cg14865394	-1.38591138977989	0.000197365717436531	cg24631360	-1.01792201271482	0.000366260245836909	cg07138452	0.689222090442564	0.00298647134392778	cg00167039	3.94777859521105	7.90832752408701e-05
519	cg01447791	-3.92517462772479	2.29060783854905e-06	cg10019429	0.965106848699889	0.00148316073515889	cg12346266	-1.78283193215171	0.00578842408524589	cg15448726	-1.11596631084546	5.96178838612742e-05	cg11196466	-5.63293376614381	1.66815835192917e-06	cg13521951	-4.46205994798375	2.08791616702608e-06	cg14652092	2.89012688922868	0.00387427424950887	cg15011472	-1.07409755493481	0.000110045267989519	cg11155414	-0.893643822261761	0.000197435122531864	cg05753046	0.841733920349096	0.000366260245836909	cg15513001	3.64213573656083	0.00298647134392778	cg20527647	-1.70411549780446	8.04493195572848e-05
520	cg09912548	5.45756148208556	2.29255318537454e-06	cg05341533	-1.93147663701596	0.00149328266423924	cg07897530	1.72748198683788	0.00578842408524589	cg03534655	1.86408492875963	5.97649118374029e-05	cg27199715	4.69583590899869	1.67819634067535e-06	cg05709321	-2.9950302571799	2.12910215919352e-06	cg01618530	-0.992409193034714	0.00387427424950887	cg26470061	-3.64990482063783	0.000110045267989519	cg16250177	3.57477736079788	0.000197435122531864	cg19157329	-1.39399324923024	0.000367952109893388	cg11735358	4.42812265572377	0.0029972108832758	cg08714474	3.17519156547232	8.04493195572848e-05
521	cg01966869	6.00093454560758	2.29684428695677e-06	cg14022895	-1.11061470368504	0.00149328266423924	cg17649391	2.31850662994225	0.00578842408524589	cg00143474	-2.94551698627572	6.01069860486794e-05	cg22455342	-5.04228220271834	1.70858569674608e-06	cg20708516	-4.04735489860063	2.2303145041826e-06	cg06762902	-0.693653212427617	0.00389275872957734	cg04878939	-0.940297810164203	0.00011010965913099	cg22984691	1.24194175582463	0.000197435122531864	cg05524170	0.987597151973928	0.000367952109893388	cg09842602	-1.07434300758359	0.00299995863586522	cg08620995	1.81926954731574	8.07510544868085e-05
522	cg16348820	-9.91136469714691	2.32810766875967e-06	cg04505346	1.95416117514878	0.00149338870659588	cg05504270	0.99421083103873	0.00578842408524589	cg22825487	1.34393466091544	6.02471416550597e-05	cg07218048	-4.2058774490802	1.72549079512622e-06	cg04211859	-3.27951105706906	2.34899709573237e-06	cg12635919	-0.401967747832669	0.00389275872957734	cg22410724	-1.66056271512831	0.000110963057963597	cg14478036	3.5757945861309	0.000197435122531864	cg23916646	0.836376210739699	0.000367952109893388	cg14736172	0.697655139625658	0.00299995863586522	cg13216597	-3.18342008996998	8.11279401927792e-05
523	cg07680278	-3.25916081176728	2.34190874612219e-06	cg03710350	-0.888536952794299	0.00150695562866071	cg02547494	-1.12446916767534	0.00578842408524589	cg17190930	-3.03239994166123	6.02528115974487e-05	cg13023397	-4.47238942810528	1.74765388840973e-06	cg15327692	5.13371177297189	2.35650539711727e-06	cg13291688	-3.28507268032693	0.00389362798653237	cg10351633	-1.22873785188856	0.000111132762189381	cg08988832	4.36804156137225	0.000197435122531864	cg17605793	0.794089972799659	0.000367952109893388	cg16443242	0.520160944925732	0.00299995863586522	cg16199944	3.52733924787233	8.16930794769126e-05
524	cg12686936	6.1006950890298	2.34751355106217e-06	cg05186793	-2.12703787565492	0.00151307990466415	cg27356531	1.55897773275708	0.00578842408524589	cg08165888	1.39916922749961	6.02528115974487e-05	cg04893733	-2.78084449910934	1.77813819814803e-06	cg12977705	2.35779848386394	2.36372821547657e-06	cg22645030	1.03535322861881	0.0038955373094509	cg08479916	-1.40777706462386	0.000111645877727265	cg23934081	-4.35532861509272	0.000197435122531864	cg10705386	-5.01321102271434	0.000367952109893388	cg06220545	-1.59052180228754	0.00299995863586522	cg02169105	1.97816255307759	8.2667786545983e-05
525	cg24768113	-4.65693764617065	2.34751355106217e-06	cg01552127	-0.866769427069293	0.00151307990466415	cg23689129	-8.79340664347276	0.00579366319609854	cg15845603	-2.88246093071619	6.02528115974487e-05	cg24838305	1.50293861190457	1.77813819814803e-06	cg09081997	-3.08860866737035	2.36372821547657e-06	cg10522607	0.73522612748577	0.0038955373094509	cg22040469	-0.456799666217995	0.000111645877727265	cg06523340	-1.7341067952884	0.000198339552097653	cg07470011	0.855149541983802	0.000372408555436329	cg20156545	0.574663407797851	0.00299995863586522	cg18053955	-2.18339125727567	8.34703409435599e-05
526	cg10089978	-3.61142646422895	2.34862963457302e-06	cg15994467	-1.69206274136711	0.00151307990466415	cg26226159	1.76983700279293	0.00581961801539924	cg00301018	1.16841831898487	6.02528115974487e-05	cg25845304	2.6636496133046	1.79103963899313e-06	cg08541237	4.23705561870781	2.37871725353253e-06	cg13654350	-1.53591632429834	0.00389555539975964	cg06149604	1.76350835688025	0.00011172775543011	cg11049828	0.963442537338451	0.000198552918123861	cg18597991	-0.728017831717932	0.000373109552969234	cg27183454	-2.2972426560168	0.00299995863586522	cg19205498	-3.95798453982565	8.38410147608046e-05
527	cg10212457	5.00953886465134	2.35617720703833e-06	cg14764775	-1.98121580038119	0.00151307990466415	cg07441175	-2.98583050191141	0.0058599245053224	cg06419663	0.942983481465453	6.02596171395941e-05	cg11048056	2.69420765643632	1.80211242035975e-06	cg19779486	5.02723173849674	2.39562952002074e-06	cg26604499	0.95994245215792	0.00389555539975964	cg19380001	-1.11434608386875	0.00011249051246699	cg16622494	-1.60288051647702	0.000198552918123861	cg24583452	0.700667051554872	0.000373835854891588	cg03944130	-1.13073642221041	0.00299995863586522	cg00253126	4.74004258922187	8.45342875581129e-05
528	cg01936122	-2.90462170739972	2.40923130693269e-06	cg22067676	1.42376015458527	0.00151318306318305	cg25237118	-0.660013697744107	0.0058599245053224	cg19300725	-0.958200356951441	6.07156378211898e-05	cg00489486	-4.79266189102873	1.80264248301543e-06	cg09863040	-3.23605051533592	2.41187135113911e-06	cg09273119	0.744790262617589	0.0039049782090558	cg22856834	-2.00840017071322	0.000113188795032556	cg20011543	-4.60461119204427	0.000199165967064648	cg02497428	1.09956992024932	0.000373835854891588	cg01182926	1.41224940952871	0.00300502515460002	cg26783962	2.77802173053733	8.45342875581129e-05
529	cg24197275	4.63502240668053	2.40923130693269e-06	cg10460946	-1.27921375398921	0.00151318306318305	cg24047311	-2.24270798832659	0.0058599245053224	cg18230093	-1.58988684991927	6.07875331564503e-05	cg13342684	4.44524073181701	1.81404389761132e-06	cg15679991	-5.60983780677137	2.44812560555664e-06	cg06600034	-1.31296559393113	0.0039049782090558	cg02017950	-0.991116162116792	0.000113337337598718	cg13754259	-1.79976172330758	0.000200667442277928	cg26506842	1.83488958119751	0.000375871111231199	cg00602992	2.39737587026465	0.0030409705961016	cg20089491	1.41887777805164	8.45342875581129e-05
530	cg25329728	5.28354647151787	2.41445418978995e-06	cg09256393	-0.540503382477101	0.00151812746282299	cg19196945	1.05399812179791	0.00589746074299502	cg10550302	1.81111847177472	6.07875331564503e-05	cg06121332	-4.81761083409673	1.81736672432986e-06	cg07185038	-2.09675666580183	2.48106702874306e-06	cg25435332	-2.19707932199486	0.00390793067386818	cg19087888	-2.62088684780844	0.000113790735576549	cg18185116	1.10420603783177	0.000201449158980565	cg14741474	1.00093496019592	0.000376962772094768	cg12140135	-2.27842205545064	0.0030409705961016	cg11166312	-1.92932162040003	8.45508335644415e-05
531	cg13139932	2.04382152771445	2.42089029052971e-06	cg23084951	-1.31997640179807	0.00152654531695137	cg01278651	-1.43973573094619	0.00590653959340363	cg04703765	1.44988053107393	6.27997155059729e-05	cg12977705	2.38379630951792	1.82151850101268e-06	cg08104462	-4.59822782780346	2.4930324679455e-06	cg11701377	1.18800545397011	0.00392955893226687	cg10460616	-2.16518340727289	0.000113790735576549	cg24958325	1.47904877339459	0.000203152448488166	cg03910156	-0.634726771034005	0.00037770348040164	cg24514718	-1.5728572590573	0.0030484494716272	cg20856330	1.69169293983427	8.45954540923477e-05
532	cg22255037	-3.17048729720869	2.48805872334973e-06	cg24665226	-1.82920542373646	0.00154564864662847	cg14398337	0.568485104742403	0.00591935224963203	cg25396173	1.69012902261096	6.28228980625226e-05	cg07680278	-3.10327931906349	1.83529548435218e-06	cg00995584	1.47992387515171	2.4994110270513e-06	cg21553946	-0.775438723721995	0.00392955893226687	cg12675180	-1.28343218631384	0.000116191025612161	cg13842360	2.0671476619162	0.000203796331203508	cg14427255	-1.88759440589048	0.00037770348040164	cg16483388	-1.30256229159743	0.0030484494716272	cg20728962	4.06619773843424	8.50214992228207e-05
533	cg20640305	-3.26524339900726	2.51978629882497e-06	cg13291688	-3.46342548656905	0.00154564864662847	cg19371121	-2.85049119233257	0.00591935224963203	cg13944282	-3.04830843625713	6.28711683979412e-05	cg04294979	2.83492085816665	1.83529548435218e-06	cg24768113	-4.37472243061827	2.50899002965341e-06	cg17565490	-0.843933806801064	0.00394270348938197	cg09239099	-0.830278702950479	0.000116191025612161	cg10999598	0.70711168523596	0.000204345286592344	cg12911517	0.909835492691418	0.00037770348040164	cg13210663	-1.80943305075314	0.00306332685331284	cg22417975	6.31164189525279	8.52425745798258e-05
534	cg18766336	-5.64971787166073	2.54359377983037e-06	cg08775835	-1.00266065651029	0.00154835563656219	cg22612590	1.43327860097798	0.00593872251894285	cg15886957	-1.06783967986306	6.39961363177449e-05	cg19657843	-3.63889325359027	1.83529548435218e-06	cg20955491	-2.7251695399405	2.51573318521077e-06	cg02832162	-3.86662587456188	0.00394270348938197	cg06389934	3.11478228351605	0.000116191025612161	cg04992595	-5.20891911468369	0.000204817517895233	cg12896505	0.732984103010697	0.0003782545491807	cg14235676	0.966225399012689	0.00306332685331284	cg20254422	1.61299309401334	8.56074156822144e-05
535	cg17208073	-6.21742686063646	2.56603769783287e-06	cg06359521	-0.551167036488084	0.00155388064223363	cg01455197	-1.28936576627439	0.00593872251894285	cg20276114	-2.58410001358761	6.39961363177449e-05	cg13882484	2.20735121100385	1.86031218682175e-06	cg21335509	-12.2781897568017	2.51573318521077e-06	cg01802121	-2.06902875202129	0.00396107635629241	cg24698846	1.58412393075514	0.000116191025612161	cg26243894	-1.73339432532776	0.000206147351086061	cg12658897	-0.870330391998451	0.0003782545491807	cg19091715	-0.591250706248187	0.00306548445031865	cg14625776	-1.63885565715416	8.65541592342794e-05
536	cg05073010	5.52798279282235	2.58044920139457e-06	cg18944702	-0.775512916306624	0.00155464495812904	cg03595881	-1.15309878161991	0.00593872251894285	cg09385632	2.28375227107092	6.39961363177449e-05	cg17969913	-3.9712353384184	1.90740600786118e-06	cg19121956	-2.63404054754286	2.55049446580287e-06	cg07172626	0.801921980791629	0.00396535364141401	cg00335600	-0.899207296640393	0.000116191025612161	cg23831547	0.937084059589019	0.000206774124547625	cg10793444	0.757264916579208	0.000378448042125707	cg09980876	1.13275748788552	0.003087845470191	cg17986651	2.4573254133669	8.74047423051523e-05
537	cg09921707	-1.93426002457737	2.5887185547862e-06	cg02462065	0.590638076567109	0.00155464495812904	cg25962755	-1.06863511588756	0.00593872251894285	cg08422863	-2.01775893143669	6.489970207134e-05	cg09350387	-2.17098281999282	1.92301964414978e-06	cg00723019	-1.89241912996902	2.55049446580287e-06	cg26349917	1.66208417617771	0.00397358790134958	cg00368218	-0.730475691239758	0.000116191025612161	cg18946787	1.94487039543429	0.000208024370137455	cg13870199	-2.41705043404972	0.000378448042125707	cg17749261	2.03872733761868	0.00309179080669692	cg25646239	-1.91946867750314	8.77908579142769e-05
538	cg12581730	-3.31052835292109	2.63976027971932e-06	cg01538392	-0.513475864646477	0.00157016184799695	cg04112417	1.68961149977745	0.00593872251894285	cg11703796	-1.27045134115582	6.52088430757023e-05	cg16858025	5.04726553578551	2.00187580182368e-06	cg11284414	-2.70532714919834	2.61418283853194e-06	cg16999661	-0.991916286548469	0.00397598299738665	cg01678580	1.65062044160617	0.000116458371655837	cg12075399	0.916700198513631	0.000208985590064188	cg23395902	-0.894612411698063	0.000379916634053771	cg19273494	2.35662430103875	0.00316059640149536	cg03529803	-5.28815451427684	8.89452906757415e-05
539	cg18462549	-4.72093793406803	2.6423070499482e-06	cg09395239	1.61529402706045	0.00157184356941254	cg20880275	0.816513916005674	0.00594918767978241	cg16585380	-1.68254638222743	6.54677804085995e-05	cg19779486	5.06061942478614	2.01696522080527e-06	cg06809298	-5.95405896340009	2.64595238655107e-06	cg06381933	-1.56626725136541	0.00397598299738665	cg08364567	-2.24748767229337	0.000116458371655837	cg18688230	-5.34185982561115	0.000209443338537729	cg23623270	-0.995255994287333	0.000382433026636828	cg08741329	-1.27329720214637	0.00316059640149536	cg00817100	-6.87856949496776	8.89452906757415e-05
540	cg10927534	2.33357449260028	2.65801446668187e-06	cg03163169	-4.0314430138074	0.00157424635505417	cg03854265	1.53757703868022	0.00596270674262562	cg22464570	-2.3838543760752	6.64428002534906e-05	cg07510080	-6.26234347078127	2.05069969792553e-06	cg15538243	-3.56040248097719	2.64595238655107e-06	cg12427404	0.489410230320958	0.00398522010397392	cg09832781	-0.980255956201916	0.000117946157219813	cg18023640	-2.11970613463399	0.000209443338537729	cg15773746	1.97418566988444	0.000383300328991095	cg07451446	-1.17940756746234	0.00317379641344476	cg12950816	-9.09904666368239	8.89452906757415e-05
541	cg11642891	3.05671732517837	2.69542356911288e-06	cg04402799	1.69147442972431	0.00157424635505417	cg10591701	0.794852848659402	0.00596270674262562	cg09105898	1.45710504020869	6.6622790742654e-05	cg16806696	-6.01130516893253	2.05218680927031e-06	cg18805621	-5.3020483369229	2.64755558259137e-06	cg16338783	1.0032100285982	0.00401358243823027	cg16503559	-1.59718089937882	0.00011831227608396	cg06926146	1.55645808508256	0.000209687478235582	cg02023728	1.35388968015788	0.000383574605378098	cg18362509	1.37755413155497	0.00317379641344476	cg23789019	3.19158416187208	8.89452906757415e-05
542	cg03684157	5.13744014413751	2.72119268715141e-06	cg17435623	1.28793776395134	0.00159099030317451	cg24403005	-0.85229350388589	0.00596270674262562	cg00633062	0.660039401786657	6.67552626940066e-05	cg17336761	4.73617748325222	2.08538785512459e-06	cg25290633	4.79939876582893	2.64755558259137e-06	cg03642549	-1.9726161690599	0.00401358243823027	cg15793280	-1.73435290359383	0.000118655544472257	cg03549146	0.979225942159588	0.000210718840320654	cg10659720	1.1091232707664	0.000383574605378098	cg25974308	2.36335898693392	0.00317379641344476	cg20402000	-2.26641446959193	8.96165408101957e-05
543	cg18361081	-6.54065604320825	2.76992843044621e-06	cg26705527	-1.57767780762585	0.00159099030317451	cg22633381	0.640151001016484	0.00596270674262562	cg18598108	-4.57476802200225	6.67705666227777e-05	cg17084900	-6.25944703220226	2.09312926371997e-06	cg20641095	-3.32220817062792	2.71500381136403e-06	cg18397050	1.89793710448779	0.00401732407482782	cg18869411	-1.32580131611175	0.000118774348315278	cg11432619	1.50999637933256	0.000214539647763916	cg18109011	2.96768259307808	0.00038461796463434	cg20957095	4.64204953059298	0.00317379641344476	cg20047116	2.89656960584114	9.06587302735649e-05
544	cg25762395	-4.12379431075195	2.87014253268649e-06	cg19063688	0.702437245941535	0.00159261839103235	cg02191659	0.498394879157599	0.00598858555179168	cg17308151	-1.41446059937429	6.70758821802917e-05	cg17288551	-3.17417692770693	2.09312926371997e-06	cg13183781	3.63123650550363	2.73600443452375e-06	cg03644984	0.648641958455791	0.00401732407482782	cg26246322	1.65269621428177	0.000120525719265127	cg01616568	-2.62318780991213	0.000214539647763916	cg16941627	-4.25136822625349	0.00038461796463434	cg15504909	1.34689042241123	0.00317379641344476	cg20359263	5.22395407507279	9.06986591470361e-05
545	cg09863040	-3.40085631003934	2.87442885752347e-06	cg10276433	-1.82121568453819	0.00159810432657221	cg26611710	1.58590093146188	0.00600999969403174	cg13807886	1.26945188317905	6.70758821802917e-05	cg06744386	-2.26732814806454	2.09553670400925e-06	cg03938507	-2.77027886107872	2.79400081458759e-06	cg07452777	-1.10590860967004	0.00403403647304492	cg17090237	-0.547632223335561	0.000120873619703712	cg10389646	1.31495411505856	0.000215960491309533	cg05248502	-4.7922014848838	0.000385599593638629	cg26914865	1.47530042212704	0.00317379641344476	cg02470108	4.20048596947401	9.17099275528231e-05
546	cg01372241	4.6959641746312	2.88442030703648e-06	cg13106691	-1.67623051752267	0.00159810432657221	cg00704299	0.719426963597238	0.00600999969403174	cg03007659	1.87340343894928	6.71129789235513e-05	cg06766313	-4.74691441546579	2.12143913530606e-06	cg13055374	1.91565759820536	2.79402554397848e-06	cg11060199	-1.37617494580794	0.00403403647304492	cg10407222	-1.47143462817788	0.000120873619703712	cg15890671	0.680809101350066	0.000216415893531642	cg13559100	1.41219123983473	0.000387807643151962	cg07758667	3.64833464100916	0.00317379641344476	cg01823416	1.51562562632032	9.17199110272101e-05
547	cg07218048	-4.34934221921999	2.91830827664406e-06	cg22776425	1.51655015675768	0.00160544323995731	cg10724426	0.706003325929635	0.00600999969403174	cg01245316	1.14794712651951	6.80136314317063e-05	cg12659027	-3.15941067559223	2.12261125232392e-06	cg05854310	-4.20525254612744	2.96899104832658e-06	cg26862091	1.43248659383798	0.00405811990335593	cg07518449	3.23160831914505	0.000120873619703712	cg16257254	-1.21776517832768	0.000216472530832805	cg25539735	-0.994395939138042	0.000388361162444905	cg23531130	2.13154693392996	0.00317379641344476	cg13965144	1.82670602328787	9.19608834764955e-05
548	cg17969913	-4.12537022326234	2.98163561054262e-06	cg23009452	-0.962058184431526	0.00161297967933473	cg05626128	2.28431314078499	0.00600999969403174	cg15635336	-2.46978522701595	6.80350856902727e-05	cg05224572	-3.22036020702935	2.15567453312675e-06	cg16691834	2.77133319676631	3.04105568813323e-06	cg14986541	-1.2020465101423	0.00407304552826265	cg19202786	2.09054355882865	0.000121096345889401	cg05573287	1.32097732549662	0.000217693639520626	cg23887129	-1.33629036255486	0.000389836169101565	cg09238957	0.942322808166819	0.00317637436896076	cg06635343	-2.36448653933516	9.35186124989425e-05
549	cg01671740	3.43398840831485	3.11983338350193e-06	cg20150292	-2.27814951261358	0.00162152000424164	cg23353544	-2.08952516064575	0.0060204675511275	cg03215868	-2.7707648610057	6.85868429517999e-05	cg05307864	-3.87100994882642	2.15806822996627e-06	cg03138242	7.98640136949964	3.07828374863141e-06	cg08589721	1.36377129468706	0.00407304552826265	cg00143474	2.83562777874885	0.000121837760483213	cg04314609	1.99856910415493	0.00021842163207016	cg06785788	0.816387232561113	0.000389836169101565	cg21686532	1.10401772359467	0.00319265116521521	cg23093902	1.23379802163741	9.41844083512781e-05
550	cg14772639	3.64892320297223	3.11983338350193e-06	cg21643841	-1.97287402768021	0.00164215213531314	cg03616189	-1.96588355492584	0.00604030021190709	cg24557743	0.785162904411677	6.95854328094287e-05	cg14538146	-2.49286939442729	2.16169408393554e-06	cg01433189	3.02955377142047	3.13255553084891e-06	cg11092048	-1.31603974694702	0.00407304552826265	cg17150091	3.45746068862208	0.000121837760483213	cg23228227	1.47400059572629	0.000219979582265231	cg03603808	-0.835116927623521	0.000389836169101565	cg15870053	-1.89209631571698	0.00319905054303102	cg27057288	-4.95024930218023	9.41844083512781e-05
551	cg06720001	-2.76551521407744	3.11983338350193e-06	cg03671054	-2.23380653120328	0.00164419471740354	cg09570563	-0.701437138558216	0.00605948372676278	cg01777170	1.08957893558822	7.00822922760475e-05	cg05882878	-2.05477737920287	2.19799556345633e-06	cg22424366	-2.17959788081887	3.16345657717423e-06	cg14516720	0.594867764978391	0.00407304552826265	cg10772185	-3.54335553489298	0.00012229688099337	cg07834276	1.05994390900611	0.000219979582265231	cg00952706	1.34805454600366	0.000390629164400282	cg21526004	-2.37100964503233	0.00321384467441595	cg19745206	-1.80889247273588	9.45789594470292e-05
552	cg07218578	-3.00484598825823	3.12734015817587e-06	cg05395648	-1.07437000439572	0.0016455762225628	cg24597169	1.82153402416205	0.0060826996598944	cg18503031	-1.95830066974407	7.05642230087646e-05	cg00996083	-3.39532498639953	2.21388674530622e-06	cg09195321	-1.38802547635987	3.18226266467232e-06	cg08343240	-1.44267798896342	0.00407888703283544	cg09673602	1.73728615977681	0.000122394558692991	cg19740679	1.74361287362269	0.0002216348115599	cg16518861	2.04270173970869	0.000393200790449485	cg14538502	2.85574237913413	0.00323026581820079	cg18513123	5.88638528065403	9.49014974396286e-05
553	cg06158944	-3.90720466707541	3.14573112834378e-06	cg00334899	-1.1890817820074	0.00164867518498348	cg02353048	-1.85849044112717	0.0060826996598944	cg23468531	2.66424093832124	7.05642230087646e-05	cg07368146	-4.26926609022944	2.2417808515584e-06	cg03673191	-3.26185035782315	3.19243806945671e-06	cg15390602	1.77102456090827	0.00407888703283544	cg09426508	0.963647897645182	0.000122394558692991	cg04817113	-0.729746886257872	0.0002216348115599	cg05728215	0.701840891877133	0.000396993377064844	cg05617623	0.643680290640631	0.00323438777368695	cg04991639	-1.43073753975009	9.50283861117841e-05
554	cg26344867	-4.82929892118873	3.15847179477233e-06	cg02022572	-0.630280754568064	0.00165569194275174	cg22004774	-2.23210217514654	0.00608980783956718	cg16126580	-4.64590440533877	7.05642230087646e-05	cg13105453	-4.64208045340146	2.2417808515584e-06	cg02831329	1.95816198757767	3.21296812045013e-06	cg08695267	-0.854078743505436	0.00407888703283544	cg01854969	2.55371533899849	0.000122394558692991	cg02853355	1.68610402709281	0.000222165712477434	cg14177934	0.85054953869379	0.000396993377064844	cg20143114	-1.99101515162488	0.00323438777368695	cg01983188	3.35537281799867	9.51108123722604e-05
555	cg09052458	-9.17522141956282	3.15847179477233e-06	cg00519104	-0.624588414399421	0.0016649241462755	cg15472935	1.56630462122105	0.00608980783956718	cg20695057	-3.08971201496086	7.0595407672177e-05	cg09240001	-4.20628003283741	2.27193391368577e-06	cg05360176	-2.66502735930876	3.21391272386371e-06	cg02165556	-1.53599604354694	0.00407888703283544	cg25682815	-1.71552736282409	0.000122394558692991	cg02987724	-1.23079274328999	0.000222165712477434	cg22777309	-0.593807157679655	0.000396993377064844	cg08854834	-1.171392872232	0.00323553748294872	cg00057676	1.75229251342251	9.68399922402149e-05
556	cg27498751	4.87089980046296	3.15847179477233e-06	cg07805415	-0.820246267310184	0.001678172802424	cg15584158	0.883646197628818	0.00608980783956718	cg01061283	1.52173301259186	7.0595407672177e-05	cg12591315	-4.57687047357426	2.27193391368577e-06	cg25597177	1.91751845605939	3.3433660348183e-06	cg20983084	1.2305998909099	0.00407888703283544	cg05080651	-1.3858781670149	0.000122755175008584	cg26509305	1.4835683342745	0.000222165712477434	cg15472403	-0.685004589777739	0.000399029076323962	cg10717739	1.0281773876626	0.00323800312224343	cg08804940	2.31181060375036	9.84825178362512e-05
557	cg27645151	-5.0488718248276	3.15847179477233e-06	cg06446886	-0.727056888075248	0.00167910132098672	cg08467097	2.03106222980634	0.00608980783956718	cg06636221	-1.20668259166653	7.0595407672177e-05	cg14825384	-2.45359484062986	2.28811822656922e-06	cg10935138	-3.66379762921037	3.3871862599324e-06	cg25953672	0.56269200908363	0.00407888703283544	cg17468616	-1.48005203117871	0.000122755175008584	cg11385476	-1.19191511183618	0.000222485495081186	cg26453484	1.06204462388359	0.000399029076323962	cg06340161	-0.763550965994023	0.0032542066229704	cg12226917	0.949266120105545	9.87996588819025e-05
558	cg02497921	-5.64387282045432	3.18391116377285e-06	cg06312072	-0.85012843732656	0.00167910132098672	cg25978327	-2.87109728750247	0.00609126188587296	cg19426102	1.02912733376777	7.0595407672177e-05	cg19517236	-3.36561611000701	2.31564414113267e-06	cg21278943	-2.68050864703538	3.40973636691982e-06	cg19441771	-0.741304158835132	0.00409072117104699	cg03142846	-0.998977660380878	0.000122755175008584	cg03191532	0.900342704035532	0.000222485495081186	cg04218132	1.09185945788085	0.000406499501987213	cg05496248	-0.946243161009701	0.00326062502519718	cg15286905	0.953485393973392	9.89891556298192e-05
559	cg16917058	-2.97268703292693	3.2573220226769e-06	cg07355795	-2.86982837821459	0.0016865040389028	cg14154655	1.65264034755246	0.006096074844296	cg18479569	1.66674157994395	7.08470798298356e-05	cg24775027	-1.75515632117096	2.36250032365796e-06	cg19774488	-2.88446460561834	3.40973636691982e-06	cg07230062	0.379614901157611	0.00411160235980796	cg21297560	-0.609239023946545	0.000122755175008584	cg21538020	-5.02915732151303	0.000224248814574743	cg17315964	1.42907522766315	0.000406550936016405	cg23940614	-0.845791053621722	0.00331134273764523	cg24540116	2.37366737490763	9.89891556298192e-05
560	cg10580083	2.6085582866998	3.26868319736854e-06	cg10979181	-0.903049566261009	0.00169025241041263	cg11577089	-0.610175473487132	0.00611881173266855	cg17613592	1.42348986564161	7.22495123766051e-05	cg19901096	-2.58389048755233	2.53313699883125e-06	cg13250711	-5.15574339642982	3.40973636691982e-06	cg01714870	0.746370251503312	0.00412860377006849	cg20158944	-2.5032028252306	0.000124150733941891	cg06009475	-0.86495479219414	0.000224248814574743	cg05179501	1.26450524960493	0.000406550936016405	cg16390044	-1.78703011613445	0.00333520558643145	cg17907200	4.58605510224069	9.96726112768761e-05
561	cg15717415	4.41178834474781	3.31706096095706e-06	cg24494316	0.778539548923545	0.00171229592566755	cg13096436	3.88187062050108	0.00612372776531554	cg08340690	1.12100567273375	7.22689615258271e-05	cg03499052	-3.92990316617294	2.53313699883125e-06	cg24068511	3.71520992032111	3.40973636691982e-06	cg09189538	-1.8021658007236	0.00413979439985367	cg00867080	-0.898835239303865	0.000124270097167243	cg01087645	2.09918003752976	0.000224252589785993	cg01266368	1.78034444509832	0.000407086981658452	cg03047098	1.54592227326717	0.0033383718058015	cg03276167	1.4193101238041	0.000101246537666175
562	cg15267545	-2.27034425941205	3.35324975932571e-06	cg05469304	2.25486820078029	0.00172788453630006	cg20395701	-5.91970680471037	0.00612372776531554	cg00941010	0.898703641408096	7.23949665563993e-05	cg15459688	1.94349361316621	2.61189644187284e-06	cg00682053	-3.79036529796944	3.44078952686015e-06	cg08915732	1.41956106077289	0.0041563123804399	cg26071551	-0.806999655442189	0.000124270097167243	cg05753046	0.859941400751767	0.000225161741124361	cg18324862	0.804665477840467	0.000407982554833255	cg16946185	0.7026631385814	0.00334312365958767	cg25026401	1.35538979884838	0.000101571832187048
563	cg08447992	3.13260835770131	3.35324975932571e-06	cg08217239	-1.38106914599885	0.00172924218746426	cg03716908	1.0643560055771	0.00612372776531554	cg02310882	-2.77062706443407	7.24958842097493e-05	cg01332476	-3.57183212712675	2.66419138765067e-06	cg07469143	-3.04366815007784	3.44078952686015e-06	cg27279652	-0.503395576884139	0.0041563123804399	cg03529043	1.21476798677875	0.000124270097167243	cg13246642	1.74032516449754	0.000225729185827226	cg06773006	0.803923834180205	0.000412199324648333	cg20130751	-1.28223819976138	0.0033448196422673	cg05936875	-0.980793894693972	0.000101571832187048
564	cg19098314	-4.54497728482313	3.35324975932571e-06	cg00875668	-1.22484919900324	0.00172924218746426	cg13737776	1.45989027974179	0.00612372776531554	cg07352390	1.03903286307681	7.2713434661727e-05	cg18884388	1.76630465643503	2.68464414846323e-06	cg26018988	-3.04404776819138	3.45662417922014e-06	cg09395239	1.52159909996837	0.00415723767736335	cg09505476	2.56861205745272	0.000124270097167243	cg11765431	1.08256026737819	0.000225729185827226	cg15310511	1.59289200978689	0.000412199324648333	cg24863175	0.706062358886466	0.0033448196422673	cg03460534	-1.09194409216414	0.000101617520018475
565	cg05314055	-3.5792822331779	3.35324975932571e-06	cg00927449	-0.480961303150836	0.00172924218746426	cg23693797	-0.81636391396363	0.00612372776531554	cg06185423	-1.10401976671501	7.27490355420943e-05	cg06893877	5.95448275148367	2.68464414846323e-06	cg23923570	1.18227346705397	3.48665321012084e-06	cg11901750	-3.70436326175786	0.0041802297230437	cg24607725	1.0099441684201	0.000125244732865816	cg02030802	0.760783263988585	0.000225797853319376	cg06414596	-5.28840112019171	0.000413929890724282	cg11905324	-1.1880666623112	0.0033448196422673	cg02787772	-1.95717713241263	0.000102980307911465
566	cg08164233	2.34779614054284	3.38567956240858e-06	cg10611516	-1.45814496399493	0.00172924218746426	cg07463445	-1.19005582010855	0.00612372776531554	cg25043962	-3.05530189684158	7.27490355420943e-05	cg17177219	-2.60949474503322	2.68464414846323e-06	cg04294979	2.74525199157418	3.56484031204583e-06	cg06241901	1.07690039404582	0.0041802297230437	cg24540116	2.34337420011516	0.000125824450312007	cg14895298	1.27080771403599	0.000226460967533006	cg25289297	-1.21446017293145	0.000414084736260167	cg00649794	-2.23497895971277	0.0033448196422673	cg03254465	0.728155780795499	0.000103244527538623
567	cg13781843	-3.78873577278151	3.39582179810745e-06	cg09250445	1.91283795216901	0.00172924218746426	cg23553811	0.99207795260067	0.00614004743949343	cg14561362	-4.33902197980997	7.29922581352998e-05	cg20581070	4.36783285066872	2.70255592192336e-06	cg08915732	2.88449489730148	3.58587290146052e-06	cg20945463	0.645609620138515	0.00418922954160876	cg07666065	-3.39239610843466	0.000125824450312007	cg10705386	-5.12111425422076	0.000226881160460429	cg08209711	-3.68696199348994	0.000414084736260167	cg21235823	1.3251066905453	0.0033448196422673	cg09284703	-6.11247519227309	0.000103916433051785
568	cg22641632	4.57224699417141	3.39582179810745e-06	cg08271577	2.61416166084548	0.00173356586398654	cg15023460	4.29423857429561	0.00614004743949343	cg13764979	-3.07076077816467	7.35949849864554e-05	cg10687301	-2.87383379651879	2.75619030193698e-06	cg15654594	3.34800971208104	3.58859065122981e-06	cg26443094	-0.624608051914572	0.00419752544733171	cg03874720	-2.35931059785072	0.000127706357425174	cg02442607	0.670082811435489	0.000227197642878334	cg16408060	3.5992961644983	0.00041979977308268	cg01148113	-1.05161804245719	0.0033448196422673	cg25209074	3.09661547153542	0.000103916433051785
569	cg12656851	-4.3901845000512	3.40163423858449e-06	cg18996171	-0.846698118789968	0.00173711618115102	cg25133422	1.26363246392611	0.00614821874754054	cg04587858	0.610174992078925	7.37062766421789e-05	cg25391673	2.80576141822772	2.79935675425142e-06	cg24684095	-7.00501489210685	3.69680096038409e-06	cg00161225	0.901137826373853	0.00422160480546813	cg25803693	2.76000843453894	0.000129418804293454	cg04580999	-1.67987012460895	0.000230129812387744	cg22613149	1.25773685390518	0.00041979977308268	cg00156991	-1.40451011905607	0.00335479889536127	cg14536269	-5.63782369669772	0.000104367643364372
570	cg06842519	-3.3557613180459	3.47375985931405e-06	cg07491444	3.52380939698761	0.00174041052673209	cg22511911	0.723762316872145	0.00615541388346649	cg24718870	-2.30916789298928	7.44186556766744e-05	cg16412776	2.43513201457128	2.82035787574082e-06	cg17830420	-6.07758289195288	3.73925798051467e-06	cg01524893	-0.492977046563621	0.00422160480546813	cg24862410	-0.740628379486469	0.000129921768198289	cg12912480	1.37193194687502	0.000230728959786647	cg06534542	0.749862854827913	0.000422815954677124	cg07074390	1.5692003634438	0.00337061734664397	cg22195730	-1.09848141145729	0.000104367643364372
571	cg18437710	-3.56477469257476	3.49014415946018e-06	cg06529373	-0.660632474059366	0.00174041052673209	cg04040451	0.976490192298971	0.00617470285674994	cg12380988	-2.11322172320323	7.47257080174492e-05	cg26714650	-2.75553024804639	2.85614000382186e-06	cg14208073	-4.50256619854247	3.76951163965598e-06	cg18367020	-0.954206729804096	0.00426532108425569	cg24757797	-1.92549604190756	0.000130253565012199	cg12337440	0.809008991205795	0.000233167944657014	cg00078611	-1.21224685835031	0.000425663398777513	cg00562731	0.817136586829671	0.00337061734664397	cg22847579	-5.43848441378235	0.00010438208590134
572	cg11091914	5.30778774643043	3.49014415946018e-06	cg26349362	-0.645787778280309	0.00174041052673209	cg21066290	0.850588855337982	0.00617470285674994	cg16405158	-1.6136067203336	7.55778258659436e-05	cg13781843	-3.59586206102969	2.90297122945017e-06	cg19657843	-3.51200386864636	3.80087156928065e-06	cg16317291	0.377197052378679	0.00426532108425569	cg26905720	-1.08730047122708	0.000131054910144223	cg05160814	-0.923819958444075	0.000233167944657014	cg01392311	0.793293110796508	0.000425663398777513	cg09364022	-0.393595497160466	0.00337061734664397	cg17150091	3.47601079143922	0.000105405162915763
573	cg20942931	-3.37350811830793	3.50350736567356e-06	cg03106288	-0.536504629533441	0.00174041052673209	cg04533313	-2.92386078473595	0.00618562689057388	cg17637288	-1.84235587083735	7.65338123363923e-05	cg07771343	-5.20122463277704	2.91011397965087e-06	cg12491991	-3.21265326332922	3.94615917366024e-06	cg04036977	-0.846554403684572	0.00426532108425569	cg10352169	2.50321652177154	0.000131102243616047	cg20819878	0.928860542289119	0.000234606854785872	cg00387941	-1.68952067870022	0.000425996187664664	cg23200654	-1.09673000955143	0.00337472328534997	cg22918914	-5.57997214784937	0.000105735166758919
574	cg23310975	4.02442849455683	3.53769310601641e-06	cg02470108	-3.19985417787939	0.00174041052673209	cg09591538	-3.33043583378282	0.00618562689057388	cg05488568	2.4141744379611	7.65338123363923e-05	cg17592360	4.61520349107014	2.91102049167512e-06	cg17050045	-4.61569239337957	3.96530620930106e-06	cg00557709	-0.952148865552823	0.00426532108425569	cg27162881	4.7894610073887	0.000132481179960219	cg08961668	0.696569922496621	0.000234606854785872	cg27149326	1.38932344431228	0.00042831802932715	cg05426069	-1.32643693213033	0.00337472328534997	cg14232743	-5.80880955956081	0.000105735166758919
575	cg27522005	-2.82082179359304	3.55430919890731e-06	cg08371951	-1.61147921371975	0.00174580021168537	cg08564661	1.33781208758282	0.00618562689057388	cg13794318	2.08058970914415	7.7133068933491e-05	cg14046365	-7.33059295311907	2.93299995151209e-06	cg23381346	2.18060636176049	3.97927548302149e-06	cg12623045	0.685589148546623	0.00426532108425569	cg19808408	3.39489894817917	0.000134717719866036	cg10708527	-2.00737832289669	0.000236115436495652	cg15366684	1.03498966463322	0.00043275726756392	cg05989100	2.69467112900368	0.00337472328534997	cg06211579	1.3523421874818	0.000105735166758919
576	cg05882878	-2.12755314080365	3.60608854968181e-06	cg10758716	-1.74508171129388	0.00174949571236667	cg21258057	-2.57649924581641	0.00618921078902407	cg07717183	1.4383322563259	7.73418741274592e-05	cg08104462	-4.54659816584169	2.95602033181101e-06	cg27549186	1.84719212547962	3.99289694819858e-06	cg11951909	-0.78513796602319	0.00426688198137947	cg09640310	2.04338272946094	0.000134783977862676	cg09179916	1.18562778498901	0.000236115436495652	cg06875757	-0.593603179127792	0.00043275726756392	cg16400350	-1.0616969826087	0.00337472328534997	cg10202508	-1.45111924656363	0.000105735166758919
577	cg01358740	-7.90879198383157	3.63656235513652e-06	cg18291698	-1.37721700601453	0.00174949571236667	cg14481263	-2.07749290388408	0.00618921078902407	cg16360420	-4.54737780320851	7.75678759681073e-05	cg06260530	-3.38614414173894	2.95602033181101e-06	cg13688966	1.20104176928285	4.00759066426578e-06	cg17503711	0.939583575347109	0.00427765601272278	cg15074629	-1.22833437462247	0.000134783977862676	cg14754871	2.2691843282536	0.000236115436495652	cg11937033	0.692764929673912	0.00043275726756392	cg02304313	1.23375859436358	0.00337472328534997	cg16167274	2.87126055303538	0.000105735166758919
578	cg02831329	2.06076633537962	3.6652761251558e-06	cg26854578	-1.63240003726181	0.00174949571236667	cg14317321	0.90761419564149	0.00618921078902407	cg13965144	-1.83677365049183	7.79801808693583e-05	cg17858100	-5.59506460667568	2.95602033181101e-06	cg06641972	3.30174123934911	4.03964210135493e-06	cg09366265	-1.85926740219294	0.00427765601272278	cg17101086	1.54238163547983	0.000134850344544882	cg08162803	-1.1875927969646	0.000236285774228959	cg20167074	1.15489532706474	0.00043275726756392	cg19255136	0.733560769708937	0.00337472328534997	cg00365680	-3.03504435278826	0.00010599510532304
579	cg22359362	-3.31717852384346	3.74599534557457e-06	cg10675614	-1.16107705917332	0.00175044703504602	cg01719703	-1.26497262166623	0.00619371823411292	cg19202786	-2.13041365016389	7.86624765602995e-05	cg24215504	-2.77292381584525	2.95602033181101e-06	cg26344867	-4.4931908785433	4.05861222646331e-06	cg00533811	1.0284687284379	0.00431763735529701	cg22563691	-0.741814588692256	0.000135232091066358	cg20780811	-0.589116200234237	0.000236285774228959	cg15448314	1.46009820063801	0.000434869969983325	cg01673240	-1.56437111993556	0.00337916425480741	cg08638939	1.24262835940971	0.00010599510532304
580	cg25851362	-4.80270066495513	3.84535966030466e-06	cg05404890	-2.08113140357934	0.00175052250916148	cg25639179	0.596257919796463	0.00619371823411292	cg02549290	-1.26076372631532	7.86624765602995e-05	cg05922429	3.39470727405851	2.95602033181101e-06	cg13139932	1.8754439309131	4.05861222646331e-06	cg08190693	-0.799155620669862	0.00431815884704566	cg00395929	-0.977347222252923	0.000135284879232544	cg21066290	1.14331141468998	0.000236553932920758	cg18023640	-2.03182062296714	0.000434869969983325	cg23029573	1.11953338344788	0.00337916425480741	cg08720998	-1.58577993330386	0.00010599510532304
581	cg08049537	0.707908706860408	3.86191487003906e-06	cg05287314	-0.542266810243603	0.0017546609040712	cg26667692	0.628482475265587	0.00619371823411292	cg17040037	0.98167520706725	7.89812618399944e-05	cg12656851	-4.16134624005915	2.95602033181101e-06	cg06254453	-2.83770626090687	4.14880728296903e-06	cg21714665	0.758219843748012	0.0043221926661676	cg14541437	3.65595258717781	0.000135284879232544	cg02023728	1.38370186903956	0.000236739445295481	cg26886832	2.00150176320805	0.000436338275196506	cg16981259	4.02878662488384	0.00337916425480741	cg12445727	5.6724226043634	0.000106797569216441
582	cg07795407	-2.24336966779274	4.00501452619548e-06	cg06886612	-1.35265942167828	0.0017546609040712	cg25240445	-1.5235106688365	0.00619371823411292	cg20895686	1.6252031609665	7.98514506251578e-05	cg04249642	2.98267173712797	2.96260307847024e-06	cg06220545	3.12990270369401	4.22338625562993e-06	cg06015119	-1.06095767937251	0.00433463600350024	cg10512448	-0.78169232845386	0.00013588668807024	cg26572901	1.88254980693594	0.00023688828090268	cg02994018	1.82641483293177	0.000436622219957397	cg11853986	1.45842080978993	0.00337916425480741	cg21221497	5.07337420728564	0.00010743314722156
583	cg03850198	2.01910678890782	4.02130782148586e-06	cg08714474	-2.39370446711881	0.00175703129568904	cg22732432	-1.66292479703614	0.00619371823411292	cg18255581	-4.39000559652716	7.9972307302126e-05	cg12879607	3.15299724661062	2.96783604520555e-06	cg01076082	-6.16076572506674	4.30224978004234e-06	cg13372916	1.12359806550628	0.00434020922138212	cg06932669	-0.880444919689367	0.00013588668807024	cg22514756	1.67509557760684	0.000241098988118409	cg08498254	-0.652172361489265	0.000437156751073902	cg20779313	0.99376924647588	0.00338318077557227	cg26803100	3.74935513458783	0.000107455036132473
584	cg21818402	-3.92586052688459	4.11496223837621e-06	cg13335709	-2.0951670530361	0.00175703129568904	cg02967055	-3.76229608957431	0.00620524020874355	cg07250622	-3.97005443656554	8.0064236635034e-05	cg16691834	2.76106569908298	3.10028725255151e-06	cg07863994	-3.4157326919125	4.43600312112637e-06	cg08129093	0.360150765810964	0.00434429505853813	cg18038625	-0.900990098422961	0.00013588668807024	cg05060534	0.726445847043187	0.000241886148599697	cg01557791	-4.24322816807457	0.000441006875758042	cg03746472	0.859437364568499	0.00338644611394447	cg13834896	2.97671289272476	0.00010840653573598
585	cg05854310	-4.38096874170619	4.13966462731377e-06	cg21842691	-2.83435469775543	0.0017576212555307	cg25849136	2.58178793415465	0.00621626070588662	cg17511604	1.28744681585396	8.03804805569071e-05	cg16786315	-3.17060588632749	3.1079699128345e-06	cg07218578	-2.78103059347941	4.45160235400111e-06	cg14265604	0.746575532907688	0.00435927335798178	cg23516261	-2.3175146415235	0.000136425439839054	cg24964858	1.53503056535919	0.000242095365737167	cg10090053	-1.73831990326951	0.000442691008005709	cg00239899	1.08213975015512	0.00340130953780891	cg02836963	-0.687312584381961	0.000109213653924523
586	cg15538243	-3.68465714501958	4.21755225170571e-06	cg06591395	-0.887655982846472	0.0017576212555307	cg11173332	2.1658490090034	0.0062195641689017	cg22913070	0.440795538071512	8.03804805569071e-05	cg10580083	2.45865310441907	3.14409923395627e-06	cg00803762	4.09215281930505	4.5191829604684e-06	cg00668949	3.78236741168294	0.00440681751827139	cg10132767	-0.792404258961651	0.000136436051171923	cg00789615	2.97029315474899	0.000242534703744485	cg24941681	-0.78237822812296	0.000442691008005709	cg08625747	4.42655404438236	0.00343232866878174	cg25831189	-4.84763154491153	0.000109417072184901
587	cg17858100	-5.83515989453184	4.24328547617189e-06	cg01475577	-0.541738470543188	0.0017576212555307	cg14644473	-0.556646825565304	0.0062195641689017	cg06197360	-1.66173301335946	8.04796213777924e-05	cg14412195	6.44513099236914	3.18319245314552e-06	cg06132324	-3.91387022237867	4.52768915243142e-06	cg21640982	-1.70266852398657	0.00440681751827139	cg11029253	-0.926539497638601	0.000136436051171923	cg15365029	3.66042454223537	0.000242900748961868	cg12892004	-0.651987386287503	0.000442691008005709	cg18393044	0.691165318428765	0.00343575893631228	cg01446983	-4.57968368811269	0.000109960353727802
588	cg14755054	4.14272526255987	4.27271533929499e-06	cg13272258	-1.54154853071755	0.0017576212555307	cg27361250	1.18877311865321	0.0062195641689017	cg24960006	-1.45899303679131	8.04796213777924e-05	cg06720001	-2.59691710278926	3.19723158097269e-06	cg20902277	3.03028020572481	4.62410883590453e-06	cg01492989	-0.801361873728863	0.00440681751827139	cg06628901	-3.50100395697713	0.000136501035405859	cg12073541	1.0251492772945	0.000246030587332443	cg06697595	1.37129328117531	0.000442691008005709	cg16834708	1.46482800184473	0.00345121837281315	cg25186802	1.06029025462308	0.000111126566731165
589	cg12430902	4.15400491693784	4.38002647262139e-06	cg17074637	0.913390702903741	0.0017576212555307	cg08696316	-1.81434944256541	0.00622225875256959	cg21897050	2.53545296209552	8.04796213777924e-05	cg15273366	-4.04478239389659	3.23440067442202e-06	cg22066321	2.26126418129382	4.63532204892292e-06	cg06943491	-2.47056475081016	0.00440681751827139	cg07719599	1.58297114753679	0.000137842930556915	cg15167579	1.90595695525075	0.000247370152417402	cg16080512	1.30208626361132	0.000444535678782028	cg04158959	0.806649514759146	0.00345121837281315	cg04499690	1.74446344471729	0.000111126566731165
590	cg19781934	6.29027134664249	4.42770538462012e-06	cg06892898	-0.9203006558971	0.00175783046594019	cg00198898	2.08014840140167	0.00622225875256959	cg05120042	1.52654145478181	8.04796213777924e-05	cg14201617	1.66161051933727	3.32123147629822e-06	cg03540450	-3.81879819988064	4.64900644878376e-06	cg21555860	0.550308430150059	0.00440681751827139	cg12377026	-2.31016679284701	0.000138391706086122	cg16201762	0.741814838412774	0.000247370152417402	cg16643090	-0.840603420760166	0.000445436670647274	cg05535573	-0.553214305111579	0.00345121837281315	cg10464061	-1.58636574592901	0.000111298251796511
591	cg19779486	5.15558146691732	4.52525237163626e-06	cg23233189	3.92783837923786	0.00177889612189719	cg02515553	-0.566628984941096	0.00622225875256959	cg18737667	-1.33719209820557	8.1026931505983e-05	cg02094807	2.22472799530443	3.3214872691306e-06	cg15910663	-3.19507266495527	4.72807640128126e-06	cg16066641	-1.88646745394477	0.00441807427734371	cg08815336	-1.53900868959423	0.000139846333090622	cg24462363	1.17791220042569	0.000247370152417402	cg08594606	0.954486577349015	0.000445436670647274	cg24454219	1.45227892907918	0.00345121837281315	cg23270415	2.1781454902486	0.000112424697456911
592	cg12879607	3.27904247050414	4.52525237163626e-06	cg11976131	-1.30038780041312	0.00178072645716961	cg09506504	-4.71648713326274	0.00623254630100953	cg07678960	-2.37948540005211	8.11191507204939e-05	cg05550328	3.3185926230753	3.3214872691306e-06	cg10118456	1.98286241485368	4.72807640128126e-06	cg21897413	-0.874511971765251	0.00442140327039169	cg10045804	-1.03982064401481	0.000139846333090622	cg25811867	1.09835356798907	0.000247699262203817	cg15049005	0.817055194767636	0.000446433769576657	cg10216367	-1.49944611675758	0.00345121837281315	cg15546638	-1.50374798424437	0.000112424697456911
593	cg04051678	2.94793140476586	4.61165101582994e-06	cg06483896	1.42701667061113	0.00178072645716961	cg04108615	-1.60841477969	0.00623600322914319	cg22417975	-6.29345666012656	8.11191507204939e-05	cg20486407	-3.10824915219055	3.34325100041839e-06	cg13053783	-2.92611921514058	4.77987889993549e-06	cg06505783	0.51183196294523	0.00442140327039169	cg13101887	-3.32735358570757	0.000140586604074856	cg14114267	3.27489724074728	0.000247831990070717	cg07894516	0.749864166601168	0.000446433769576657	cg06517599	-1.82460418131379	0.00347461469279607	cg04456235	-2.14603903042292	0.000112535090081328
594	cg08541237	4.3388684398275	4.61165101582994e-06	cg04618679	1.15721603954391	0.00178072645716961	cg06745695	3.97171685268415	0.00623600322914319	cg01743962	-1.12966343441816	8.11191507204939e-05	cg18937561	4.75122276848816	3.34679395422534e-06	cg17858100	-5.46788204747879	4.79921071822273e-06	cg14239148	-1.72269198525144	0.00442140327039169	cg26327947	-0.957140417048845	0.000140586604074856	cg00942434	2.90378822322994	0.000248523283505871	cg22520692	2.20980337719056	0.000450870210231959	cg11249189	0.721247716913243	0.00348544892885036	cg16540079	-3.64419157944339	0.000112899468071067
595	cg04321714	1.29426033710871	4.61961039637375e-06	cg13363689	1.24638582616302	0.00178072645716961	cg05459733	0.770246218464412	0.00623600322914319	cg01312658	1.72641322224531	8.11414459658389e-05	cg19774488	-2.87813260628813	3.37079928247917e-06	cg06279953	-5.73739610701338	4.84273952235527e-06	cg04487827	4.76931371506638	0.00442140327039169	cg10678215	-0.842695668573645	0.000140586604074856	cg21718653	-4.87786669646197	0.000248833458175257	cg02150090	3.73349354316043	0.000450870210231959	cg18280563	-1.33094012653429	0.00348544892885036	cg01782227	-1.81871055652207	0.000113573232896978
596	cg09897830	-3.8439611549413	4.68492279160023e-06	cg19013329	0.836631054229513	0.00178072645716961	cg06851093	1.34507149704055	0.00623600322914319	cg10687344	-2.1012397051149	8.13660496134217e-05	cg04496615	-5.85387704686021	3.38865078601296e-06	cg08969912	-4.05773817637535	4.84273952235527e-06	cg24385954	-1.90774522226104	0.00442140327039169	cg19796558	-2.81585436428774	0.000141574049077713	cg03957902	1.83357939182979	0.000250614541107734	cg10189856	1.09941392048948	0.000450870210231959	cg16135470	1.41836032639065	0.00348544892885036	cg23821082	-5.07166419688297	0.000114340758159545
597	cg22487322	5.60875726204247	4.73904440549195e-06	cg09518009	0.732696226026817	0.00178072645716961	cg04824341	0.966672683715274	0.00623600322914319	cg08548478	-1.66691051294098	8.14460179869712e-05	cg23281552	-5.70726111588135	3.39127597045167e-06	cg16348820	-8.98576544281197	4.86729641138288e-06	cg23233189	3.71902188388437	0.00442140327039169	cg24213446	2.02826353086057	0.000141842637349683	cg09851620	-0.785216923854017	0.000250981027210495	cg15332871	1.32944105692298	0.000450870210231959	cg06895436	0.759339807211719	0.00348544892885036	cg03896616	1.88543361877368	0.000114340758159545
598	cg09817162	2.64309941830691	4.77481920447976e-06	cg03698681	0.66467516330134	0.00179100526954657	cg22192692	0.64215081033137	0.00623600322914319	cg24693376	-6.56605786369207	8.14460179869712e-05	cg27111395	3.65413608901806	3.39614214649527e-06	cg17385847	-7.1501505793995	4.86729641138288e-06	cg09611042	0.8123206462929	0.00442140327039169	cg16190470	1.81393329710659	0.000143037919448374	cg05470389	1.41088592129664	0.0002521887211415	cg09143185	-1.23351321744272	0.000455108809695568	cg02431062	-0.766433032879148	0.00348544892885036	cg08091666	0.988571837134941	0.000114340758159545
599	cg07021538	-6.09974168773048	4.774926759076e-06	cg00442066	1.11460472628814	0.00179508252613456	cg12359341	1.6810481778963	0.00623600322914319	cg24993255	1.34185438027444	8.16525145291951e-05	cg03540450	-3.86621228860446	3.48494939425403e-06	cg10627511	-2.71416438268384	4.89889086670962e-06	cg08907926	-0.625731739022484	0.00444894504743518	cg12208532	-0.820112785084126	0.000143120872034718	cg11037576	1.40801920556775	0.000252342904546718	cg02128655	-4.50995659287695	0.000457805951361098	cg15344028	1.73507144517307	0.00348544892885036	cg22892760	-3.64205308474638	0.000114340758159545
600	cg06690564	-4.5933778824695	4.79996974674187e-06	cg04336859	-0.785639028386454	0.00179508252613456	cg13280056	1.45598036593983	0.00623600322914319	cg11014413	-1.51205699296074	8.16525145291951e-05	cg01833699	-4.13112032767208	3.49276321359724e-06	cg09890987	3.41320217171719	4.93017089026566e-06	cg14217420	0.851775058454481	0.00444894504743518	cg05050757	4.26054938615379	0.00014329300165311	cg15169038	1.01936418175206	0.000253131583190796	cg17581775	2.69667316896207	0.000458987315406704	cg27392040	-1.9532974801963	0.00348544892885036	cg16445574	-5.16632868599574	0.000115015059418804
601	cg09619624	1.91167445829064	4.82101986936934e-06	cg11210883	-1.98128011185369	0.00179508252613456	cg13045336	-1.51518861710271	0.00623600322914319	cg05992156	-2.84452369225169	8.20899183003739e-05	cg07021538	-5.82901777473318	3.53144412174544e-06	cg13947691	4.5389837884111	4.94607737758604e-06	cg07994825	1.27294293846984	0.00444894504743518	cg19746375	-0.900758033856873	0.000143344175273532	cg13486833	1.06364376828624	0.000262545530000695	cg14764050	-2.45242496573264	0.000459606667042352	cg05751839	-1.96546105771561	0.00348544892885036	cg23836613	3.07650211596785	0.000116607893590854
602	cg04249642	3.08936379820578	4.84886193995089e-06	cg08854834	1.20646468339042	0.00180388148077893	cg10479053	0.775575672720326	0.00623600322914319	cg06445916	-1.38363389207264	8.20899183003739e-05	cg03856366	-2.1903532573158	3.54738502923922e-06	cg15338603	-1.94775880200931	4.97903022547723e-06	cg00980047	0.675338660592835	0.00448157357451776	cg00504075	-1.12265844737813	0.00014442590324727	cg01285652	1.00404225149497	0.000263211464084799	cg10689508	1.34863537146521	0.000461001660306656	cg17807554	-1.45319973862862	0.00348544892885036	cg08693705	2.42665414635431	0.000116841051980455
603	cg21327460	3.00312234923839	4.860423599363e-06	cg06817864	1.45199400619408	0.00180752509113858	cg12944017	0.840238396489963	0.00623600322914319	cg25924583	-5.15729877788548	8.23432288444523e-05	cg02229074	2.87443019118242	3.64351077739218e-06	cg27498751	4.48177516562552	5.00561099699782e-06	cg10730398	-0.940423046671986	0.00449150030050615	cg23119487	-1.96016473885368	0.000144458718812853	cg14340541	-2.28259772344474	0.000264014791575333	cg15715121	0.84943338840129	0.00046209586689101	cg27292367	1.43163241490698	0.00348544892885036	cg05306546	2.82377600668908	0.000117999887838379
604	cg16609459	5.62573587580267	4.94906737648978e-06	cg04094160	1.47766904782166	0.00180752509113858	cg25511286	0.838521058574433	0.00623600322914319	cg21392975	3.55551370778979	8.24745081139038e-05	cg23058613	-3.74472650358613	3.68285408420015e-06	cg09021609	4.50422937035568	5.0381541512032e-06	cg11670605	0.526365367275748	0.00449150030050615	cg12499716	-1.20741249931922	0.000145489158680803	cg21385629	1.21505899806695	0.000264014791575333	cg14227731	0.54110051595825	0.00046209586689101	cg03737308	-0.688468590618728	0.00348544892885036	cg19262433	3.13659175848952	0.000119076274851565
605	cg10633491	-4.2219747342885	4.96603626586701e-06	cg04035133	-0.670572762528957	0.00180752509113858	cg04742397	0.596845737492725	0.00623600322914319	cg04982834	0.775328215088873	8.28939780815048e-05	cg23552723	1.40824025901228	3.73567321891855e-06	cg25237400	5.03885080501522	5.04596115653341e-06	cg23246901	0.956631684175616	0.00450257953897678	cg01349190	1.33575588726747	0.000145740107082548	cg25784999	1.40381496435254	0.000264014791575333	cg25201036	1.44368952691336	0.000462312676720153	cg26010095	-1.17002458902569	0.00348544892885036	cg00284731	-1.65145318434218	0.000120099619040076
606	cg26233468	-5.57753316447674	4.98445546836575e-06	cg05748691	-0.986014966859154	0.00180752509113858	cg03157352	-1.06414754512397	0.00623600322914319	cg19850024	-1.60232403429598	8.28939780815048e-05	cg06172906	3.57826858066617	3.76273584950558e-06	cg17084900	-5.98746591083142	5.05286356512832e-06	cg14720236	-1.05330565641805	0.00451224605704292	cg01541398	-0.901563740529565	0.000146127440925559	cg02446478	1.00362546309826	0.000264736835289271	cg05010865	-4.95142115291199	0.000462312676720153	cg12797771	2.36723571827332	0.00348544892885036	cg00030466	-1.57191373125957	0.00012070525085851
607	cg18502917	-4.92773324168744	5.06293047899932e-06	cg16147063	-0.912767677716082	0.00181888816860627	cg21435172	0.942389150335395	0.00623600322914319	cg13205050	0.598856771481102	8.369385427141e-05	cg04146883	-2.07205624024864	3.77346664188091e-06	cg03393602	-2.6685686442066	5.0746175220117e-06	cg14843813	3.09591003210743	0.00451367689703207	cg13853489	5.61773078128868	0.000146127440925559	cg06203251	-2.24654070206912	0.000264934748760301	cg20012607	-0.740476284622815	0.000462312676720153	cg02938429	1.18305242823364	0.00348846089233893	cg19720077	2.93665379574948	0.000120901931608531
608	cg06422757	-4.15986095940293	5.11607374302468e-06	cg21306329	-0.868838024966911	0.00181888816860627	cg12697116	0.768675440367152	0.00625837398927864	cg17693027	1.24844089709854	8.42748855453557e-05	cg14303142	3.38837159924649	3.8250799042914e-06	cg08896629	-2.54421113866126	5.22857478290692e-06	cg14648311	0.474909217115939	0.00456425687373167	cg11702768	-1.97709837921917	0.000147250682004004	cg21299491	2.20385067069109	0.000267153752782101	cg04820254	1.18522870780526	0.000462312676720153	cg15582582	-1.6380114999114	0.00348846089233893	cg10466968	3.01472814713589	0.000120901931608531
609	cg07233135	-2.80238473867823	5.17062280213456e-06	cg07052513	-0.863137115301406	0.00181888816860627	cg00657309	1.08998399339296	0.00625837398927864	cg03029723	-0.933223721084847	8.43302942511226e-05	cg16782613	-3.69074995367635	3.83218357360518e-06	cg06007030	-3.20740917216077	5.22857478290692e-06	cg24231121	2.32362072063234	0.00458445404320424	cg03720605	-1.36786101267819	0.000148548833990067	cg25540151	1.49534734106921	0.000267519655134334	cg19077665	1.12921904678277	0.000462312676720153	cg13855384	-1.43330233625145	0.00350490212630077	cg19740491	-3.37885308824955	0.000121166568068224
610	cg13053783	-3.08594233695023	5.26805133722831e-06	cg11395306	-1.216879817339	0.0018194749839777	cg00525717	-1.28551121722232	0.00625837398927864	cg21872942	2.63331636915158	8.44341794417064e-05	cg09010803	2.90839886371189	3.8586397815894e-06	cg09397359	3.48760623538347	5.28897881414768e-06	cg05727666	-1.09245904104098	0.00458445404320424	cg25574406	-2.38648191105586	0.000149143749877898	cg09669949	-2.96634541667815	0.000267828949221758	cg03151709	-3.37497712432349	0.000462312676720153	cg00274406	1.1928911659961	0.00350637321228848	cg07678960	2.32800264562683	0.000121527030483329
611	cg20178924	3.56535563681316	5.28591672389445e-06	cg20801998	-0.983265200139053	0.0018194749839777	cg12832956	-1.05744986897279	0.00625837398927864	cg06938356	0.667774349258985	8.53411665649379e-05	cg03041027	-1.82274473264061	3.91548102217208e-06	cg24579604	-3.35477567453819	5.33550130020191e-06	cg14413263	-0.86986557033512	0.00461023621887761	cg24467326	-1.14568045588192	0.000149308572465699	cg07053159	2.92932378853579	0.000270479522631811	cg27663938	1.57011029246113	0.000462312676720153	cg12208427	-0.924589610040956	0.00352343201249583	cg18965371	-5.38857192415296	0.000123136362815598
612	cg04007017	1.77114279095989	5.36208331173838e-06	cg00334168	-2.58227032130668	0.0018194749839777	cg17090158	1.37409780480021	0.00625837398927864	cg06238779	-2.95252387577405	8.56631983888699e-05	cg14875564	-4.71932819799386	3.9288690501576e-06	cg04564646	-3.66653095131793	5.42189181751897e-06	cg14621254	1.77214523399686	0.00461410673257971	cg24623376	-3.18086040675934	0.0001493654547016	cg21526420	0.588238333906706	0.000270479522631811	cg12095600	1.90597926651917	0.000462312676720153	cg15929950	1.71354996978197	0.00352343201249583	cg22834557	4.11341179130963	0.000123940972212098
613	cg25823214	6.13588787450249	5.36338524118647e-06	cg05046597	-0.547604487254603	0.00183163764059144	cg14519320	1.26405412989643	0.00625837398927864	cg25325501	0.653617859149275	8.56631983888699e-05	cg07218578	-2.79073261975073	3.93358291472553e-06	cg12253828	-5.77382366070377	5.44313841403719e-06	cg16631025	-0.801531988877008	0.00461410673257971	cg00917741	1.51742020288954	0.000149665739545857	cg21798574	-2.75629506776949	0.000270479522631811	cg11512948	1.12376985246909	0.000464143427060202	cg00148497	1.05869657237832	0.00352487430558897	cg21625824	-1.81143650456958	0.00012791469777673
614	cg13916117	-1.86996351547968	5.36338524118647e-06	cg01185006	-1.01661307626038	0.00183163764059144	cg09338236	0.493285809403651	0.00625837398927864	cg25803693	-2.80740130802272	8.56678694044482e-05	cg00816620	-4.12373127466128	3.93803087943379e-06	cg00509610	4.14733398210366	5.44313841403719e-06	cg00215214	-1.54135546195151	0.00462474945820586	cg19971694	2.24231096053216	0.000150940274298606	cg08575697	1.91538658586984	0.000271548432608322	cg08227926	-5.73805568797211	0.000464165444293335	cg12837215	0.821652331202983	0.0035262574406823	cg07557355	1.64388049402	0.000128416907967602
615	cg10384494	5.55977225616863	5.36338524118647e-06	cg01620602	-0.900443695510021	0.00183497953088547	cg12315590	0.64350239026629	0.00625837398927864	cg12325755	1.25715332645719	8.57399633008098e-05	cg21818402	-3.69975944367325	3.94456391264602e-06	cg12726335	2.61485190036629	5.44313841403719e-06	cg17488811	0.742163485329776	0.00463884257255324	cg18073198	2.88482204667617	0.000150940274298606	cg05845840	2.18645900859046	0.000271548432608322	cg10009224	0.870396582594912	0.000465209975903873	cg09835596	2.44367599317443	0.00352666718268106	cg02771392	-0.821235355658075	0.000128579238988481
616	cg16717356	-3.90280207944199	5.36338524118647e-06	cg14937902	-1.06102882926546	0.00183497953088547	cg24627737	1.01793083324905	0.00630134714848839	cg21384293	0.932686265638308	8.63169840861338e-05	cg00408997	3.84665868008545	4.02424022901071e-06	cg24730479	-6.90044955688325	5.47545419089042e-06	cg27108711	-0.851322069930467	0.00464417189357546	cg03116922	1.76976526102149	0.000150940274298606	cg16476940	1.48592478617778	0.000272654505340091	cg01003448	-1.02633983937579	0.000465619690441239	cg27334717	1.07065673622838	0.00352666718268106	cg14970612	-1.03027855490424	0.000132734565887112
617	cg14602935	-3.19979318510305	5.37848141423741e-06	cg17679743	0.731416118988228	0.00183497953088547	cg13488011	0.93185829230833	0.00632184839601421	cg15685604	1.28687678914534	8.63169840861338e-05	cg17385847	-7.20139197231848	4.03010279973571e-06	cg01671740	3.13890978035466	5.50603070056565e-06	cg17969298	-0.866596383220476	0.00464736959716031	cg02055353	-0.647168243995257	0.000150940274298606	cg14434109	0.867622830463254	0.000272654505340091	cg08182407	1.48659379938461	0.000468276217252569	cg23497678	-1.18093946301198	0.00352666718268106	cg21027713	-5.97115211749051	0.000132734565887112
618	cg26559804	-1.79840650746313	5.38262350421374e-06	cg26042514	-0.815749904120191	0.00183497953088547	cg16758237	2.07245553988012	0.00632184839601421	cg06021532	1.59009893306725	8.73215805002292e-05	cg12430902	3.92236864014677	4.03715504635032e-06	cg13531268	-4.01171382337491	5.60399696879808e-06	cg25150083	2.42879332553711	0.00464736959716031	cg17040267	-1.58542712987863	0.000150940274298606	cg20999246	2.60863444487107	0.000272654505340091	cg12337440	0.776207276266114	0.000469370171386099	cg08892464	2.99118058797219	0.00352666718268106	cg23119049	3.38023519429293	0.000133244015344421
619	cg03041027	-1.90444657513664	5.38262350421374e-06	cg06890484	-0.913739706496917	0.00183497953088547	cg18336175	1.0326800697688	0.00632184839601421	cg16503011	1.48353397368292	8.73530187379358e-05	cg01630650	0.953074089059034	4.08209952909319e-06	cg14287923	-3.05163297661285	5.62308253776331e-06	cg01702009	-3.49574791088268	0.00465417155958433	cg10823546	-2.15635202375021	0.000151920322859794	cg25001577	1.31895651732928	0.000272769069362898	cg02625024	0.971691941214765	0.000469370171386099	cg20499033	-0.653425786988251	0.00352666718268106	cg24312680	3.00641690543041	0.000134680955318527
620	cg25989892	3.16135719161375	5.39718657445227e-06	cg00371418	-0.346486048726955	0.00183497953088547	cg15425326	1.94794178337174	0.00634869730456776	cg03357160	-3.06552163663653	8.75814215699404e-05	cg00759301	-4.97273495139823	4.08209952909319e-06	cg25335258	4.3861384994018	5.62456767549172e-06	cg24474319	0.531700091015884	0.0046644224359122	cg20630812	-0.560867172920958	0.000152163651326497	cg14205576	0.771623254680357	0.000273664362017099	cg17736286	1.31920327711086	0.000469370171386099	cg10777495	-0.796616593426667	0.00352666718268106	cg17245576	1.56363766543401	0.000136338639684384
621	cg05307864	-3.91226243348056	5.57513674912459e-06	cg19680222	1.06277373712777	0.00183497953088547	cg25881281	-0.786760756094894	0.00634869730456776	cg01872779	-0.980430503740588	8.80075753514951e-05	cg23884626	-4.15306648603238	4.22287269356577e-06	cg13507291	-2.49026490116125	5.7138806974554e-06	cg05209405	-0.762658762958553	0.0046644224359122	cg24092536	4.07487578926855	0.00015257204613963	cg08714331	1.67598339019974	0.000273664575134937	cg27483007	-0.898850255581576	0.000469370171386099	cg19860796	-0.797466519401728	0.0035299891551314	cg20333696	1.82106561148478	0.00013721824122641
622	cg01382095	3.74589690871487	5.57513674912459e-06	cg14674959	2.11341224820846	0.00183497953088547	cg06302857	0.82208490648186	0.00634869730456776	cg20804828	-1.59621086906121	8.98077074510287e-05	cg18316621	-2.88867221944082	4.228688359857e-06	cg07377519	-2.19096780828816	5.7138806974554e-06	cg22744771	-2.65506519289809	0.00467453514610105	cg05635278	-2.07847678197863	0.000153852026390355	cg23922134	0.725262737425307	0.000273925622680774	cg11826319	0.819510117514092	0.000469637041097859	cg07068993	1.27169168010435	0.0035299891551314	cg20118269	1.61661922476955	0.000137258706875458
623	cg13336335	-2.77960213364559	5.57513674912459e-06	cg25990494	-1.4189112820024	0.00183497953088547	cg14844172	0.973577100242371	0.00634869730456776	cg07927839	-0.97771024221723	8.98077074510287e-05	cg16348820	-9.02395699226563	4.25105164060531e-06	cg05073010	4.99423194348591	5.7138806974554e-06	cg26033870	-2.60471427082789	0.00467453514610105	cg02364379	-1.62200271005694	0.000154258065042038	cg18596621	-2.01578268045524	0.000275604764173423	cg14435390	0.882643667465221	0.000471255251020262	cg00514557	1.45706004905162	0.00354745859688378	cg05897255	-5.01825455550941	0.000138203750085352
624	cg09350387	-2.17873213920368	5.6745085144764e-06	cg02696607	-0.759778910014424	0.00183497953088547	cg04909314	1.57186527164569	0.00634869730456776	cg22540705	-3.20798833903794	8.98077074510287e-05	cg03530260	-3.38954218639405	4.25636453177373e-06	cg10703331	-4.62070643471865	5.7138806974554e-06	cg06890065	-2.11784706633503	0.00467453514610105	cg27056819	-2.50546765408059	0.000154337149944398	cg08498987	0.819444411193453	0.000279630421764377	cg11532267	1.39318939496824	0.000471255251020262	cg01767711	-2.84105561957768	0.0035570744759343	cg03406993	-1.81904090395385	0.000139874513590622
625	cg01608499	5.78358710371676	5.68649899015523e-06	cg11964383	0.876516968374665	0.00183876581649747	cg18293281	0.667063885641486	0.00634869730456776	cg02287909	2.51107350725633	8.98077074510287e-05	cg15658931	1.94064520795599	4.25636453177373e-06	cg09010803	2.85364224440075	5.7138806974554e-06	cg01015354	-0.467447385982078	0.00467553967351211	cg11198612	-0.88275872610764	0.000154337149944398	cg11290989	1.65150944253968	0.000280070382367694	cg10905247	-1.29546189769822	0.00047329883628329	cg10009930	-4.43497635861913	0.00355758792366748	cg06872036	-1.78449658597878	0.000140488560809541
626	cg02088726	2.8810757220103	5.71964691564379e-06	cg19676285	-0.66193776616123	0.00183876581649747	cg22813369	1.28889594173135	0.00636938806158872	cg19956136	1.91060856946715	8.98077074510287e-05	cg15679991	-5.42777121808176	4.31604895697136e-06	cg24860970	-4.7942766772879	5.7138806974554e-06	cg09502511	-1.98013442864767	0.00467553967351211	cg02653117	1.97727619428702	0.000155079370719673	cg22987448	-1.10863129770626	0.000280515007883116	cg15393025	0.92162856825424	0.000477351148517	cg06273454	-1.9777450856599	0.00356204087131705	cg11324445	-2.25047063183728	0.000140488560809541
627	cg27284424	-5.51524040970949	5.73680158293754e-06	cg09394409	-1.17599857914315	0.00183881560575031	cg11037512	0.943044016969348	0.00636938806158872	cg07645237	1.35996297734943	8.99548630710788e-05	cg05271479	3.30946759871601	4.31638045795497e-06	cg25329728	4.75563450058026	5.7138806974554e-06	cg20713968	-1.96830998147788	0.00467553967351211	cg03215868	2.64081812208365	0.000155223781798528	cg06012339	1.52884918210599	0.000282114186093983	cg00725331	0.861396034971898	0.000477766473914491	cg10182516	-2.94717760460902	0.0035795086276441	cg11132295	-0.847771171987609	0.000140671066616089
628	cg25198654	1.04853420236193	5.80011397116387e-06	cg04130657	-1.43073976159588	0.00183973970144606	cg19249107	0.51379531468324	0.00636938806158872	cg19865523	1.44131559527228	9.0317198673253e-05	cg13531268	-4.05641059313965	4.32350511172235e-06	cg11091914	4.86493280220195	5.92273979657244e-06	cg07440387	0.976610173764064	0.00467553967351211	cg14490520	1.03958684123168	0.000155223781798528	cg12266861	1.23682298369303	0.000286847473119232	cg23953110	-0.609134392748098	0.000478477297946671	cg25341687	0.67901019388443	0.0035800945841029	cg11775391	2.57525708687072	0.000140967977233405
629	cg10054127	-2.634838025291	5.81054618788123e-06	cg18525669	-0.864856519636346	0.00183973970144606	cg08010550	1.14581529481789	0.00636938806158872	cg01678580	-1.65885752761262	9.03241524378092e-05	cg19353745	1.58320602344759	4.36429332158063e-06	cg02144337	4.59353957996759	5.92698573626375e-06	cg03029723	-0.667529250221461	0.00468272144176358	cg12175534	-2.12294694846519	0.000155657756765946	cg24175777	-0.607282583729737	0.000286847473119232	cg19423081	1.09565627460426	0.000478477297946671	cg01934041	0.610481810626808	0.0035800945841029	cg12911847	1.95552098584071	0.000141031565653926
630	cg01023548	5.21683816976499	5.81135598178902e-06	cg17404356	1.40663975448135	0.00184173714864381	cg20521805	-0.517366012378029	0.00636938806158872	cg06202554	-2.46643461251969	9.04350761385182e-05	cg25076940	-6.43846415031531	4.42149622496234e-06	cg00856041	-3.97463003092789	6.40778160805226e-06	cg19803200	-1.27717210374685	0.00468272144176358	cg08494157	1.41400268013093	0.000155657756765946	cg23226168	1.72527082934423	0.000286847473119232	cg17732894	-0.594803192791974	0.000478477297946671	cg08077345	-1.07875466340081	0.0035800945841029	cg14717646	-1.97912211110868	0.000141124389083713
631	cg12555810	-4.42393170694583	5.81135598178902e-06	cg20746815	-1.83595812098813	0.00184173714864381	cg21871407	-2.65663843861957	0.00637137429676458	cg23620904	1.26303435959995	9.13469235928374e-05	cg13692860	3.8234090647535	4.5335321473159e-06	cg03889991	-2.35857902259236	6.4606852536368e-06	cg01315151	1.10806125153144	0.00468272144176358	cg04293328	-2.64199045050413	0.000156267365145806	cg01468677	0.663545150976526	0.000286847473119232	cg17174893	1.19458888039577	0.000478477297946671	cg14056793	-1.98018526617277	0.0035800945841029	cg23600500	-0.940130487295545	0.000141124389083713
632	cg05709321	-3.00993603272526	5.81135598178902e-06	cg11652691	-1.17418274992217	0.00185150179681236	cg01231464	1.26114331888484	0.00637137429676458	cg24960563	-2.22532987472237	9.14776918247632e-05	cg07048306	-2.9063288416015	4.53864046873645e-06	cg27331401	-2.18415289753374	6.4631282693353e-06	cg24088710	2.05454462637292	0.00468272144176358	cg16554974	2.15283588524863	0.000157005050183921	cg15262352	-2.31794709690274	0.000287017261282561	cg22340067	4.27259419829978	0.000478477297946671	cg00596643	-1.43430239164486	0.0035800945841029	cg16116239	-8.59205588695106	0.000141124389083713
633	cg10356060	-8.16485465445142	5.88576127498314e-06	cg07700258	-3.89562790237897	0.00185150179681236	cg02811054	-3.67332452058605	0.00637137429676458	cg08450965	0.789544485289122	9.14776918247632e-05	cg26033526	5.39428676298859	4.53864046873645e-06	cg13105453	-4.39683000800969	6.53259105867709e-06	cg10337322	-0.830423290572625	0.00468272144176358	cg18849025	1.37220635918155	0.000157068287967394	cg18679830	0.972929735537841	0.000287950540951714	cg05295388	1.56626596654108	0.000478477297946671	cg25349621	-3.94349707186662	0.00361565325353256	cg14529393	-1.64867732362757	0.000141124389083713
634	cg00063773	-1.40932052280275	5.88576127498314e-06	cg03734002	0.76531103068507	0.00185940195174086	cg05378523	1.65313213436082	0.00637137429676458	cg27168444	-2.35406635078899	9.14776918247632e-05	cg07267984	4.51111975141858	4.57446332038178e-06	cg12464387	-5.74883362567714	6.54831799186462e-06	cg21580746	1.10464229257406	0.00468272144176358	cg24436143	-1.83666336072114	0.000157206555289782	cg10574148	-5.17708641883195	0.000288275357931474	cg09963856	0.982243644494423	0.000478910775165073	cg27525272	3.20151666367383	0.00363014956835786	cg13764979	2.9545200286771	0.000141197057148016
635	cg06024099	-7.80672019375809	5.95246027937369e-06	cg18704989	-0.86917312462828	0.00186401186038933	cg16565528	1.09956541021063	0.00637137429676458	cg12084046	-2.93939249112587	9.15356061519054e-05	cg22255037	-2.8854528484677	4.57446332038178e-06	cg06763161	1.17269397999812	6.73533818924544e-06	cg09131529	-0.587443521522538	0.00468272144176358	cg03402505	-1.18221239505009	0.000157206555289782	cg13883684	1.60401609924875	0.000288275357931474	cg07202413	-1.32554510581604	0.000478910775165073	cg06966363	1.30846292330458	0.00363089261568482	cg19928336	2.16323728522631	0.000141197057148016
636	cg07048306	-3.03940570933351	6.14706128379902e-06	cg09570585	-1.84590124910028	0.00186401186038933	cg12604642	-1.83303737406453	0.00637137429676458	cg00784051	1.40064223901337	9.20173056952611e-05	cg24718356	-2.04067555724117	4.5812412354661e-06	cg05305025	-2.01568530946312	6.77809424434291e-06	cg02228889	-2.03101065907437	0.00468272144176358	cg10550302	-1.71043288988639	0.000157475445307938	cg22272545	1.55413786877573	0.000289444415168689	cg01880824	1.80521894543106	0.000478910775165073	cg05780766	-0.880945814182469	0.00365108848709972	cg10167888	4.09467343711526	0.000141197057148016
637	cg09240001	-4.23856291831364	6.15446749561269e-06	cg16140051	-0.726562695794902	0.00186669093859518	cg15356650	-1.37861376589129	0.00637137429676458	cg02371401	1.26798750899298	9.20173056952611e-05	cg13139932	1.85539321575946	4.68415768198638e-06	cg08272597	4.58406059967357	6.79418705923493e-06	cg08229004	1.04922389814835	0.00468272144176358	cg10733988	2.33527855746425	0.000159332732738241	cg11309237	-0.79918075125951	0.000289546392012692	cg07724243	0.608725441495605	0.000478910775165073	cg11508222	-0.806899594875257	0.00365108848709972	cg12082129	0.782052298592964	0.000141197057148016
638	cg12088773	5.72261521768608	6.15446749561269e-06	cg16249375	1.12755652253798	0.00186669093859518	cg18951187	-0.68526529060604	0.00638547203221936	cg25437947	-0.971756495536211	9.20173056952611e-05	cg22982702	-3.37662483786326	4.68415768198638e-06	cg03850198	1.85100279167487	6.79418705923493e-06	cg04826071	1.3289877701454	0.00468272144176358	cg18729695	-2.82866502675622	0.000159332732738241	cg22188918	0.663645525220355	0.000289947133322806	cg16476940	1.43875987411779	0.000481167244681248	cg10710457	-1.82735310176244	0.00365108848709972	cg09328497	1.47728363570582	0.000141197057148016
639	cg14784609	-3.38134878671029	6.15446749561269e-06	cg25966745	2.02277315817264	0.00186669093859518	cg01541720	0.443847788568404	0.00638967406978074	cg24117657	-3.05974819200862	9.22868396799823e-05	cg10356060	-7.77252879334833	4.72254819118643e-06	cg04921335	2.03468513372621	6.79418705923493e-06	cg06357305	0.968028988937526	0.00468272144176358	cg01972651	2.12399983226396	0.000160119623219709	cg16102251	-1.19199237063205	0.000289947133322806	cg25198654	-0.627009190074986	0.000483901913860631	cg00995584	-0.714653280151571	0.00365108848709972	cg25989057	-4.59160900017421	0.000142658184800703
640	cg04569831	-2.66039958979734	6.15446749561269e-06	cg22194091	-0.613504418745833	0.00186669093859518	cg23391367	2.01207217002909	0.00641309766968782	cg12371075	-2.29999036793085	9.22868396799823e-05	cg22037292	-3.76010297876203	4.7330119160524e-06	cg03291453	-5.06132015232444	6.84834620785854e-06	cg16664338	1.02445985011463	0.00468272144176358	cg08717686	-3.13726085410427	0.000160119623219709	cg00833524	-3.94221004985928	0.000292485087106536	cg22851406	1.91853166301698	0.00048506504334734	cg07175110	-1.34316074533734	0.00365108848709972	cg11362042	0.761174933804254	0.000143749298967724
641	cg22774012	-3.82578144178315	6.15446749561269e-06	cg02459648	-1.93767289083887	0.00188332685962257	cg09433558	-3.33939543935295	0.00641647469615046	cg15131629	3.63912790721563	9.22868396799823e-05	cg06645096	-2.52073114418258	4.75767250300003e-06	cg10687301	-2.7409663145015	6.9394647867064e-06	cg12466027	-1.20003876011151	0.00469242294088922	cg01198364	-0.610526461158805	0.000160260152717765	cg02394247	-0.641139878800317	0.000292485087106536	cg15996087	0.962099440988088	0.000491535396109348	cg21221108	-1.07914680776487	0.00365108848709972	cg11821133	2.59700076334863	0.000143980098177811
642	cg10703331	-4.87681475561424	6.19452775819504e-06	cg13356354	-1.16357767916179	0.00188332685962257	cg00205527	1.04460234638945	0.00643018092166531	cg16392310	1.62346291185943	9.2608797744291e-05	cg22061957	-4.0032491393657	4.84399611846518e-06	cg17288170	-2.2204103138839	6.93956465476668e-06	cg24683514	0.924746477933163	0.00469242294088922	cg03598497	-2.30975969005586	0.000161517433328143	cg21234618	1.5466512295484	0.00029390492902891	cg01087645	1.99896475570255	0.000491535396109348	cg26624273	1.24590284382477	0.00366237007261211	cg10938020	2.17601136828085	0.000145065443099783
643	cg21245909	2.54811291582597	6.43360926294107e-06	cg01584590	-0.786576537961518	0.00188332685962257	cg26181864	0.715694243635876	0.00643018092166531	cg25557827	-1.19244252444461	9.32382109831051e-05	cg24068511	3.63236552296201	4.89396781702943e-06	cg03499052	-3.73091385858328	6.96477607204068e-06	cg06705064	1.13052438042008	0.00469242294088922	cg18226675	-1.26126635990098	0.00016175442453404	cg06194475	-0.738038454710031	0.000295332641866334	cg00776364	0.869862278742728	0.000493114726136565	cg03520771	4.23062686303527	0.00368049474447687	cg22680058	4.30957435311498	0.000145065443099783
644	cg02655864	-2.70258407445081	6.48200231551477e-06	cg17695351	0.58758097856906	0.00188332685962257	cg20312865	2.67877014381129	0.00643018092166531	cg27442726	-3.59918599219866	9.32382109831051e-05	cg06734096	-3.3421479817868	4.89396781702943e-06	cg27645151	-4.55894679950064	7.06815821952246e-06	cg07922387	-2.03435870881051	0.00469242294088922	cg08692277	-0.709790007766577	0.00016217525765501	cg14658948	-0.78152151533255	0.000295540307073333	cg27573031	0.799847207296084	0.000493646121282842	cg06099048	0.901047304185073	0.00368860794823193	cg01423368	0.905641671797741	0.000145323766836141
645	cg24860970	-5.0439124499678	6.63155486682951e-06	cg27055842	1.27682845532971	0.00188332685962257	cg07654934	0.434987168907953	0.00643018092166531	cg02837301	0.394320157705299	9.34051951380292e-05	cg07133065	5.15109817401535	4.93231701507904e-06	cg07488970	-2.66260713206121	7.1155784790477e-06	cg13973105	0.81207292525312	0.00469242294088922	cg09889103	1.50772346421252	0.000162862766866557	cg06030229	-3.81734028771006	0.000298387093349841	cg01976992	2.05378797079256	0.000494705668671405	cg06538872	2.58825995867849	0.00369087440629267	cg01520297	1.19777930052999	0.000145584604838546
646	cg09942034	1.66437679727158	6.63894533740399e-06	cg01840575	-0.785067343405001	0.00189033731735466	cg18522131	1.36924384399826	0.00643018092166531	cg09301742	-4.19590919272045	9.34572424534767e-05	cg13055374	1.85309487265021	4.93231701507904e-06	cg16569014	-2.93386556010576	7.1447975979802e-06	cg25353120	-1.54886664831447	0.00469242294088922	cg25799969	0.963731634887145	0.000162862766866557	cg19437341	-4.42136624814591	0.000298387093349841	cg01318285	1.91787622604454	0.000494705668671405	cg21805179	1.13096490064723	0.00369966258866284	cg10873475	-5.4510929220209	0.000145584604838546
647	cg12659027	-3.15819601970804	6.67743900147355e-06	cg23793385	1.77167057243756	0.00190420387743414	cg19321142	-1.923259474572	0.00644586250998213	cg19545580	-2.75711389240762	9.37432774588131e-05	cg17999393	3.83183191557665	4.97003041545759e-06	cg25230532	-4.37861573195136	7.1447975979802e-06	cg22887156	0.706005646888929	0.00472810598916058	cg27157434	-2.97283597439696	0.000163342094069735	cg25014228	0.662604795206738	0.000298387093349841	cg02768499	1.26520800989229	0.000495609124374826	cg22194865	1.38567756308245	0.00369966258866284	cg14917056	-0.803156025025515	0.00014778597990204
648	cg03948536	-2.54661078088701	6.69100958338747e-06	cg10661629	-1.37405373590573	0.00190420387743414	cg05245591	0.839289467755235	0.00644806511871869	cg01974181	-1.74090519648894	9.43520016346327e-05	cg24684095	-6.86621019944617	5.04865270997135e-06	cg27015805	-1.8477227639314	7.1447975979802e-06	cg13133322	-0.885099114385526	0.00472810598916058	cg20979732	-2.8947530846793	0.00016440830255858	cg03845383	1.49494672052204	0.000299375472968742	cg25125042	0.9558404345658	0.000495930232431175	cg09977615	-1.835482921539	0.00373035534846154	cg13013975	-2.97349262289204	0.00014778597990204
649	cg27064596	-3.48228261253147	6.69100958338747e-06	cg16309518	-0.819071477794345	0.00190420387743414	cg09397254	0.798379576032117	0.00645048311050566	cg10876297	1.12613697236625	9.44308295086429e-05	cg08330183	-1.61225116159792	5.07396014421697e-06	cg19210276	-4.05771235911896	7.24190387760885e-06	cg02968914	1.26998714165518	0.00475870240988753	cg04876084	-1.66913667690798	0.00016440830255858	cg18400845	-0.569793220907212	0.000299375472968742	cg02084979	0.683258840150166	0.000496119673008496	cg18443210	-2.51320750548035	0.00373371656024683	cg13024416	-1.48791714714642	0.00014778597990204
650	cg26206632	6.18665146086392	6.69855821489172e-06	cg13710842	-0.695556542136436	0.00190545795939208	cg01353907	0.651174002510643	0.00645048311050566	cg22584138	3.39534683939271	9.46082464341127e-05	cg26850559	-3.00003526972325	5.127958466621e-06	cg09495303	4.02238381588876	7.24190387760885e-06	cg08878177	-0.561285515151726	0.00475870240988753	cg25347033	-2.5624325589059	0.00016440830255858	cg07135478	-1.36004281829021	0.000300799334225426	cg20999799	1.49808127491117	0.000497614102252948	cg12361663	3.79918159135257	0.00373761722014532	cg13263383	3.3068183703214	0.00014778597990204
651	cg27541570	3.59361735746424	6.71169821773914e-06	cg14420550	-1.78197213689292	0.00190585066127233	cg05172122	-1.40092477360591	0.00646116057306722	cg08166863	1.79908185749011	9.46702657799024e-05	cg06007030	-3.2000012339715	5.14197617638881e-06	cg20280170	3.87787817067125	7.59245611944948e-06	cg01866521	-1.02658144762921	0.00476289273469746	cg13766059	-1.53795532709364	0.000164664390203978	cg13382504	1.15476209871807	0.000300983216529717	cg01219882	-1.48882477438642	0.000500437926775967	cg09601002	-4.1382703237574	0.00374057545471227	cg03775500	2.2636231047623	0.00014778597990204
652	cg12338956	-3.38131551812397	6.71169821773914e-06	cg17641278	-1.14296840343142	0.00190585066127233	cg02048646	-1.68664369432603	0.00648181332713305	cg11275875	0.71502415822306	9.46702657799024e-05	cg15208267	-2.62386889289339	5.14197617638881e-06	cg03856366	-2.10771265469235	7.61051262854279e-06	cg18959279	-1.18195004514762	0.00476289273469746	cg08893641	1.20776164646429	0.000165548337850493	cg00170839	0.814628126889556	0.000300983216529717	cg11648662	-4.5875288952253	0.000500437926775967	cg06907347	1.30195703498628	0.00376526597773566	cg12528144	-4.75452282857691	0.000148121359383169
653	cg14825384	-2.46114167159448	6.71169821773914e-06	cg07515382	-0.471987197871556	0.00190704431337322	cg16689048	1.37624237450291	0.00648181332713305	cg06960413	2.00667237170347	9.46702657799024e-05	cg02655824	4.47725952070106	5.27564027390899e-06	cg00042914	-10.6294431840064	7.63971406606082e-06	cg14127859	0.363895344778782	0.00476289273469746	cg07180832	1.95973146075477	0.000166200356344652	cg08844501	0.642448985930595	0.000302864793407385	cg13465890	-1.56078239756995	0.000500437926775967	cg14980883	-0.905033082970008	0.00376526597773566	cg24821022	-1.64194297307178	0.000150028323162964
654	cg18619924	2.37620123194976	6.71169821773914e-06	cg14940636	-0.743381892560241	0.00190704431337322	cg23151862	-0.642058791125465	0.00651918733256697	cg02733266	2.27185202069093	9.46965474661284e-05	cg01054241	2.00608511086239	5.27564027390899e-06	cg21786114	-3.80984712853101	7.65473305218667e-06	cg09948192	-5.18426782882418	0.00476289273469746	cg04809622	1.09457824193359	0.000166961991698588	cg08056903	0.79699758121115	0.000302864793407385	cg27626334	0.686859316288436	0.000500619980471254	cg11460824	-2.89518236962042	0.00376663327963011	cg23409476	-1.77248731341095	0.000151136813237596
655	cg13543544	-3.40286083281369	6.74156554461211e-06	cg27518979	-1.77888573256532	0.00191885765365584	cg21524461	-1.87156015990061	0.00652163679076736	cg20332607	1.06659902805647	9.46965474661284e-05	cg27322545	-4.64898051251104	5.28496943592357e-06	cg15927878	1.62545700758668	7.70209154246118e-06	cg17239271	1.25625103879016	0.00476289273469746	cg15559248	-0.951905265526942	0.000167461638513245	cg04445988	-5.08676255558069	0.000302864793407385	cg09305117	-0.82149464647545	0.000501002525561059	cg15641079	1.09707488005587	0.00377884945176891	cg21105972	5.54253384553611	0.000151908988154172
656	cg02622956	1.34588660423101	6.97539445994407e-06	cg22804663	1.31274093606871	0.00191958497031934	cg12956117	-1.74919749850404	0.00655772746182536	cg16627915	0.596348931128925	9.46965474661284e-05	cg00347500	3.4488798101952	5.33709809264869e-06	cg18619924	2.22563349561158	7.71517496978808e-06	cg02767827	-0.710088148866898	0.00476289273469746	cg11220183	-0.827014046412924	0.000167461638513245	cg25161429	0.929117039356546	0.00030297410446203	cg14429919	2.42585499911152	0.000502494787670006	cg19216357	-3.16273427092438	0.00378163512198117	cg07278158	-0.814399601984833	0.000152523317821816
657	cg06260530	-3.43399226933322	6.97539445994407e-06	cg06165437	1.2747854788269	0.00192860718786882	cg11794956	1.19980468701172	0.00655977565138411	cg03866360	1.35848332672071	9.50326388155317e-05	cg08272597	4.62870991359751	5.33709809264869e-06	cg12356153	5.29987772527791	7.75027915417005e-06	cg27157434	-2.19823722014106	0.00476289273469746	cg10165543	-1.03551928970322	0.000167461638513245	cg22112495	1.72946406723684	0.00030297410446203	cg21618700	3.95425474709262	0.000509301475020702	cg04544533	1.69981624596012	0.00378642466149371	cg10115206	-0.829330121223939	0.000152523317821816
658	cg06461373	-4.91146095018897	6.97539445994407e-06	cg17898124	0.910451831535241	0.00192860718786882	cg02735472	2.165182930154	0.00655977565138411	cg23897383	-1.22463677676705	9.55347670254138e-05	cg14496842	1.39265795279786	5.33709809264869e-06	cg18045093	-5.22294277929497	7.76090028935937e-06	cg17783593	-0.981978064839084	0.00476556294675155	cg04229206	-0.461344032409337	0.000168578729660708	cg17993204	-0.823060718219922	0.000305489250354008	cg07740705	-2.20065595825683	0.00051125463993632	cg05287399	2.12646266014897	0.00378642466149371	cg26065792	-0.794981950036821	0.000153004708531806
659	cg12812489	-3.03826060788528	7.09436841686618e-06	cg16990532	1.46535764875372	0.00194775883210116	cg09966221	-1.96819448606	0.00655977565138411	cg08425416	2.14777855790846	9.55734575499624e-05	cg13250711	-5.01117422497979	5.43495663636972e-06	cg13000082	-1.60068286964542	7.82119445449662e-06	cg04846203	-0.915424508046764	0.00476556294675155	cg12252164	2.65140189601807	0.000169506749258913	cg16408374	1.26469031439193	0.00030673977351827	cg07195748	1.09728427227108	0.000511598553051922	cg12933677	1.71522503799736	0.00378642466149371	cg01601841	2.0563972884244	0.000153004708531806
660	cg00002749	2.88642882962252	7.09861169695685e-06	cg05622003	-0.582371606101658	0.0019518762672061	cg25013910	2.20180510835429	0.00655977565138411	cg01839195	-2.36995089923724	9.55734575499624e-05	cg15267545	-2.078047541041	5.49904682692979e-06	cg26571093	1.10381959425316	7.92066706606683e-06	cg02375649	-1.48771026838101	0.00476556294675155	cg17414930	-0.761286454558213	0.000169506749258913	cg25104254	2.98020270961236	0.00030673977351827	cg10103838	0.97015362716924	0.000511947188611301	cg17709077	2.46203683809947	0.00378642466149371	cg14051194	1.67644208134739	0.000153004708531806
661	cg18645194	3.47963705211789	7.17222606021732e-06	cg15440808	-0.625942722660486	0.00195486677918482	cg16701893	1.2113667437571	0.00655977565138411	cg27642349	1.88237603667981	9.57749060592755e-05	cg04551271	2.4179132339819	5.5760507569973e-06	cg26762367	4.81830797903202	7.96507641239798e-06	cg10842318	-2.73967891336408	0.00476556294675155	cg21627815	-0.809445996737594	0.000169506749258913	cg06128826	2.16569939447652	0.000307006549562122	cg09448414	0.889606966829494	0.000513252909678033	cg00052046	-1.1819385635854	0.00378953100748455	cg08917208	3.06657491116992	0.000156297565001861
662	cg05550328	3.38100037890387	7.1915683926609e-06	cg20985521	-1.49310110835853	0.00195486677918482	cg16584342	-1.41747878073468	0.00656090264709171	cg09370119	2.02838566957012	9.62384997772435e-05	cg17533064	-5.20067827810872	5.63188303674289e-06	cg03948536	-2.37940440562458	7.96507641239798e-06	cg12125484	0.817433968237067	0.00476702832939627	cg11821133	2.57062578872731	0.000169757545745176	cg05648345	0.931589099628173	0.000309639465236821	cg05472743	4.82782721144178	0.000516037234806439	cg07576222	0.816449251226473	0.00378953100748455	cg07664480	6.84820195156019	0.000156297565001861
663	cg10628782	1.28118482209052	7.23378306870117e-06	cg01658895	-1.3374630831557	0.00196818228548419	cg11756141	0.999033701365562	0.00659348531947507	cg00856157	-1.56946495842288	9.62384997772435e-05	cg07270423	1.63656796588558	5.63188303674289e-06	cg03497182	2.00739179874984	8.12503860246931e-06	cg21250061	-2.57482035976291	0.00476702832939627	cg23475963	-0.866162560241861	0.000169757545745176	cg16821724	0.893646217043227	0.000312557806881638	cg25339523	-1.33002340008825	0.000516037234806439	cg10416894	-1.00256555389059	0.00378953100748455	cg05169951	3.29574633135901	0.000156297565001861
664	cg17722319	-3.34527914305391	7.308116829256e-06	cg21173721	-0.721702189830864	0.00196818228548419	cg25121810	1.18896471070638	0.0066049191525588	cg22317668	-3.0812971756258	9.64025034195667e-05	cg17799052	1.83426306994607	5.70187251612281e-06	cg00119670	5.88058782427374	8.13660570956598e-06	cg22445261	1.24446166992861	0.00476702832939627	cg08591842	2.87046904690996	0.000170599883666035	cg06335316	-0.564755247873708	0.000312557806881638	cg07548257	1.65688426379714	0.000516037234806439	cg25895979	1.48153629404911	0.00378953100748455	cg08796640	-2.2360259946637	0.000156297565001861
[truncated: 57,708 more rows]
