# Supplementary material for: Modified Methylation Following Electrostimulation in a Standardized Setting—Complementing a Transcriptomic Analysis
Source: Cells. 2025 Jun 4;14(11):838. doi: 10.3390/cells14110838 (PMC12155531; doi:10.3390/cells14110838)
Supplement: Supplementary file 1 [file cells-14-00838-s001.zip › TableS7_DMP_Q6_diff_stimuli_impact_infl.csv]

	INFL.1.DC5vsDC1_probes	INFL.1.DC5vsDC1_logFC	INFL.1.DC5vsDC1_adj.p.value	INFL.48.DC5vsDC1_probes	INFL.48.DC5vsDC1_logFC	INFL.48.DC5vsDC1_adj.p.value	INFL.1.AC100vsAC10_probes	INFL.1.AC100vsAC10_logFC	INFL.1.AC100vsAC10_adj.p.value	INFL.48.AC100vsAC10_probes	INFL.48.AC100vsAC10_logFC	INFL.48.AC100vsAC10_adj.p.value	INFL.1.DC5vsAC10_probes	INFL.1.DC5vsAC10_logFC	INFL.1.DC5vsAC10_adj.p.value	INFL.1.DC5vsAC100_probes	INFL.1.DC5vsAC100_logFC	INFL.1.DC5vsAC100_adj.p.value	INFL.48.DC5vsAC10_probes	INFL.48.DC5vsAC10_logFC	INFL.48.DC5vsAC10_adj.p.value	INFL.48.DC5vsAC100_probes	INFL.48.DC5vsAC100_logFC	INFL.48.DC5vsAC100_adj.p.value	INFL.1.DC1vsAC10_probes	INFL.1.DC1vsAC10_logFC	INFL.1.DC1vsAC10_adj.p.value	INFL.1.DC1vsAC100_probes	INFL.1.DC1vsAC100_logFC	INFL.1.DC1vsAC100_adj.p.value	INFL.48.DC1vsAC10_probes	INFL.48.DC1vsAC10_logFC	INFL.48.DC1vsAC10_adj.p.value	INFL.48.DC1vsAC100_probes	INFL.48.DC1vsAC100_logFC	INFL.48.DC1vsAC100_adj.p.value
1	cg03922834	-5.00114559369934	7.58337600316708e-07	cg11037512	11.7229414892363	1.95122001010801e-25	cg01546561	-6.34700640805191	2.51465962563374e-06	cg05785488	6.52694976121228	4.46605276483057e-07	cg26884667	-1.93700405241183	3.44415134396893e-07	cg03922834	-4.850288201431	1.72950701767406e-05	cg12269355	-2.44592392750234	9.81381202905275e-07	cg12269355	-2.21234137192454	9.51816328619174e-07	cg10055161	1.61213794274828	8.3134511947796e-05	cg17055274	-1.38134579431331	4.48037549264629e-06	cg11037512	-10.826116759044	2.62794768579899e-24	cg11037512	-11.6752930500364	3.2415687237034e-26
2	cg16449808	2.67048622566408	1.50076137901324e-05	cg10534923	-7.00717389585486	8.17977023771334e-22	cg06297958	0.758787899477883	2.51465962563374e-06	cg23757136	4.97245470700352	4.46605276483057e-07	cg14017685	3.5340932796145	8.66390190197759e-07	cg14508633	-3.74289921775236	2.32823727214995e-05	cg22653016	3.11109302341574	4.63231419589395e-06	cg25128801	-1.43556598843949	9.51816328619174e-07	cg14045486	-1.56984829666135	8.3134511947796e-05	cg20323491	-3.08323609630075	5.89115234841095e-06	cg10534923	7.17035603092	3.88370381163249e-22	cg10534923	6.40747226503075	2.19685927270473e-21
3	cg24990123	3.89156872583113	1.50076137901324e-05	cg06348081	9.82898855285437	3.46990175337595e-17	cg20323491	3.1381633346672	2.51465962563374e-06	cg22669074	-4.03511739980097	6.12679788761182e-06	cg14508633	-3.70445683244149	2.06449651138577e-06	cg14017685	3.28633012769937	3.4967401653434e-05	cg19854061	-7.65557348703604	4.74247215268788e-06	cg24712381	5.23733768450342	1.02191188159729e-06	cg05011532	-1.41284068575405	8.3134511947796e-05	cg02449678	-1.33014948739765	2.14783870545015e-05	cg06348081	-10.3464009950996	6.87171780451064e-18	cg06348081	-10.3662154385198	9.97887348941118e-19
4	cg14017685	3.07009290633212	1.50076137901324e-05	cg03204900	9.35913802652013	4.82808800322296e-14	cg18520924	1.18520708957113	1.11680283150318e-05	cg09464526	5.74162908728306	3.87113473078556e-05	cg03922834	-4.55446378496949	2.12711718198604e-06	cg14272438	-2.26932158975642	4.92317985058388e-05	cg00433579	5.41477629643004	4.74247215268788e-06	cg15981484	3.08511254852419	1.39133199188657e-06	cg26728173	-0.911413800414556	9.07369594535142e-05	cg22371859	-1.14694792003144	2.15826016527598e-05	cg03204900	-10.3247761021169	2.36691269178587e-15	cg03204900	-10.1332722332034	6.80908302580159e-16
5	cg23955930	-5.16559276616664	8.43657831259415e-05	cg19230575	8.90494910872106	1.75136182734091e-12	cg07881863	1.06983231657849	1.54961407523221e-05	cg02952635	1.41118155778309	8.37257460373389e-05	cg23955930	-5.44681647413761	2.41706620510761e-05	cg14173339	4.14626906058257	4.92317985058388e-05	cg25128801	-1.41775841845527	4.74247215268788e-06	cg07062780	-3.12602651098488	1.26591012330932e-05	cg13588517	-3.97980384305628	9.07369594535142e-05	cg01546561	5.51172313576396	3.1811244441207e-05	cg19230575	-9.54946664939061	2.40046398876825e-13	cg19230575	-9.92025897047597	1.25722675663633e-14
6	cg06265396	-5.254118905249	0.000103012502418261	cg26813794	12.5047564769396	1.75136182734091e-12	cg22371859	1.13489789629483	1.85497278028998e-05	cg22085055	6.03470380145325	8.37257460373389e-05	cg10634702	-1.70987217891691	2.53884448289914e-05	cg25478600	9.27290643853554	5.42090392684636e-05	cg00337440	-2.65967921131641	4.74247215268788e-06	cg12852390	4.4734454078223	1.43112625363746e-05	cg25015290	-1.97054400475265	0.000134089316273596	cg25478600	8.58801143409697	3.31979167381173e-05	cg26813794	-12.4908261345571	1.81034986585135e-12	cg26813794	-11.7397976775212	1.98606628656784e-12
7	cg00030807	4.18086948181505	0.000103103447084572	cg13940908	-5.50978081316921	2.55146128564761e-10	cg02924382	2.35010303836397	1.92232314440701e-05	cg16962933	1.37779210415761	8.37257460373389e-05	cg03870044	3.2320749745702	2.53884448289914e-05	cg00030807	4.66503922203278	5.94905213503385e-05	cg12852390	5.02175383381246	7.49457943327651e-06	cg12550541	2.64763862371138	1.43112625363746e-05	cg04874267	-1.09923558922887	0.000134089316273596	cg19397765	-2.24014246761847	3.31979167381173e-05	cg08645375	-4.64942553001861	1.01010874696623e-10	cg03566822	4.47697504431636	1.31091192169547e-11
8	cg21272882	4.18390426195455	0.000103103447084572	cg03602823	-2.53922679485618	2.55146128564761e-10	cg15494174	2.11612150376552	1.92232314440701e-05	cg24661867	-1.32619288295774	8.37257460373389e-05	cg00030807	4.40396997754888	2.83658109913985e-05	cg06265396	-5.8056459012761	5.94905213503385e-05	cg08554947	-2.19352200439208	9.71940148486877e-06	cg13391067	2.27300831058859	3.43506796348288e-05	cg15411402	-1.94746852458902	0.000134089316273596	cg23093902	-1.55961305063275	4.01650168128184e-05	cg19283470	-4.30131640655467	1.47565254736858e-10	cg01072189	6.2673636332656	2.99274771999433e-11
9	cg11079561	-1.90495944533007	0.000103103447084572	cg03566822	-4.24659268459398	2.55146128564761e-10	cg25354617	-1.00280650059463	2.37625013494144e-05	cg13796612	-1.18100901344424	8.37257460373389e-05	cg07243892	-2.16701704414326	3.02295327270211e-05	cg26884667	-1.58080898806911	5.94905213503385e-05	cg19527269	-2.39419515136282	9.71940148486877e-06	cg18320963	-1.31518219533549	3.43506796348288e-05	cg12771931	1.84315777589739	0.000134089316273596	cg17733919	-1.28952114817914	5.52509329964361e-05	cg21954346	-1.91918932561296	2.12927785253702e-10	cg08645375	-4.39454524332255	7.30953152277115e-11
10	cg09230221	2.14241093633098	0.000120352739266717	cg07000785	-5.23410148471975	6.72397284766836e-10	cg17162475	1.44698894287567	0.000102869763799598	cg09669625	-1.64820266292502	8.37257460373389e-05	cg18716270	-2.13151857219909	3.45644535551041e-05	cg16336655	-2.67171871176132	6.69808851512354e-05	cg04772328	-1.92395500045701	9.71940148486877e-06	cg05112987	2.93649699486365	3.43506796348288e-05	cg25961674	-0.612894256068274	0.000303965379939414	cg02125600	-1.7701035037699	5.52509329964361e-05	cg14921999	-3.75536729437123	2.1425867992416e-10	cg21954346	-1.80058463448659	2.2026282696236e-10
11	cg20935694	1.21569512618701	0.000144756317373552	cg01072189	-5.54059418662865	3.74591835831244e-09	cg24141233	0.819374890919738	0.000150095911708217	cg00360610	-1.68722019286629	0.000111724161535874	cg00001638	-3.49007205217584	3.45644535551041e-05	cg06366213	-7.27841366142493	8.41391264028284e-05	cg23008136	4.44243788369619	1.39791765368972e-05	cg19854061	-6.10643655099199	3.43506796348288e-05	cg12819011	-1.33580988025705	0.000374295741867719	cg09877117	-1.20102732054997	6.33404321463246e-05	cg05306176	-6.50554949981918	2.58654165120817e-10	cg14921999	-3.49585367509585	2.79330312188517e-10
12	cg23051664	1.18496136286183	0.000159835719875059	cg14921999	3.35541311827463	4.13925906422986e-09	cg21173721	1.12032158763297	0.000150095911708217	cg00183355	2.30248072178876	0.000115895620460849	cg25354617	-0.958777576728599	5.07507390715567e-05	cg23955930	-5.36607431858911	0.000118208970561738	cg18617219	3.68864354186923	1.51956926875655e-05	cg25422678	2.98910951346987	5.37381886656736e-05	cg16208559	-1.61053939298424	0.000374295741867719	cg23086198	-1.94343639021887	6.33404321463246e-05	cg03566822	4.18120776126147	2.96946596892693e-10	cg13940908	5.06722271127465	3.4925868204108e-10
13	cg21004032	3.73554350059218	0.00016968473247451	cg21954346	1.67973933629774	6.0341132161492e-09	cg24656125	0.918907639615909	0.000150095911708217	cg05388545	-1.53077759282024	0.000115895620460849	cg00754655	4.60564824178648	5.48583804152045e-05	cg07344955	-6.14766221734535	0.000142057376705093	cg12944017	1.6802286629289	1.51956926875655e-05	cg00433579	4.25843470662203	5.91586274597556e-05	cg25116792	-2.35033439961122	0.000374295741867719	cg19549288	-1.07111100631102	6.33404321463246e-05	cg01072189	5.97618496110918	3.86247271236187e-10	cg03602823	2.29899886887218	5.22832219624659e-10
14	cg12229364	3.28958473780824	0.000184310830415127	cg14074285	2.42500979888472	8.11164947723547e-09	cg05011532	-1.43431202185887	0.000150095911708217	cg25961674	0.704910278227656	0.000115895620460849	cg09174117	3.57179571031388	5.48583804152045e-05	cg21808200	3.7290398519194	0.000148195961877884	cg25961674	0.843480984405368	1.51956926875655e-05	cg04648412	2.22248977386252	6.05828069473329e-05	cg27118526	0.890288363985946	0.000374295741867719	cg11246223	-1.72825387829019	6.33404321463246e-05	cg11341061	-1.77039702920098	5.60523768202417e-10	cg07000785	4.77254637825911	1.21339263212922e-09
15	cg15831743	-6.45424847079139	0.000221499963909256	cg19640439	3.4013657862735	1.8073432362354e-08	cg17145559	1.3464927697273	0.000150095911708217	cg07251484	-1.18187430598822	0.000124244254326464	cg07434707	-2.89639668723498	5.48583804152045e-05	cg07907917	-2.02466007700976	0.000148195961877884	cg15981484	2.88367964754628	1.70359811830318e-05	cg17592507	-5.89730364897416	6.36972802899543e-05	cg07496882	-2.12988351947676	0.000374295741867719	cg01585686	-2.01230631588297	6.63701380519939e-05	cg10638552	-3.50632655857111	7.27358947356706e-10	cg19283470	-3.67997975466128	1.21339263212922e-09
16	cg17704111	-1.45256071138427	0.000262778831938419	cg10355041	-3.22584693029535	4.07707081911184e-08	cg09754991	1.17077764668142	0.000150095911708217	cg24443230	-1.70079617175351	0.000134896198553075	cg17456994	-3.01703298678099	5.48583804152045e-05	cg20383673	1.71420944135797	0.000148195961877884	cg10943072	5.34821504386545	1.70359811830318e-05	cg09792588	-6.27968767981626	7.34052948194908e-05	cg24910822	-1.59191588754795	0.000374295741867719	cg27185063	1.33490283637015	8.68573615272729e-05	cg13940908	5.14967850187054	8.67762019293645e-10	cg19640439	-3.52439364139152	1.29333220345626e-09
17	cg11049583	-4.59399531255027	0.000276234630724423	cg08645375	3.26844314363178	5.83735607933676e-07	cg08586913	2.76610808598524	0.000150095911708217	cg23234434	7.64786291787355	0.000157585945231944	cg00451771	-1.37345236539687	5.48583804152045e-05	cg10547170	-2.48409793116944	0.000172330453296348	cg10638552	-1.92618805589633	1.70359811830318e-05	cg27203261	2.84115442532723	7.39727183435098e-05	cg07008355	-2.17859988597775	0.000374295741867719	cg21173721	-1.13626181070788	8.68573615272729e-05	cg03602823	2.33415109501728	1.35156972039441e-09	cg05306176	-5.55583665597253	2.64026194451813e-09
18	cg14508633	-2.78844628667246	0.000281252284704831	cg05306176	4.75112433088375	6.95168905783964e-07	cg25478600	-7.71176542279214	0.000150095911708217	cg12269138	-0.963219298544881	0.000159886077027952	cg01774310	-4.25220271138852	5.71523862305235e-05	cg11567723	1.16657880662628	0.000172330453296348	cg16368514	4.19423021495044	1.70359811830318e-05	cg01956354	-0.998852344103898	7.54271709152479e-05	cg17158982	-1.03041487823936	0.000374295741867719	cg24506149	-1.53507660504482	0.000106591435669293	cg19640439	-3.69191573879795	1.62204858716433e-09	cg03580819	-2.27621852588014	2.9999633343817e-09
19	cg11434614	3.46636074418418	0.000317648151570034	cg12633766	-2.74672711715336	6.95168905783964e-07	cg18669388	-1.38047759683961	0.000197440214209692	cg17981058	6.86470613057806	0.000159886077027952	cg21272882	4.14742802920514	5.71523862305235e-05	cg18706864	5.69993381984899	0.000172330453296348	cg09672796	3.35294427953059	1.70359811830318e-05	cg13336662	-1.83478676529119	8.95068350915887e-05	cg11502907	-1.34991708356883	0.000374295741867719	cg22114053	-1.57723771378032	0.000111534268053131	cg02462547	4.80418815576851	5.5111664724639e-09	cg11341061	-1.53147866051552	4.450894017316e-09
20	cg17456994	-2.75997145823542	0.000319301198403799	cg12025941	8.48795531873396	7.20040026264034e-07	cg00987534	-0.752720691583875	0.000264132925141871	cg24373618	-1.02293863645782	0.000159886077027952	cg21004032	3.7510518332335	0.000100597957768896	cg24990123	3.55080113578717	0.000172330453296348	cg05785488	5.48472784894679	2.30721445465813e-05	cg15548686	-2.80398637769227	9.10111708507712e-05	cg12827262	-0.524663680767405	0.000375550037964969	cg04939749	-1.42037204566182	0.000127790492683869	cg07000785	4.7296503742151	5.5111664724639e-09	cg10355041	3.22769520744612	6.65071273712215e-09
21	cg05615205	-6.38292622665254	0.000322701095249348	cg22059910	1.4831143250607	9.17114261031992e-07	cg15816959	-1.91895105464217	0.000277891800352913	cg18678706	-0.877166335108327	0.000177264513080718	cg13110046	-2.24236035053131	0.000102243512616016	cg13603510	7.20022779245364	0.000172330453296348	cg04921335	1.94297367912638	2.30721445465813e-05	cg06838708	1.50681486530623	9.687305052509e-05	cg02548912	1.36083527577616	0.000375550037964969	cg23258304	-1.34191142888356	0.00013944414405238	cg04619185	-2.12752812690202	7.81982056116375e-09	cg12932675	4.71380642316204	8.35867219803289e-09
22	cg06237694	5.40119369756884	0.000333988533458359	cg04619185	1.76090435581471	1.00779165811253e-06	cg10140164	-0.893322085207497	0.000277891800352913	cg22118369	-1.26692257131044	0.000183915413478694	cg21151461	2.91400336088263	0.000102243512616016	cg18326398	-3.995955375239	0.000172330453296348	cg17141125	-1.56979403718448	2.79308432940553e-05	cg10509407	-2.69854727439817	9.687305052509e-05	cg25771963	-0.79613366051817	0.000375550037964969	cg02171547	-1.80396438751004	0.000142675127107328	cg04759220	-2.39027400519309	8.22635619788677e-09	cg12633766	3.00359916592519	1.28046638700873e-08
23	cg18436123	-3.24095539783392	0.000348063869116147	cg12807700	-3.4275015291014	1.11537975932621e-06	cg17140647	0.932551629447698	0.000277891800352913	cg03142258	0.80218361648774	0.000194700949540739	cg19146335	-1.08089309486207	0.000102243512616016	cg08062329	-3.23355004168667	0.000172330453296348	cg19867615	-3.01635642415492	2.80704437370608e-05	cg07061298	-1.63088080057624	9.75221664748105e-05	cg16256456	-0.823211510619048	0.000379953879851129	cg18706864	5.22200598268682	0.000143727826379658	cg12025941	-9.92349354679172	1.08526882617463e-08	cg23696480	-4.95249157655938	1.45632929216554e-08
24	cg25378085	-5.56842019272203	0.000370719854090923	cg10519680	1.84088588501412	1.24374862050863e-06	cg06853297	-2.35894154322747	0.000277891800352913	cg11821403	5.24272389243843	0.000194700949540739	cg24854032	-3.77758723859843	0.000102243512616016	cg17456994	-3.08477987349962	0.000172330453296348	cg11558203	-2.77360902311006	2.80704437370608e-05	cg26446436	-2.26008079548699	9.75221664748105e-05	cg01928691	2.87209591283728	0.000387142689064928	cg13603510	6.53976630205707	0.000153727701013617	cg14074285	-2.35058476832954	1.09602714259957e-08	cg16140449	-2.44422436000123	2.61506540198832e-08
25	cg07565847	1.69537291774217	0.000419491682024885	cg19283470	2.93979544069862	1.25178322248808e-06	cg02865240	1.47736257701076	0.000277891800352913	cg24435571	-1.26385803147221	0.000194700949540739	cg05650260	-1.73736645011196	0.000102243512616016	cg01546561	5.21933411930363	0.000172891116670414	cg13313487	-2.91274894692144	2.86050847412732e-05	cg27413632	4.26293959040393	0.000100210064004364	cg19535416	-1.45613619013235	0.000387142689064928	cg22279504	-1.34978419905034	0.000153727701013617	cg11063988	-2.37688359946507	1.22542947142658e-08	cg10385986	-2.17835796002864	2.63468200123189e-08
26	cg13827212	-4.96123632840339	0.000429857460513313	cg15073665	3.93564508003533	1.39439352170193e-06	cg17758792	3.30577649485319	0.00028514102621693	cg12422199	-2.79136733486391	0.000194700949540739	cg03321051	2.9133120283127	0.000112626166781887	cg15831743	-6.9582596151114	0.000172891116670414	cg12240847	-3.05142357616099	3.23774012606431e-05	cg05250818	-2.05695492617718	0.000100210064004364	cg02196334	-0.798056830529606	0.000387142689064928	cg24981621	-2.33718627771593	0.000153727701013617	cg17873451	-2.77114015311288	1.23267942412493e-08	cg20511268	-2.63600842211579	2.63468200123189e-08
27	cg03973243	1.58163062769205	0.000429857460513313	cg25028542	1.33725321814984	1.79898000609796e-06	cg18450555	1.06315140514572	0.00030046735215124	cg20680157	-1.69304415763904	0.000194700949540739	cg14115749	-1.42205199698687	0.000112626166781887	cg10391629	-1.53200748621992	0.000172891116670414	cg12552105	-3.20532569991354	3.23774012606431e-05	cg08398775	3.66815294914032	0.000102447583562742	cg03833046	2.78697617058209	0.000411257136084129	cg11127603	-1.40444306797873	0.000153727701013617	cg12877372	-3.57118219276816	2.76525043800525e-08	cg25023752	-3.14928786555349	2.67870673821748e-08
28	cg26292976	3.59026768397167	0.00043819028684282	cg11676109	2.41782423679957	1.79898000609796e-06	cg01695868	3.61508838679208	0.00030046735215124	cg25570306	-0.655565693764375	0.000194700949540739	cg14272438	-1.83761542944975	0.000114873584481483	cg21272882	4.23594105139458	0.000172891116670414	cg19425603	1.70152957416707	3.40175555300961e-05	cg07137701	-2.50290310002756	0.000110505346275082	cg25911087	-1.23545686188803	0.000411257136084129	cg10575734	-0.945498634973695	0.000153727701013617	cg25023752	-3.33170135926613	2.76525043800525e-08	cg04759220	-2.12485657715709	3.08618591364802e-08
29	cg22637834	1.06593745831738	0.00043819028684282	cg09212052	1.50731447543669	1.96145686450539e-06	cg22240773	1.06609636141406	0.00030046735215124	cg27253415	-1.51144518619536	0.00019940568205427	cg12727576	2.72374579768686	0.00011876123279055	cg22881279	-3.06192031466167	0.000172891116670414	cg09797433	3.49536053540006	3.40175555300961e-05	cg25165651	-0.948868354866971	0.000128658527368689	cg21657580	0.765932101453431	0.000429314110166797	cg10055161	1.53249261898532	0.000153727701013617	cg10355041	3.19177274294565	2.97418422700249e-08	cg02462547	4.18186927843079	3.08618591364802e-08
30	cg01774310	-3.7616173363767	0.000485820736989487	cg24551420	3.34745131203745	2.16440668231943e-06	cg20070597	1.2032311535978	0.00030046735215124	cg23705032	1.50237126948635	0.000200729522890226	cg15831743	-6.39902030993697	0.000130532604519242	cg17261932	-0.974110118135304	0.000172891116670414	cg07861603	1.45480663920996	3.54765179888767e-05	cg08554947	-1.69772385610889	0.000128658527368689	cg23651451	-1.67896152580427	0.000429941714813448	cg21086878	-1.08497221413713	0.000157345311148721	cg23275958	3.26858697121873	2.97418422700249e-08	cg18620298	-2.32196027125138	3.23352386117612e-08
31	cg05464016	3.09464979426534	0.000485820736989487	cg07026435	3.01552555728057	2.31656510207869e-06	cg27188818	-1.14341299873252	0.000306023188624827	cg22873420	1.61310034026649	0.000205959214148055	cg05011532	-1.39686004215496	0.000130532604519242	cg13587180	-3.19603822421984	0.000172891116670414	cg14753094	-3.68653207868772	3.54882872215785e-05	cg08713832	4.61981708954539	0.000128658527368689	cg04871207	-0.812129222860722	0.000535870700529461	cg02582608	-2.08776437230102	0.000157345311148721	cg09922736	-2.39725419779133	3.06922614114791e-08	cg03922588	-1.39328901812828	3.23352386117612e-08
32	cg25624055	-2.4628388300145	0.000506898622310472	cg22524722	3.59197155396201	2.31656510207869e-06	cg00139601	1.60736799160071	0.000317032445298389	cg09017619	5.41977354429147	0.000205959214148055	cg24371217	3.66210840215426	0.000135661050296345	cg21004032	3.92004375137774	0.000172891116670414	cg09158440	-2.21895493315566	3.61604653821422e-05	cg24698846	1.80535484053777	0.000128658527368689	cg12465251	-1.27202127758027	0.000593891320844482	cg26386788	-2.41625193402819	0.000157345311148721	cg25527871	-2.95490077767557	3.4148760201486e-08	cg22066877	-5.71398938951817	3.63374463710892e-08
33	cg09174117	3.10729717522378	0.000506898622310472	cg12582030	2.1913073869755	2.41021398027087e-06	cg24363406	-1.11844966398089	0.000317032445298389	cg05058167	5.26595655530004	0.000226488026379534	cg14876307	2.79013412370916	0.000135661050296345	cg22371859	-1.04395468192048	0.000172891116670414	cg00419676	-1.77487467149134	3.88024473693495e-05	cg04772328	-1.48583917568625	0.000132461607093895	cg03764205	2.05974266907338	0.000593891320844482	cg10796467	-1.29866219179083	0.000157345311148721	cg05874913	-1.62934216545014	3.66668450661329e-08	cg11651717	-2.30727868536969	3.9243850092769e-08
34	cg00754655	3.99259614431835	0.000506898622310472	cg18847559	-4.10636901784174	2.64823459181851e-06	cg27413118	1.04205391557579	0.000334134346850085	cg13045681	-1.0399642109467	0.000244135098047336	cg06265396	-4.79742570872912	0.000138577418407934	cg07682871	-3.8747728077855	0.000172891116670414	cg22491976	-1.65555315342933	3.98832998976599e-05	cg15572692	-2.72838887724086	0.000132461607093895	cg21086878	-0.908122414150622	0.000593891320844482	cg24077260	-3.8090115728431	0.000157345311148721	cg11676109	-2.79747602771779	3.69743646429458e-08	cg15046935	-2.21515069802957	3.9243850092769e-08
35	cg27580689	1.51700367749032	0.000511532628092215	cg16622494	2.95360487039384	3.0075224857461e-06	cg02125600	1.54135439341746	0.000334134346850085	cg11171004	-1.59882265849345	0.000244135098047336	cg06366213	-6.15113513809352	0.000146291186842634	cg08751472	-2.37198393304294	0.000172891116670414	cg02462547	2.66527018540347	4.58606855643842e-05	cg03611573	3.23943955789414	0.0001364453941861	cg22649027	-2.35230176575217	0.000600631575124864	cg18230417	6.24925646593266	0.00015803348970872	cg07528123	-3.82086704466068	3.72279910039317e-08	cg14793491	-2.83707221681443	3.9243850092769e-08
36	cg26596430	3.41675428101054	0.00059194126224297	cg08266923	2.92553118550517	3.26326212516925e-06	cg03612569	2.61570868894989	0.000337382191899396	cg27202073	1.01294122660074	0.000254582563439876	cg15777323	-4.17808434952517	0.000149774967986819	cg20317180	-1.59935744950644	0.000174909241006045	cg13295303	4.17549304374921	4.79312483033373e-05	cg21288693	-5.60610496755172	0.000138179428819092	cg15429966	-1.26290839945506	0.000600631575124864	cg24900869	6.00410907140988	0.00015803348970872	cg16267579	-2.31537388597278	5.14480038684431e-08	cg08266923	-3.28085449197492	4.24850634653272e-08
37	cg18716270	-1.76629498590035	0.00059194126224297	cg11651717	2.04329224978563	3.26326212516925e-06	cg26697947	1.21563538321023	0.000351796781738534	cg02505956	-1.71823436958676	0.000265684230498528	cg05897122	-5.40527288375817	0.000149774967986819	cg21947103	-4.98005556948381	0.000179814058405275	cg16020740	3.55757351138449	4.8694141236735e-05	cg16020740	3.0953629388972	0.000138179428819092	cg06914123	-1.18755236851896	0.000600631575124864	cg06442637	1.01389887993642	0.00015803348970872	cg08266923	-3.4500020439976	5.17328184946942e-08	cg06211579	-2.69007600304875	4.68402278502859e-08
38	cg17216904	1.28224979680523	0.00059194126224297	cg19949697	1.48398390502886	3.28354551891352e-06	cg26807324	-1.94108418509625	0.000351796781738534	cg01928206	-2.54761965925646	0.000274848730110551	cg03639825	-2.46943658545166	0.000149774967986819	cg23006805	2.62906589439656	0.000179814058405275	cg19711604	3.56990368322365	4.8694141236735e-05	cg18790814	-5.6745122100767	0.000138179428819092	cg00657694	-1.69878161518908	0.000639075069435895	cg08921970	-2.23853724412909	0.000170671704737339	cg17849709	-2.87010303652153	5.74453374464255e-08	cg10638552	-2.73660043995518	4.68402278502859e-08
39	cg05262369	2.53563645011677	0.00059194126224297	cg05992185	-4.02286905049218	3.28354551891352e-06	cg22599449	2.07152783441093	0.000395630127531421	cg14183540	-0.79590665328795	0.000281243760060454	cg27632901	2.75930535408221	0.000168879545844379	cg20323491	-2.56614157770644	0.000183542549976134	cg27413632	4.73259868937879	4.88581972061594e-05	cg03870497	-6.25722063930346	0.000145230019432541	cg01944968	-0.758565049083365	0.000648015840817031	cg13433170	-1.01587569074487	0.000180549092968425	cg01540664	-3.15144006223786	5.84265182489285e-08	cg04579967	-1.81245292505369	4.68402278502859e-08
40	cg18829182	-1.13319440390267	0.000592084471694761	cg00503181	-3.95271757302248	3.28354551891352e-06	cg17523415	-1.70656088769169	0.000398614802943503	cg07318453	0.60914146752293	0.000281243760060454	cg19154741	2.81369603754347	0.000186728087926711	cg24962141	-1.57523054993728	0.000209574265198223	cg05895930	-1.8824782794284	4.89924034825657e-05	cg05447290	-1.74417812465534	0.000172654409257638	cg21127184	-1.71031523375757	0.000648015840817031	cg01346013	-1.17956769481304	0.000184726869387479	cg15046935	-2.30026385538058	5.84265182489285e-08	cg14074285	-2.04463341050841	5.49650037420099e-08
41	cg19904764	1.48896134084245	0.000643999269612459	cg25527871	2.43890409877856	3.28354551891352e-06	cg12686344	0.963066838010912	0.000399969916850548	cg23660974	-1.77990964629703	0.000291037991998806	cg16336655	-2.1780410676221	0.000196565427023305	cg25378085	-6.08843931847573	0.000225838457147704	cg25583580	-7.51137512196091	5.35600446240004e-05	cg10943072	4.2021288140748	0.000196727157616294	cg20487548	1.06371766875101	0.000675678528413311	cg12069553	-1.37790684590645	0.000186731847327048	cg04261222	-3.41363411323306	6.24988393365087e-08	cg01954107	-2.87228265592593	5.84865990725295e-08
42	cg12028751	1.43296951068973	0.000656401761657988	cg21867576	-3.50244779598272	3.569509821643e-06	cg15183152	-1.94030684006623	0.000399969916850548	cg22814353	-1.16613645267126	0.000298506711313492	cg26212868	-1.43631875829174	0.000196565427023305	cg13818075	4.39528309848644	0.000231924956767273	cg17122837	-3.57571380318888	5.35600446240004e-05	cg09123307	-5.85789304445063	0.000196727157616294	cg07698336	-1.25308369730197	0.000675678528413311	cg12523155	-1.48932791876107	0.000186731847327048	cg23757136	6.39204526047664	6.40737869913913e-08	cg04787413	-2.68888082169765	6.05867710726799e-08
43	cg14730596	1.67104177142482	0.000656401761657988	cg26542501	2.03696917737426	3.569509821643e-06	cg17993204	0.930832471671067	0.000399969916850548	cg10423219	-0.664452668295891	0.000349259186091159	cg20833542	2.0256409363337	0.000196565427023305	cg13084569	3.63201585572691	0.000231924956767273	cg06573530	-3.43996568772261	5.35600446240004e-05	cg19539421	-5.12493847711045	0.000203847355466678	cg10140164	-0.741633050532245	0.00069089989419295	cg14779974	-0.893608585273628	0.000216550550862752	cg12615435	-2.07838866958481	6.40737869913913e-08	cg04261222	-3.21114108795233	6.3174138812556e-08
44	cg02470871	-5.32019619017658	0.000656401761657988	cg24722527	-2.12823446403016	3.62754695561629e-06	cg04953165	1.54379008504768	0.000399969916850548	cg17464591	-1.37388571581154	0.000352087889433442	cg12969952	-1.00980618199542	0.000198308519410693	cg24900869	6.39559522716641	0.000231924956767273	cg16223785	-1.54310418550701	5.35600446240004e-05	cg11908291	2.9404502945232	0.000207486418248573	cg16190470	-1.70893509483445	0.00069089989419295	cg10038597	-1.47008342842727	0.000216550550862752	cg20224223	-2.20398972590234	6.46034384015119e-08	cg00243313	-1.97360006276789	6.38320657547008e-08
45	cg20804799	2.74636449387244	0.000669576959761851	cg12877372	2.8800671638268	3.65811056379448e-06	cg03204322	3.27271968483376	0.000399969916850548	cg00419676	-1.4416953908117	0.000352087889433442	cg04192244	-4.87345946117007	0.000204273857166313	cg13827212	-5.44466666310363	0.000231924956767273	cg06043314	-3.48232692826073	5.35600446240004e-05	cg18214650	3.96363783503618	0.000220909661547561	cg03743580	-0.785379635501529	0.000769767904149999	cg10951552	-1.27853826831308	0.000216550550862752	cg11674773	-2.5359786148549	6.66298180122713e-08	cg07026435	-3.22218318262196	7.19238510694313e-08
46	cg13291694	3.24562735970266	0.000802894407112312	cg06109873	1.86950514444348	3.65811056379448e-06	cg05128992	1.32250301841798	0.000404767334256497	cg16894981	-2.25431460468693	0.000352087889433442	cg24910822	-1.75060930900545	0.000204273857166313	cg10409785	-1.30105824181059	0.000231924956767273	cg23000390	-2.63711906673944	5.35600446240004e-05	cg18913869	-2.24434177086149	0.000221686784574506	cg24155358	-1.12604404872503	0.000828064239572902	cg18011143	-1.57711427386997	0.000216550550862752	cg16684543	3.62305279297789	8.67749828095089e-08	cg14946192	-3.90115841615134	1.02884450483722e-07
47	cg00938266	1.82340396580463	0.000811184499150992	cg08793758	2.89612609517651	3.65811056379448e-06	cg14827528	-1.26063797437602	0.000404767334256497	cg14618803	7.29040412666398	0.000373113586802677	cg20957553	-1.92188628740776	0.000204273857166313	cg24027179	-5.37256087895607	0.000231924956767273	cg04050841	-3.71700022027131	5.35600446240004e-05	cg17638175	-4.89338207859494	0.000225440165524371	cg01311537	-0.7509961687718	0.000837122155238633	cg19657960	-2.17148436444956	0.000216550550862752	cg24191189	2.26417486912533	8.72099638804693e-08	cg13653580	-2.25445636660694	1.02884450483722e-07
48	cg08499988	-2.46529046152846	0.000811184499150992	cg23453216	3.70587623133474	3.698257344641e-06	cg05368942	0.951605353234456	0.000404767334256497	cg26313349	6.17866451578422	0.000380636466813869	cg21542081	3.10054161925966	0.000213715072190853	cg08182792	-2.92494338335613	0.000235591651686203	cg06961278	3.82160557681359	5.35600446240004e-05	cg14850477	1.601752258259	0.00023664451461504	cg20029105	0.853184974907563	0.00114830012262209	cg17767317	-2.11601835267337	0.000231833748770262	cg11651717	-2.338329603464	8.72099638804693e-08	cg24919187	5.38701672526352	1.22603653175931e-07
49	cg20860792	2.80538985500262	0.000814365364121162	cg07202222	-2.46778675685555	3.698257344641e-06	cg00770861	0.923209024543334	0.000404767334256497	cg07174085	-3.5570007903341	0.000393489429678342	cg17261932	-0.858677959684935	0.000221713090229836	cg00754655	4.45778680486696	0.0002362309989724	cg22870899	-2.96528178982073	5.77423282584457e-05	cg20481642	-7.1843632393511	0.000240008348882345	cg07151117	1.82729925571879	0.00116454494153168	cg26687049	-0.994098484784725	0.000235718338881663	cg14946192	-4.15578529959689	8.72099638804693e-08	cg21617763	-5.08616244227895	1.22603653175931e-07
50	cg03870044	2.51673006223873	0.000858632780961497	cg23322432	1.43799875585676	3.73630671072658e-06	cg11667785	0.847296589958575	0.000404767334256497	cg24314752	-1.98510837164913	0.000402118103158614	cg06799794	-1.20632251362621	0.000221713090229836	cg13612175	-4.96480020192172	0.000239215678974444	cg05447290	-1.98380036098963	6.05497310358472e-05	cg08398290	-3.07274977625967	0.000243860056586998	cg07212449	2.17139548964964	0.0011721730487705	cg27112896	-2.82939977213949	0.000235718338881663	cg00011122	-3.57069266898975	9.20627156478135e-08	cg26928467	-1.72415777423865	1.25215272430244e-07
51	cg21947103	-4.14653133579913	0.000863331142203736	cg13046237	-1.29253668747886	4.00328515459824e-06	cg21834420	5.10090527513461	0.000412240835352005	cg09969248	2.57382793654939	0.000462184623761468	cg26292976	3.60416441933413	0.000221713090229836	cg18230417	6.56502294549334	0.000256678945476419	cg03870497	-7.04123370597802	6.05497310358472e-05	cg24767315	-1.95945941810766	0.000243860056586998	cg21219203	-1.07613777469375	0.00119746820004784	cg05262382	-1.78780929844778	0.000235718338881663	cg01394637	-2.86328027508753	9.99968801174436e-08	cg09922736	-2.09972393215106	1.25215272430244e-07
52	cg16455945	4.19402913327331	0.000863331142203736	cg17472390	1.88356712283116	4.03463685251557e-06	cg27118526	0.932342305788483	0.000418170861468673	cg13479146	-1.21015929665596	0.000468123297692879	cg16358215	3.92604675820235	0.000221713090229836	cg07726808	5.36697315163022	0.000256678945476419	cg13785221	-3.30346513991309	6.05497310358472e-05	cg00154549	-1.14282396058374	0.000245789186151255	cg00887049	-0.73965280356724	0.00119746820004784	cg21857209	-1.00922547530245	0.000237544210775038	cg16055334	-2.07746298341963	1.00451706479666e-07	cg12025941	-8.22695092609056	1.378875874817e-07
53	cg20965602	-1.13547352139836	0.000863331142203736	cg25549619	1.51396519063377	4.38366210413126e-06	cg02750130	1.22995301220298	0.000418170861468673	cg26712188	1.41285950728787	0.00048767380249365	cg08629275	1.72651781962005	0.000221713090229836	cg08009831	-1.59887657077084	0.000256678945476419	cg21539371	-2.35225484649582	6.05497310358472e-05	cg25281183	-1.31766069057598	0.000250373868463943	cg26413252	-1.94955188318241	0.00131519712303578	cg20976916	-1.1361630722519	0.000237544210775038	cg06109873	-2.13922803641799	1.16978237387392e-07	cg27077228	-1.63749157032079	1.41146167137827e-07
54	cg26884667	-1.17307170798717	0.000863331142203736	cg01297101	1.69478662037963	4.38366210413126e-06	cg13640811	1.05817730377384	0.000418170861468673	cg16511920	-0.873383130848597	0.000510435674370811	cg04314463	-1.80509231050775	0.000221713090229836	cg15038446	-2.8831729809543	0.000256678945476419	cg10166530	-2.57932432243653	6.67838823707778e-05	cg23008136	3.30928869135137	0.000269012780091486	cg16579429	-1.77189321722067	0.00131519712303578	cg07312696	-1.23983824183767	0.000242140852292604	cg04579967	-1.82885009159873	1.21979245421437e-07	cg20224223	-1.99933671047343	1.41146167137827e-07
55	cg12446198	3.53907969446246	0.000876882410358042	cg12796186	2.77708001339152	4.71072421651828e-06	cg12925542	-0.974827406942163	0.000418170861468673	cg27368135	2.16781857133792	0.000525464257839265	cg17704111	-1.38123108138224	0.000224009419802826	cg24922399	-1.48017246232917	0.000256678945476419	cg07062780	-2.86554320612584	6.92213690661537e-05	cg23157433	-3.47159534139396	0.000269549211343631	cg22688426	-1.22897525389338	0.00132418768299101	cg08269446	-3.65101674614129	0.000242140852292604	cg12647478	-3.61074563540201	1.22943628916822e-07	cg00424709	-3.03554830671519	1.56336842115971e-07
56	cg10518327	-5.13726477004494	0.000876882410358042	cg10427140	1.57532496204286	4.71072421651828e-06	cg24242593	0.789858158977112	0.000418170861468673	cg25938039	0.660990908818484	0.000525464257839265	cg07964958	3.44360241263081	0.000224009419802826	cg26533406	-1.75180476058825	0.000257909526359978	cg27368135	2.61569096499436	6.92213690661537e-05	cg05764270	-1.21138325908957	0.000269549211343631	cg12581549	-0.930033369435431	0.00132418768299101	cg00567536	-1.78104938567562	0.000242140852292604	cg21617763	-5.36234030015294	1.22943628916822e-07	cg25527871	-2.56941015325554	1.56336842115971e-07
57	cg07232843	2.59851967264655	0.000883255574594969	cg18620298	1.9642051169756	4.83239286757731e-06	cg17978850	2.57722251299264	0.000435567847451537	cg07052262	-2.21363199772963	0.000525464257839265	cg04858318	-4.94020297736314	0.000225380019643985	cg06237694	5.72371686016738	0.000259632424667335	cg15548686	-2.96265429911142	6.92213690661537e-05	cg16539346	-7.62793193379865	0.000269549211343631	cg24311933	-0.603419081758879	0.00132418768299101	cg15248604	-1.05161135708987	0.000242140852292604	cg16140449	-2.3620998706139	1.22943628916822e-07	cg23275958	2.81863843887067	1.56336842115971e-07
58	cg05650260	-1.50525989523968	0.000896470339816139	cg14793491	2.42813993949066	4.87576213600485e-06	cg00631856	-2.21607876116847	0.000452846881538255	cg12396237	-3.17736319914247	0.000525464257839265	cg24155358	-1.32362596738348	0.000234759150368615	cg09465019	-1.91138356712444	0.000263906419874698	cg00576494	-2.3631294597186	6.92213690661537e-05	cg00594167	2.40499114264363	0.000269549211343631	cg13196652	-0.796811800175249	0.00132418768299101	cg23780961	-1.30186191762909	0.000242140852292604	cg18620298	-2.2797533771149	1.23020054616559e-07	cg10427140	-1.70059747271214	1.64227339889928e-07
59	cg06698097	2.59128638349036	0.000901355009699842	cg23190512	-1.6216769343491	5.35106221070885e-06	cg05223210	0.874089539549257	0.000459471186916684	cg21987159	-1.19854398138323	0.000525464257839265	cg05615205	-6.16160957033244	0.000239360256627245	cg08623383	-1.31013526712917	0.000270294485963801	cg03605784	-1.66837075293657	6.92213690661537e-05	cg10606685	1.97753812781669	0.000269549211343631	cg04979804	-0.59461791541579	0.00136561545257475	cg25490411	-1.17061271635291	0.000242140852292604	cg08224563	-4.3696132634895	1.23020054616559e-07	cg07528123	-3.32958337834451	1.64227339889928e-07
60	cg11567723	0.93269546134448	0.000901355009699842	cg07007841	-3.2479497102517	5.74079533834467e-06	cg11439671	-1.09677669989013	0.000459471186916684	cg04708126	-2.0011911099008	0.000528603471620897	cg15672330	-0.64006461018356	0.000239360256627245	cg04192244	-5.1964370431583	0.00027347648700361	cg03063797	-1.90909595196067	7.03944691819375e-05	cg16271912	-4.99735836867651	0.000285540240564998	cg11999571	2.28415051494054	0.00136561545257475	cg26890101	-1.85440883730237	0.000250125627538175	cg18469326	-2.95056507421004	1.48554057180948e-07	cg11063988	-1.96087211007155	1.64227339889928e-07
61	cg05867406	2.38614420623957	0.000901355009699842	cg15927878	1.93912553046328	5.88516153003287e-06	cg19543987	1.65534549121848	0.000459471186916684	cg23017826	-1.1126393697825	0.000528603471620897	cg00854933	2.19909263862033	0.000245217240768589	cg18436123	-3.42852982566835	0.00027347648700361	cg17701444	4.57752471385247	7.03944691819375e-05	cg13822491	2.49424663577706	0.000322944810711455	cg05787035	-1.43579979424116	0.00136561545257475	cg02386983	-1.19137768472579	0.000271263789068269	cg03546712	-4.03576093872684	1.50597579369935e-07	cg11676109	-2.42721602732798	1.74047609116091e-07
62	cg20970152	-2.74142906085474	0.000903196155581279	cg03254230	-2.56312532402687	6.0810717036988e-06	cg06154597	-1.45398860494181	0.000459471186916684	cg23477940	11.0112546517874	0.000528603471620897	cg05900210	4.57415029869231	0.000245217240768589	cg08085208	-3.06760271516944	0.000278410198840506	cg05977900	-1.19255838347715	7.03944691819375e-05	cg17122837	-2.94141152653362	0.000338876108822185	cg14661218	3.0315389472393	0.00136561545257475	cg06144381	-1.32705966045143	0.000285553756633214	cg00424709	-3.20349834153076	1.60746057668171e-07	cg16152871	-1.92861953355764	1.87833921610999e-07
63	cg13612175	-4.18303148188205	0.000974301076700556	cg13653580	1.99964933328296	6.0810717036988e-06	cg21837372	1.54347859170019	0.000459471186916684	cg07685202	1.74168616766035	0.000528603471620897	cg17935149	-1.21762310227907	0.000245217240768589	cg15774527	-1.46268271743273	0.000291169149019394	cg22085055	6.02188812376955	7.03944691819375e-05	cg02026054	-1.17663091255034	0.000349144675846191	cg08670567	-1.50212319482647	0.00137502336353674	cg14234442	-1.30060875240703	0.000285553756633214	cg12633766	2.77292984471109	1.6228951875753e-07	cg26542501	-2.12645059327354	2.01475952494351e-07
64	cg21464704	1.87128906817807	0.00099800493397634	cg11063988	1.78065603179159	6.64615711469601e-06	cg06070002	2.20446234493312	0.000459471186916684	cg20818847	-0.928145707057857	0.000528603471620897	cg24990123	3.02634112442417	0.000245217240768589	cg05007920	2.67822385620046	0.000305019355302554	cg10922442	3.57493852683437	7.12622424598372e-05	cg27486715	-1.1829307368586	0.000351026426441172	cg23051664	-0.881058179927091	0.00142129339078975	cg12904795	5.16482876724352	0.000285553756633214	cg13653580	-2.31978075221861	1.6228951875753e-07	cg08812504	-2.20358419751703	2.03309643487689e-07
65	cg12196814	5.92895005620264	0.00099800493397634	cg10165198	2.10394753727861	6.64959749556826e-06	cg19022814	-6.77335691468113	0.000459471186916684	cg16753138	-1.44349277070221	0.000528603471620897	cg07682871	-3.36570151367892	0.000261347351845391	cg05585259	1.59386115182197	0.000335892773126807	cg17251725	-2.060903898275	7.28597657989932e-05	cg16368514	3.1505080081191	0.00035897350059076	cg07311639	-0.913525542250859	0.00142767476457524	cg01025282	-1.64607734802831	0.000285553756633214	cg17930365	-1.79808865551541	1.6228951875753e-07	cg04619185	-1.69487550280425	2.03309643487689e-07
66	cg18110444	3.01048863964713	0.00099800493397634	cg06768740	-1.54995938664039	7.2178267416805e-06	cg22675207	1.15805454509157	0.000459471186916684	cg25165651	0.853660416253758	0.000528603471620897	cg06174360	2.55414532528923	0.000261347351845391	cg14876307	2.8273753030493	0.000351569190800474	cg14577835	-3.58796335538914	7.31763334243643e-05	cg14963666	-1.06449509243267	0.000359728618568705	cg18255141	0.693153905377496	0.00144448793717746	cg16190470	-1.9511077988083	0.000299849207191838	cg01791811	-2.2191904768565	1.68555220147402e-07	cg27270218	-2.12446296921185	2.03309643487689e-07
67	cg21542081	2.82420394355211	0.00099800493397634	cg15827505	1.56111305253445	7.2178267416805e-06	cg20239584	0.762077989682476	0.000459471186916684	cg03584288	5.39101229172377	0.000528603471620897	cg14102740	-2.64875677131331	0.000295752124664609	cg20640305	-2.33248131443447	0.000355754357719922	cg14419310	-1.46870880687449	7.31763334243643e-05	cg18617219	2.69272175620396	0.00038200729520402	cg11178189	-1.2485977024759	0.00144448793717746	cg15345126	-1.57088617731063	0.00030012886219274	cg00386361	-3.04158486361626	1.68555220147402e-07	cg05298871	-2.36530202712257	2.0768484731912e-07
68	cg10547170	-1.95987773590473	0.00099800493397634	cg23696480	3.92410159180139	7.2178267416805e-06	cg25579180	0.918481935489219	0.000459471186916684	cg01268704	-3.46656545822946	0.000528603471620897	cg01955203	1.58872491414572	0.000295752124664609	cg00371336	-1.6063417602596	0.000364014632356703	cg16162648	2.83307642167718	7.53201070262011e-05	cg24142650	-1.80898525749066	0.00038200729520402	cg18962288	-0.856270106328739	0.00147855418425045	cg10754620	-4.16548411104286	0.00030012886219274	cg06211579	-2.65269341238798	1.68555220147402e-07	cg14963666	-1.85918207109277	2.1611920604423e-07
69	cg06064115	-0.825381372216058	0.00099800493397634	cg08592230	1.64175760668152	7.43655032898553e-06	cg09168939	3.04852905447038	0.000459471186916684	cg25539644	1.82849191015566	0.000528603471620897	cg10485101	2.32899172895641	0.000295752124664609	cg10486272	-2.31568481289535	0.000368406848485988	cg26630530	-3.0076474682431	7.53201070262011e-05	cg10167834	-3.74687557047568	0.00038200729520402	cg17470075	3.30206351610351	0.00147855418425045	cg27470406	-0.978506692714975	0.000314050684799546	cg05678729	-2.19058319841964	1.75563599185535e-07	cg25922808	-2.13963443749192	2.1611920604423e-07
70	cg07682871	-3.13649780593667	0.00099800493397634	cg22984691	2.13419741609769	7.64040803467782e-06	cg00541647	0.936240185505198	0.000459471186916684	cg07915528	7.15139444311239	0.000528603471620897	cg18436123	-3.09623911431552	0.000296318937863676	cg02308059	-1.33762396304738	0.000389140868169242	cg17951445	4.80124732065013	7.86948811881005e-05	cg04239613	1.76398008985797	0.000421700002119529	cg24958687	-0.603150487904723	0.00147855418425045	cg22193350	-0.95325962238319	0.000314050684799546	cg27133206	5.27998933226184	1.80278462274827e-07	cg24971405	-1.84687849412163	2.1611920604423e-07
71	cg00267323	4.51355777769972	0.00099800493397634	cg25030932	-2.34247063100158	7.64131546467621e-06	cg16351569	1.48482769403837	0.000459471186916684	cg24723615	1.08044623874228	0.000543103935410268	cg11541528	-1.19757279342092	0.000296318937863676	cg20266595	-2.1887722057121	0.000389140868169242	cg07755766	-3.069447123009	7.87570432368976e-05	cg05101427	2.02421893674071	0.000421700002119529	cg02263576	1.45475499921646	0.00147855418425045	cg21396441	-1.36012062523964	0.000314050684799546	cg08815652	-1.44045440988763	1.80278462274827e-07	cg00011122	-3.2020896259279	2.29927606041156e-07
72	cg11753356	3.16106168110843	0.00099800493397634	cg03922588	1.13642719440211	9.07211929479964e-06	cg12557214	-2.66055726992353	0.000459471186916684	cg13289809	2.27800238517584	0.00055194628946257	cg27178045	-5.51844490573439	0.000296318937863676	cg16449808	2.16047110349044	0.000389140868169242	cg19570545	-1.92533654055287	7.96083172662043e-05	cg27286107	-1.80539152875567	0.000421700002119529	cg18520924	0.7440569573744	0.00147855418425045	cg13818075	3.86011692497403	0.000314050684799546	cg24049990	-1.67484280819308	1.90269792752813e-07	cg16267579	-1.99913899023415	2.41913415486893e-07
73	cg02822257	0.96128929864941	0.00099800493397634	cg20511268	2.11732750639754	9.07211929479964e-06	cg14461963	0.751640365454894	0.000459471186916684	cg02444695	1.08010313558307	0.00055194628946257	cg24922399	-1.32364941106294	0.000296486767608222	cg15470750	-1.66022531164885	0.000389140868169242	cg02097276	2.91774766983005	7.96083172662043e-05	cg02097276	2.45529136373268	0.000421700002119529	cg16962933	-0.972646394184506	0.00147855418425045	cg14952389	-1.37509742337679	0.000314050684799546	cg24722527	2.34902308489615	1.94232191002577e-07	cg26652484	-4.45635590614524	3.00669232511683e-07
74	cg21844961	2.59321139933823	0.00099800493397634	cg09221605	4.75376868763744	9.07211929479964e-06	cg25226249	0.760944842857256	0.000459471186916684	cg15272974	-1.56884944307031	0.000562937929709234	cg20804799	2.78762049654465	0.000296861499908288	cg25479916	-1.84970210046324	0.000389140868169242	cg06143979	-1.93227267427676	8.00972022559191e-05	cg21583226	-5.83544962537551	0.000421700002119529	cg23526504	-0.790396755877321	0.00147855418425045	cg08917478	-0.873848961841575	0.000340940752575336	cg14348764	5.7826908528058	1.94232191002577e-07	cg27542512	-1.96424518964365	3.15229305378971e-07
75	cg07422311	-0.789178404774484	0.00099800493397634	cg20293906	1.34504671650123	9.88581951331275e-06	cg13710553	1.63305824447763	0.000459471186916684	cg05008948	-2.14429621879576	0.000579962682741266	cg01701207	2.8121044093243	0.000296861499908288	cg18855080	-3.56415195489053	0.000420715183761105	cg23347566	2.24075297476924	8.00972022559191e-05	cg15892763	3.06649049245482	0.000421700002119529	cg18411237	-0.788287040713214	0.00147855418425045	cg21149804	-1.06678566976402	0.000340940752575336	cg05439186	-3.25344223038903	1.97733330954959e-07	cg15073665	-3.77142981845306	3.2349875833073e-07
76	cg22161244	-1.1521637761804	0.00099800493397634	cg07554357	1.76880962706283	9.89918242119607e-06	cg07312696	1.18216855557825	0.000459471186916684	cg02016144	0.830390430682958	0.000579962682741266	cg18462549	-3.09440035289342	0.000296861499908288	cg00236225	-1.9890048870094	0.000420715183761105	cg03911745	3.47229776153714	8.23054936255797e-05	cg13809815	-2.63501754228446	0.000421700002119529	cg19811148	-0.707005928074691	0.00147855418425045	cg03973243	-1.52026347827343	0.00034692237802077	cg00328418	-2.29786930859155	2.10393956952178e-07	cg05874913	-1.36430854952033	3.27445226721539e-07
77	cg22368617	-1.96777979842284	0.00106568439554423	cg17553546	1.39095159982191	9.89918242119607e-06	cg08361671	1.08672213727291	0.000459471186916684	cg18211249	-1.78847358216872	0.000579962682741266	cg00221143	-0.492465537344454	0.000296861499908288	cg18849799	-1.88983007346889	0.000420715183761105	cg12651412	-4.10888719335574	8.4580005030169e-05	cg01971555	3.33335868331514	0.000421700002119529	cg06435086	-1.19468828238781	0.00147855418425045	cg09231412	-1.36665436183138	0.000353087620676269	cg08324636	-2.03514971513281	2.13053609958353e-07	cg07639697	-2.38519292199301	3.34454960340009e-07
78	cg03895392	0.779835792894946	0.00108837719360269	cg27556913	1.33114881661599	1.00696502234346e-05	cg13487271	-1.18072215707345	0.000465072667698881	cg00554437	-1.90018305504731	0.0006131033842552	cg14964065	-2.47904065104483	0.000298782649522389	cg12682862	-2.57780221986687	0.000420715183761105	cg01893882	-1.08517126540161	8.4580005030169e-05	cg25042948	-4.62948336749684	0.000421700002119529	cg14115749	-1.06183864057985	0.00160694757976521	cg04308040	1.68132394725367	0.000353087620676269	cg10486272	3.90566956001233	2.21694084476225e-07	cg03392145	-1.63748183565235	3.48079665887316e-07
79	cg15567298	4.08835335474048	0.00108837719360269	cg22066877	4.64428136309507	1.01828746785033e-05	cg06527865	1.16959841266552	0.000465072667698881	cg12868239	-1.5349781657168	0.0006131033842552	cg20970152	-2.86133114108922	0.000298782649522389	cg08901752	-3.28243336947408	0.000420715183761105	cg06486863	1.77096725309185	8.48362262914596e-05	cg26405128	4.9172162866807	0.000421700002119529	cg09725032	-1.15606994908622	0.00161493749031557	cg04402184	-0.954703318714751	0.000353087620676269	cg26542501	-2.22267470827372	2.29073089473901e-07	cg01394637	-2.51484227532196	3.82618077024919e-07
80	cg15485772	1.82536918468047	0.00108837719360269	cg14946192	3.34561107657024	1.01828746785033e-05	cg21730448	-5.48063614653503	0.000469586501551554	cg17141125	-1.168369410954	0.0006131033842552	cg03833046	3.00557166093049	0.000299298404472404	cg19158982	-1.38533207393774	0.000450545864867897	cg08581021	4.29032347133651	8.48362262914596e-05	cg15452819	-1.21726235278118	0.000421700002119529	cg20352718	-0.94644310041034	0.00161493749031557	cg25932787	-1.48090029828052	0.000353087620676269	cg11128345	4.75065900738591	2.29073089473901e-07	cg15692134	-5.28026570979867	3.83952411140448e-07
81	cg10319211	-1.75478937840932	0.00108837719360269	cg02395512	1.60260140210081	1.01828746785033e-05	cg26002989	3.07031137009781	0.000485610611479605	cg17825989	5.92949166520955	0.0006131033842552	cg14173339	3.07184558098843	0.000299298404472404	cg19103536	-4.65035149193354	0.000452126601167842	cg15700489	-5.14361927920948	8.48362262914596e-05	cg21194776	4.23687385291452	0.000421700002119529	cg10331500	2.83997545372377	0.00161493749031557	cg19557035	-0.54947297517945	0.000353087620676269	cg23167148	-5.11192573983975	2.33055658457456e-07	cg25340881	-2.13464179106539	3.92412331934761e-07
82	cg01113651	2.24384766352245	0.00110306859405253	cg01980735	-2.24190321494216	1.01828746785033e-05	cg01440309	1.11319804210147	0.000485610611479605	cg05499367	-1.37415170168067	0.000616982800915067	cg10518327	-5.31655260994679	0.000299298404472404	cg18109106	1.97288901249154	0.000452308148236986	cg17592507	-5.89842870820635	8.66809672907015e-05	cg09292077	3.66784436949601	0.000421700002119529	cg00245856	-0.954529287095584	0.00165504068677075	cg02924382	-1.84875473752046	0.000353087620676269	cg01954107	-2.8066600078081	2.34225142655239e-07	cg06391985	-1.7719170367071	3.97485092734676e-07
83	cg12921375	-1.84211387024717	0.00113811966605281	cg24242593	1.23224822532064	1.06919118145157e-05	cg12341018	1.13580715912787	0.000485610611479605	cg09302209	-2.29782874962381	0.000616982800915067	cg20720059	-3.29876946041967	0.000302671980445455	cg00139601	-1.65074939679847	0.000464878752418122	cg02497616	4.38933132502846	8.68312135242342e-05	cg02889437	1.36835469317847	0.000421700002119529	cg12028751	-1.18168436422644	0.00169192345201124	cg13773209	-1.53797319758121	0.000353087620676269	cg00912316	-2.28661034983673	2.34225142655239e-07	cg26956975	-1.7748107844108	3.97777130487457e-07
84	cg19679250	2.01396405853582	0.00113811966605281	cg15627939	1.95243424724434	1.06919118145157e-05	cg08179898	1.18189764326264	0.000485610611479605	cg08526006	2.54491521508604	0.000620976571635968	cg01335204	-6.82728802765865	0.000306853744194408	cg21743479	3.39181484895514	0.000464878752418122	cg09619607	2.45517818382731	8.72171925432157e-05	cg10846012	2.56006928471249	0.000423704992359124	cg06439907	1.77746071405339	0.00178161359600165	cg14447047	-1.44220847922293	0.000353087620676269	cg09754991	-1.92781888397938	2.37031484393856e-07	cg15941449	-1.76661328960793	3.97777130487457e-07
85	cg01311537	0.801394226742693	0.00113811966605281	cg00011122	2.86917357615461	1.08010068074268e-05	cg18307469	-3.88902432873688	0.000492452567796118	cg06439907	-2.09607745350368	0.000625919759452407	cg15439432	-1.8089910187518	0.000306853744194408	cg21292025	-4.06178624087845	0.000466297209913691	cg19149693	-1.54785514041269	8.72171925432157e-05	cg09170051	-4.5926886905975	0.00043254600716173	cg13904562	-0.89636292289189	0.00178161359600165	cg16351569	-1.48935930235626	0.000353087620676269	cg09868805	-1.50660339521298	2.43195751192056e-07	cg08042643	-2.58865952130466	3.9825502271859e-07
86	cg03080692	1.52490423063197	0.00113811966605281	cg02130826	1.391354352129	1.17064379836894e-05	cg10418997	1.41605770793905	0.000497783316847594	cg08709879	5.17115111516784	0.000625919759452407	cg06914123	-1.31550292474146	0.000312312807710448	cg08452525	-3.31965941988643	0.000483235978391832	cg11327317	2.64799968229908	8.86108891641329e-05	cg03631596	-1.57935355990134	0.000435896590214148	cg05654832	-0.942910951564538	0.00181664491543273	cg09889194	0.900922968949729	0.000353087620676269	cg14855425	-2.43356585022909	2.43195751192056e-07	cg00724662	-1.57037433677563	4.58543876088584e-07
87	cg07490689	2.00527169098577	0.00113811966605281	cg25495951	-2.45206857515745	1.20102276054631e-05	cg07004820	1.37700798601874	0.000497783316847594	cg05444140	2.26553726920151	0.00063108732226314	cg15265638	2.73818105411542	0.000312371313522419	cg02470871	-5.72042349969848	0.000483235978391832	cg17751550	-2.38049493778986	8.86108891641329e-05	cg20450507	-5.92475233055757	0.000435896590214148	cg08671718	-1.41512958546961	0.00181664491543273	cg24579489	1.64523048386137	0.000353087620676269	cg00724662	-1.70534510655084	2.53365697693062e-07	cg19685404	-2.6555460725207	4.70850371567842e-07
88	cg19557035	0.516096740290498	0.00113811966605281	cg25083463	2.04753011741793	1.22364135425703e-05	cg08100509	-0.759877712233186	0.000497783316847594	cg23362380	2.47557170623347	0.000637047942901705	cg11409510	2.57300146238014	0.00031365971547262	cg13580471	-1.80893383336874	0.000483235978391832	cg26446436	-2.33896668651521	9.14564749650563e-05	cg08944318	4.86000865706893	0.000442434507478701	cg12742178	3.99020403663484	0.00181664491543273	cg02814523	-0.952547810463773	0.000353087620676269	cg22066877	-5.39209688828218	2.57205509368272e-07	cg05369378	-4.50903261805152	5.17014484190318e-07
89	cg09348254	2.47318656757373	0.00113811966605281	cg25340881	1.94765927359883	1.22364135425703e-05	cg01626227	1.11996957626217	0.000497783316847594	cg17751550	-1.96978709914788	0.000653808189268065	cg04062461	1.36327746634496	0.00031365971547262	cg14906909	-1.63365064843754	0.000485675181224208	cg08105567	2.36597226260792	9.54196152751918e-05	cg05390884	-1.40075971377374	0.000442434507478701	cg18193094	-1.67668348296931	0.00181664491543273	cg05797333	-2.0421999496777	0.000353087620676269	cg10888981	-2.08792548444214	2.57205509368272e-07	cg01830674	-1.52465031323608	5.17761989242439e-07
90	cg26930764	0.926472580218219	0.00113811966605281	cg16152871	1.68999812676197	1.22364135425703e-05	cg03833046	2.91454375024291	0.000497783316847594	cg10639412	1.12529068806236	0.000698262963959445	cg03132935	-2.18672898966133	0.00031365971547262	cg04803856	1.74855710806593	0.000537591142569603	cg05380205	3.92322021183505	9.54196152751918e-05	cg20568147	2.57686112147064	0.000442434507478701	cg25353026	2.51093943186351	0.00181664491543273	cg01191058	-0.523658783377987	0.000362051161735985	cg03080692	-2.97698911924805	2.57205509368272e-07	cg04960243	-2.23836066801151	5.20584736419884e-07
91	cg04616747	-4.33952282766425	0.00113811966605281	cg19685404	2.44748760047941	1.22364135425703e-05	cg05756754	1.65898752885805	0.000497783316847594	cg10900715	-1.55479174893029	0.000698262963959445	cg27093287	-1.10544117875554	0.00031365971547262	cg18462549	-3.26308701946306	0.000537591142569603	cg22251932	-1.93818428858573	9.5987098735453e-05	cg10617025	-1.99087726588141	0.000442434507478701	cg15149474	1.66256304658603	0.00181664491543273	cg16285799	-3.5432687274949	0.000362776573071588	cg23016157	-2.4857829689185	2.57205509368272e-07	cg12877372	-2.86374017277399	5.20584736419884e-07
92	cg15988727	3.21119326222179	0.00113811966605281	cg10715527	-3.75096823908858	1.22364135425703e-05	cg16768754	-3.97874755981292	0.000497783316847594	cg17691447	4.20424037136785	0.00071847051274223	cg15988727	3.42853167092762	0.00031365971547262	cg11853073	-3.61896899938813	0.000538818059094754	cg15453097	-3.24337503244948	9.69410187372653e-05	cg07758907	-0.841334101394852	0.000442434507478701	cg22279504	-1.00848780184199	0.00181664491543273	cg03286783	-1.07805345864635	0.000362776573071588	cg15133917	-2.76786516921087	2.57205509368272e-07	cg03802402	4.54883170614077	5.27157595315246e-07
93	cg06546916	3.49030369037605	0.00113811966605281	cg27342480	-3.58265567563409	1.22773453486652e-05	cg23980148	-0.90709117914516	0.000497783316847594	cg26155965	-1.4218009823791	0.00071847051274223	cg16448960	-6.22066784750863	0.000327496679076887	cg04353603	-1.66879809291756	0.000538818059094754	cg10904405	-2.81045418575064	9.69410187372653e-05	cg16148593	-2.84153614785967	0.00045964542785507	cg12891734	-0.736055960900091	0.00184563279589315	cg07907917	-1.62534272940493	0.000362776573071588	cg11542231	-3.71234865390623	2.57205509368272e-07	cg25281183	-2.13188219473177	5.30224804188707e-07
94	cg04158290	2.18039494297372	0.00113811966605281	cg25922808	1.89137702063215	1.22773453486652e-05	cg06799794	-1.12321953636292	0.000518238260917812	cg22870280	-1.62059774149899	0.00071847051274223	cg11667785	0.829740800764491	0.000327496679076887	cg17569842	-2.55599227755533	0.000559621400185271	cg18207099	1.93308347180732	9.69410187372653e-05	cg11168293	-5.97944034272074	0.00045964542785507	cg21632224	-0.706369496142925	0.00184563279589315	cg06569202	-1.42594897929313	0.000362776573071588	cg24551420	-3.48152756199946	2.57205509368272e-07	cg17283838	-1.7282798753865	5.45272998160748e-07
95	cg04192244	-4.31491507295417	0.00113811966605281	cg01678893	1.54629154323756	1.22773453486652e-05	cg03300967	-1.98643203855695	0.000525560840631188	cg06264868	3.10302667133792	0.00071847051274223	cg05371620	-1.28725599957457	0.000327496679076887	cg03836602	-3.33460522347505	0.00057124912580131	cg24712381	4.07930668247752	9.69410187372653e-05	cg12857372	1.49754161648506	0.00045964542785507	cg20452739	-1.66850989607691	0.00186508053076716	cg20860792	-2.82195023267224	0.000362776573071588	cg14770562	-0.946090186303624	2.57205509368272e-07	cg18389987	-1.76793933429671	5.68167564078301e-07
96	cg05087600	-8.44490662980193	0.00113811966605281	cg11128345	-3.98773672363022	1.22773453486652e-05	cg05039098	1.66718725192032	0.000525995827536389	cg25350825	-1.84254747091183	0.00071847051274223	cg26198451	1.78388764602313	0.000327496679076887	cg26068747	-2.45550639669435	0.00057124912580131	cg07137701	-2.60216959781671	9.69410187372653e-05	cg02525171	-1.3450068509993	0.00045964542785507	cg18085280	0.931607504278821	0.00186508053076716	cg02871028	-1.16117396169196	0.000362776573071588	cg21115484	-1.80398408904991	2.57205509368272e-07	cg21115484	-1.64778301947661	5.68167564078301e-07
97	cg00607277	-5.04624032429141	0.00113811966605281	cg05874913	1.22778623744628	1.25921192152399e-05	cg16487647	0.993090004191451	0.000531348415480607	cg14214214	2.2853592011061	0.00071847051274223	cg23565155	3.43883112583616	0.000333119357582049	cg00821769	-1.6383219807476	0.00057124912580131	cg27203261	2.83623784708286	9.69410187372653e-05	cg16284460	1.86544362841031	0.00046174566873065	cg17541153	1.92925951604294	0.00186915567187989	cg03706902	-2.2800852116457	0.000362776573071588	cg23916646	-1.68747314874298	2.57205509368272e-07	cg07554357	-1.85270564474192	6.52442325112886e-07
98	cg11404759	1.15607079294788	0.00113811966605281	cg26321999	1.40959469476219	1.29727778743822e-05	cg00240734	-5.81629039683959	0.000531348415480607	cg11883892	1.1765144530708	0.000745656795443316	cg21743479	3.1225355619085	0.000333119357582049	cg11434050	-5.26553010351331	0.00057124912580131	cg03139423	-3.2431695641931	9.69410187372653e-05	cg21810379	-1.0098838189007	0.000468732800073163	cg14766448	-0.722413735722599	0.00187372540220267	cg17704111	1.31114767501324	0.000362776573071588	cg23599125	3.04988522902241	2.57205509368272e-07	cg14855425	-2.19206595175316	6.5478441911227e-07
99	cg21097817	2.21241482764221	0.00115619835535657	cg10612409	1.59675650450158	1.3560468114185e-05	cg26709627	0.850161187670217	0.000531348415480607	cg16622231	-0.897603405669433	0.000760683642161039	cg10980224	-1.76686054014976	0.000333119357582049	cg03539511	-1.2443982915673	0.000577923554096726	cg13083637	-1.17766193056593	9.69410187372653e-05	cg01797612	-4.45108390277396	0.000477287455354381	cg07307769	-0.645037310844083	0.00192560125665348	cg16307111	-1.20247083388154	0.000362776573071588	cg25922808	-2.21751711234356	2.71484759818403e-07	cg23404573	-1.79239244151012	6.6436399538289e-07
100	cg25445213	2.16649749287404	0.00115619835535657	cg19054708	1.80002006858591	1.36349827627864e-05	cg10021935	-1.3967827358057	0.000531348415480607	cg16028793	-1.36000389662372	0.000769723736428173	cg09506001	2.76102835358536	0.00034045386749974	cg24854032	-3.54889794141204	0.000622581531008846	cg26376241	-4.10879724694973	9.69410187372653e-05	cg09638559	3.2537098420206	0.000477287455354381	cg17055274	-0.767223419963332	0.00192560125665348	cg15741204	-1.11261598819345	0.000362776573071588	cg00503181	4.21860855829491	2.73052655605228e-07	cg23679191	-3.06293849235297	6.92641663425833e-07
101	cg01764105	1.33622517125323	0.00115619835535657	cg16154283	-2.87989353507347	1.43235378775592e-05	cg25911087	-1.28054067015116	0.000531348415480607	cg19045427	0.749904327562621	0.00077281031057744	cg08247938	-1.23989328059149	0.000353268171666926	cg20243395	2.24257954529361	0.000637379873648726	cg20255451	3.784317238845	9.69410187372653e-05	cg17701444	3.72289325600429	0.000477287455354381	cg00631856	-1.78806278084239	0.00196437185976049	cg24426232	-1.60390275909051	0.000373453474732586	cg03392145	-1.73571313582508	2.73052655605228e-07	cg02065151	-1.98568695102789	7.09108137828651e-07
102	cg17494199	0.498172433899063	0.00119784653863432	cg11565929	-2.57966677100686	1.46950169940612e-05	cg18230417	-5.60310961793092	0.000531348415480607	cg03207310	-1.18206061795155	0.000780113091237795	cg11049583	-4.16645219702291	0.000355906159400274	cg06527752	-1.28588543205772	0.000662385501462602	cg17638175	-5.37119001439812	9.69410187372653e-05	cg23366861	-0.840242680128558	0.000513623721455718	cg11823664	-0.695797977995235	0.00199468712922912	cg13779109	-2.08391462689199	0.000373453474732586	cg24569045	-1.47660378100248	2.76306966571035e-07	cg22834154	-4.62067224745291	7.09108137828651e-07
103	cg11271054	-1.12506577269343	0.00119846446424712	cg23679191	2.84179894173024	1.5277972515467e-05	cg09752779	0.816091031142562	0.000531348415480607	cg17650664	-0.922473570509894	0.000780113091237795	cg25234390	-2.31859170819214	0.000364524886322079	cg20804799	2.88799826922603	0.000662385501462602	cg26212256	-2.98980942928994	9.69410187372653e-05	cg07836226	4.05568364529027	0.000513623721455718	cg23571750	-2.12848120560889	0.00200121534341584	cg26790255	-1.57520070792626	0.000373453474732586	cg24550696	-2.37582589962428	2.78301155261285e-07	cg07124686	-1.77504254768799	7.09108137828651e-07
104	cg26485003	3.99121434177303	0.00119846446424712	cg24919187	-4.52050481816205	1.54640436413312e-05	cg08237309	-1.73234449401549	0.000535878095461339	cg19251655	3.72455653565695	0.000780935337928574	cg05511388	1.04434835434256	0.000381790713813416	cg11659829	-4.9906137642645	0.000662385501462602	cg22701078	-3.19998408687387	9.69410187372653e-05	cg04826284	-5.41310916234257	0.00051955356808855	cg02075405	-1.21563654210875	0.00201063673080453	cg01626197	-1.40088603953008	0.000373453474732586	cg25557827	-2.24872265008533	2.88245592158584e-07	cg12615435	-1.7183491792529	7.09108137828651e-07
105	cg26575387	2.75210269839785	0.00119846446424712	cg07118596	2.08596031583809	1.54640436413312e-05	cg11595068	3.14012760337312	0.000536766071492797	cg02066331	-1.41842310235204	0.000782382739173024	cg16296724	-4.74911769696303	0.000389576973902951	cg22769810	-2.26743924031674	0.000662385501462602	cg18211249	-2.10511395251571	9.69410187372653e-05	cg18116097	0.963043541862787	0.00051955356808855	cg16435723	-1.81750174911602	0.00202968265522206	cg04996689	-1.5609976860048	0.000373453474732586	cg04787413	-2.58562736691069	2.88764991089991e-07	cg09693228	-2.51395230046527	7.61509390239004e-07
106	cg07876904	-1.1911730808443	0.00120024609962727	cg26956975	1.59499295686252	1.54640436413312e-05	cg09465019	1.63474664391116	0.000536766071492797	cg03293735	-1.44002914707573	0.000785396776671402	cg07219453	-0.829865065315312	0.00040716146592034	cg19146335	-1.00786314988847	0.000662385501462602	cg00981877	-2.91238477166333	9.93375501494867e-05	cg03966425	-3.024346930292	0.000520001821955707	cg26874859	2.3577959493507	0.00203148242572672	cg04608184	-1.06452965281156	0.000373453474732586	cg00358660	-1.88104054764648	2.95146663694886e-07	cg01791811	-1.93142319644401	7.61509390239004e-07
107	cg00001638	-2.65423148351736	0.00120178313146352	cg10007372	1.93847786619601	1.56515062298374e-05	cg23496562	1.35936974122932	0.000536766071492797	cg07664312	0.642990554699018	0.000785396776671402	cg17619729	-2.02228938160033	0.000410840730288696	cg08941223	-1.95296136268405	0.000662385501462602	cg16539346	-8.50400948151796	9.97257711979862e-05	cg24710179	1.43045901873557	0.000526968093400192	cg25991264	-1.55273487483255	0.00204299801355985	cg17735028	-2.49189210029046	0.000373453474732586	cg08795898	-1.78716015747314	2.98424653069064e-07	cg25808892	-1.40489881429524	7.7324764958311e-07
108	cg10120652	1.02384371903583	0.00120178313146352	cg26199434	-3.67183959977846	1.56515062298374e-05	cg21802208	1.46918424498932	0.000536766071492797	cg19267248	-0.62360184224367	0.000861475278756465	cg16183503	-2.02198007142331	0.000415470700193761	cg03990565	-1.78642011815473	0.000663808968646664	cg19464831	-3.0688383240868	9.97257711979862e-05	cg14204319	2.5745807159878	0.000526968093400192	cg22283959	-1.17948480192603	0.00205084447146469	cg13587180	-2.64774621760287	0.00037589584917442	cg18071809	-1.43923982441987	2.98424653069064e-07	cg25563067	-1.74082582521541	7.98230736392099e-07
109	cg01157632	1.08321373536442	0.00120178313146352	cg19553056	1.47751247720175	1.56515062298374e-05	cg16208369	1.10274766476248	0.000548032319491665	cg07818422	-1.67452411735143	0.000895426247659284	cg04982343	1.34059769978496	0.000427355309118521	cg22596016	-1.29160782526491	0.00066719957662324	cg25116020	3.15635826159552	9.97257711979862e-05	cg25809637	-2.66466842719626	0.000533657667011554	cg20955989	-0.568676806592402	0.0020641879873866	cg18112295	-1.83812460576943	0.00037589584917442	cg21308993	-1.93910946077427	3.04656894681916e-07	cg00090767	-1.80119697235499	7.99046628054526e-07
110	cg01335204	-6.28488598088111	0.00120178313146352	cg13153740	-4.85131771038742	1.56515062298374e-05	cg22183849	1.21651729636886	0.000549606477981184	cg19935713	2.76930855056775	0.000896874421507681	cg24339194	-0.767048970302804	0.000436133411487741	cg24795745	-1.26108032970015	0.000669452265592305	cg08398290	-3.38238095456616	9.97257711979862e-05	cg16485682	-1.54665887211021	0.000562138508366325	cg24933758	-1.24020182533916	0.0020641879873866	cg04805065	0.95058019846413	0.00037589584917442	cg17532799	-3.11887148473933	3.04656894681916e-07	cg18053085	-1.62334334923913	8.3143219420087e-07
111	cg24027179	-4.33006000027004	0.00120178313146352	cg10385986	1.67373649510337	1.59569209820347e-05	cg20819397	1.14465134025565	0.000555400463081019	cg04663842	-0.52502673984192	0.000978692083271441	cg22777162	-1.06058929450495	0.000443387171154981	cg25234390	-2.44745888891689	0.000706517843858846	cg21131553	-3.20668452584352	9.97257711979862e-05	cg00273220	-7.49213040161097	0.000562138508366325	cg22455501	-1.41267963295745	0.0020641879873866	cg07853743	-0.791720693557473	0.000389523414201915	cg10385986	-1.98127733760715	3.05907735317132e-07	cg22524722	-3.35377181726447	8.32853489012651e-07
112	cg21857209	0.896739970115668	0.00120178313146352	cg12932675	-3.44451711366264	1.59569209820347e-05	cg17277939	-0.597920696533536	0.000555400463081019	cg16105461	0.910196408200633	0.000978692083271441	cg18326398	-3.22399524048454	0.000450861323052836	cg03870044	2.67213023000113	0.000711537073000904	cg16016104	2.86097825311614	9.97257711979862e-05	cg16001944	2.52851939914549	0.000562138508366325	cg19090210	-0.91177801433793	0.0020641879873866	cg13072253	-2.98169396010552	0.000394989874101725	cg08988309	-1.85073700778339	3.07641190579864e-07	cg10519680	-1.65585167428621	8.32853489012651e-07
113	cg02101523	-1.17431752189323	0.00121476442929895	cg23404573	1.64751863264708	1.63611898483949e-05	cg14894648	-5.05549429010454	0.000568762310932012	cg10260887	-1.18639154664101	0.00102395700270687	cg18930444	0.902820789730987	0.000466811151628849	cg19149013	3.88679279884491	0.000711537073000904	cg22950210	-2.08071611080331	9.97257711979862e-05	cg02462547	2.04295130806576	0.000562138508366325	cg20697791	-0.959522088068311	0.0020641879873866	cg14039952	-2.4883243552634	0.000394989874101725	cg14355889	-1.33119289615388	3.14218119582131e-07	cg07135446	-1.88795007323793	8.32853489012651e-07
114	cg03373179	2.0821473798721	0.00121800025531635	cg14855425	2.00838805605025	1.70379734734912e-05	cg01345055	-1.09290205249275	0.000569544386786307	cg05154234	-2.39282375866566	0.00102395700270687	cg00631856	-2.13949377872904	0.000468160523583881	cg07271405	3.73807224321938	0.000730083069885435	cg04091914	-2.33216145347802	9.97257711979862e-05	cg06465285	2.10840894377867	0.000562138508366325	cg06154597	-1.16902214680162	0.0020641879873866	cg10599751	-1.48649247919008	0.000394989874101725	cg13199822	-2.24823269584897	3.15208343571389e-07	cg19054708	-1.90243805738225	8.32853489012651e-07
115	cg00108863	2.93010713304763	0.00121800025531635	cg13998760	-1.46495442552235	1.75230822010599e-05	cg27235148	-1.2811208606145	0.000569544386786307	cg00847543	4.26800699326688	0.00103128782688155	cg17063819	-1.08993942640022	0.000472442774902041	cg01315957	-1.49748038513247	0.000748669150775445	cg20007643	-6.02927090145166	9.97257711979862e-05	cg02948444	1.91814199961712	0.000562138508366325	cg04062461	1.09304325564885	0.0020641879873866	cg22681218	-1.89486420285723	0.000394989874101725	cg18261056	-3.29900344234844	3.35086328033792e-07	cg00328418	-2.01401325857858	8.32853489012651e-07
116	cg01964685	-2.52385165917478	0.00121800025531635	cg24072640	-1.77556633870044	1.75230822010599e-05	cg00820664	1.50303616077562	0.000569544386786307	cg26367318	-0.721188108335193	0.00111124965086517	cg00380924	1.61152029744013	0.000485390435585184	cg01402714	-2.88619910711519	0.000765780520054176	cg09123307	-6.31166746270392	0.000101093875750076	cg15700489	-4.20385954647101	0.000562138508366325	cg10556745	-0.781457494626063	0.0020641879873866	cg11418988	-1.14393849170615	0.000394989874101725	cg11286907	-1.67900664593001	3.37486805373926e-07	cg23914023	-2.10815907101304	8.37146085768221e-07
117	cg11127603	1.18391645257706	0.00121800025531635	cg16284460	2.89399463869858	1.77739687515337e-05	cg26331247	1.64274859726234	0.000585917556397583	cg14974841	4.84976525732429	0.00111124965086517	cg15566506	-2.67090284436118	0.000488356531595079	cg09889626	5.40008068794222	0.000777412239497714	cg03164498	-6.96998793573585	0.00010184690798563	cg00440263	-0.929529730022129	0.000562138508366325	cg06844452	0.529672454852834	0.0020641879873866	cg10120652	-1.07935475230027	0.000394989874101725	cg00320547	-2.19878417783703	3.43866594488399e-07	cg25123614	-2.92406069461222	8.8304144933578e-07
118	cg00451651	3.7497162081327	0.00121800025531635	cg12012356	2.15568453193744	1.78685157616341e-05	cg07788537	0.602545503470035	0.000586872915725114	cg05031240	4.82553494867581	0.00111428488128974	cg27418146	-1.94904237310463	0.000488356531595079	cg03619811	-2.30026797240707	0.000786033625623387	cg18469326	-1.76586747061235	0.00010184690798563	cg18037826	-5.82921632257114	0.000562138508366325	cg08547691	-0.471659629128385	0.0020641879873866	cg13601472	-1.41674325842442	0.000394989874101725	cg06878726	-2.31606346753831	3.46440369261622e-07	cg23166955	-1.78168909657627	9.20437500051983e-07
119	cg08629275	1.52282300552484	0.00121800025531635	cg01954107	2.29918014259246	1.78685157616341e-05	cg19549288	0.869725144548505	0.000586872915725114	cg08176609	-0.928825570051499	0.00111781058760758	cg07356283	-0.970433697921494	0.000488356531595079	cg06265841	-1.94982428038176	0.00079384876074031	cg19935713	3.3653734305438	0.00010184690798563	cg14753094	-2.77132205876863	0.000562138508366325	cg13416396	2.49653986918316	0.0020641879873866	cg12697820	-0.958179761755077	0.000404803521619542	cg23190512	1.76549203341422	3.46440369261622e-07	cg09920145	-3.42396868288059	9.25997873405429e-07
120	cg14477928	2.34079668803715	0.00121800025531635	cg15046935	1.73119672172888	1.84203138564746e-05	cg25588960	-1.42433548243223	0.000601365623377061	cg06675781	-1.39560331461172	0.00113508817792226	cg10513398	1.95293523399221	0.000497595193751251	cg02528468	-1.84726000571583	0.00080758123639018	cg26388204	-2.33190860441505	0.000102320802340456	cg03953298	-1.38292853582323	0.000562138508366325	cg03267160	0.819840275182124	0.0020641879873866	cg09687332	-1.23837197065676	0.000405589913130133	cg25808892	-1.53209452920303	3.48017905763914e-07	cg10607692	-2.01636222403302	9.33690438279413e-07
121	cg02423433	-1.016836922796	0.00121800025531635	cg16529318	-2.34746900202745	1.84203138564746e-05	cg27209881	0.665052497042398	0.000617018982957662	cg05319679	-1.99597466225826	0.00115272797623172	cg23780606	-1.1215890438009	0.000505761200771951	cg13748642	1.74604395832288	0.00080758123639018	cg00161024	-2.16212031493831	0.000105506782101492	cg21612878	2.12567440618025	0.000568354380114082	cg10277624	-1.60545711696244	0.0020641879873866	cg07490689	-2.07868873065657	0.000405589913130133	cg04395069	-2.96183283014635	3.48017905763914e-07	cg25938192	-1.53875861163878	9.33690438279413e-07
122	cg02243479	2.33870619557791	0.00121800025531635	cg08363596	1.45819580222428	1.84203138564746e-05	cg11917750	3.98070697351745	0.000617018982957662	cg22934200	2.58208404031355	0.00115272797623172	cg04044227	3.39497966948278	0.000505761200771951	cg04993564	5.45697720249862	0.000817932030729822	cg20385239	-2.02291923955825	0.000107046151365103	cg13313487	-2.14547564933489	0.000568354380114082	cg26092468	-4.30865840695896	0.0020641879873866	cg07457739	-2.16685905902303	0.000405589913130133	cg09635681	-2.48963181482451	3.48017905763914e-07	cg22237401	-1.49062272178991	9.33690438279413e-07
123	cg10440991	1.06480232997897	0.00121800025531635	cg26519799	2.25132749660105	1.84503698667857e-05	cg14307853	-1.46930878374474	0.000617018982957662	cg22624902	2.585471427065	0.00117435479418073	cg02470871	-5.12034189634281	0.000505761200771951	cg08794568	-1.21882748520919	0.000835725338475596	cg01337418	2.2275221170161	0.000107216900869031	cg15712048	-4.37505803081671	0.000573128770133372	cg11179513	-0.920702869175395	0.00209100125089837	cg15276500	-1.4406737439817	0.000405589913130133	cg14276435	-3.1699342926366	3.51601756949958e-07	cg00287831	-1.62197181444075	9.56190569839278e-07
124	cg04263379	3.49060095440753	0.00121800025531635	cg20544372	-4.49514465472273	1.91536644993011e-05	cg10266533	0.81883577826204	0.000620900016012237	cg18765439	1.2040323269221	0.00117435479418073	cg11249390	-1.37452262778812	0.000505761200771951	cg18500826	1.65082213816434	0.000842094495362858	cg06710306	2.97440587874482	0.000107216900869031	cg15143447	1.21084976785137	0.000573128770133372	cg07804408	-5.66534998666064	0.00209100125089837	cg04029255	-1.13550632575653	0.000405589913130133	cg03304981	-2.569396896897	3.57520766145117e-07	cg09927483	-1.92607798689667	9.56190569839278e-07
125	cg04263367	1.55927512879908	0.00122169006031085	cg20576272	-2.9968732042213	2.02460875365358e-05	cg12904795	-4.80903447937796	0.0006248415037351	cg09154034	1.52946340836278	0.00121911778989495	cg26495711	-0.843706251896427	0.000505761200771951	cg24828422	2.63242938767017	0.00085342979559082	cg10090158	3.53421095482684	0.000107717025709984	cg12021443	1.66192898829292	0.000580666160812609	cg16809460	-1.03212252421218	0.00210840313264319	cg00541647	-0.916160465040516	0.000405589913130133	cg19685404	-2.80593172193007	3.5843630272478e-07	cg17302852	-1.84297267193207	1.01035630079538e-06
126	cg23638624	3.90220878961733	0.00122169006031085	cg03986968	1.51924280737265	2.02460875365358e-05	cg13274534	0.628246800697086	0.00064077255771879	cg12570246	2.65171962793211	0.00122474648826582	cg25193319	-1.85149520231603	0.000525338546158163	cg18207950	-1.19065268407225	0.000880324806712747	cg11674773	-1.44439009047503	0.000109967399757349	cg25172825	-3.10445596612601	0.000580666160812609	cg23817169	-1.71402627799436	0.00212222479298063	cg19025723	-0.848927505312164	0.000405589913130133	cg10097598	-4.71776030507941	3.5843630272478e-07	cg12043807	-3.38024282576971	1.01865593111315e-06
127	cg14489299	1.44120997719416	0.00122169006031085	cg20090633	-3.1601206195147	2.15996575750981e-05	cg04059835	1.76700018253133	0.0006458561347717	cg04912297	-1.09390031703108	0.00122474648826582	cg27142746	3.54001039530004	0.000531182593487658	cg11056129	-1.72518900683821	0.000899804386681229	cg06465285	2.49215131630145	0.000109967399757349	cg19183089	2.13074057814558	0.000589443912094597	cg11905231	-0.637057599934328	0.00212893630730998	cg03080692	-1.57580019667625	0.000405589913130133	cg18748064	4.34667118755775	3.62399326882854e-07	cg02871028	-1.89365593928777	1.01865593111315e-06
128	cg19346874	-1.22270611290032	0.00122169006031085	cg03320508	1.57138468433584	2.15996575750981e-05	cg26053771	1.12758279930903	0.0006458561347717	cg20674638	5.06281196127151	0.00122661066522178	cg02181266	-5.50632063270711	0.000546664572260543	cg06031268	1.234744739002	0.000899804386681229	cg10241645	-1.87670377991908	0.000109967399757349	cg24125901	-6.98027432519236	0.000590604100329228	cg21311352	1.0600389846031	0.00212893630730998	cg03204322	-3.10528883338694	0.000405589913130133	cg18363192	-4.69583048469038	3.70264625191069e-07	cg04807900	-1.60848744119932	1.02270314665304e-06
129	cg00301018	-1.07657640076216	0.00122169006031085	cg26236741	0.657284753113005	2.20964332119648e-05	cg24900869	-5.27371921224506	0.0006458561347717	cg18825927	4.87116615376542	0.00124432005608305	cg18740429	-0.486755948218682	0.000546664572260543	cg08094200	-1.38783430921381	0.000905404148415991	cg22396691	-3.38405307447637	0.000112058412871613	cg04475037	-5.22903721394014	0.000601461033180752	cg03177600	0.862535324600362	0.00212893630730998	cg17266126	-1.21026164168653	0.000405589913130133	cg21482736	-2.29878856746329	3.77151808055415e-07	cg06878726	-2.07949014256749	1.03032309919586e-06
130	cg06366213	-5.19396133054343	0.00122169006031085	cg06008404	1.24917441379079	2.20964332119648e-05	cg06384827	-1.37978112757846	0.000649554842599218	cg26572392	-1.04248844382163	0.00124432005608305	cg02494703	0.606272235871246	0.000547088753242395	cg04395688	-1.71418887991197	0.000905404148415991	cg03627381	-2.00480196389155	0.00011294624106701	cg03681460	2.2072368571522	0.000609884011393098	cg18387107	1.76917571423752	0.00212893630730998	cg24958687	-0.698039911595655	0.000405589913130133	cg26315263	-3.38928814781928	3.77151808055415e-07	cg05736987	-1.59680688637171	1.03032309919586e-06
131	cg12682862	-2.17086408059066	0.00122169006031085	cg04261222	2.54684155090067	2.20964332119648e-05	cg00051595	2.50757136709747	0.000651862400365494	cg02293766	-1.18698565361993	0.00131374140065677	cg25378085	-5.01839775308289	0.000565026600469784	cg26113686	-2.02313109349105	0.000905404148415991	cg27552483	-1.41845948142552	0.000113897575419701	cg13785221	-2.58204765166036	0.000609884011393098	cg26736081	0.591972588803244	0.00212893630730998	cg25448636	-0.847655271972672	0.000405589913130133	cg14551207	-1.92632451836638	3.77151808055415e-07	cg24569045	-1.3047292053185	1.03998444557198e-06
132	cg08707540	-0.848576328197626	0.00123933036634531	cg20234947	1.76353779101262	2.20964332119648e-05	cg09431182	-5.03486473256915	0.000651862400365494	cg07398316	-1.62313539105304	0.00131374140065677	cg09964705	-0.962609534243965	0.000565026600469784	cg23364564	-2.61066091028204	0.000905404148415991	cg13570883	-1.63580768923448	0.000114058150536206	cg11836884	2.82842808439065	0.000629078646455435	cg18262212	0.980010141043366	0.00212893630730998	cg09465019	-1.64078025421714	0.000405589913130133	cg01597632	-2.5243042099919	3.85842999799914e-07	cg02184058	4.11070761993206	1.05099291115091e-06
133	cg24000099	-3.03725070151849	0.00124991911285693	cg11341061	1.0650353557932	2.21430332289658e-05	cg13587180	2.54914733131061	0.000651862400365494	cg08553274	-1.93008067173187	0.00133259330250598	cg18519644	-2.19405442437041	0.000565390945388515	cg12301578	-1.82973699935558	0.000906588772829231	cg04451423	-2.3356083452114	0.000114058150536206	cg08105567	1.92802764185268	0.00064954661427606	cg16358215	2.98617101182189	0.00212893630730998	cg08586913	-2.39024610786849	0.000418544049035646	cg03554671	-3.15050055598824	3.85842999799914e-07	cg16646261	2.9298488276313	1.05963894343956e-06
134	cg16448960	-5.70888120264754	0.00124991911285693	cg04807900	1.48627547782296	2.2654874318707e-05	cg22869366	1.11140813638315	0.000651862400365494	cg24980692	3.45117982773099	0.00135962096892084	cg12224898	-5.60645268397606	0.000575562325426271	cg19246549	1.20970712556955	0.000918075848040674	cg16424440	-1.40739093613688	0.000114058150536206	cg22870899	-2.29529015153795	0.00064954661427606	cg21936292	-1.71997162485414	0.00212893630730998	cg01993760	-1.38955008126985	0.000418544049035646	cg09927483	-2.11384828129864	3.85842999799914e-07	cg24324179	-1.534585648922	1.06005927732637e-06
135	cg22937788	-1.01955904660779	0.00125455300599381	cg00091596	2.97043984124462	2.2654874318707e-05	cg09182375	0.861457301028288	0.000654087581662845	cg17695351	0.729068859729896	0.00136642632198882	cg17158982	-1.02496350594361	0.000575562325426271	cg14081667	-1.38547330442548	0.000918075848040674	cg09889165	-0.87185649146051	0.000114058150536206	cg06536619	-1.79377177473743	0.000659516523508803	cg11787155	1.76252695009886	0.00212893630730998	cg01130727	-0.864903257550525	0.000418544049035646	cg19949697	-1.54194699758359	3.85842999799914e-07	cg14348764	4.95816598761246	1.07558393958375e-06
136	cg15242360	0.740468164342582	0.00127403345346703	cg06391985	1.54578475493995	2.2654874318707e-05	cg13821602	-1.26935271193457	0.000654631443141233	cg03584742	-1.9661530845348	0.00136642632198882	cg25180132	2.64524282849429	0.000614839064471419	cg13582233	-5.16149706767041	0.000934421848660955	cg06192336	-1.775959000887	0.000114532453414615	cg19655826	2.90568786403019	0.000667688123115591	cg07020822	-0.842609288723586	0.00215492568290999	cg04738220	0.89660479502868	0.00042338026944528	cg18591973	-3.63849165549195	3.92881799890207e-07	cg07082913	-7.18259488216792	1.07558393958375e-06
137	cg19910610	1.62231615355932	0.00127403345346703	cg19071367	2.35770560130052	2.2654874318707e-05	cg01315957	1.36236103168248	0.000654631443141233	cg06629120	-1.38713462119906	0.00138237688960565	cg12229364	2.78164605581913	0.000614839064471419	cg01800426	-1.85922813118579	0.000934421848660955	cg01542644	-1.17261209230849	0.000114532453414615	cg22653016	1.88665221166838	0.000667688123115591	cg00839906	-2.39254070523201	0.00216973510684233	cg11190277	-1.56893107622205	0.000426786589899564	cg08456130	-2.93319550301792	4.18721874476848e-07	cg20234947	-1.89353807144301	1.07558393958375e-06
138	cg01235742	-1.65198561725231	0.00129904337170113	cg16997900	2.39633109213005	2.2654874318707e-05	cg09611793	0.996095712510566	0.000654631443141233	cg08012672	-1.15669520712456	0.00138237688960565	cg04875160	-1.92545126847905	0.000614839064471419	cg27632901	2.61017527556572	0.000934421848660955	cg16251647	-0.788246971369654	0.000114532453414615	cg03781084	-5.90919188719793	0.000684249276138218	cg22975318	2.85409064282153	0.00216973510684233	cg25771963	-0.808966761302067	0.000426786589899564	cg10505873	-2.39542231621657	4.18721874476848e-07	cg03341758	-2.25376540779001	1.07558393958375e-06
139	cg02681232	0.94577358726538	0.00129904337170113	cg00699830	-2.48550788190398	2.2654874318707e-05	cg10486272	1.97972436754833	0.000654631443141233	cg15139034	-1.18373726835929	0.00139866598560959	cg16455945	4.06545469180399	0.000614881816376494	cg03131272	-2.97451396702372	0.000934421848660955	cg17981058	6.96722376901461	0.000114532453414615	cg10786481	-1.09712631046835	0.000685261991616	cg04993628	-0.704950085428213	0.00216973510684233	cg08985817	-1.99103965358911	0.000429140961867031	cg10583647	-1.49552489659315	4.32590889702328e-07	cg01277330	-2.25212791320555	1.08647438561755e-06
140	cg21745444	2.77604744890346	0.00133389228858363	cg14659340	1.39096646267608	2.27555946224557e-05	cg24155358	-1.20250096258979	0.000654631443141233	cg13932557	3.473839790761	0.00141141823034133	cg07689301	-1.13860037980723	0.000619483739434292	cg04376453	-1.68684614955504	0.000934421848660955	cg04648747	-2.57177272425247	0.000116152334781635	cg21792562	-5.34387099825647	0.000685261991616	cg00259518	-1.52540982365784	0.00216973510684233	cg25390476	-0.998235276647305	0.000429140961867031	cg25159539	-2.32406198111134	4.33276486226554e-07	cg13618596	-1.36655405722126	1.08647438561755e-06
141	cg18101138	-5.90547394380905	0.00133717063969519	cg21173875	-3.2071477592762	2.27555946224557e-05	cg02904365	1.17276110934323	0.000654631443141233	cg23798674	4.79679279844846	0.00141985223387932	cg17993204	0.856979963961393	0.000658689466953283	cg12804532	-1.76693505749644	0.000943477773844302	cg23415398	-2.1469213204993	0.000116152334781635	cg08378782	-5.15029868524382	0.000688273032672399	cg18932699	1.17744794478985	0.00222117890260856	cg05351302	-1.53873085533733	0.000429140961867031	cg11229390	-3.367142556845	4.48021184298744e-07	cg13609937	-1.69028257250928	1.11554783685525e-06
142	cg04044227	3.2040226616622	0.00133717063969519	cg18893098	-4.53332141335716	2.27555946224557e-05	cg17199468	0.717410313727844	0.000654631443141233	cg09415638	3.37269030823668	0.00141985223387932	cg19910610	1.67537308377299	0.000661841725612934	cg00042081	0.96534859388703	0.000943477773844302	cg07485496	-1.85889984620086	0.000116152334781635	cg02109969	1.29207714341502	0.000688273032672399	cg08906233	-1.65173848112848	0.00222117890260856	cg07239716	-1.48900145083321	0.000429140961867031	cg27368135	3.81803201805755	4.77814984260078e-07	cg09635681	-2.22185143838597	1.12546725280594e-06
143	cg10665848	1.79389781615001	0.00134434209031781	cg01886311	-4.81292802128443	2.27555946224557e-05	cg25269340	-0.994235656704015	0.000654631443141233	cg12900404	0.63349313398732	0.00142841181622134	cg02669591	1.79673986598096	0.000661841725612934	cg13729392	-1.55177226747544	0.000943477773844302	cg00273220	-8.75698319325494	0.000116922386568485	cg08731720	-1.70199187794054	0.000688273032672399	cg09387215	0.648033053414164	0.00224513737325603	cg16236030	-5.30147313419345	0.000429140961867031	cg07124686	-1.88673760810957	4.88544216699628e-07	cg18274515	-1.59816963622214	1.14815457865455e-06
144	cg06113917	1.979457517307	0.00134434209031781	cg18748064	-3.61719099491261	2.27555946224557e-05	cg06127862	0.916056422350914	0.000654631443141233	cg12728312	-1.29970366295053	0.00142841181622134	cg09744420	-1.05744336376475	0.000661841725612934	cg27178045	-5.5048348002822	0.000943477773844302	cg03165841	-1.6782924753484	0.000116922386568485	cg05209527	-5.23894673401424	0.000690419898045285	cg23627550	-0.779256253234732	0.00230226621968183	cg11079561	1.56320546099527	0.000432471749934082	cg25936119	-3.58546081948643	4.91807428187943e-07	cg08786433	4.63001192302176	1.19241834748569e-06
145	cg09371276	-1.133339605628	0.00134434209031781	cg20224223	1.64117301141019	2.27946388548446e-05	cg11246349	1.67320906021934	0.000654631443141233	cg27552483	-1.13336569923842	0.00142841181622134	cg02028114	2.80614303919186	0.000665165254281911	cg20970152	-2.86644121837468	0.000943477773844302	cg01063372	3.22609108002744	0.000116922386568485	cg15692041	2.54288865501065	0.000722485880871419	cg16978374	-1.46150487766021	0.00232050374581879	cg21853250	-0.935542571562413	0.000432471749934082	cg00687810	-4.53411690438961	4.91807428187943e-07	cg23832061	-2.36432639407069	1.19241834748569e-06
146	cg12224898	-5.33785913824761	0.00134434209031781	cg27170227	1.82243078361906	2.28920587522218e-05	cg14738448	1.76336592070651	0.000654631443141233	cg20370799	-2.48447779964652	0.00142841181622134	cg13608629	-1.32542474551675	0.000665165254281911	cg16299262	-2.13591655015211	0.000943477773844302	cg14639919	1.08133461517396	0.000117533413834611	cg09769410	-1.10325871144798	0.000722485880871419	cg18315852	-1.13530682412834	0.00232050374581879	cg21412748	-1.86761337242908	0.000432471749934082	cg00090767	-1.92560076258503	4.91807428187943e-07	cg24892710	-2.89514034348656	1.22833422999995e-06
147	cg14458002	2.32965524159725	0.00134434209031781	cg27077228	1.34257821529019	2.28920587522218e-05	cg03093402	2.71373327555191	0.000666776228936433	cg26685404	1.13804040256286	0.00142841181622134	cg19924606	-0.642024461986701	0.000670109245981874	cg12904795	5.11254839032183	0.000943477773844302	cg15892763	3.45958285690359	0.000119189859061992	cg16055345	-4.66140360875216	0.000722485880871419	cg11253770	0.959698921934132	0.0023277784217234	cg14079893	-1.07621409424224	0.000432471749934082	cg08347423	-3.70118108261944	4.91807428187943e-07	cg12366650	-2.97029844438628	1.2378478342838e-06
148	cg23099851	3.21083902311663	0.00134434209031781	cg08592157	1.96589958009208	2.32232223851153e-05	cg15826485	1.31376132661194	0.000691272046079407	cg21875866	-1.10019833428577	0.0014606515999521	cg08446346	1.99373846937355	0.000670109245981874	cg11009792	-1.24966859218893	0.000943477773844302	cg13009457	2.10815707918189	0.000119189859061992	cg23473285	-5.69301621240009	0.000722485880871419	cg14262433	-1.49320456678852	0.00233010427137207	cg27000335	-0.653768445306179	0.000432471749934082	cg12582030	-2.19923110451682	4.91807428187943e-07	cg05950833	-1.49941299268048	1.25060419107162e-06
149	cg08323893	-3.27197937041007	0.00134434209031781	cg21308993	1.58484935702926	2.43901260747349e-05	cg14169398	0.80910786100158	0.000692756731142674	cg07981594	-1.20081089121723	0.0014606515999521	cg15816959	-1.67260275072025	0.000670109245981874	cg12043200	1.6479389779231	0.000954374077163129	cg03362174	-1.37957430498496	0.00012377952847978	cg02856307	-4.51998326924443	0.000722485880871419	cg14538439	-0.387507869504917	0.00233010427137207	cg00909259	-1.28353858397478	0.000457624469703827	cg15627939	-2.17162506561627	4.91807428187943e-07	cg10007372	-2.00802710439048	1.28503715618869e-06
150	cg07784651	2.23982477325108	0.00135260575748821	cg10027422	-1.72752299867886	2.44437655530951e-05	cg16354253	1.15362828971429	0.000696259642077191	cg03207983	-1.59531911402346	0.0014606515999521	cg22770705	1.38691698294553	0.000682687333778864	cg13259312	-2.65568026935334	0.00095441306751471	cg26680851	3.93427960056385	0.000126266144510755	cg08981582	-2.26845337290746	0.000722485880871419	cg01879757	-1.34190313546703	0.00233550093515965	cg07841877	-0.720913016902606	0.000467389341807285	cg04597831	-1.59201002964744	4.91807428187943e-07	cg07510237	-1.69196974895166	1.28503715618869e-06
151	cg07344955	-4.46441668991233	0.00135260575748821	cg24971405	1.54860943157471	2.44437655530951e-05	cg17122213	-1.00517762170191	0.000704551748269929	cg15400862	1.44011545977762	0.0014606515999521	cg11383208	0.792098215602628	0.000689984097448059	cg05141839	1.56774145679326	0.000970824012047297	cg26405128	5.53929766957539	0.000127351220550668	cg03128421	-5.40581784567842	0.000722485880871419	cg13618596	0.669817041104851	0.00233550093515965	cg25579180	-0.883741515759	0.000467389341807285	cg07082913	-7.83429115386671	4.93751618526304e-07	cg02249958	-2.43451620847187	1.29816777077762e-06
152	cg15885430	-0.854124054344949	0.00141894771174222	cg05950833	1.39281532766617	2.44437655530951e-05	cg01614597	0.7426307394399	0.000704551748269929	cg16424440	-1.12230864392645	0.00146314119983206	cg24153071	-1.66134255244029	0.000689984097448059	cg09655230	-5.26251393751949	0.000978711197498656	cg19479481	-1.81742840962725	0.000131633919364977	cg07776900	-1.93927114996577	0.000732591298783259	cg17145559	0.940154638006659	0.00235336493308387	cg20801464	-2.86984241930979	0.000478886514844995	cg17544309	-2.89636809914501	4.93751618526304e-07	cg26392828	-1.88527608281005	1.31193225514324e-06
153	cg24714913	-5.13701853437424	0.00141894771174222	cg16537245	3.71757926446556	2.44437655530951e-05	cg13818075	-3.56906406653005	0.000704551748269929	cg23395034	3.25705621150887	0.0014714575047164	cg24596368	-1.99939597042671	0.000689984097448059	cg10336537	-0.964090931905943	0.000984008673094602	cg12332167	3.25500350925601	0.00013177778443081	cg03030426	4.35399028908564	0.000739682019265491	cg01656641	-1.2239730644449	0.00235336493308387	cg05368942	-0.891099795987734	0.000478886514844995	cg07026435	-3.01164040565167	4.98315474206714e-07	cg07202222	2.31217885054375	1.37290402495936e-06
154	cg03258011	0.86190457550784	0.00141894771174222	cg11708795	2.07296383702522	2.44437655530951e-05	cg17704111	-1.23981804501121	0.000704551748269929	cg16315078	3.52471768890657	0.0014751743243076	cg15984861	-1.58654586834421	0.000689984097448059	cg08452146	-2.15709422069259	0.000986864490832921	cg10030162	1.00282046470055	0.000133034909874002	cg05491376	-1.16023097178244	0.000759574830106228	cg01679682	1.86158014459113	0.00235336493308387	cg00114710	-0.677333954604542	0.000478886514844995	cg01980735	2.48149665912183	4.9858710831283e-07	cg10486272	3.31880799226029	1.40228902730653e-06
155	cg13935485	0.508514355113966	0.00141894771174222	cg04759220	1.59260960591058	2.44437655530951e-05	cg23286660	-3.19288473630376	0.000704551748269929	cg10836125	-1.74483655303239	0.00148129618546906	cg10021935	-1.34902545447316	0.000689984097448059	cg19104471	1.79112731866469	0.00100630803094616	cg14568311	-1.26129914669745	0.000133476034909283	cg21568012	-1.31056542056846	0.000759574830106228	cg05943293	-1.38591581803391	0.00235336493308387	cg19378376	-1.07970817327775	0.000480972607675	cg02092882	-2.03970864595879	5.28877500154155e-07	cg14304364	-1.61489181256432	1.44301265497391e-06
156	cg05141839	1.3998623806317	0.00141894771174222	cg25023752	2.34372493777536	2.44437655530951e-05	cg02535389	1.31274662867794	0.000704551748269929	cg17849709	-1.27872711218971	0.00149356625581171	cg09348254	2.46641802857656	0.000692107519675828	cg26792116	-1.06288110007302	0.0010207410549192	cg01021053	3.76719772942562	0.000134131463524272	cg09882297	-4.49419906273214	0.000759574830106228	cg22680075	-0.405436035941098	0.00245154876833946	cg03743580	-0.844421591183573	0.000483643319803288	cg26978081	-1.77244227454598	5.40645260174228e-07	cg15275100	-5.44294681673427	1.47676378249562e-06
157	cg04940305	-1.16437217790466	0.00141894771174222	cg05452567	-1.9016716436483	2.44437655530951e-05	cg19135731	-1.19894337324343	0.000704551748269929	cg12087639	-3.3923245426539	0.00149356625581171	cg08614152	-0.796369595137718	0.000692107519675828	cg17727071	-1.93877898074447	0.00102100080379294	cg11217840	-2.13129453963197	0.000134131463524272	cg01505148	0.741411507155991	0.000759574830106228	cg20803482	-0.834730308811841	0.00245154876833946	cg07419046	-0.991158173365406	0.000487653379866339	cg02261604	-1.64342367018307	5.40645260174228e-07	cg18748064	3.83126744866675	1.47676378249562e-06
158	cg13748577	0.99591031709924	0.0014320227682515	cg17993204	1.34095711660367	2.44437655530951e-05	cg17445155	-0.76262717658711	0.000704551748269929	cg14412034	-1.0446031918057	0.00149356625581171	cg19674518	-1.07661899564374	0.000694567431043812	cg12174335	-2.32690334358257	0.0010218673824262	cg05884522	-1.32363119448256	0.000134131463524272	cg23972551	-1.2100698326276	0.000759574830106228	cg09540629	0.738427218758133	0.00245282852814442	cg16437222	-1.52950072726531	0.000488157954260189	cg24971405	-1.82569552745802	5.40645260174228e-07	cg14857371	-1.22879187484317	1.47980352613422e-06
159	cg12081880	-1.13161982862798	0.0014320227682515	cg01394637	2.16510337406808	2.44437655530951e-05	cg14063104	1.0762324806384	0.000704551748269929	cg12603144	-1.98389764840011	0.00150138803877296	cg18260424	-1.33638596676503	0.000703287487579316	cg25604642	3.86310200487668	0.0010218673824262	cg19837460	-2.45312888054962	0.000134131463524272	cg15149934	-1.63295246136716	0.000759574830106228	cg23743708	1.28729772760141	0.00249794878415257	cg03990565	-1.62409360747304	0.000488681621717144	cg13720215	-2.57809365726591	5.44535025542831e-07	cg19115656	-1.62001019383269	1.4831980028482e-06
160	cg11749247	1.17014432000983	0.0014320227682515	cg06235235	1.49581779443548	2.44569685455118e-05	cg08176609	0.936861831341376	0.000704551748269929	cg19033654	-4.91380046859917	0.00150308390445416	cg14856696	-1.46650194309526	0.000706934863447765	cg16455945	4.30554564547437	0.0010218673824262	cg08099689	2.72435463537464	0.000134131463524272	cg17470723	-4.7782350938754	0.000759574830106228	cg22820726	-0.565133741280477	0.00249794878415257	cg03652735	-1.12033743657633	0.000489314736117391	cg03321043	-1.50693589538945	5.53346363033393e-07	cg25083463	-2.06244791914273	1.4888022305478e-06
161	cg05669210	-2.35862092690148	0.00145177515168447	cg11969883	-2.2708879900301	2.44569685455118e-05	cg09911810	2.43910889404193	0.000724752266954527	cg07102546	-1.1000104125948	0.00150308390445416	cg09655230	-4.87159886109285	0.000706934863447765	cg03183856	-0.949918708883751	0.0010218673824262	cg03030426	5.18164521098931	0.000134131463524272	cg05163528	0.995339576197634	0.000759574830106228	cg01669540	1.4277898508565	0.00251108694793061	cg14306812	-1.76041825330225	0.000489314736117391	cg19054708	-2.02350057632846	5.53346363033393e-07	cg14017196	-2.82387948986584	1.4888022305478e-06
162	cg17857554	1.28229827028579	0.00150068658487587	cg22512085	2.30549283062502	2.44569685455118e-05	cg07513231	1.87760481507559	0.000724752266954527	cg15201175	3.56734036974901	0.00152391532126317	cg15567298	4.02691993656801	0.00071427686227193	cg05189524	-2.28032654600847	0.0010218673824262	cg09464526	5.03393087823735	0.000134131463524272	cg07128245	-5.09058648182901	0.000759574830106228	cg24339194	-0.613238331655637	0.00251108694793061	cg13209535	-1.1178323673248	0.000489314736117391	cg23453216	-3.8113730063828	5.55807311057637e-07	cg07568117	1.79745795165692	1.52182641528052e-06
163	cg00685984	2.42177994350806	0.00150419767615079	cg01385862	-1.44340142511909	2.45513059720695e-05	cg04984888	1.2946746096462	0.000724752266954527	cg23597094	0.812277539559215	0.00155019333767322	cg24027179	-4.35911615669164	0.00071427686227193	cg18514279	-1.97724491334697	0.00103096452699747	cg01525847	-2.4984794652942	0.000134131463524272	cg07379251	-1.45460909881979	0.000759574830106228	cg01664094	-0.724003625000277	0.00251108694793061	cg08989703	-1.4904903333122	0.000489314736117391	cg19565710	-2.76649221193726	5.55807311057637e-07	cg00386361	-2.52491195296939	1.55215129960392e-06
164	cg27553419	1.71918696654354	0.0015466113213764	cg06823965	-1.70656901151187	2.5411434207349e-05	cg19369775	1.01875014494473	0.000726798088563479	cg15339505	-1.68440996429252	0.00155394217096474	cg25911087	-1.23072120660557	0.00071427686227193	cg25378818	-1.02673391676609	0.00103096452699747	cg03611573	3.29813920002648	0.000135499178390728	cg02079079	-3.37527696718841	0.000760237611718103	cg20813773	-1.32703436171484	0.00251108694793061	cg27292028	1.52192127913175	0.000489314736117391	cg15731816	-1.00247739369642	5.55807311057637e-07	cg08224563	-3.56036405087184	1.57095493653676e-06
165	cg00236225	-1.6297261075184	0.00159179417932843	cg04787413	2.0916984694749	2.5411434207349e-05	cg02675392	1.37734032815714	0.000731424114886494	cg18636060	2.54003531716298	0.00155394217096474	cg25692425	2.64474874986535	0.00071427686227193	cg22950347	-1.52703284497383	0.00103096452699747	cg06035708	-5.69734065424824	0.000135499178390728	cg22247136	2.89657819655779	0.000760237611718103	cg26237168	0.787731735350357	0.00251108694793061	cg22420714	-0.97258149793474	0.000489314736117391	cg22116398	2.02400662859756	5.55807311057637e-07	cg25030932	2.27862983616937	1.58798574649257e-06
166	cg13982505	1.49774493365794	0.00159179417932843	cg00090767	1.61096393196579	2.62492505362941e-05	cg11189918	-1.50396161120507	0.000734173286416067	cg12253911	-1.40078305977673	0.00155394217096474	cg05239887	3.39180309964507	0.000744790717814497	cg02731464	-1.91708105081053	0.00103096452699747	cg18035435	4.42443226366303	0.000135499178390728	cg22987267	-1.22621378310645	0.000761381372840625	cg06413759	-0.741537808372332	0.00251108694793061	cg19647692	-1.14335703895192	0.000489314736117391	cg21234812	-2.05236435043825	5.55807311057637e-07	cg08795898	-1.54337858830764	1.59583471087505e-06
167	cg13618596	-0.760341299637174	0.00159179417932843	cg14348764	-4.52515954499741	2.69141899902411e-05	cg26689341	1.13407734599201	0.000734173286416067	cg19770906	-0.698984227584422	0.00155394217096474	cg12196814	5.73806810249384	0.00076722478887757	cg26335459	-1.72815367254281	0.00105440931093763	cg08176609	-1.11209904043549	0.000135758560992822	cg00351554	0.738834982403612	0.000762801611314515	cg08541624	-1.26717854535761	0.00252706340750134	cg12917475	-1.57765473374429	0.000489314736117391	cg04575087	-2.8106929980686	5.55962602825597e-07	cg08815652	-1.19797697450867	1.6165848268216e-06
168	cg13271848	-0.998312026688407	0.00159179417932843	cg12215988	2.69142046403224	2.69360350141254e-05	cg27500918	1.8816834478588	0.000735411077582634	cg04441847	1.56614301847043	0.00156352754005533	cg20487548	1.10099108522386	0.00076722478887757	cg07285386	2.53322168148866	0.00105440931093763	cg08713832	4.66220491098639	0.000135758560992822	cg06924878	-0.819319676552329	0.000762801611314515	cg22792560	-0.73685430012984	0.0025338688942756	cg27304111	-2.45916367114075	0.000489314736117391	cg02881331	-2.17036326429185	5.71687415671217e-07	cg22938407	-1.78457990914493	1.61715518836461e-06
169	cg17055854	-1.66884924120139	0.00159514004582621	cg25557827	1.81100474697595	2.70786841822821e-05	cg20210647	-1.2883969932738	0.000739586207143515	cg27533516	-0.876934041092036	0.0015698702240558	cg07307769	-0.735956886887844	0.00076722478887757	cg05087600	-9.02186630271416	0.00105440931093763	cg00360610	-1.61364209304195	0.000135758560992822	cg04340501	-1.24636345112959	0.000765224971569793	cg13792957	-1.366234856349	0.0025338688942756	cg14863672	-0.597671118633804	0.000489314736117391	cg16498736	-3.64001918705641	5.75837319224599e-07	cg22984691	-2.07102552428361	1.61715518836461e-06
170	cg04858318	-4.23319300706023	0.00159514004582621	cg17082598	2.10998108150448	2.82170940236226e-05	cg02884024	1.01087956149772	0.000744134045550149	cg08868697	1.22687527650571	0.0015698702240558	cg16078907	-0.820251222254666	0.000770660767433791	cg26800437	-1.47339131526717	0.00106542313918204	cg09872934	-1.83904589114273	0.000136975681518893	cg24732929	-1.61415822064523	0.0007671579044736	cg04677123	1.62245947658325	0.00256674594209947	cg01266853	-2.96758914246467	0.000489314736117391	cg03802402	4.68544334708697	5.80421706756486e-07	cg14659340	-1.46023548795503	1.62325853944497e-06
171	cg10629420	-0.80665584821213	0.00159514004582621	cg26652484	3.74943782602018	2.82796959387051e-05	cg05019311	0.89114184572552	0.000747814123119037	cg26663560	-1.08018702078403	0.0015698702240558	cg11753356	3.0637481783219	0.000783369794931206	cg09316894	-1.85271478981117	0.00108383846534335	cg21820237	-1.94449910723987	0.000141328021097891	cg05338577	-3.01384991230168	0.0007671579044736	cg18083295	-0.810823366375596	0.00258077506494182	cg06842781	-1.62873556051624	0.000492556438915864	cg18389987	-1.82782856918847	5.87706843339288e-07	cg18084450	-2.42123054749372	1.62325853944497e-06
172	cg19865616	-4.76377701550545	0.00160629170123317	cg13609937	1.53977106146357	2.90534683117004e-05	cg08377951	2.09586934959042	0.000747814123119037	cg26694558	-1.05078604298813	0.0015698702240558	cg04897348	2.69715027637747	0.000805365599686871	cg23638624	4.22994544412461	0.00108383846534335	cg16962933	1.28432930445586	0.000141328021097891	cg10982508	-2.0009013008465	0.000789444503886014	cg17462560	-1.09776722628203	0.00258077506494182	cg08188903	-1.18340954389493	0.000492556438915864	cg08786399	3.64047033225328	5.97499877937095e-07	cg17472390	-1.75404943422385	1.62325853944497e-06
173	cg01129566	3.13078235426789	0.00161139931819326	cg19350839	1.6250061437219	2.95590981245147e-05	cg06459104	1.17102158588748	0.000747814123119037	cg09105916	1.45284152424641	0.0015698702240558	cg25092907	-3.84385682405286	0.000819616863730119	cg23976431	-1.34064273018669	0.00108383846534335	cg24661867	-1.23834632271213	0.00014172061763569	cg19563237	-1.21935743042485	0.000807437107791428	cg13643452	-0.989780007391377	0.00258910492041461	cg04118154	-1.39233841110975	0.000493103305842722	cg14093368	-1.61231755179825	5.9883252629624e-07	cg06008404	-1.30464671739506	1.62325853944497e-06
174	cg14940505	-1.61419454305808	0.00163482756527113	cg07528123	2.70294988574532	3.01548743501877e-05	cg24910822	-1.53643319654238	0.000747814123119037	cg15259738	2.95697333043527	0.0015698702240558	cg00331081	-1.05770883994038	0.000819616863730119	cg14118364	-1.39099635339775	0.00108383846534335	cg03047946	2.8818375695931	0.00014233938857967	cg11793257	-0.929582194028508	0.000824270618241802	cg04406875	-0.977050763581311	0.00258910492041461	cg19736671	-1.41755675898585	0.000493103305842722	cg09543525	-4.72985318829515	6.00274817524275e-07	cg08056390	-1.24038568082935	1.64431803949302e-06
175	cg09104457	-2.02099164288074	0.00163482756527113	cg16860439	2.11142318469509	3.09855557459341e-05	cg04260737	1.82713734229259	0.000747814123119037	cg13096351	-1.34937508922052	0.0015698702240558	cg06974483	-1.63489561712148	0.000835530438911266	cg04617575	-2.15798286423629	0.00108383846534335	cg09434803	-1.16292105812754	0.00014233938857967	cg17012781	-1.10457140631611	0.000824270618241802	cg12585222	-0.709781852492461	0.00258910492041461	cg04158290	-2.20580564902664	0.000493103305842722	cg22951989	-1.75430911697944	6.04216531012366e-07	cg22514579	-1.41356304856264	1.68098318072936e-06
176	cg20185964	3.06835547243903	0.00163482756527113	cg05484691	1.18591928926387	3.12108146421305e-05	cg10046726	-0.668302199031031	0.000747814123119037	cg11190156	5.30496017411197	0.0015698702240558	cg16228716	-1.05205337304585	0.000835530438911266	cg15566506	-2.74914852665537	0.00109033070400032	cg07758907	-0.943922019591448	0.000142445080068684	cg11071912	4.4513728202233	0.000824270618241802	cg21108553	-2.02309826913965	0.00263068527303672	cg17372581	-1.24617306282983	0.000493103305842722	cg23696480	-4.18715283555067	6.04216531012366e-07	cg15864184	-1.59757265802919	1.68923892910695e-06
177	cg25886665	3.69686866882806	0.00163710352928241	cg03821863	4.64289244404405	3.14834955804122e-05	cg11037979	1.0975047132801	0.000747814123119037	cg17787990	-2.01203312627896	0.0015698702240558	cg24031653	1.85766205203749	0.000835530438911266	cg08629275	1.64452441642992	0.00109033070400032	cg15642412	-2.50607505710127	0.000144448465986685	cg15453097	-2.57707420545252	0.000826822450715471	cg23450737	-1.72378648552034	0.00263068527303672	cg27390775	1.6244002048615	0.000493103305842722	cg02670908	-2.82029692397614	6.09160657753965e-07	cg20544372	4.63974598806091	1.69592297490254e-06
178	cg07759247	-2.07836640247641	0.00165283275308635	cg16962933	1.68537769990641	3.20080681236126e-05	cg02672799	1.4054171275234	0.000747814123119037	cg09899933	-1.20354550445513	0.0015698702240558	cg07841601	-2.17662246850001	0.000835530438911266	cg21844961	2.70314551157528	0.00109404123351384	cg15391464	-3.43720504484829	0.000150621444483472	cg09119005	-1.69751188483927	0.000828194350828088	cg10091692	0.854542985882737	0.00263068527303672	cg03383411	-1.39925457715395	0.000493103305842722	cg03525653	-2.76722859455186	6.14136297602078e-07	cg25186802	-1.72012111616786	1.69592297490254e-06
179	cg02868535	1.80768936860222	0.00166786557858898	cg03802402	-3.92137712403131	3.20318770160758e-05	cg02650790	0.757294062012874	0.000747814123119037	cg17023971	-1.2304779023314	0.0015698702240558	cg08526412	2.25923633337731	0.000835530438911266	cg04616747	-4.59178779932167	0.00113051932182097	cg24991609	5.18266588981406	0.000154947627352943	cg26302103	-2.0171134918855	0.000829606565509934	cg11079561	1.25560100028484	0.00263248687304141	cg18697049	-1.47857950743019	0.000493103305842722	cg04354317	-2.54579913135211	6.14216887078165e-07	cg12215988	-2.85541883452268	1.76008940886359e-06
180	cg04055693	-0.962394543315984	0.00168344993929601	cg15740681	-4.46464129751485	3.23577740245564e-05	cg19327375	1.27498615290021	0.000747814123119037	cg16498770	-1.58207641647311	0.0015698702240558	cg08062329	-2.47183166703266	0.000841647925156752	cg04044227	3.49549828490386	0.00113928953121972	cg06387820	-1.67427792377232	0.000155288100800983	cg12421686	-1.04121917290256	0.000829606565509934	cg11489026	-1.69573854208989	0.00263248687304141	cg14433374	-0.815246436255574	0.000493103305842722	cg24151858	3.52426515064792	6.32386094337242e-07	cg10135520	-1.63776160745671	1.76008940886359e-06
181	cg24917645	0.881734385877011	0.00168344993929601	cg09306186	1.10261118165674	3.27335380795362e-05	cg21024922	1.37777203529312	0.000747814123119037	cg05352541	-1.36376339959475	0.0015698702240558	cg05007920	2.20421609723829	0.000842049390656896	cg01180236	-1.97191529984276	0.00117112525195483	cg12615435	-1.13943441922501	0.000158496739004276	cg09971846	1.8180989233373	0.000829606565509934	cg10179661	-1.31314768532864	0.00263248687304141	cg00724584	-1.28829064064471	0.000496713657706959	cg26057559	-2.49855215397733	6.44374256951912e-07	cg19949697	-1.34615411552845	1.79115213902551e-06
182	cg08062329	-2.37991693272625	0.00168344993929601	cg18176336	2.11457655646126	3.30910572818101e-05	cg19447928	1.40672202749471	0.000751070509569964	cg02894109	-0.794214747205092	0.0015698702240558	cg25884666	1.17088411847691	0.000842049390656896	cg09209398	-2.52276535531783	0.00117112525195483	cg11017765	-2.93336081482253	0.000158496739004276	cg10596649	-2.22548493939956	0.000829606565509934	cg01100208	-1.16755831636371	0.00263248687304141	cg24584505	-1.06698108615967	0.000500870171674338	cg15740352	-1.26283041779807	6.44374256951912e-07	cg27385272	-1.62092495965282	1.79115213902551e-06
183	cg27418146	-1.78566482373972	0.00168344993929601	cg20420559	0.924362575302551	3.31559407530283e-05	cg18397280	4.10801589246125	0.000769148248250866	cg01783195	3.30134310491701	0.0015698702240558	cg17674911	-1.24865867715069	0.000843053809572814	cg05897122	-4.94409338885405	0.00117112525195483	cg11883418	-3.25751085753772	0.000158496739004276	cg04113056	-1.48391795759572	0.000837514671737554	cg13338289	1.09468181237546	0.00263248687304141	cg10446143	-0.922172141002842	0.000500870171674338	cg05790760	-3.15393670470646	6.44374256951912e-07	cg22512085	-2.42695345915539	1.79115213902551e-06
184	cg04757074	1.02538720819828	0.00168344993929601	cg00320547	1.76806149780317	3.31559407530283e-05	cg10599751	1.40287358905344	0.000769148248250866	cg07695272	-1.79369977737727	0.0015698702240558	cg12648557	-1.49234909063195	0.000854732917984008	cg03286783	-1.07567425465236	0.00117112525195483	cg23234434	7.48210544543871	0.000160185263040113	cg13453589	3.21931075294455	0.000855818568662908	cg05659395	-0.950472731844176	0.00263248687304141	cg09452319	-1.37683137696215	0.000500870171674338	cg07335556	-1.08182148919127	6.75040534849327e-07	cg23323867	-1.83215797848489	1.79115213902551e-06
185	cg17308762	2.31459758559289	0.00168344993929601	cg18538941	-2.74531158590977	3.31559407530283e-05	cg23462772	-1.14821996828914	0.000769148248250866	cg11720773	-1.6422015903009	0.0015698702240558	cg23521253	2.23541058225894	0.000857206143463147	cg18251360	-1.46098729248822	0.00117498871465721	cg21376058	2.92489199539473	0.000161228266965941	cg12604353	3.58150824596711	0.000865481404299191	cg07841877	-0.581247875129194	0.00263248687304141	cg21024922	-1.40511148944982	0.000500870171674338	cg21817075	-2.92540322324592	6.81406726402832e-07	cg23016157	-2.10115760076904	1.81564083252967e-06
186	cg19397765	1.59036329509145	0.00169035306419825	cg18647183	-1.31867402426558	3.39832179618015e-05	cg17345569	0.741359456708395	0.000797237283869715	cg27569706	0.860453058449082	0.0015698702240558	cg14489299	1.43850863499102	0.000865269064539658	cg14606321	-1.22859783662256	0.00117731475030906	cg18313094	-2.17941727121216	0.000161228266965941	cg17600661	-1.20126367471947	0.00087231161595065	cg10429747	0.770316783407958	0.00263248687304141	cg27258787	-1.05396774069423	0.000504887648472456	cg07135446	-1.97873520696776	6.81406726402832e-07	cg09632029	1.50362219222838	1.81564083252967e-06
187	cg08643436	-1.23297434619589	0.00169035306419825	cg04877802	1.96660038995917	3.40925353838996e-05	cg24250588	-1.71552609647594	0.000797237283869715	cg04627859	-1.33356549230588	0.0015698702240558	cg13779451	-0.946251256259804	0.000869000060110532	cg04078416	-5.11793529430563	0.00117731475030906	cg16271912	-5.32275276788652	0.000162548095434252	cg05000837	3.47388253263565	0.000876462031256945	cg23780606	-0.898373562108985	0.00263248687304141	cg11264678	-0.658403042237875	0.000506185400312461	cg23103497	-4.13094279212597	6.87209669886486e-07	cg01773760	-1.56301458227208	1.84071542844405e-06
188	cg10484020	0.821626073191507	0.00169035306419825	cg21239439	-1.66734082346843	3.44249726081976e-05	cg09959721	3.01948171279385	0.000797237283869715	cg03079771	-0.820409117272466	0.0015698702240558	cg05925365	-0.847243615859215	0.000869000060110532	cg08323893	-3.56338998201186	0.00118857954431577	cg10509407	-2.60827053377767	0.000162548095434252	cg00192856	-1.81725428068463	0.000885049161554375	cg15816959	-1.37264852047261	0.00263248687304141	cg25317740	-2.16230773570295	0.000507567792044652	cg08176609	-1.71825618804928	6.87209669886486e-07	cg07345557	-2.97547972416822	1.84709984265579e-06
189	cg15402692	1.58630292634203	0.00169035306419825	cg20239584	1.10223017710893	3.49869842192258e-05	cg02802055	1.27051463473951	0.000798780456142148	cg11079561	-1.44033220772353	0.0015698702240558	cg15427127	0.90558594206217	0.000869000060110532	cg27071312	-1.15614929375618	0.00118857954431577	cg14887099	-1.21164476469722	0.000163683983421682	cg19570545	-1.48727435375567	0.000885049161554375	cg10924458	-1.71921407010712	0.00263248687304141	cg09173924	-1.09200165271379	0.000513955293227965	cg12012356	-2.43184974138812	6.92376386696824e-07	cg00503181	3.57530590118054	1.87050725225919e-06
190	cg26083380	-1.01732053749055	0.00169035306419825	cg07417146	-1.60708634160837	3.52671589390546e-05	cg19430074	1.80787526140642	0.000798780456142148	cg02887723	4.30273529554511	0.0015698702240558	cg13716995	3.25519559777216	0.000895064814328444	cg00325968	2.5658435225754	0.00118857954431577	cg10603161	3.00866206804142	0.000164649698460308	cg24239673	1.72765826001569	0.000885049161554375	cg08932458	-0.970546270532104	0.00263248687304141	cg21864845	-1.29130760016981	0.000529592445776039	cg25600027	-2.36376118336875	7.01475169369075e-07	cg21648744	-1.23234475488312	1.87050725225919e-06
191	cg05558897	1.30999981057117	0.00169747828869229	cg05513258	1.15073757577592	3.52671589390546e-05	cg04744994	0.565097205960105	0.000800273217051364	cg10769018	4.61437584770056	0.0015698702240558	cg09115026	-1.98961148003294	0.000895064814328444	cg04181002	2.24420723478957	0.00118857954431577	cg17459893	-3.21128203696628	0.000164649698460308	cg21250982	-1.68019336022082	0.000885049161554375	cg00425708	-0.739267846968803	0.00264004004296135	cg03825810	-2.24112490419249	0.000529935354629966	cg08793758	-2.92222955005574	7.24892890988569e-07	cg09849237	-1.6739425437796	1.87449392349509e-06
192	cg04487638	-0.768938617606937	0.00169748444516947	cg19128498	1.70236706202432	3.52671589390546e-05	cg19752891	0.946671027200682	0.000806116208572287	cg18868478	-2.15604194697577	0.0015698702240558	cg01964685	-2.49787485491129	0.000898257995766468	cg01751245	-2.55658438147369	0.00120412947670797	cg17553546	0.955768191311634	0.000164685944658755	cg12244721	-1.68588353266354	0.000885049161554375	cg06702990	-1.23782129301514	0.00265524312530281	cg17172980	-0.966842968832937	0.000549248886853575	cg23753006	-4.97447969206954	7.24892890988569e-07	cg06978205	4.01685955381626	1.88313727258576e-06
193	cg18574064	1.19414501631368	0.00171714373095146	cg00358660	1.48932473640034	3.55218008371085e-05	cg25943031	1.54168398003411	0.000806116208572287	cg24191189	1.01868779705887	0.0015971943879729	cg15974260	0.543986246482109	0.000904176987418981	cg23657252	-3.51372968134124	0.00121469022593265	cg26985937	-2.13527700439338	0.000165490943478143	cg06035708	-4.69219877386761	0.000885049161554375	cg17216904	-0.975782730349084	0.00265524312530281	cg09783309	-1.04723570966091	0.000551525567815312	cg20511268	-2.2617532653916	7.37792229736068e-07	cg20055025	2.03557855240814	1.88313727258576e-06
194	cg18855080	-2.88114012208713	0.00172816713100652	cg21689985	1.51322664960288	3.57842829349308e-05	cg21601752	1.3244712756401	0.000806116208572287	cg15559248	-0.900784120409938	0.00160248077264099	cg26695123	0.702008877470191	0.000905498901802491	cg09959721	-3.22857352875157	0.00121469022593265	cg10023652	-1.99848322361433	0.000166792374385358	cg05483851	-1.45162275599451	0.000885049161554375	cg03639825	-1.75863910926701	0.00265691163785325	cg00275645	-1.1887235707266	0.000553972705893995	cg04466273	-2.8862989608035	7.44941600873744e-07	cg02445421	-1.82909288348833	1.88313727258576e-06
195	cg17663253	-4.78605649318953	0.00174348378522736	cg14971744	1.65095246040208	3.61477722602989e-05	cg05961802	-1.41871073760233	0.000806116208572287	cg00319359	4.70496440552405	0.00161261589519541	cg19602452	2.33781372968614	0.000909868091485762	cg13904892	-1.84336308410124	0.00121469022593265	cg07318453	0.633169925487449	0.000170561887861336	cg27002556	1.73630162021515	0.000892849921299803	cg24433859	-2.34220412275826	0.00265691163785325	cg10246881	0.945022793401285	0.00055647710083121	cg13978095	-2.68471120900785	7.54188069884592e-07	cg04094160	-3.09414872157999	1.88313727258576e-06
196	cg11659829	-4.1885647048655	0.00174755591248238	cg07956362	-2.46179883219689	3.63309361956883e-05	cg19829477	1.96683864156304	0.000809611054377075	cg21809160	-0.55317547512103	0.00162866451037191	cg12921375	-1.78201290225762	0.000911007941164875	cg19115630	3.65509627742007	0.00121469022593265	cg19265518	-4.75871996841442	0.000171070130873139	cg19942977	-2.21568230492216	0.000905203569367856	cg01488191	-1.35900213415733	0.00270965391307722	cg11404759	-1.15709450123292	0.000557905023886324	cg03580819	-1.77406532691709	7.54188069884592e-07	cg12191163	-1.57418450032846	1.88313727258576e-06
197	cg19563248	-0.915428982107455	0.00174755591248238	cg18757941	1.03784688601326	3.67373298076647e-05	cg00434535	-3.00122407237598	0.000810753741133001	cg14431903	3.03915555744833	0.00162866451037191	cg09510246	2.09286343789301	0.000916297656328814	cg03321051	2.57289786598759	0.00121469022593265	cg25608973	-1.76496203293608	0.000173618883749191	cg14128973	-1.1724215870388	0.000905203569367856	cg12220058	-1.03713402348679	0.00276638360524933	cg06130949	-1.3990978909134	0.000557905023886324	cg06375812	-1.91165274957572	7.54188069884592e-07	cg12675800	-3.0601639609699	1.95872815641999e-06
198	cg01661660	2.44865213850893	0.0017667530307637	cg05399668	3.01099792684105	3.67373298076647e-05	cg19627200	-0.794135024807558	0.000810753741133001	cg09199933	3.73555017096397	0.00168868536774504	cg26065792	-0.77064897473838	0.000922392030473841	cg16285799	-3.51336106995331	0.00121631002513451	cg24314752	-2.11669269921399	0.000175329525895591	cg07192391	-2.07785593778491	0.000908459420276583	cg24612000	-0.503663278091405	0.00276638360524933	cg03539511	-1.09801002720089	0.000557905023886324	cg18408962	1.550138524989	7.54188069884592e-07	cg03827427	-1.25239073789352	1.97564082326569e-06
199	cg09259989	0.803289920994052	0.00182059705531328	cg23753006	4.17386615352148	3.71268701175578e-05	cg16264724	-1.52728209560696	0.000818802380009945	cg15028970	-1.76880143597077	0.00169144459526665	cg08182792	-2.3220133743736	0.000925062690893674	cg26790255	-1.57039246174174	0.00121707165954538	cg16894981	-2.37876524686172	0.000175329525895591	cg03220054	-2.43261806426553	0.000908459420276583	cg25344734	-1.83830421660574	0.00276638360524933	cg23051664	-0.974861615327491	0.000557905023886324	cg27170227	-2.08491867241869	7.75195425011377e-07	cg06998145	-2.30897382745812	1.99476818738107e-06
200	cg27175311	1.83859085392103	0.00182070795428199	cg24887416	3.73956061999762	3.82773968100766e-05	cg27309868	0.763907910016972	0.000822491385714426	cg05493445	-1.5815749317254	0.00170841951607116	cg13860785	1.59428520204532	0.000934299137455473	cg11872138	-1.35810209932691	0.00123173207953176	cg21288693	-5.5973676462687	0.000178073143898047	cg14815878	-2.42744806436557	0.000929221243650833	cg04875160	-1.55764564808946	0.00276638360524933	cg27036456	-1.02316258889048	0.000557905023886324	cg16205338	-3.86152954762336	7.78065028988369e-07	cg01454859	-1.25903090321928	2.0149808382045e-06
201	cg10365670	-1.60011982108086	0.00189659654758802	cg16140449	1.75066435561455	3.89993832522322e-05	cg25303772	-1.19393324027859	0.000826692567925616	cg00601810	-1.48187673576024	0.00172993604269448	cg00874320	-1.18687907513657	0.000936011906262431	cg01962650	-0.991994047493342	0.00124779847676603	cg16753138	-1.57894560706088	0.000180097310880752	cg07494420	-1.75559499683415	0.000951645812235851	cg11015012	-1.29746654696725	0.00276638360524933	cg03366925	-2.46291655627957	0.000557905023886324	cg24555600	-1.25870483564599	7.79104504348369e-07	cg19378376	-1.74082007434506	2.0149808382045e-06
202	cg01955203	1.36593553462656	0.00189874381578923	cg01490870	1.59893251342176	3.90185422124127e-05	cg21657580	0.751983579790865	0.000826692567925616	cg07963705	-0.984405295278476	0.00172993604269448	cg08627720	0.778435485341089	0.000950742790733899	cg11049583	-4.13021707765023	0.00124780327338296	cg24471120	2.23008883380953	0.000180097310880752	cg08230469	-1.37708092722322	0.000951645812235851	cg01071367	-1.03147729465435	0.00283022300597098	cg14741666	-1.11260612600118	0.000559631892400215	cg06691743	-3.87625624313123	7.79104504348369e-07	cg01980735	2.18026492921058	2.0149808382045e-06
203	cg18741679	-1.89717880343239	0.00189874381578923	cg18408962	-1.30025059625825	3.90185422124127e-05	cg13020533	1.47352403094166	0.000832104302715471	cg01654432	0.986691198810266	0.00173769412383361	cg12666980	-1.94370938954309	0.000950742790733899	cg14458002	2.51873016383625	0.0012523723638853	cg24125901	-7.93089539726627	0.000180097310880752	cg26388204	-1.85348489357976	0.00095405969383942	cg07419046	-0.795548547158368	0.00286488356479246	cg04066242	-1.62349594616971	0.000559631892400215	cg02194211	2.21089703115157	7.79850195790142e-07	cg15627939	-1.90470992155005	2.0149808382045e-06
204	cg02028114	2.60514250116637	0.00191656289482806	cg11286907	1.33164745035996	3.93583574954569e-05	cg06654697	1.25021159281608	0.000832104302715471	cg25076767	2.2747104120444	0.00173769412383361	cg16529318	-1.40777516017989	0.000951832842862286	cg01558324	-2.11510028711867	0.00125733309483645	cg22257490	-1.57095558700105	0.000185127201186248	cg17459893	-2.66975802079464	0.000954370559268879	cg04850152	-0.443331931252307	0.00286488356479246	cg08643436	1.30120286362942	0.000559631892400215	cg12807700	3.17885496649664	7.80123244084785e-07	cg08823985	1.06675736282035	2.0149808382045e-06
205	cg19103536	-3.75104015989961	0.00191656289482806	cg05369378	3.81383672215343	3.96898954638366e-05	cg20029105	0.899924593904725	0.000832104302715471	cg19464831	-2.34619114537574	0.00178058128196302	cg09897062	-1.17892252823465	0.000951832842862286	cg02997119	-1.45101585308617	0.00127828275612319	cg03683866	3.10968778340034	0.000185526847842697	cg01410469	-1.80243625184723	0.000954370559268879	cg08630533	-0.782744263415745	0.00286488356479246	cg17405253	-0.877670252898323	0.000559631892400215	cg20239584	-1.29926276800738	7.80123244084785e-07	cg16154283	2.86739435264788	2.030056237944e-06
206	cg17889199	-5.50276020117282	0.00191656289482806	cg11442185	0.958103709346269	3.96898954638366e-05	cg02449678	0.924037288564088	0.000842922275312072	cg16385168	-1.21255345600568	0.00180729024460862	cg17291245	-1.54538847660706	0.000951832842862286	cg13302559	-1.68815889395905	0.00127828275612319	cg02666758	-1.46508082341649	0.000186769685846149	cg20036244	-0.93905340674989	0.000954370559268879	cg25506432	1.07587376247959	0.00288467543638466	cg18998138	-1.23156695842274	0.000560154370465052	cg25112826	-1.91438553451913	7.89750633130422e-07	cg17333479	-2.65109240128399	2.06522214501233e-06
207	cg10055161	-1.22304520393917	0.00194114603953036	cg03654391	-1.6667278270641	3.9741074686882e-05	cg10600519	-1.01845759967305	0.000842922275312072	cg08543278	0.774487438887455	0.00180729024460862	cg05820310	-1.05827647534519	0.00096071665460331	cg00266566	-2.50245792100127	0.00127828275612319	cg27041724	-1.59994929332376	0.000186769685846149	cg20007643	-4.76687963847585	0.00097274181160931	cg25730628	2.77345926801851	0.00290363674553533	cg09822824	-0.915523536019134	0.000560154370465052	cg05369378	-4.5341274270133	7.95590546953654e-07	cg21041608	-1.99952025017756	2.06550032692979e-06
208	cg11187856	1.86751592673335	0.00194114603953036	cg07310803	-1.49723543043619	3.9741074686882e-05	cg14719665	3.22145263691309	0.000847119614067684	cg14633742	1.73558878506898	0.00184803173241449	cg08009831	-1.27639850786993	0.00096071665460331	cg15044361	5.86913517233555	0.00127828275612319	cg10026014	-2.28220341533205	0.000186769685846149	cg25704407	0.859409248331088	0.000975311003970431	cg02326386	-2.68116568578176	0.00290586116359585	cg04993564	4.94049687856944	0.000562826530886088	cg19464831	-4.53319044137873	7.963509141626e-07	cg12545852	1.57682256563278	2.07865468039944e-06
209	cg02021895	1.79815804801541	0.00194114603953036	cg22510768	2.97925627304929	4.08271091343522e-05	cg19895324	-0.871884623048349	0.000848026502704586	cg06249120	-0.634813940244064	0.00186943628711756	cg05261081	-1.27375725429758	0.00096071665460331	cg03786842	1.21505226912804	0.00127842662618026	cg05388545	-1.44227543653819	0.000189858720752759	cg05171637	-2.1785966467392	0.00098263863732187	cg00201145	-1.44383487406293	0.00293124767650588	cg13162127	-1.48510436186447	0.000567281107834076	cg00717862	-2.47817785338346	7.963509141626e-07	cg17873451	-1.95820225759695	2.07865468039944e-06
210	cg24135357	0.663188685618705	0.00194114603953036	cg11874760	1.42131302266233	4.08271091343522e-05	cg21913725	-1.17656473693622	0.000848026502704586	cg20584966	-1.30049078188339	0.00187486986487958	cg01903420	0.785244070156182	0.00096071665460331	cg05609751	-0.953442816271044	0.00128203254927254	cg24480916	2.34222783290058	0.000190270920497406	cg00815931	-5.15712318967063	0.00098263863732187	cg07058639	-1.40793187683427	0.00298943274840197	cg07005090	-1.79959135070513	0.000567281107834076	cg09065880	-2.47660309066768	7.98826711135442e-07	cg09221297	-1.67619005549025	2.07865468039944e-06
211	cg14606321	-1.08430605503966	0.00194114603953036	cg00724662	1.31678639916845	4.08271091343522e-05	cg25490411	1.03086201498656	0.000848026502704586	cg16496507	0.657576105301505	0.00188439533012501	cg13291694	2.97403576786002	0.00096071665460331	cg16042109	-1.02373423415485	0.00128278481399869	cg23757136	3.44460884298671	0.00019094034859628	cg20255451	2.96733718378695	0.000985333196657647	cg13290267	0.851138393431391	0.00298943274840197	cg05576925	-2.55584383425754	0.000567281107834076	cg15161667	4.45945256883621	8.31500639332618e-07	cg07396340	3.04572035750297	2.07865468039944e-06
212	cg20939322	3.2641404384521	0.00194141403556657	cg16006969	1.83550497586855	4.08271091343522e-05	cg12296564	1.45021228829004	0.000848026502704586	cg03970197	-1.08387013476597	0.00188439533012501	cg05863094	3.96756555725533	0.000962033152921554	cg09836531	-1.85343717580068	0.00128278481399869	cg10167834	-4.00725789725296	0.000200659250282137	cg25403922	2.20496211661733	0.000999024363086643	cg08110157	-0.924496777915793	0.00298943274840197	cg06790860	-1.34782951992324	0.000574161456400762	cg16773881	-2.41204044579195	8.46853731683281e-07	cg16006969	-1.97827717847284	2.07865468039944e-06
213	cg19821425	-1.40016228649623	0.00194141403556657	cg12766058	2.51431530937416	4.08518488065827e-05	cg13561819	-1.28619281350113	0.000848026502704586	cg13017019	-1.91570929254339	0.00188439533012501	cg15029475	0.557443084668367	0.000965943331048515	cg08677657	-2.87147025601812	0.0012848782739878	cg00240539	-1.64264506298081	0.000200659250282137	cg13233534	-2.0400110682089	0.000999024363086643	cg06853297	-1.67452473914647	0.00298943274840197	cg25552810	-1.36480376128458	0.000577078023079034	cg00185839	-2.4865842260051	8.46853731683281e-07	cg02346057	-1.17589402963754	2.07865468039944e-06
214	cg19146335	-0.837051493346275	0.00197415064338319	cg23599125	-2.36601908546356	4.10703550503944e-05	cg15516187	-1.62703932828026	0.000848026502704586	cg01021053	2.95396442099949	0.00188439533012501	cg03445244	-0.88077089128263	0.000965943331048515	cg06835875	-2.11110974231413	0.00130216145958332	cg08067268	-2.60492879147809	0.000200659250282137	cg11757357	-3.01727437747836	0.00100020017723099	cg18475668	1.08463837366352	0.00311187505093459	cg08546690	1.21519659011046	0.000577078023079034	cg26312785	-2.27267908771892	8.46853731683281e-07	cg24049990	-1.36711301515753	2.07865468039944e-06
215	cg27597110	1.08190876767417	0.00203798552092497	cg11127603	1.8215504106919	4.19100176244624e-05	cg17304336	1.21106679464463	0.000848026502704586	cg20574112	3.67406193235679	0.00188439533012501	cg04988216	4.48178419159856	0.000965943331048515	cg17788374	-2.16671231558061	0.00130284414394584	cg17795695	-1.14313580777596	0.000200659250282137	cg09239099	-0.778369751937014	0.00100020017723099	cg26695123	0.582204121870791	0.00324455206062534	cg11178189	-1.37732976171807	0.000583516277877703	cg15331007	-1.54143812670582	8.53849137760021e-07	cg26309978	-3.00663489562586	2.09346165702619e-06
216	cg15121821	1.22928260726047	0.00206062762691385	cg04842541	1.38440832380108	4.28934905005208e-05	cg23858410	-0.69852869753757	0.000850607604895701	cg25495685	0.757327713541588	0.00188439533012501	cg17740437	-0.934992720746963	0.000965943331048515	cg10976269	-1.04380668632042	0.00130522372768166	cg03694515	-1.86095894434129	0.000203799383561547	cg21376058	2.4128744089332	0.00100020017723099	cg23451311	-0.653073463195558	0.00324455206062534	cg13561819	1.31058715783786	0.000587913734174554	cg17166850	-1.78845554993364	8.62956661078819e-07	cg16962933	-1.77884049960816	2.11298132705741e-06
217	cg19154741	2.2864159790882	0.0020705228435876	cg15186143	1.8531699648984	4.2938407806261e-05	cg12535280	1.35100179822219	0.000850607604895701	cg03325206	1.35068095973615	0.00188439533012501	cg20550692	-2.26472990822854	0.000967247920936081	cg13083637	-0.993533526143334	0.00130773073173018	cg14560889	-1.54282154285201	0.000207899128593477	cg10853578	2.97218270453351	0.00102806101620583	cg08683180	-2.03820504696639	0.00325543836066822	cg15656113	-1.30638548628654	0.000587913734174554	cg05399668	-3.54121090916282	8.64391284509386e-07	cg25987051	-2.51669451249614	2.15783760674124e-06
218	cg13259312	-2.27888806292881	0.00207334102943578	cg01454859	1.15906216989927	4.2938407806261e-05	cg15270856	0.993550389293832	0.000856261233508728	cg02063330	-1.0416253213938	0.00188439533012501	cg02622032	-5.49776081450251	0.000967247920936081	cg18397882	-0.855168690618183	0.0013205598877629	cg18153279	-2.09584983795204	0.000208972149429882	cg23353570	2.27547551040138	0.00103126151464226	cg10373958	1.02619332606632	0.00325543836066822	cg03330302	-1.42548672502921	0.000588513565998055	cg19024094	-1.60955350245255	8.65106354167591e-07	cg01540664	-2.3937247355743	2.15783760674124e-06
219	cg05981038	-3.26206358230214	0.00207351945401116	cg24716010	1.40571137992764	4.2938407806261e-05	cg16007680	1.57051935784981	0.000856261233508728	cg23365764	-0.494367740873183	0.00188439533012501	cg22675207	1.04909522286243	0.000991274949687325	cg14093018	1.89189702179346	0.00133877937103933	cg09096375	-3.1714756360471	0.000208972149429882	cg03164498	-5.4832804491016	0.0010555083296919	cg14192582	-0.545242637693532	0.00325543836066822	cg14063104	-1.06843340325311	0.000591881856848414	cg25028542	-1.26327897774929	9.010251922273e-07	cg02362686	-1.41640212288567	2.16467059230774e-06
220	cg26243936	-0.777401609625026	0.00207802670499353	cg08056390	1.12488935175453	4.2938407806261e-05	cg18706864	-4.27909074390333	0.000864368577431228	cg16712828	-2.51882060162447	0.00188439533012501	cg02637831	0.78347598265966	0.000995102659270234	cg07689301	-1.16940597470475	0.00133877937103933	cg04948438	-1.58675201703834	0.000208972149429882	cg00485047	-1.84419554730607	0.0010603185219984	cg25936147	-1.38382046371611	0.00325543836066822	cg00772932	-1.5456625772009	0.000600160434817799	cg17302852	-1.91787671682719	9.03177207237437e-07	cg17930365	-1.44818117264035	2.16745055568841e-06
221	cg23521253	2.10997052848288	0.00207872661388064	cg07639697	1.95722692646314	4.2938407806261e-05	cg10972127	-1.03500381429037	0.000864368577431228	cg06305488	4.50402122294367	0.00188439533012501	cg25518868	-2.04343621819557	0.000995102659270234	cg22134634	-1.27782188329408	0.00133877937103933	cg07021913	-0.841490222437776	0.000209167877402906	cg07051140	-0.836504051414816	0.0010798006266701	cg08121044	-0.651122844403739	0.00325543836066822	cg14012223	1.65099407796038	0.000600160434817799	cg04781240	4.54553695611891	9.14709757168414e-07	cg00751155	-2.63657011859852	2.1957148182134e-06
222	cg07907506	2.45749304969889	0.00207872661388064	cg01230924	1.59930097683509	4.30571471717674e-05	cg00956789	1.48411573930391	0.000864368577431228	cg20000996	0.895672312313549	0.00188439533012501	cg16247888	3.17351408796659	0.000995102659270234	cg12446198	3.52813704832257	0.00133877937103933	cg07664312	0.725422145484448	0.000211523835906929	cg12240847	-2.12238971367681	0.00110265016586938	cg15212421	-0.9822717132142	0.00325543836066822	cg06713955	-1.2398521371963	0.00060790013360197	cg06988003	-2.856581020336	9.14709757168414e-07	cg20545295	-1.69839681395971	2.20444672329623e-06
223	cg18234296	-1.1280398706965	0.00207872661388064	cg19378376	1.60026905964024	4.37606896783285e-05	cg23163386	-0.895921478785386	0.000864368577431228	cg03310197	-1.18474504273109	0.00188439533012501	cg06157815	0.731450800306692	0.000997606028169598	cg17288785	-2.18459102153675	0.00133877937103933	cg19942062	-2.21590395860394	0.000211921113795367	cg14017196	-1.60806098657577	0.00110793889705637	cg13932540	-0.70634921982548	0.00325543836066822	cg10473367	-0.962205065623345	0.00060790013360197	cg26309978	-3.29324845345261	9.50924913273191e-07	cg05915731	-1.50337150715156	2.22760079126872e-06
224	cg12636447	2.69565710190087	0.00207872661388064	cg14551207	1.52788935253065	4.37606896783285e-05	cg18609883	2.20155662487653	0.000871928250568827	cg24030007	-1.05848910562219	0.00188439533012501	cg14918714	3.65322333109511	0.000997606028169598	cg14824005	3.57984148063205	0.00134827986702284	cg13391067	1.9784827354923	0.000212555804862208	cg24289167	-1.9476628098478	0.00110793889705637	cg18669388	-0.945795373502562	0.00325543836066822	cg17877282	-2.15191492887513	0.00060790013360197	cg23704066	-2.29106787752774	9.59138444182095e-07	cg13264820	-2.03054471826502	2.26671188069858e-06
225	cg06817368	2.0335023759391	0.00207872661388064	cg14816748	1.37719120792123	4.37606896783285e-05	cg09538841	3.45460626139676	0.000871928250568827	cg18474443	3.4019480549511	0.00190646814878655	cg05087600	-8.134442756852	0.000999580121724887	cg13445258	-1.07508175569567	0.001384807721661	cg24734647	-2.48980870989025	0.000212555804862208	cg22278595	2.82163076134079	0.00112772366536728	cg12975597	0.906547358659289	0.00325543836066822	cg19022814	6.28323526228552	0.00060790013360197	cg15073665	-3.65391208056777	9.65077232895715e-07	cg13193757	-3.00904242086998	2.27912527694484e-06
226	cg22881279	-2.22757319906384	0.00208257473265881	cg11495193	0.986847505838806	4.37606896783285e-05	cg05210266	-0.640879772216576	0.00088274025753155	cg17609294	0.636001056188036	0.00190884159259582	cg02905306	-1.78865991701368	0.00101107900389019	cg16236030	-5.3303821470584	0.00139525707661944	cg21250982	-1.96399027970385	0.000212555804862208	cg18153279	-1.74982779491582	0.0011301500031421	cg01727273	-0.81308293427077	0.00325543836066822	cg23382567	-1.50236924368506	0.000614480045663031	cg10538654	-3.04394174937623	9.6978275169186e-07	cg00847043	-1.80570112938811	2.28228107488485e-06
227	cg14558023	1.51509477752854	0.00208264392718498	cg17333479	2.43928454069104	4.37606896783285e-05	cg24246947	2.80242468572561	0.000885638236150518	cg19833317	1.04276038020745	0.00190985890757395	cg17630144	-2.0405323587335	0.00102902984578052	cg01335204	-6.57467773656625	0.00139590043694976	cg23513690	-1.88002609780277	0.000212555804862208	cg10212558	-4.23093492026663	0.00114544609067709	cg11097291	-0.586971740893679	0.00325543836066822	cg14222916	-1.26391665572704	0.000616677003239349	cg23878109	-2.22789295650609	9.73497420958748e-07	cg03320508	-1.59512228359553	2.28228107488485e-06
228	cg07184439	1.56999041386551	0.00212881554144503	cg27537398	1.35971346005362	4.37606896783285e-05	cg06796939	1.32102742648731	0.000891920605581229	cg21696303	-1.02725400714745	0.00192996899478631	cg10409785	-1.01726061000077	0.00103761153700125	cg02539609	-1.14588145883805	0.00139718287719555	cg17012781	-1.27963879515738	0.000212555804862208	cg05484093	2.38630405006434	0.00114544609067709	cg15151784	-1.5228694053326	0.00325543836066822	cg01129566	-3.24491487180509	0.000623634233317912	cg01501474	-2.10155685916009	9.76468532094685e-07	cg05611722	5.5171753578916	2.28228107488485e-06
229	cg05189524	-1.95974091777043	0.00220451469353791	cg04082170	2.29026773714427	4.37606896783285e-05	cg13603510	-5.39610351540229	0.000891920605581229	cg12357534	-0.924724647793444	0.00193712878665803	cg08439350	-1.59917063687778	0.00105191036025014	cg18600907	1.44557557192381	0.00139939428662104	cg27365957	-1.63495619240631	0.000212555804862208	cg04054221	-1.00434283154997	0.00115025927821533	cg23665710	-0.572657123560975	0.00325543836066822	cg08823864	-1.04406582866264	0.000626956672778643	cg16501469	-2.84436839578418	9.76468532094685e-07	cg10440991	-1.76105879730945	2.28228107488485e-06
230	cg05007920	2.06329042418034	0.00224941615078528	cg26278647	-3.34463663420617	4.47169744876482e-05	cg03479529	0.944441668694408	0.000893874019163729	cg09802426	5.10834919052486	0.00193712878665803	cg12716639	1.39688266873835	0.00105191036025014	cg00695943	-2.74577076944778	0.00139939428662104	cg18037826	-6.48847958021864	0.000213113048952332	cg05151055	1.27551145860164	0.00115454314544376	cg27549887	-0.942471233378097	0.00325543836066822	cg04662714	-1.66925839626421	0.000628066599439127	cg17762617	-2.02056301515162	9.76468532094685e-07	cg14551207	-1.64392967499381	2.28228107488485e-06
231	cg01605921	-4.23940338553111	0.00224941615078528	cg17920868	1.22649629038756	4.47382813575415e-05	cg09363586	1.46911519489185	0.000907312270467042	cg20895890	-2.47784490393997	0.00193712878665803	cg16907514	-3.36501864375464	0.00105220606632176	cg04009883	2.89322382047446	0.00139939428662104	cg00647095	6.20201575736053	0.000213113048952332	cg06925217	-1.15902321461601	0.00115454314544376	cg16296745	-1.06510982944592	0.00325543836066822	cg23021653	-0.975864932277944	0.00063829398835662	cg07993036	-2.10491507367074	9.87533527690726e-07	cg02670908	-2.48568145419164	2.28228107488485e-06
232	cg25636439	2.26393668422049	0.00229991709958119	cg14292528	2.48149777621315	4.47382813575415e-05	cg23395902	0.893092218187661	0.000907312270467042	cg09679292	1.18264686181074	0.00193712878665803	cg05624671	2.71222883363262	0.00105220606632176	cg07243892	-1.69404253039541	0.00140011395584252	cg05161673	-1.76048740875584	0.000215453516943657	cg03139423	-2.5027307462577	0.00116941924987161	cg14134497	-0.904142180079586	0.00325543836066822	cg08534185	-0.678953645179615	0.000651418807550643	cg24132021	-2.39457273859599	9.87533527690726e-07	cg23050178	-3.9222449160882	2.32532643216648e-06
233	cg07185587	0.943798743615259	0.00232983586356346	cg05443740	0.735252066018618	4.53815761333907e-05	cg00275645	1.14722070260628	0.000907312270467042	cg04400145	-0.789199434871445	0.00193712878665803	cg23939408	3.00234319215597	0.00106756530675702	cg17140647	-0.840117378360804	0.00140371099449164	cg03999067	-2.88609626091166	0.000216860277162413	cg24413165	1.51007279874769	0.00118330304089403	cg05674406	-1.13819002639985	0.00325543836066822	cg12686344	-0.862322562422049	0.000651418807550643	cg14743507	-1.74500535678546	9.9677221902169e-07	cg21173875	3.27388250035158	2.32532643216648e-06
234	cg23392763	1.28796482385931	0.00234833675127771	cg04648412	2.6569514764161	4.56119632293017e-05	cg14115749	-1.15447091604994	0.000909925485981583	cg23788525	1.94278009729395	0.00193712878665803	cg20455669	0.951922626711334	0.00106820316142793	cg13679619	-0.795914437386471	0.00140371099449164	cg22797142	-2.34462621303207	0.000217905475863901	cg14857371	-0.694696988042921	0.00118603487929969	cg08823864	-0.852005415057184	0.00330011876656082	cg17216904	-1.16456681199883	0.000651418807550643	cg08167722	-1.59607950809818	1.00669366445796e-06	cg04077069	-1.56288668505162	2.32915442740042e-06
235	cg03321051	2.24274650183245	0.00236722945168848	cg08383729	-2.61729059498792	4.5668826491959e-05	cg24108149	1.14193797614727	0.000914143323852842	cg03571089	-2.17868016071454	0.00197530116624796	cg11271054	-1.08338140841143	0.0010749823229674	cg13336662	-1.55242354548409	0.00140371099449164	cg01797612	-4.85772429994465	0.00021871232983103	cg04724176	0.822127737483319	0.00119208749188567	cg10027159	-0.807663773492091	0.00345125495752879	cg25604642	3.538245101432	0.000651418807550643	cg12932675	3.76185373100246	1.00669366445796e-06	cg25234963	-1.32321241314226	2.36927625367279e-06
236	cg20730595	2.59037655319283	0.00236722945168848	cg16319445	1.93840370175694	4.5668826491959e-05	cg24484570	1.81178410255555	0.000918133387818381	cg13442960	-1.40146194215694	0.00198027451899502	cg24714913	-5.0975876369475	0.00107612066039778	cg04491635	-3.12880326243192	0.00140619611134119	cg23687319	-2.45377533541498	0.00021871232983103	cg21699194	-4.49962586151829	0.00120084998356791	cg00301018	0.880104459911898	0.00345125495752879	cg11978765	-1.15311791488516	0.000651418807550643	cg11127603	-2.14221427872002	1.00847401798347e-06	cg08324636	-1.65646422068327	2.37482314875001e-06
237	cg07941396	1.68547855950114	0.00236783023316434	cg14553853	2.32370100725237	4.62715606589802e-05	cg03724721	-0.981949716502656	0.000918133387818381	cg03849254	-2.98460195363306	0.00201263608240094	cg06237694	4.52164405712317	0.00108281399156225	cg19553056	-0.930949851249619	0.00141910101170791	cg24964883	5.29140456446985	0.000220130170077196	cg22491976	-1.16470297751874	0.00120084998356791	cg18335796	-1.24806595970315	0.00345125495752879	cg00234809	-0.842558627187497	0.000656413001179276	cg15030406	-1.99631984280558	1.00847401798347e-06	cg20239584	-1.16086817400002	2.37482314875001e-06
238	cg04084170	-1.26538294880458	0.00237707021811823	cg27192902	3.31543970746405	4.62715606589802e-05	cg27179347	-1.2721037292429	0.000918133387818381	cg11151193	-1.01546488861154	0.00201263608240094	cg07344955	-4.40776809023153	0.00108936522395319	cg13099150	-1.7219228084046	0.00141910101170791	cg09017619	5.36996099777117	0.000220691397904525	cg09723590	-1.30531985257295	0.00120084998356791	cg11870538	-1.39326064658855	0.00345125495752879	cg14638189	0.716720367032835	0.000662841212343401	cg04632945	-1.87542530974864	1.01197138665346e-06	cg27556913	-1.27276789874446	2.39125465560649e-06
239	cg01255513	2.22193868975375	0.00238788528058962	cg05269298	1.09712355666739	4.64150344613466e-05	cg17486633	0.885972718053488	0.000928876850505557	cg11223899	-0.907218703895165	0.00201263608240094	cg08913130	1.52803581030329	0.00109445405853567	cg06974483	-1.71277327124841	0.00141910101170791	cg05031455	1.56011926768962	0.000221719809468834	cg22137177	-1.2037701172557	0.00120084998356791	cg14868703	-0.767081568836209	0.00345125495752879	cg00115288	-1.08180920305167	0.000662841212343401	cg03208830	-4.39202650361157	1.0154030459638e-06	cg02197918	-3.45532181929466	2.41218966817397e-06
240	cg18014931	1.91245544652082	0.00238925936450959	cg26780013	2.18033621016105	4.68066586823725e-05	cg23739525	1.60896277432702	0.000933165320289522	cg03343584	1.76132672470436	0.00201263608240094	cg27270968	-0.926529381422522	0.00109723223866859	cg14654776	-1.71592351931737	0.00141933262281342	cg12193929	1.1162353251512	0.000224261181778664	cg03421073	-2.05447530088828	0.00120084998356791	cg09882283	-0.530501134545466	0.00345125495752879	cg14833160	-0.824689741952977	0.000669397751051177	cg04960243	-2.21719711828382	1.01582968550254e-06	cg21730067	-1.69931776486488	2.41359043794731e-06
241	cg11529628	0.702755074312996	0.00239263453183795	cg21575198	1.57287219251378	4.68066586823725e-05	cg12410108	1.09115601702102	0.000945716246696003	cg16797751	-1.265087925599	0.00202650202323456	cg16561957	1.22004681621619	0.00109723223866859	cg05615205	-5.73295188353166	0.00145797377807456	cg13791460	2.99065501652029	0.000229354161287306	cg10373887	-4.8650279701754	0.00120084998356791	cg03691720	-0.670449793196596	0.00345125495752879	cg06653699	-0.891715875054364	0.000669397751051177	cg20714487	-1.62870597239094	1.01785997336837e-06	cg15030406	-1.81116887214275	2.42285873776471e-06
242	cg17063819	-0.960947228694041	0.00241590659494799	cg17472072	1.26339029836237	4.68066586823725e-05	cg10816863	3.30198142099866	0.000956937218017475	cg20676956	1.36968197388233	0.00202650202323456	cg17068170	-1.84155641408204	0.00109723223866859	cg11246223	-1.41460770167969	0.00147448236610187	cg24475443	-2.85651004356642	0.000229381615406974	cg05985374	-1.71313601923777	0.00120084998356791	cg11207300	-0.885905473803082	0.00345125495752879	cg01725297	1.63329881131385	0.000680180809614116	cg20281264	-3.38723608306854	1.02168404870876e-06	cg00320547	-1.85219614576521	2.42285873776471e-06
243	cg02622032	-5.19868790026514	0.00241590659494799	cg09849237	1.51938566089829	4.68066586823725e-05	cg14355889	0.662407904184748	0.000956937218017475	cg18206481	-1.53263761881386	0.00202774955363961	cg04616747	-4.1296684747348	0.00110012002611572	cg26218835	3.62878058333967	0.00148183484406861	cg04541770	-3.4537898259127	0.000229381615406974	cg10406653	-0.957861152522463	0.00123339122191559	cg26723505	-0.97874927578681	0.00345125495752879	cg13414746	-1.26998674067495	0.000684159733752122	cg16179748	-2.00309796990651	1.02381596051794e-06	cg10612409	-1.56035821457091	2.44088808626714e-06
244	cg16247888	3.00521379059396	0.00245116566423363	cg20795287	-3.94817900385482	4.9644191403543e-05	cg20150887	0.809041792661252	0.000963652558521359	cg05659639	0.840000528283439	0.00203403436302972	cg17390339	3.84672366168385	0.00110574928641644	cg18740289	1.13748197554389	0.00149318888410935	cg27049123	-2.69243313351025	0.00022944602124681	cg24512321	-4.13512154552094	0.0012518754055974	cg16090599	-0.481531518074831	0.00345125495752879	cg05019311	-0.878809342066281	0.000684159733752122	cg19810536	-2.02119977436106	1.02455293619708e-06	cg14093368	-1.41117468389039	2.44088808626714e-06
245	cg22937753	2.02198823421201	0.00247914606653935	cg12112221	1.41176810361114	4.97720618408971e-05	cg03651629	0.788557554032251	0.000963652558521359	cg11129937	2.64802415716965	0.00203403436302972	cg01605921	-4.39320963007146	0.00110574928641644	cg11271054	-1.16203071895052	0.00152064899930492	cg14074539	3.68785176078666	0.00022944602124681	cg23836472	2.17292979927812	0.0012518754055974	cg08422181	-1.95757532373794	0.00345125495752879	cg23836509	-1.45514310593958	0.000685164932232236	cg16920725	-2.70442413471433	1.02455293619708e-06	cg21100958	-2.6523013629083	2.44387404627152e-06
246	cg14606827	1.16937700901514	0.00249057767856661	cg06480843	1.25272984382645	4.97720618408971e-05	cg18411237	-0.847153924662028	0.000963652558521359	cg17605793	-0.753579422332631	0.00204398741639324	cg09137592	-1.2840004348988	0.00110574928641644	cg10923956	-1.0256981999926	0.00154241399896094	cg00154549	-1.16402104646062	0.00022944602124681	cg03580819	-0.920687664915028	0.00129147031704988	cg12031346	1.01536957595022	0.00346884718601544	cg22370370	-0.929686176402448	0.000685164932232236	cg09238470	-2.79138864034339	1.02639194201217e-06	cg15600846	-1.30760659615135	2.45509824479493e-06
247	cg09510246	1.95688670338076	0.00249057767856661	cg05634809	1.08136073252832	4.97720618408971e-05	cg10917545	2.36705968156089	0.000963652558521359	cg21719922	10.2988146411273	0.00204398741639324	cg04078416	-4.6160192010022	0.0011157143334072	cg00571448	-1.4907958687563	0.00154523760121422	cg05960522	2.91463646558346	0.000232532287913044	cg09718076	-1.57289088348012	0.00129147031704988	cg04775589	-3.82129377991645	0.00347145995253308	cg07184439	-1.66158152564533	0.000685164932232236	cg19115656	-1.71300812359453	1.02639194201217e-06	cg13445788	-2.48349015907935	2.50502723550888e-06
248	cg10020883	0.603317744225421	0.00249057767856661	cg03138091	1.63874283013182	4.97720618408971e-05	cg21867087	1.37211391906743	0.000963652558521359	cg19249107	0.648277119296005	0.00206601489304024	cg18043014	-1.44089216068467	0.00112003409986867	cg04573537	2.21562146943079	0.00154540174481215	cg17148947	-1.54753998317929	0.000232532287913044	cg03524630	1.44901762760233	0.00136057185603477	cg13810149	-0.708833098135818	0.00348781421862195	cg04744994	-0.561798356316211	0.000685164932232236	cg19237045	-2.2758548262989	1.02776482788239e-06	cg25952964	-1.46247072236174	2.50502723550888e-06
249	cg01589559	3.79595057611343	0.00249057767856661	cg05439186	2.43084651002534	4.97720618408971e-05	cg10857271	-5.01184126218996	0.000982539342756907	cg00067095	-1.08491387128712	0.00210147401064087	cg16435723	-2.00249111153065	0.00112430918141325	cg09365529	-1.5943005953778	0.0015461232882956	cg05698763	-2.57804883883895	0.000232654901948718	cg10241645	-1.45693407044442	0.00136057185603477	cg19241327	1.37625989416221	0.00348781421862195	cg13404558	-2.25784280897233	0.000685164932232236	cg21217426	-2.6114746320018	1.03934338740335e-06	cg19628299	2.91021931374659	2.50502723550888e-06
250	cg05323731	0.584286722134633	0.00249057767856661	cg08799809	6.72220959991573	5.02773943757769e-05	cg03286783	0.974953252198234	0.000982539342756907	cg18890617	0.854887911894322	0.00212050621953798	cg20894145	-1.08762804357118	0.00113438673792308	cg26634352	2.3956223600412	0.0015546305384498	cg00660608	-1.25962010938155	0.000232654901948718	cg17612071	3.46935963568922	0.00136911082854229	cg07932506	-0.671309008443625	0.00348781421862195	cg05318427	-0.917885706740292	0.000685164932232236	cg16890008	-2.19343473998537	1.04400025158164e-06	cg13865502	-1.5227186362691	2.50502723550888e-06
251	cg22833612	2.98079487464662	0.00249057767856661	cg01470610	1.09782186906232	5.02896078931292e-05	cg17717282	-1.12931376135157	0.000982539342756907	cg23119487	-1.77819785872843	0.00213135702382185	cg02707098	-1.3389054654861	0.00113438673792308	cg13110046	-1.90642744409909	0.00155678921377026	cg03596021	2.55766075086407	0.000236019340055424	cg00505350	2.24660245099627	0.00138692735819227	cg19411146	-0.64537844702795	0.00348781421862195	cg09389824	-1.4315927288742	0.000685164932232236	cg01416487	-1.5877836331733	1.05087544669015e-06	cg05130734	-2.00340789906921	2.50502723550888e-06
252	cg06952297	3.12389099621491	0.00249057767856661	cg16778451	-0.876569508713991	5.02896078931292e-05	cg24427385	1.75325156435388	0.000982539342756907	cg11914194	-1.40017484542408	0.00213135702382185	cg18224693	4.17500542112198	0.0011378317933494	cg01417849	-1.28026556113261	0.00155678921377026	cg10673264	-0.78725416834312	0.000236629523324059	cg16109089	1.10138414817475	0.00138692735819227	cg10850583	-1.07815560410061	0.00348781421862195	cg22159947	-1.38718835923599	0.000685164932232236	cg15318532	-2.407389301664	1.05087544669015e-06	cg03654391	1.76436821608812	2.52427061195111e-06
253	cg10550063	2.24517598431277	0.00249875536492338	cg08236479	1.56144486114188	5.13281450667118e-05	cg10394623	1.47559928601134	0.000982539342756907	cg20527953	-1.88944446834736	0.00213135702382185	cg06871853	3.25379160862521	0.0011378317933494	cg20371239	-1.06545937638903	0.00155678921377026	cg10212558	-5.00415700948119	0.000236987964407083	cg19674878	3.3528887592455	0.00141296230621118	cg26125060	-1.13431838858823	0.00352150203746428	cg22852489	-1.54090204376154	0.000685164932232236	cg15827505	-1.60198323566273	1.05475510666945e-06	cg04354317	-2.22670518549954	2.53075452402666e-06
254	cg16372520	-1.13722691136319	0.00249875536492338	cg08815652	1.06674840477308	5.15597675932733e-05	cg13755060	2.23078617593752	0.000986430414383264	cg14326912	-4.02793408758829	0.00213135702382185	cg01885356	-0.855757480562511	0.00115555484675552	cg12603043	-1.59970427593427	0.00155678921377026	cg11168293	-6.44191781642677	0.000238297849411905	cg03973698	-3.17016662227767	0.00141675791311052	cg22240773	0.751571290882786	0.00353771682707824	cg18293281	-0.891438939359952	0.000685164932232236	cg25281183	-2.1062034811971	1.0638330732091e-06	cg03956367	-1.84655035568334	2.53997923638005e-06
255	cg07618470	1.49864806723096	0.00249875536492338	cg03827427	1.13289893422814	5.15597675932733e-05	cg00251536	1.17850742650639	0.000986430414383264	cg13940405	-1.34016711824782	0.00213135702382185	cg07229893	2.0757752626811	0.00115555484675552	cg19922558	-2.12912619898674	0.00155678921377026	cg07818422	-1.87924340656255	0.000238337700677424	cg18274515	-0.876381054109976	0.00144913590833474	cg21877281	3.99325222186626	0.00353771682707824	cg04752689	-4.11050751673416	0.000685164932232236	cg19182048	-2.26598358346959	1.08138861777732e-06	cg18893098	4.59364465549409	2.54067938733291e-06
256	cg15566506	-2.34802245220359	0.00254327961682029	cg04274990	-0.756809254975455	5.15597675932733e-05	cg00445755	-1.14059297354449	0.000990188287110431	cg02196294	-1.54649521042783	0.00213135702382185	cg12991609	-0.880306604116709	0.00116593369052686	cg15356529	-2.0775329120812	0.00157556544907165	cg23110898	2.34321183234505	0.00023983745495739	cg15695626	-1.57750317637549	0.00152225242286883	cg21441849	-0.82121257751021	0.00353771682707824	cg07474108	-1.28963176014764	0.000685164932232236	cg25167372	-2.37263233837454	1.08965039361762e-06	cg13367936	-2.21732873106042	2.55041971849367e-06
257	cg14272438	-1.40637094643785	0.00254327961682029	cg12678006	2.15756223089447	5.15597675932733e-05	cg10976975	-1.46463430275571	0.000996922250427511	cg24101990	-1.59787670881182	0.00213654157525814	cg19411922	1.96486498587162	0.00116593369052686	cg26076119	-1.12344881682146	0.00157556544907165	cg23173894	2.35560961062878	0.00024028082678208	cg26161895	-3.04599893792104	0.00152225242286883	cg14469431	-0.899139623081763	0.00353771682707824	cg09365529	-1.51766491648002	0.000685164932232236	cg22692213	-1.77469990323233	1.11549792474316e-06	cg22456539	-1.74207933443537	2.55494038952002e-06
258	cg26261540	-2.10940196630601	0.00254327961682029	cg24874555	0.874399704838249	5.15597675932733e-05	cg02533992	-1.29838591699437	0.000996922250427511	cg00176908	-1.8468695368928	0.00213654157525814	cg23264776	-1.64419881706597	0.00117604640820124	cg00842351	-2.29247936379001	0.00157556544907165	cg13679814	-1.37061069900193	0.000242191365894404	cg04541770	-2.84416954114464	0.00152225242286883	cg14461963	0.564714232042683	0.00355334018141956	cg04263936	-1.41578653026855	0.000685164932232236	cg03852091	-1.38877982987543	1.11948364865378e-06	cg20090633	3.17180272956859	2.60645625786293e-06
259	cg17657214	3.44956618286452	0.00254327961682029	cg15999688	-3.45909270393245	5.24140808794688e-05	cg12284567	2.31014380385146	0.000996922250427511	cg00007932	-1.00030683514245	0.00213654157525814	cg13578899	2.54995829591023	0.00117604640820124	cg12453188	-1.95513460251465	0.00159927257876248	cg20610017	-1.25252394669605	0.000242191365894404	cg25832790	2.17941753454906	0.00152225242286883	cg25894577	-1.72893415127809	0.00361077817340537	cg26533406	-1.40928054347478	0.000685164932232236	cg04159908	-3.56644208702021	1.12546544490757e-06	cg22412612	-1.59923630048683	2.60984568422116e-06
260	cg21693437	0.825178026187167	0.00254327961682029	cg10675120	2.17685006047016	5.24140808794688e-05	cg00874320	-1.16604132423978	0.000996922250427511	cg07653289	1.21393105987168	0.00213654157525814	cg08304478	-2.25384018901121	0.00117604640820124	cg24926760	-1.3723377184342	0.00160143558980376	cg16956691	-3.9635386284802	0.000242191365894404	cg19176816	-2.0331571965733	0.00152225242286883	cg15115216	-0.911725575536116	0.00362150580197555	cg16487647	-0.931687841745882	0.000685164932232236	cg13264820	-2.20467951466422	1.13327371652298e-06	cg14410072	-2.10325087221562	2.60984568422116e-06
261	cg25116460	1.03144174216222	0.00254327961682029	cg01540664	2.17891756646035	5.25229907056205e-05	cg04562976	1.13916279669324	0.000996922250427511	cg23657025	-1.77620614476123	0.00213654157525814	cg09557991	2.43341828898723	0.00117604640820124	cg11381404	-3.91280729058001	0.00160695597223077	cg02519897	-5.75406309901001	0.000243025450925993	cg17724687	1.39534731836544	0.00152225242286883	cg04373646	0.863927984746698	0.00362150580197555	cg20488244	-0.91568277074749	0.000685164932232236	cg00293245	-2.25628218626674	1.15794459969337e-06	cg13978095	-2.37073560224733	2.60984568422116e-06
262	cg20424335	0.853597832607981	0.00256490793174731	cg15650811	2.67913637651132	5.2681980326772e-05	cg06465160	0.977639695860397	0.000996922250427511	cg19183923	2.33396981463809	0.00213654157525814	cg04767758	-1.76875188588492	0.00117604640820124	cg11037576	1.45927760476818	0.00161444657450529	cg10296715	-0.946891881422716	0.000244066182126925	cg10769891	-1.3997799898645	0.00153168408155794	cg18409312	3.87641485541078	0.00362408718886965	cg01493617	-1.02857376022436	0.000685164932232236	cg15272974	-2.63554929580744	1.18855695869202e-06	cg06157719	-2.83720473913416	2.60984568422116e-06
263	cg00004747	2.43642827614366	0.00256596777564114	cg00661620	1.54717142291641	5.35302419431344e-05	cg13617705	2.00811921440545	0.000996922250427511	cg05976325	-1.69358176920962	0.00213654157525814	cg00014900	-1.17421959614977	0.00117604640820124	cg00179128	-1.20722214243666	0.00161444657450529	cg01331086	-2.01899663829002	0.000244066182126925	cg14143184	3.38709841268814	0.00156208427735375	cg22184607	-0.979835983996716	0.00366302924611953	cg10537699	-0.888522642390818	0.000685164932232236	cg16793498	-3.39618227923141	1.21225816447952e-06	cg06670911	-2.16273653806887	2.60984568422116e-06
264	cg09751071	-1.37784101958502	0.00256596777564114	cg19414266	1.38704144573347	5.35302419431344e-05	cg15080259	1.38808469850394	0.000996922250427511	cg01893882	-0.790194313306471	0.00213654157525814	cg19800032	0.749608303815801	0.00117604640820124	cg19033858	-2.18813775625319	0.00162845803118798	cg15572692	-2.62852736942913	0.000244066182126925	cg01525847	-1.95945794708633	0.00157064833198156	cg22658391	-0.666341185044112	0.00366302924611953	cg11440203	-1.65045385485827	0.000685164932232236	cg09221605	-4.90707846024617	1.21925288685059e-06	cg10583647	-1.2714252076161	2.62400168033261e-06
265	cg23193730	-5.20851914166822	0.00258006193925867	cg04761012	1.05197533672204	5.39145623041179e-05	cg07506913	1.29530947751768	0.00101152903869411	cg20662827	-3.52968659943921	0.00213654157525814	cg01589559	3.94386105603856	0.00117604640820124	cg09437135	-3.74236316266371	0.00162865263658933	cg08630533	1.07804236224887	0.000244066182126925	cg06549955	-1.50226859241664	0.00158172983534311	cg10827094	0.998583485309002	0.00370366830045168	cg10201141	-0.776749394583141	0.000685164932232236	cg00453193	-1.86981256237673	1.2296439106312e-06	cg01385862	1.47005199508877	2.69087417799539e-06
266	cg10458926	1.66467776768715	0.00258050165366456	cg04667835	-3.28738705931372	5.40364159129698e-05	cg26402417	0.794464915976365	0.00101469607031927	cg13790727	1.22614467535791	0.00214047488262226	cg19103536	-3.79458147011387	0.00119958248883718	cg27273157	-2.20143143553261	0.00167765140407125	cg22012281	-1.28660235874562	0.000244601473927599	cg24124753	-1.91414712732507	0.00158172983534311	cg04725234	-0.949084983805309	0.00374501680223554	cg05368370	-0.950200131927922	0.000685164932232236	cg08625468	-1.25921053159793	1.24273934468605e-06	cg08988309	-1.53533662126055	2.70928039635987e-06
267	cg04078416	-4.38757060894968	0.00258050165366456	cg25938192	1.31548924886565	5.40455307443865e-05	cg23184477	-1.28574627837524	0.00102177719157483	cg11099683	-1.29029076855088	0.00214057511774119	cg00946601	-1.79235826373592	0.00119971707903215	cg17078375	1.53544136884449	0.00167765140407125	cg09792588	-5.68836527861395	0.000244601473927599	cg10446143	-0.850121579677659	0.00158506461855754	cg19290091	-1.86097703424635	0.00374501680223554	cg01584202	-1.05557023216732	0.000685164932232236	cg08861844	-1.35129211645717	1.24273934468605e-06	cg06036945	1.27919522002304	2.70928039635987e-06
268	cg16378063	1.87583367788189	0.00258050165366456	cg23650765	-2.16293106863737	5.43361105653078e-05	cg22391205	0.92077605647943	0.00102177719157483	cg02939761	-1.87607359667559	0.00216943928666053	cg00198926	1.85954349255713	0.00121844014870786	cg18930161	-1.58842042760447	0.00167765140407125	cg21824710	-1.5221008989028	0.000244601473927599	cg15340652	-1.20562831363718	0.00159167316537573	cg20935694	-0.786824362395453	0.00374501680223554	cg20614262	-1.16351964802802	0.000685356655912554	cg09446858	-1.98167337969582	1.24273934468605e-06	cg23570378	-3.42544980564421	2.76151059464236e-06
269	cg03929031	-4.97027527402257	0.00258050165366456	cg01949455	0.968461470853462	5.48037144964631e-05	cg20645649	1.03871164523945	0.00102177719157483	cg02172466	-1.45707779769852	0.00217645612574417	cg27581604	1.35805529437772	0.00121844014870786	cg04311699	3.2489977922623	0.00167765140407125	cg16345311	-2.82900112018607	0.000244601473927599	cg00208485	2.59303887382059	0.00159191696772984	cg08850555	-0.837679781490013	0.00376530475403049	cg25155774	-1.08286808928704	0.000689982839728005	cg02027653	-3.50745492764817	1.24273934468605e-06	cg16890008	-1.97548835792104	2.78382404074206e-06
270	cg10150962	-0.959048203501367	0.00258050165366456	cg25808892	1.1838971374119	5.48037144964631e-05	cg22483919	0.951098322888101	0.00102177719157483	cg27660388	-1.33535429951743	0.00218959586345429	cg03671054	2.64054530086924	0.00123237763691606	cg00496427	-0.963893345927941	0.00167765140407125	cg25254910	2.669991232159	0.000244601473927599	cg09906747	-2.10908231479762	0.0016036242278321	cg00669363	-3.13278807017394	0.00376530475403049	cg06370301	-0.985031395862184	0.000689982839728005	cg20420559	-1.05189866461666	1.24273934468605e-06	cg11229390	-2.85777135216158	2.78382404074206e-06
271	cg19343871	-0.951818805027756	0.00258050165366456	cg23448139	1.63757204554517	5.53344013866732e-05	cg00491422	0.565144950354217	0.00102177719157483	cg17219201	1.55811006563743	0.00218959586345429	cg12295739	3.1016721880081	0.00123237763691606	cg15080259	-1.47566438271092	0.00167765140407125	cg05728337	1.38737596547562	0.000244742038745994	cg01577511	-1.06156407998614	0.00160371403082445	cg11746048	2.50266881548018	0.00376905450828313	cg16345507	-0.824084258442102	0.000690777939944358	cg08056390	-1.30649180403724	1.24273934468605e-06	cg15133917	-2.25959152733432	2.78382404074206e-06
272	cg05693680	1.95877475910156	0.00258050165366456	cg05659323	-2.36810450186156	5.53957722681656e-05	cg08730728	1.11151940248692	0.00102185073710258	cg26400835	-0.953070159213616	0.00219346233794066	cg14606321	-1.09626699499596	0.00123237763691606	cg10141721	2.12607966817465	0.00167765140407125	cg27595580	1.80981415436146	0.000251430626142886	cg12807368	-3.07616343346169	0.00160371403082445	cg27454650	-1.10757274433628	0.00376992808475281	cg27486715	-1.06197251292016	0.000692050864979731	cg05485663	-1.94319566687152	1.24897853738331e-06	cg06768740	1.43148678907523	2.81272696330086e-06
273	cg23632513	3.41202792366381	0.00258364145729793	cg21416109	1.99906316147439	5.61845835692533e-05	cg08187687	-0.438822106681283	0.00102185073710258	cg01504589	-3.12796052162781	0.00219346233794066	cg26922625	3.85008619339445	0.00123242367440877	cg22392038	-2.72055220055917	0.00167765140407125	cg12389943	-3.7697761999397	0.000252171576718557	cg23752454	2.34062545555407	0.00160402894154257	cg11080206	-2.36006251907074	0.00377985697071447	cg07279440	1.45317321550054	0.000693967717807998	cg16753138	-2.39427021294994	1.26951453872706e-06	cg18014844	-1.82180658219903	2.81272696330086e-06
274	cg18326398	-2.80180717345702	0.00258364145729793	cg08042643	2.09869797040585	5.62799236452514e-05	cg11921538	0.995446111246165	0.00102185073710258	cg22183057	-2.31563663434154	0.00219346233794066	cg22645224	-1.66134185050784	0.00123242367440877	cg04607100	-1.31563087095671	0.00167765140407125	cg09821763	-1.01236341084301	0.000256028022315136	cg11558203	-1.84773424338827	0.00160798128219668	cg00880601	-0.787410936646108	0.00377985697071447	cg00525580	-1.23259144126726	0.000693967717807998	cg06524679	-1.15770204966835	1.27042505765376e-06	cg14363992	-2.1972514462537	2.81272696330086e-06
275	cg13716995	3.00657885709284	0.00265272692625365	cg15039019	1.94859085176245	5.62799236452514e-05	cg04338863	0.919910411997646	0.00102185073710258	cg09585574	-0.53530528805957	0.00225997342753783	cg00885602	2.36861917050873	0.00123242367440877	cg04639905	-1.84986414685209	0.00168896671077266	cg01992936	-3.44727173061845	0.000257085657857452	cg01013447	-4.36131243643298	0.0016126355922615	cg13316543	-0.900345846962139	0.00377985697071447	cg13588517	-3.33979055590122	0.000693967717807998	cg00091596	-3.2713599331579	1.27042505765376e-06	cg07853743	-1.20762516865576	2.82344139616434e-06
276	cg14254374	1.93409130675246	0.00265272692625365	cg24895954	-1.40312569825377	5.644113076093e-05	cg01231543	0.738241754782272	0.00102185073710258	cg06268298	1.54266939644221	0.00233442409540768	cg18170989	-0.677864174069926	0.00123242367440877	cg08948575	-2.99686998368707	0.00169575042528432	cg18913869	-2.23496452090548	0.000257366534525552	cg05105354	2.67906599829871	0.00162084565784778	cg04254468	-1.29812954195866	0.00377985697071447	cg12638261	-1.85212533255194	0.000712341583422702	cg17513693	-2.18467686464465	1.27233024153517e-06	cg09642357	-2.10987884891867	2.83214163884652e-06
277	cg11045792	1.67586786339591	0.00266631879347867	cg23264673	1.40194710538726	5.644113076093e-05	cg19296671	-6.77888736033174	0.00102185073710258	cg18950108	0.703462731674708	0.00233442409540768	cg04545398	4.03435965085884	0.00123242367440877	cg04867279	-2.0284090576105	0.00170556948769293	cg15649828	-3.99106713585574	0.000257366534525552	cg25254910	2.20213271817532	0.00162084565784778	cg05210266	-0.522881348403007	0.00377985697071447	cg05635278	2.00125990975547	0.000712341583422702	cg23484383	-3.49145332579505	1.27233024153517e-06	cg19704070	-2.36381039303952	2.86855006440087e-06
278	cg24854032	-2.83790670839595	0.00266631879347867	cg01773760	1.39377011156874	5.723822101274e-05	cg02969303	4.04411996352676	0.00102185073710258	cg03748603	-0.966833387663413	0.0023472864616579	cg04550303	-1.28293950790781	0.00123242367440877	cg18101138	-6.14593228102087	0.00174754328852031	cg21583226	-6.14053150766787	0.000257366534525552	cg03002232	-1.82454545228627	0.00162084565784778	cg27549963	-2.14680637776182	0.00377985697071447	cg06938063	-1.05652630552723	0.000712582817536264	cg00243313	-1.71976440716306	1.27233024153517e-06	cg12505415	-1.31974755274573	2.90602799806139e-06
279	cg17825664	-1.94840653431753	0.00266790532664207	cg05305155	-1.75869903784266	5.7802993840668e-05	cg11087042	1.4678247971796	0.00102185073710258	cg01374592	-0.940149236520677	0.00237117836248412	cg03148427	0.694672239265379	0.00123410591630206	cg17520203	-1.65835673180081	0.00175461581122063	cg07854108	-1.09933613653472	0.000257652918740202	cg07350977	-5.00555634650587	0.00163312037775822	cg07941396	-1.45353987925934	0.00377985697071447	cg27490629	-2.25745852380227	0.00071281732929388	cg16582138	-1.19343277154425	1.27233024153517e-06	cg05513258	-1.1939017688789	2.90602799806139e-06
280	cg21326480	3.19121453901182	0.00269490336701532	cg08293367	1.39362100665808	5.8404841715577e-05	cg16508998	-1.00428776873495	0.00102185073710258	cg13856212	-0.995806430132158	0.00237117836248412	cg18101138	-5.71659419854562	0.00123410591630206	cg00333154	-1.00241967368801	0.00175461581122063	cg01382808	2.49733695437454	0.000264308352772104	cg14074539	3.01468065788206	0.00163312037775822	cg10673264	-0.550029422955133	0.00377985697071447	cg03061024	-0.62923409322688	0.00071281732929388	cg00834319	-2.0520287217954	1.27233024153517e-06	cg18305333	-2.08734386703779	2.95225387625032e-06
281	cg23631465	0.865825233173852	0.00269913277153489	cg20348374	1.41465131311885	5.8404841715577e-05	cg21222007	1.84600457068278	0.00102185073710258	cg04820159	-1.57125117591479	0.00237117836248412	cg21292025	-3.31212974959264	0.0012353228544466	cg02173297	-1.56797501079642	0.00175461581122063	cg05483851	-1.66022014846382	0.000264308352772104	cg14019542	4.65714350651566	0.00163312037775822	cg06992906	1.53113093725227	0.00377985697071447	cg14132628	-2.18842441650651	0.000715873776973023	cg12814210	-2.58895159758226	1.27233024153517e-06	cg11127603	-1.91380020050932	2.95334982734626e-06
282	cg15777323	-3.24755454606642	0.00271494109178306	cg24759064	-3.53944489983694	5.92262323186397e-05	cg18730841	0.869427243734698	0.00102185073710258	cg19681357	-0.760573157102586	0.00237117836248412	cg00108863	2.79080774344921	0.00123945614547353	cg03929031	-5.55063163133673	0.00175461581122063	cg26701563	1.29440036798632	0.000264308352772104	cg06145336	1.80945098682913	0.0016585080507431	cg02206852	1.32091686450257	0.00377985697071447	cg00958578	-1.30102811291635	0.000715873776973023	cg21088715	-1.42241102292548	1.27233024153517e-06	cg25341275	-2.18471615004794	2.96531383747708e-06
283	cg08211068	-0.877886000033262	0.0027172406902272	cg21977564	1.91529508247883	5.94637645618981e-05	cg03366776	1.38694212263699	0.00102835724319598	cg10673264	-0.631660352767619	0.00237117836248412	cg08858239	-1.2061211327656	0.00124973161579374	cg07003745	-1.42109367048057	0.00175939892035214	cg15847240	-2.18767460166074	0.000264308352772104	cg17557679	3.42256720455942	0.00166169741175991	cg17205515	-0.826537759660537	0.00377985697071447	cg09861346	-1.5161379672546	0.000717930353723571	cg12065799	-1.89327358157297	1.27640381074202e-06	cg14553853	-2.46191170925683	2.9879553803582e-06
284	cg15621892	-1.22125556186394	0.0027172406902272	cg12545852	-1.41569268038726	5.94637645618981e-05	cg08841829	1.00771352526953	0.00102835724319598	cg24287189	-1.05647601229364	0.00237117836248412	cg08358793	-1.21596848213575	0.00125488983272377	cg19962434	1.86581018625759	0.00183388039210246	cg06686746	-1.62918594594655	0.000264308352772104	cg16641122	3.59903960691854	0.00166685091584116	cg04827594	-0.821218710135031	0.00377985697071447	cg27413118	-0.901600323538834	0.000717930353723571	cg21015583	-1.69818840086222	1.29031145194006e-06	cg23753006	-4.34030468260857	2.9879553803582e-06
285	cg25411368	-1.99595745501469	0.0027172406902272	cg18389987	1.45436442721239	5.94637645618981e-05	cg19185217	0.617415354100688	0.00103295016778397	cg10549221	-1.34418207497802	0.00237117836248412	cg27162262	1.22008115036578	0.00125932888223842	cg00685984	2.54539900596972	0.00183388039210246	cg05781968	3.05135247937746	0.000264308352772104	cg19999829	-1.0666551620841	0.00166922519317827	cg27043547	-3.6703992107042	0.00377985697071447	cg16910767	-1.12876058675021	0.000717930353723571	cg00149585	-1.99567170522736	1.29031145194006e-06	cg08181534	-1.7978991942108	2.98943755549976e-06
286	cg16228716	-0.961045277142798	0.00272933992117422	cg26986438	-2.84898261679764	5.94637645618981e-05	cg20361594	-0.723891680074133	0.00103495439928225	cg14664073	2.42571908311012	0.00237117836248412	cg19865616	-4.69469699168416	0.00126400698177487	cg22276258	2.42343855787502	0.00183639680984688	cg10417840	-2.92368533701242	0.000264308352772104	cg18399703	-1.09864503299242	0.00166922519317827	cg04295473	-1.56078689367124	0.00377985697071447	cg19553056	-0.872877850965079	0.000717930353723571	cg15692134	-5.0485865169607	1.29449109491229e-06	cg01344859	-1.80139612238648	2.98943755549976e-06
287	cg23972892	-1.75159892213872	0.00273432076210515	cg21115484	1.35433955535701	6.03239276238129e-05	cg25472148	1.01967240728862	0.00103495439928225	cg02027653	-1.80625403449538	0.00237117836248412	cg10404265	3.42437900396842	0.00126765755155697	cg05422897	-0.641311352076684	0.00183639680984688	cg01505148	0.831667066866162	0.000264308352772104	cg24781299	-1.58905055725738	0.00166922519317827	cg08123676	2.01642102088294	0.00377985697071447	cg01608788	-0.932958300927544	0.000717930353723571	cg00751155	-2.82842518413271	1.2959776610913e-06	cg26777557	-2.18014557047135	3.01663181999856e-06
288	cg03196376	-1.83687911648073	0.00273432076210515	cg06691743	3.13786061256398	6.03239276238129e-05	cg13445258	0.983732190459978	0.00103495439928225	cg03716908	1.30912138834367	0.00237117836248412	cg21390684	1.81013070825408	0.00126765755155697	cg14461400	-6.09790316811713	0.00183639680984688	cg08932380	-3.18470433896093	0.000264308352772104	cg05490754	-1.59084540651313	0.00166922519317827	cg22123708	2.49895778725667	0.00377985697071447	cg13547771	0.755004875368815	0.00071976879246962	cg05444742	-2.54293294492472	1.2959776610913e-06	cg05678729	-1.72816674840193	3.02090651113105e-06
289	cg27570344	1.94118143104809	0.00273432076210515	cg06376599	2.50751101651052	6.03239276238129e-05	cg12523155	1.24030241256967	0.00103495439928225	cg16338944	-0.669128584151062	0.00237117836248412	cg12682862	-2.07602214545763	0.0012729161330921	cg09662754	-1.30252145725241	0.00184567373569954	cg18678706	-0.830504752874282	0.000264643917862436	cg05314090	-5.96012449451775	0.00167527403635609	cg22563952	-0.468567042402818	0.00377985697071447	cg14719665	-3.19277667565491	0.00071976879246962	cg14816748	-1.59537087185486	1.2959776610913e-06	cg04055703	-1.59398352099024	3.06928116702533e-06
290	cg11486744	1.94209933743087	0.00273432076210515	cg02670908	2.24717522604067	6.03239276238129e-05	cg08269446	3.12144466417744	0.00103495439928225	cg06702971	-0.961954412378076	0.00237117836248412	cg14458002	2.25202635161614	0.00127945828786523	cg08960754	-3.44827834516815	0.00184567373569954	cg14469826	-1.44156654696069	0.000264963359720274	cg07478893	2.47794236530751	0.00167527403635609	cg08535148	-2.36273998228183	0.00377985697071447	cg15265313	-1.26134525791869	0.00071976879246962	cg27265391	-1.50385677148729	1.29847087054611e-06	cg10188403	-3.17779304982127	3.12560536135166e-06
291	cg21691267	-1.49726970864606	0.00273432076210515	cg00664084	0.894386409803778	6.03239276238129e-05	cg06725695	3.21823714367917	0.00104593149107051	cg14046414	-0.886269330749191	0.00237117836248412	cg04641168	-5.591525194254	0.00127945828786523	cg25747192	-0.99825701979418	0.00184567373569954	cg17464591	-1.39152939364803	0.000266425369156051	cg05781968	2.52258481546711	0.00167527403635609	cg25530661	-1.07605505966437	0.00377985697071447	cg24030864	-1.28199238242346	0.00071976879246962	cg02201963	-2.35158678622305	1.30292770757026e-06	cg04667835	3.51679405300999	3.12560536135166e-06
292	cg25541968	-3.75194982443129	0.00273432076210515	cg09817114	1.34426874412228	6.07863166991177e-05	cg05217397	-0.768574978443655	0.00104593149107051	cg24732404	2.3611094654293	0.00241008237755858	cg24656125	0.711695952681116	0.00127945828786523	cg23951967	2.25588749767964	0.00184567373569954	cg04475037	-5.72734129685075	0.000266425369156051	cg11883418	-2.56670941047596	0.00167527403635609	cg10758165	-1.00031335039818	0.00377985697071447	cg15195276	-1.44029263470223	0.00071976879246962	cg03968225	-2.18433202386144	1.30292770757026e-06	cg19594024	-1.99661986547477	3.12560536135166e-06
293	cg15440402	2.51767250604797	0.00273432076210515	cg11229390	2.62206692223185	6.07863166991177e-05	cg22193350	0.833123442881591	0.00104593149107051	cg21452633	2.82576777094031	0.00241528328648463	cg11567723	0.842737062718794	0.00127945828786523	cg05464016	2.81795358954616	0.00184809691871308	cg11638760	1.50361617809742	0.000267546577089761	cg23687319	-1.98678413601643	0.0017121001408914	cg18732936	-0.652531702606754	0.00377985697071447	cg14504479	-0.975115236781562	0.00072088439422476	cg15864104	1.70968558793536	1.30292770757026e-06	cg27598114	-1.60706852124263	3.15334007318862e-06
294	cg02705895	1.89244764857379	0.00274416903443459	cg17372494	0.87371294022606	6.12497588343034e-05	cg26926753	0.890464168070056	0.00104593149107051	cg25021456	-1.07990330742946	0.00241528328648463	cg08323893	-3.16255722947772	0.00127945828786523	cg22279504	-1.15864306511207	0.00184809691871308	cg06925217	-1.35345663052376	0.000267546577089761	cg15064916	-1.37112193348834	0.00172897285769367	cg04624601	0.677266347061604	0.00377985697071447	cg02456074	-1.3018640523898	0.000721733043130325	cg23795460	-1.60493513564393	1.30292770757026e-06	cg11698762	-1.62760994256292	3.17499685697338e-06
295	cg09557991	2.30654865234525	0.00274416903443459	cg09221297	1.501113161232	6.12855117138853e-05	cg15294361	-1.15652243279656	0.00104593149107051	cg14259556	-1.37904517884658	0.00241528328648463	cg04011353	-3.47781822256713	0.00128480209636314	cg22831263	-1.08737493001704	0.0018603169872158	cg11612472	-1.10243956432193	0.000267546577089761	cg19830950	0.635005882642348	0.00174301485329075	cg14357590	-0.697214670978775	0.00378015084575354	cg02540858	-0.861913696303731	0.000721733043130325	cg00099768	-1.96449800415742	1.30292770757026e-06	cg23142035	-3.27561971404245	3.22364571003968e-06
296	cg27542016	-5.50720755997794	0.00277096567123619	cg19660186	-1.74296875975593	6.15255830612844e-05	cg00473413	1.52052577432814	0.00104593149107051	cg25682815	-1.51207403756609	0.00241528328648463	cg02650790	0.716413178957056	0.00128480209636314	cg14856696	-1.47521307298919	0.0018603169872158	cg10925729	-0.876631947017593	0.000267546577089761	cg24543944	4.20759510463785	0.0017636306020691	cg03074223	-0.865078612216212	0.00378015084575354	cg26015888	-1.04609191735453	0.00072181757237506	cg12989560	-1.59498974998188	1.30292770757026e-06	cg16627549	-1.42526615011194	3.22364571003968e-06
297	cg15798716	2.54751938923963	0.00277096567123619	cg08214688	-1.23504735472469	6.15255830612844e-05	cg04805065	-0.856069327778545	0.00104593149107051	cg10809441	-1.04367905474381	0.00241528328648463	cg21680824	1.58200046205918	0.00128480209636314	cg27454102	-0.913482128099455	0.0018603169872158	cg17464043	2.84523294857718	0.000269031777930125	cg26412441	1.45187173767921	0.001780009210738	cg21884933	-1.48476216381566	0.00378926498600741	cg02083536	1.22639526154288	0.00072181757237506	cg18095002	-3.22493186796912	1.30753115426588e-06	cg18363192	-3.89747176621383	3.22829071264628e-06
298	cg15463280	2.99906681933864	0.00281764722379586	cg25437947	1.38000217919742	6.23025428780755e-05	cg14681958	-1.1040755745976	0.00104725295043441	cg11622538	-1.1287717114822	0.00241528328648463	cg18108335	1.96488610857084	0.00128480209636314	cg09204067	-0.919845020550878	0.0018603169872158	cg14931764	-2.09543187736875	0.000269031777930125	cg11478345	-3.25061980246528	0.00178323079799506	cg05816398	-1.42795140647975	0.00380535005219472	cg02904365	-1.12288159419699	0.000724340226581399	cg08917478	-1.41896470121219	1.30753115426588e-06	cg25844333	-1.3193589242954	3.23339622788625e-06
299	cg10574897	2.82226212236163	0.00282738165747595	cg12852390	4.74226132144214	6.24257407592482e-05	cg27265391	0.812512139464316	0.00105235503604798	cg00255247	2.17625304251637	0.00241536637347895	cg07285386	2.21836089726682	0.00128480209636314	cg04982343	1.28808194527416	0.00186349048389172	cg11200403	0.623717404086248	0.000269031777930125	cg02519897	-4.68874102507608	0.00179887974295919	cg01334232	-1.12501214918286	0.00380535005219472	cg19844325	-0.945821929418619	0.000724340226581399	cg01592389	-2.16647836354767	1.31886897825386e-06	cg09907883	-2.05293142214086	3.23339622788625e-06
300	cg00148513	2.24739198107701	0.0028311572130925	cg03165752	1.70647001413045	6.26130068583313e-05	cg21922419	1.33730481665928	0.00106341693884214	cg13506101	-1.34650083764796	0.00241536637347895	cg10183069	-1.62538473941727	0.00128480209636314	cg13413412	-1.29192593588769	0.00186349048389172	cg07379251	-1.62842262536472	0.000269272177808861	cg03655338	1.52361130717191	0.00179887974295919	cg02858642	-1.05637554292804	0.00380535005219472	cg06839650	-1.63646275064559	0.000731309432355443	cg24892710	-2.96708020430552	1.33914982259888e-06	cg20293906	-1.25193243724329	3.31208433022104e-06
301	cg27497299	-0.868099280699606	0.00283194420729744	cg23050178	3.53746370831092	6.26130068583313e-05	cg24782486	1.14098057715227	0.00108953716368454	cg18349405	-0.851999930890658	0.00241536637347895	cg03177600	0.946688649525391	0.00129366022390355	cg10055139	-1.37652153650689	0.00188123950349894	cg23751928	-4.40404470816048	0.000269272177808861	cg19109130	3.00426306264446	0.00180387527858357	cg27610579	-2.93549829569354	0.00380811509340308	cg08724901	-0.870483477862057	0.000731491261535786	cg05236965	-2.65592196571488	1.35248113390924e-06	cg19128498	-1.75034315784667	3.3232698453482e-06
302	cg04568106	-2.23294217002596	0.00283589391632374	cg13852116	2.3867439544492	6.33294151936646e-05	cg21754186	1.35686114659507	0.00108953716368454	cg14803240	2.0558991572157	0.00241536637347895	cg17619405	-1.41746128498405	0.00129366022390355	cg02714566	-0.922184196019165	0.00188123950349894	cg00054572	3.02457040674414	0.000269272177808861	cg10819847	-5.38244612145522	0.00180387527858357	cg22954459	-1.11224864905762	0.00380811509340308	cg16311186	-1.48580243720702	0.00074120381962159	cg12366650	-3.04365156086331	1.35406705750504e-06	cg16054590	-2.66428633537481	3.36123250687961e-06
303	cg09527343	-1.1532288578465	0.00284362034210136	cg01416487	1.30687818691182	6.44669114515049e-05	cg24012128	-1.22268306021215	0.00108953716368454	cg06488666	-0.88036858210967	0.0024155654337886	cg19149013	3.26206082115013	0.00129685997235887	cg16296724	-4.52756355547985	0.00188920905553213	cg16776372	-1.38685592409622	0.000269272177808861	cg23513690	-1.50937805269963	0.00182581108561	cg08570118	-0.714790214754396	0.00383444009409928	cg03653855	-1.78417909766465	0.000745070726613137	cg24652271	-2.15462906404847	1.35469635322176e-06	cg15161667	3.89753568338168	3.36214654177629e-06
304	cg02150133	0.845673698062896	0.0028524518913073	cg03985019	1.59235545456216	6.48046545479305e-05	cg07479368	-0.72922243403928	0.00108953716368454	cg13182602	1.80553836589573	0.0024305200497094	cg04376453	-1.45149341899514	0.00129685997235887	cg26922625	4.09336036103802	0.0018991207906669	cg23705032	1.44910129417958	0.000269272177808861	cg22706883	-1.99668763841925	0.00182877419481514	cg12422199	1.88923797443961	0.00383444009409928	cg09682848	-0.740263480962855	0.000745699467415894	cg07118596	-2.21464075013549	1.37403386951753e-06	cg22329488	-1.78381383460338	3.37541608963274e-06
305	cg21073216	-0.931391130894657	0.00287736933787614	cg26932586	-1.42219822045376	6.49285568210751e-05	cg00903010	0.989526965609275	0.00108953716368454	cg19034043	-1.11767181519045	0.00243251034676589	cg13612175	-3.79219772182814	0.00129685997235887	cg15942185	1.51967941191369	0.0018991207906669	cg21817183	-3.72584367335686	0.000269272177808861	cg14146538	-1.03976881874717	0.00183507267574111	cg16516295	-0.690164736736148	0.0038403612485929	cg01187279	1.23471194299483	0.000748917496544473	cg16580934	-2.97225310289564	1.38458936811029e-06	cg01501474	-1.85440072225373	3.37541608963274e-06
306	cg04234232	1.37576681518991	0.00289611537981205	cg24892710	2.48428721997932	6.49545600798413e-05	cg07752528	1.55435955491121	0.00109042329227188	cg04457423	-0.766976986941176	0.00243470341102012	cg00971613	1.37008125566799	0.00129810623379567	cg25328202	-1.60932844727956	0.0018991207906669	cg25809637	-2.86779767952669	0.000269272177808861	cg14971219	5.1077121343957	0.00183507267574111	cg25813689	-1.21580106385692	0.0038403612485929	cg21212494	-1.43714365528948	0.000748917496544473	cg14258243	-1.78709532064021	1.38508886054237e-06	cg13934472	-0.925962371688676	3.37541608963274e-06
307	cg18224693	3.92032281407584	0.00290195015984631	cg25426560	1.0176497965935	6.62411991800855e-05	cg15034267	2.0048373783257	0.00109604816550796	cg25778027	2.7017162904035	0.00243581671693858	cg14427340	2.67960308089192	0.00129895661175772	cg12383473	-1.21004394769131	0.0018991207906669	cg24413165	1.76224634311128	0.000269388663188809	cg00981877	-2.16653119713989	0.00185558808749839	cg15195276	-1.16983094707106	0.00387604065305768	cg06678982	-0.96161915334805	0.000749912849121932	cg19269661	-2.71806423120541	1.38911356297022e-06	cg23394420	-2.12902080755314	3.42744562664895e-06
308	cg21672758	1.43716535617451	0.00300508001284931	cg21337984	1.39221145482156	6.62411991800855e-05	cg20177814	0.982379176141929	0.00110043217726531	cg12129793	-1.14744000174164	0.00243837234835467	cg07802909	-1.67276720035218	0.00129895661175772	cg03605064	-0.955502717690825	0.0018991207906669	cg03781084	-6.51576743154488	0.000269516714552595	cg01425718	-1.33643982733062	0.00185558808749839	cg00350247	-0.79294396339588	0.00388349127277662	cg10761088	-1.38939476185206	0.000749912849121932	cg26695659	-2.0232250274961	1.39300010406245e-06	cg16726261	-1.82651856086797	3.44741849215098e-06
309	cg14242680	0.390341207688374	0.00311201638915833	cg06670911	1.95930798684163	6.86630714651604e-05	cg21151651	1.18426249222258	0.00110043217726531	cg16525208	-1.9170536550478	0.00245668337996344	cg07950296	-2.08811030550774	0.00129895661175772	cg27418146	-1.88620420448469	0.00193849955348909	cg17470723	-5.33977867444813	0.000269516714552595	cg10517096	0.834644870701079	0.00187367516623821	cg07778029	-2.26896755239265	0.00388349127277662	cg11679153	-2.73955223848194	0.000751408194357376	cg11988320	-1.31204967052478	1.39300010406245e-06	cg07007841	2.91462303037959	3.44741849215098e-06
310	cg14313373	0.530829016081132	0.00311307524407706	cg19053162	1.99053241997689	6.86630714651604e-05	cg20197694	-1.60138745505563	0.00110471766518251	cg18668511	-1.06196879671002	0.00245668337996344	cg26485003	3.75004323586893	0.00129895661175772	cg03327899	-2.0366959857737	0.00195752821013279	cg21800664	-3.45363994190504	0.000269516714552595	cg12566821	2.04489625397503	0.00187653655018652	cg19397765	-1.31921207666224	0.00388349127277662	cg17976381	-1.46870494366089	0.000753760490756444	cg06768740	1.55663026370683	1.39300010406245e-06	cg06109873	-1.6283106762841	3.44741849215098e-06
311	cg00430542	0.776667445737048	0.00311830906670079	cg26112619	1.90406528596679	6.91559639743256e-05	cg09057412	-1.0752398900857	0.00110610023400394	cg15416352	-1.23434808939436	0.00245668337996344	cg08972362	-0.627489669217982	0.00130351357231916	cg10876776	-0.954840153965462	0.00195752821013279	cg08867155	-1.81772829087801	0.000269516714552595	cg09567642	-2.08794831213399	0.00189632097808456	cg24749564	-0.764940274369136	0.00388349127277662	cg06031268	1.08570630721246	0.000753760490756444	cg01838658	-3.69116649978302	1.39962373563399e-06	cg24722527	1.84825460157634	3.44741849215098e-06
312	cg18740289	0.98273946088464	0.00311830906670079	cg27542512	1.54329447434344	6.91559639743256e-05	cg18927080	1.79977428042175	0.00110610023400394	cg17941247	1.95935106450111	0.00245668337996344	cg19524908	-1.22432653124408	0.0013053530535851	cg06569202	-1.34425052389271	0.00195752821013279	cg25462795	-1.63011824111434	0.000272996151584578	cg12589749	-1.41846033117496	0.00189886635507661	cg10354017	-0.972275843704975	0.00388349127277662	cg08156191	-3.11315510378634	0.000753837266613088	cg08592230	-1.65323750121117	1.39962373563399e-06	cg09788352	-1.09870113812057	3.44741849215098e-06
313	cg19585676	0.757163372521611	0.00312127472503337	cg15627031	1.85391361865775	6.91559639743256e-05	cg13017634	2.85985728276607	0.00111439721033938	cg22035498	0.984531828924115	0.00245668337996344	cg11396559	3.52893718648763	0.00131536537236938	cg00607277	-5.04104648452942	0.00195940575546112	cg17724687	1.6582080631638	0.000273310698181784	cg15810296	2.43092167455281	0.00189886635507661	cg06882533	-0.699831048408554	0.00388349127277662	cg22599449	-1.80429878664244	0.000754462059304011	cg08812504	-2.01973597846317	1.41854812306615e-06	cg18930878	-2.23067948772903	3.45024505440218e-06
314	cg07933493	1.02507089119754	0.00312127472503337	cg09936581	1.52157276629723	6.91663166949509e-05	cg12157735	2.1677859711972	0.00112617802039001	cg07203186	2.14347546322291	0.00245668337996344	cg17970461	4.86801852046962	0.00131626856130316	cg05748691	-1.24743269476742	0.0019746169140185	cg25937494	-2.11187979446067	0.000274325377168183	cg02249648	-1.29858596386932	0.00192637099615561	cg04718853	-0.77272147679487	0.00390149327269405	cg04514020	-1.71564624524304	0.000756282326462525	cg13974313	-2.83058277943154	1.41910256272237e-06	cg00912316	-1.82009771823595	3.46619233042363e-06
315	cg15448590	-2.59223030186467	0.0031387291582873	cg09543525	3.72219303280552	6.99348574845919e-05	cg03080493	4.15015258991765	0.00112617802039001	cg02234405	-1.42638231192724	0.00245668337996344	cg13505051	-1.77955919017924	0.00131626856130316	cg04393887	-1.12806616620391	0.00198843213427557	cg25705452	4.03450695998408	0.00027587449906836	cg03134230	2.05867120411294	0.00192726536500953	cg13422600	0.573038875727707	0.00392962567132393	cg19419669	-1.75473451291309	0.000756282326462525	cg06625640	-2.58712303164097	1.42086361104648e-06	cg26758863	-1.44241515583194	3.46619233042363e-06
316	cg15042024	-1.13464153394263	0.0031387291582873	cg07998581	-1.80494390397807	7.01723395904918e-05	cg16001944	2.30849139410411	0.00113972701242836	cg12096734	-0.711184888291988	0.00245668337996344	cg21947103	-3.68756994871742	0.00134329444445501	cg26998900	-0.963465226919505	0.00200174672685529	cg19742717	2.49709090933981	0.00027587449906836	cg01940055	2.57468150810183	0.0019507666803727	cg21679674	-2.71209626302648	0.00392962567132393	cg11824124	-1.73587628857756	0.000756282326462525	cg16409869	-2.21487243387642	1.42545394241121e-06	cg18482175	-1.23985622253612	3.51528336412822e-06
317	cg23086363	1.71112655758244	0.0031387291582873	cg09760585	-2.197503688827	7.04842419432274e-05	cg02307415	3.82585628409204	0.00114024818122234	cg27081085	-1.07609151830774	0.00245668337996344	cg07933493	1.07432091806476	0.00134329444445501	cg26475899	-1.84178310023689	0.00200664270312213	cg22669074	-3.02435577836635	0.00027587449906836	cg12458505	-1.03138776039969	0.00195363403073634	cg22464276	-0.722821888145134	0.00392962567132393	cg08631137	-1.45834358819306	0.000756925999763474	cg22412612	-1.72585194776346	1.43300447771218e-06	cg05222932	3.31716639120904	3.52748333274428e-06
318	cg04491635	-2.68473322886433	0.0031387291582873	cg22223531	1.30416435470135	7.04842419432274e-05	cg19487677	1.21038841309163	0.00114344914492092	cg01241272	-1.58502444817138	0.00245830303027253	cg07912402	1.17371403618108	0.00134929351708041	cg04253701	-1.87810454622618	0.00201118476341008	cg10586664	4.85845968180705	0.00027587449906836	cg18690504	1.94097325485671	0.00197532443409468	cg24997271	-0.630196823284234	0.00392962567132393	cg17632579	-0.982436231847529	0.000756925999763474	cg05574244	-3.22362392696903	1.43300447771218e-06	cg01092818	-1.35725931669513	3.52748333274428e-06
319	cg00380924	1.37963564298551	0.0031387291582873	cg05012297	-1.61319099114834	7.08602728843982e-05	cg04581377	1.38279548372557	0.00114344914492092	cg04353904	1.29355570078674	0.00245830303027253	cg24807561	2.50315239668716	0.00134929351708041	cg20078939	-1.29720348130726	0.00201266098160081	cg14217248	-2.31963248784171	0.00027587449906836	cg21681675	-1.38313397193908	0.00197532443409468	cg04503593	-0.646259605116435	0.00392962567132393	cg15627939	-1.11081869985853	0.000762167824847279	cg07998581	2.15516840633644	1.43300447771218e-06	cg10035303	-1.87087579041084	3.54901095038846e-06
320	cg04488311	2.36606547855066	0.0031387291582873	cg02145211	1.83037331695607	7.13823473426742e-05	cg11679153	2.67244378262735	0.00114344914492092	cg01492274	1.95042997698894	0.00246960087634774	cg06469169	-0.684833322179049	0.00134929351708041	cg16507511	-1.42376429943745	0.00201713414558992	cg02444695	1.13684989966365	0.00027587449906836	cg08094924	1.0817887484764	0.00197670673198621	cg17538768	1.59348411460692	0.00394560390161541	cg09553232	-0.876691276152663	0.000762456353361611	cg22059910	-1.2998936448085	1.43490635566089e-06	cg15999688	3.6542146686235	3.57133684564244e-06
321	cg27276918	-1.01327115735163	0.0031387291582873	cg18261056	2.48536327360478	7.19500628013021e-05	cg14779974	0.743266911560385	0.00114344914492092	cg19006796	-1.3848504048146	0.00246960087634774	cg03267160	0.889035498642107	0.00134929351708041	cg17949371	-1.55769064635107	0.00202693177496629	cg03096551	1.95417196629655	0.00027587449906836	cg11633422	1.59808518355514	0.00198317255116778	cg24267820	-0.498356179027746	0.00394560390161541	cg21936292	-1.9386179927875	0.000764696868049458	cg00325968	-4.22007118936202	1.45226050506457e-06	cg21308993	-1.57371196059657	3.57638112679951e-06
322	cg19411922	1.83529936083248	0.0031387291582873	cg14283569	1.65407945180227	7.19500628013021e-05	cg16387516	1.96697836149299	0.00114344914492092	cg05952925	0.541059624150211	0.00246960087634774	cg10803296	-2.52638733175859	0.00134929351708041	cg25311940	-2.71932041340609	0.0020576223615104	cg23968634	-0.599679432020259	0.00027587449906836	cg18488820	-1.09428542054906	0.0020069768433292	cg27560714	-1.75881822929745	0.00395548202945935	cg24384632	-0.777323861308465	0.000764696868049458	cg05884522	-1.93059272137289	1.45513070703546e-06	cg17585880	0.87806503872063	3.60345768943438e-06
323	cg01606310	-2.24253149363743	0.0031387291582873	cg08936794	1.22635483878956	7.19500628013021e-05	cg24465224	-0.797893723117145	0.00114344914492092	cg18104285	2.16855818126309	0.00246960087634774	cg14997376	-2.74274033595424	0.00134929351708041	cg21156651	-5.07889423630101	0.00212790197743233	cg12603144	-2.28842796766992	0.00027587449906836	cg10790470	-1.61075155067952	0.0020069768433292	cg18912160	0.661943069061426	0.00396710164434557	cg27567413	-1.20767471399635	0.000764696868049458	cg17278690	-2.61844063356167	1.46241806850816e-06	cg08592157	-1.94374320693676	3.69135189560771e-06
324	cg00451771	-0.969831503940299	0.0031387291582873	cg19628299	-2.60964394433651	7.46817501466439e-05	cg01531949	0.877425006049219	0.00116144743173293	cg17649815	-0.72098105173754	0.0024830725503547	cg08340378	2.50086919028739	0.00136508630192881	cg22958403	-1.28764009404404	0.00215318748078604	cg07192391	-2.36102048579885	0.00027587449906836	cg19566866	1.45601266758926	0.0020069768433292	cg16752653	-1.19088802501156	0.00398012104052641	cg25631746	-1.14539539235545	0.000764696868049458	cg22938407	-1.84819799707581	1.4644195426052e-06	cg08121090	-2.22249994783269	3.69135189560771e-06
325	cg05278780	1.05548610375412	0.00317427358951003	cg26059822	1.50315635655004	7.53839967659832e-05	cg12033021	-0.732810857645838	0.00116577752822977	cg07053468	-1.73626168021074	0.00249622232691314	cg10432266	0.622412668582667	0.00137494016902737	cg15272974	-1.48007557619798	0.00215650685161345	cg21612878	2.29541600488181	0.000280242195582896	cg15986555	1.59357309756766	0.00201105922592021	cg19499884	-1.48141980415328	0.00398012104052641	cg19306864	-1.65838495455225	0.000764696868049458	cg00436357	-3.17818117589881	1.49028490572596e-06	cg10538654	-2.66521500680587	3.72179560224211e-06
326	cg17427856	-3.85124341589934	0.00317427358951003	cg09635681	1.8770672980767	7.57272119411324e-05	cg17834717	0.801815677675309	0.00116577752822977	cg02092882	-0.980238067243949	0.00249622232691314	cg16516295	-0.814666397570213	0.00137748230240293	cg06018079	-2.06610695389785	0.00216094834175301	cg09170051	-4.80474723724893	0.000280242195582896	cg27639897	1.68486614779019	0.00201760964134989	cg01618938	-1.64052768488654	0.0039836198261812	cg19096495	-2.01990325232009	0.000764696868049458	cg15160312	-1.80127646275611	1.49028490572596e-06	cg24095088	-1.4426368474469	3.74835605148598e-06
327	cg03838322	-1.07273310132434	0.00317427358951003	cg10113582	-1.84933051095681	7.57272119411324e-05	cg00364051	-0.726714487701842	0.00116577752822977	cg14431361	-1.53677402218905	0.00249910113747729	cg26504749	1.3981046207128	0.00137748230240293	cg06790860	-1.34222131120644	0.00216194894966032	cg13558322	3.93991159153839	0.000280242195582896	cg02749356	1.30536495145346	0.00202831189954913	cg26548600	-0.600908096231442	0.0039836198261812	cg16313587	-1.8081573752947	0.000764696868049458	cg05611722	5.86943744414299	1.49823274877746e-06	cg12095961	-2.06669711472091	3.75914665858522e-06
328	cg26443094	0.73335588008236	0.00317427358951003	cg24280288	1.15241681094757	7.57272119411324e-05	cg27383562	2.03476447515839	0.00116577752822977	cg07829225	1.84686066127045	0.00250098111037098	cg07096663	-0.83832818041687	0.00137748230240293	cg12196814	5.72818841926847	0.00216227635390164	cg05993306	-2.73429311699675	0.000280242195582896	cg08812504	-1.05440649508019	0.00202831189954913	cg10796467	-0.873648517198487	0.0039836198261812	cg04112431	-0.876485031465648	0.000764696868049458	cg10501278	-2.37537248739939	1.52984541774445e-06	cg16498736	-3.0760227063981	3.80720499196882e-06
329	cg09734822	-1.14369197771989	0.00321306840811221	cg25159539	1.7773820414771	7.57272119411324e-05	cg00610360	-0.861455708377801	0.00116577752822977	cg26151341	-1.38163313811223	0.00250098111037098	cg02253134	3.52341361317515	0.00138363262581311	cg14102740	-2.40885733091655	0.00216227635390164	cg21342442	4.3468616652506	0.000282131957643469	cg13986501	-2.83661730159318	0.00203939285044292	cg06488283	-2.66659556167843	0.00400462528124517	cg23354236	-0.751200429178094	0.000764696868049458	cg10364833	-2.77516248122497	1.52984541774445e-06	cg23167148	-4.03859252152964	3.82637992631309e-06
330	cg06792358	-5.2882727027806	0.00321934650598447	cg09818732	1.42221535202163	7.57272119411324e-05	cg24222506	1.05594650575979	0.00116577752822977	cg16740064	-0.924580890882386	0.00250550566297424	cg15026696	-5.85025759849048	0.00138363262581311	cg14669919	-1.37929376470783	0.00216469466713267	cg00228948	-0.932672349583395	0.000282131957643469	cg11928963	-1.87738037884437	0.00203939285044292	cg13253692	0.869505730791116	0.00400893428998521	cg00076255	-1.75083027371402	0.000765935188337822	cg17997329	-2.03372559826494	1.52984541774445e-06	cg15790852	-2.89496728490672	3.86175574963298e-06
331	cg26272150	-1.14872378211836	0.00323795593921442	cg16726261	1.67276205095775	7.60899610197175e-05	cg01733217	1.40202234519908	0.00116577752822977	cg07168707	-1.85512890132056	0.00250550566297424	cg15621892	-1.25734576788183	0.00138776568681362	cg02247898	-1.39857042884834	0.0021746056940918	cg07877457	1.88400225309374	0.000283021701650759	cg04791718	1.31362059083854	0.00203939285044292	cg12444076	-0.817909062721055	0.00402388381449835	cg19928446	-0.81818751015382	0.000765935188337822	cg04945443	-2.91814710954944	1.52984541774445e-06	cg14258243	-1.60535680300526	3.87061293453276e-06
332	cg23627444	1.28134748590787	0.00323795593921442	cg03162770	1.27507710061709	7.60899610197175e-05	cg23456826	1.1263595277987	0.00116909108778034	cg27458003	-0.505019976359241	0.00250550566297424	cg04314107	2.37688640087968	0.00140920441610482	cg24000099	-3.07145239044678	0.0021746056940918	cg18095213	-2.94279279478186	0.000284081705797688	cg01773203	1.91692784827462	0.00205040910192524	cg21554182	-0.544776455607415	0.00402388381449835	cg24953670	-4.41477069745406	0.000765935188337822	cg11890080	-3.36715785337792	1.55530961230675e-06	cg11128345	3.74310540622263	3.91265163316255e-06
333	cg22490929	2.44512847123658	0.00323795593921442	cg00273220	-10.513743897659	7.60899610197175e-05	cg16795450	1.69527447163988	0.00116909108778034	cg19317211	-0.453416805998188	0.00251060810872984	cg21156651	-4.7363714004655	0.00140920441610482	cg04673365	-1.24078192792076	0.00217807996552468	cg19197669	-1.61617690877818	0.000284081705797688	cg16719194	2.98712189585035	0.00205481449672021	cg05241462	-2.05145443723893	0.00402462650317506	cg27261641	-1.70505068402641	0.000765935188337822	cg01351717	-1.20369671496798	1.56219855461303e-06	cg15331596	-2.61226690266006	3.91265163316255e-06
334	cg00706302	1.20924726264376	0.00325933291530282	cg01281797	1.6389762911975	7.60899610197175e-05	cg08685426	1.52294504564712	0.00117310267176364	cg24363159	2.22148570599582	0.00251060810872984	cg13595739	2.51273010787314	0.00141151760019667	cg25562522	3.06172112978395	0.00218629372789417	cg25291613	-1.7841216849733	0.000284816917177856	cg09353378	-3.10417728150711	0.0020674437224199	cg04618897	-0.710618163331139	0.00402462650317506	cg03263685	-1.18241304983033	0.000768720342944804	cg04674680	-2.48785558717305	1.56850721210397e-06	cg01197411	1.08870091942647	3.91265163316255e-06
335	cg15345126	1.27285307939155	0.00327058426978381	cg15951944	1.6990897872294	7.60899610197175e-05	cg15981484	1.85850619648518	0.00117310267176364	cg08627912	-3.89444478479251	0.0025329170293021	cg13748577	0.956693679428482	0.00141151760019667	cg27164753	-1.38029399435707	0.00219301116981582	cg24610854	1.66914156975869	0.000284816917177856	cg19742717	2.03949797223328	0.0020703263869278	cg13209980	-0.846779025386277	0.00402462650317506	cg25540319	-0.67947207028506	0.000776643952828748	cg04571196	-2.61579716097757	1.57978915807542e-06	cg22951989	-1.48440733930076	3.91265163316255e-06
336	cg23939037	0.896206234294226	0.00327531494810478	cg17196681	2.47404755925394	7.68775736327646e-05	cg20308663	-0.952912781881655	0.00117310267176364	cg23383372	-1.02648162079252	0.0025329170293021	cg26860337	-1.11451835528417	0.00141151760019667	cg12075586	-2.6769941018685	0.00219361774762495	cg09692889	2.76241888994597	0.000284915732604471	cg05032887	-1.58964081184582	0.00208319318797225	cg13908323	-0.509952387747227	0.00405049804510199	cg15020889	-0.650733994030089	0.000776643952828748	cg16919074	-2.77214229984079	1.58122212999048e-06	cg22345515	-2.08837110076642	3.91265163316255e-06
337	cg02150126	-1.33899608734096	0.00327819490695951	cg20409282	2.03103293684287	7.73534763505284e-05	cg02188400	-1.58264539255314	0.00117310267176364	cg19236996	0.608358276194883	0.00253749191977087	cg12846190	1.82019188322547	0.00141151760019667	cg17031165	-5.35249023645139	0.0021942850910632	cg05555643	-1.72548903784247	0.00028554098402483	cg22118369	0.976003633150617	0.00208319318797225	cg04041976	-1.30501418261561	0.00405049804510199	cg26049489	-1.32481160366155	0.000776643952828748	cg24290010	-1.69749670685004	1.58122212999048e-06	cg18591973	-2.99184921915041	3.91265163316255e-06
338	cg09000583	-5.17913138865368	0.00327819490695951	cg13553473	1.99447678722472	7.73534763505284e-05	cg21235960	-1.38171746911297	0.00117310267176364	cg01157152	4.47614525427581	0.00254020541829654	cg01237326	2.17782658517745	0.0014151379470059	cg02137395	-2.35798698802312	0.00226600854038785	cg13812377	-1.36889916794298	0.00028554098402483	cg05380205	2.85222835714815	0.00214223090208904	cg04939749	-0.921866749565708	0.00408161759795506	cg12296564	-1.42013195468488	0.000776643952828748	cg18053085	-1.59765760157912	1.58122212999048e-06	cg19163348	-1.84711290994197	3.91265163316255e-06
339	cg04598479	1.00269795616613	0.00331263138515464	cg26994334	1.55226522816051	7.73534763505284e-05	cg26338869	1.96929593421334	0.00117310267176364	cg14550340	2.78623933537598	0.00254362978509961	cg20338956	1.77350879346119	0.00142885704970133	cg13982505	1.5467798797425	0.00226600854038785	cg13887068	4.57261471956375	0.00028554098402483	cg26133736	-0.780108295826188	0.00215337525331449	cg02007745	-0.457351227302512	0.00409581708842437	cg02928895	-3.89214453347756	0.000776643952828748	cg10708038	-2.2009038986103	1.5912559038654e-06	cg14355889	-1.07623854971262	3.91265163316255e-06
340	cg16065538	0.502440221236147	0.00331263138515464	cg03628148	1.58579732770091	7.75075009835215e-05	cg07918516	-1.27418418295408	0.00117310267176364	cg06957848	2.02800994158083	0.00254362978509961	cg22563952	-0.54834495131816	0.0014346549352981	cg11969365	-1.90768249218657	0.00226600854038785	cg21990494	-1.78048297909929	0.000293809397044506	cg01543544	-4.60022895284221	0.00221751602748254	cg25422542	1.58433467847964	0.00410141228114222	cg17681549	-1.84857199067636	0.000776643952828748	cg11477847	-0.997716792876881	1.5912559038654e-06	cg17116739	-1.60849580939595	3.91265163316255e-06
341	cg10616411	0.719406705173818	0.00331750719693839	cg03143610	1.37750743550817	7.7656234385505e-05	cg11982583	-1.03959151153595	0.00117310267176364	cg02473287	-1.70047756133698	0.00256072935023234	cg22907811	0.954717979721839	0.0014346549352981	cg16516219	-2.14251714439831	0.00226600854038785	cg19828937	-2.11819628340754	0.000293809397044506	cg22950210	-1.52915854918208	0.00222043617587041	cg24126931	-1.08622776620046	0.00410141228114222	cg10042335	-1.42353990734517	0.000776643952828748	cg25341275	-2.36117358776085	1.5912559038654e-06	cg12582030	-1.83095663937779	3.91291880856472e-06
342	cg21115484	0.810310768206951	0.00331750719693839	cg04504205	1.74679584528616	7.79079693532047e-05	cg00449189	-0.59762362586682	0.00117310267176364	cg10538214	-1.3167907057909	0.00256072935023234	cg21572003	2.61952568304862	0.0014346549352981	cg01839993	-0.87178249563942	0.00226600854038785	cg07326602	-2.34996411514367	0.000293809397044506	cg06120492	3.15584159754461	0.00222733705698049	cg08571764	1.38151404097587	0.00412056411744504	cg18751702	-1.55137832827511	0.000776643952828748	cg06803897	-4.47927987836056	1.5912559038654e-06	cg18091264	-1.1519817555708	3.93627774514623e-06
343	cg22134634	-1.08118611760291	0.00336645954470034	cg25952964	1.30469577599579	7.82845939034166e-05	cg06192289	0.750579028198587	0.00117310267176364	cg05102849	0.750569942221333	0.0025708392129835	cg12469519	-0.880528055834769	0.0014346549352981	cg22566565	-0.890308083459487	0.00226600854038785	cg08611491	-1.75971747916046	0.000293809397044506	cg01284033	-0.787238773663155	0.0022290977862965	cg26248518	-0.968500573437359	0.00413605232569464	cg00589895	-1.42779199802812	0.000776643952828748	cg09693228	-2.4575320372643	1.6087677413242e-06	cg09221605	-4.34566908135848	3.94114612715867e-06
344	cg09316406	0.493204480596417	0.00336822999864448	cg05611722	-4.88314716730199	7.83427655053554e-05	cg07429038	-0.784388297348735	0.00117310267176364	cg18080858	-0.829345634038349	0.00257170074424305	cg07476513	2.94152369229867	0.00144742239012859	cg26490664	-2.18452954631434	0.00226600854038785	cg11087939	2.01399308206666	0.000293809397044506	cg00124849	2.57662097775138	0.00223227813529824	cg21318978	-1.45908727026721	0.00414898801310421	cg02842381	3.30830554418652	0.000776643952828748	cg02065151	-1.93097549404701	1.63260774142459e-06	cg26780013	-2.2653911755695	3.94114612715867e-06
345	cg03786842	1.02168830907143	0.00336822999864448	cg20481247	-2.2958582260613	7.83427655053554e-05	cg06942064	0.741660698475938	0.00117310267176364	cg09023979	-0.906931291812108	0.00257240080298316	cg13885561	-1.34582154485771	0.00144742239012859	cg06239375	-3.63667213380488	0.00226600854038785	cg07532725	-1.29367019207173	0.000293809397044506	cg17052130	-2.342010841875	0.00223227813529824	cg11396951	-4.0123060103331	0.00414898801310421	cg25096440	-1.70325020097658	0.000776643952828748	cg17938919	1.60372379793369	1.63823977955185e-06	cg13553473	-2.15802130941868	3.94114612715867e-06
346	cg25234390	-1.92917458521158	0.00336906168074449	cg21015583	1.39508004968182	7.83427655053554e-05	cg00843105	-3.15435473446335	0.00117310267176364	cg07875786	-1.07729285746906	0.00257240080298316	cg24723615	0.944422034235041	0.00144742239012859	cg01605921	-4.53780825399055	0.00226600854038785	cg26685752	2.20825288012494	0.000293809397044506	cg02187816	-4.47346715672567	0.00223227813529824	cg13115240	-1.06165778655723	0.00414898801310421	cg26998900	-0.921534193196293	0.000776643952828748	cg15952216	-1.33671891017066	1.64126238361623e-06	cg21126506	-0.955879553418934	3.98793526558512e-06
347	cg00795825	0.541288819835289	0.00336906168074449	cg26868799	1.8501902585564	7.83427655053554e-05	cg05518269	0.975046663196144	0.00117310267176364	cg18549790	1.70662440658715	0.00257522868700914	cg26750372	0.825801261101863	0.00144742239012859	cg23567380	-1.06280490993036	0.00228749653671876	cg19259125	-1.72125239471369	0.000293809397044506	cg00859254	1.72336821367631	0.00223227813529824	cg09132594	1.21921760032247	0.00414898801310421	cg11635182	-1.56396991439073	0.000776643952828748	cg14659340	-1.5019123581802	1.64126238361623e-06	cg19521934	-3.02030968676953	3.98793526558512e-06
348	cg06107066	1.56449789217123	0.00337633760321665	cg04514020	2.57182228365708	7.84878677636147e-05	cg07890284	1.38416611212408	0.00117310267176364	cg04923738	0.824059523954789	0.00260107994553324	cg16562063	-1.66704444560994	0.00144900051931548	cg11246349	-1.63415667803312	0.00228749653671876	cg18670770	2.74861507907389	0.000293950111542289	cg07609176	1.33997738315928	0.00223227813529824	cg06115838	-1.27154679631066	0.00414898801310421	cg04586098	-1.18029220466673	0.000776643952828748	cg22382706	-1.22178055702608	1.64126238361623e-06	cg00400869	-1.64323649266892	4.03172954682929e-06
349	cg11978765	1.03052751913883	0.00337633760321665	cg01858556	-2.33678020836823	7.93445100672424e-05	cg25519609	1.24041134308521	0.00118289745403324	cg14639919	0.801784381501801	0.00261842623601143	cg02750130	1.04656100521885	0.00144900051931548	cg15579362	-2.55241439696089	0.00229553339658228	cg13307718	3.17704634067477	0.000296387719666683	cg26881277	-1.808655357421	0.00223227813529824	cg15809823	-2.07186103307295	0.00414898801310421	cg20819878	-0.894804576684463	0.000776643952828748	cg00636368	-1.58633204329022	1.64126238361623e-06	cg05630338	1.0613026213766	4.07032746438304e-06
350	cg26670626	1.55314661444157	0.00339594826669498	cg17302852	1.53242549286321	8.00831096233179e-05	cg01425188	3.54294875065326	0.0011968839489826	cg04871235	1.66076571566039	0.00262041894279393	cg13681781	-1.25209858889059	0.00144900051931548	cg18716270	-1.60153413487223	0.00231498621584083	cg24999924	-2.64843486498686	0.000296387719666683	cg05881627	-1.38133599929075	0.00223227813529824	cg05156800	-1.25389931164707	0.00414898801310421	cg27569588	-1.34468908184645	0.000776643952828748	cg16118389	-1.78252141397249	1.64126238361623e-06	cg03821863	-4.6566632477348	4.07032746438304e-06
351	cg18190515	1.09197956109058	0.00339594826669498	cg18305333	1.88001790736309	8.06492050457014e-05	cg15508997	0.743404642861505	0.00119719004473671	cg02710892	-3.62687770850664	0.00262041894279393	cg03417466	-2.23612069013578	0.00145873337904541	cg05669210	-2.41125769921982	0.00232218285545047	cg11579822	-1.48016400600339	0.000296387719666683	cg19867615	-1.942182683808	0.00223227813529824	cg21780589	1.34823260986059	0.00414898801310421	cg10722533	-0.919339209415595	0.000777458386911501	cg22832527	-1.67028470957963	1.64126238361623e-06	cg10675120	-2.27699043654866	4.07032746438304e-06
352	cg12727576	2.02028828416636	0.00339594826669498	cg19184518	1.76324518637655	8.11567856573961e-05	cg03409300	1.16500382094478	0.00120039686116762	cg15246460	1.65936272087215	0.00262041894279393	cg17645573	3.43796542337414	0.00145873337904541	cg10959786	-1.24792949387506	0.00232218285545047	cg24004943	3.89835621904839	0.000296387719666683	cg04039925	-1.1948205643562	0.00223227813529824	cg10875499	0.466335774997362	0.00414898801310421	cg05003685	-1.09419606109991	0.00078083899076988	cg05285352	2.12131289736734	1.64126238361623e-06	cg23264673	-1.47602900021828	4.07032746438304e-06
353	cg21936292	1.77332495916708	0.00344006769892839	cg27598114	1.45327809244366	8.14854094058497e-05	cg01519238	0.560988201590211	0.00120069022822922	cg17989358	5.13606524842431	0.00262041894279393	cg22792272	-1.21285553130739	0.00146050600736519	cg01964685	-2.51215289417846	0.00232218285545047	cg07128245	-5.62185149044677	0.000299772901837634	cg25995955	-3.10022742257923	0.0022333841349742	cg09141093	-1.59332954119589	0.00414898801310421	cg20428383	-1.01629775417752	0.000789807985856519	cg01886311	5.19677863496924	1.65180563851483e-06	cg09375013	-1.84271547689011	4.07654648695638e-06
354	cg13927463	-2.33755544304591	0.00344777757441501	cg04579967	1.27021186433322	8.14854094058497e-05	cg20450198	1.17811807642306	0.00121164979871941	cg12133736	-1.12718718608335	0.00262774556824854	cg23360332	-0.463010451852369	0.00146302125442903	cg20150887	-0.826669661851153	0.00234679127654928	cg05705327	-3.01371534877635	0.000300166725291445	cg12064372	-1.1350311936229	0.00224677529144065	cg11522708	-1.24648949802823	0.00416742827542417	cg13452193	-0.841177294890143	0.000789912292550317	cg19650144	5.16297902362404	1.67697100673242e-06	cg22253096	3.16213165990779	4.18732085371215e-06
355	cg06810819	-1.54623377549298	0.00344777757441501	cg09238483	1.56460963463892	8.35136787537306e-05	cg26890839	0.786464595807471	0.00121510601846868	cg07083854	-2.36929194515288	0.00262774556824854	cg09178529	-1.82621572590928	0.00146302125442903	cg07146079	-1.25590884133779	0.0023915511098838	cg19810536	-1.24471660623537	0.000300166725291445	cg09115026	-1.8272410963212	0.0022729376875751	cg08528844	-0.728220109826421	0.00417387489188168	cg08315771	-2.1730468911863	0.000789912292550317	cg07617633	-2.37850825799857	1.6796685099187e-06	cg19071367	-2.29822867608975	4.19185615071797e-06
356	cg00639143	-1.32258383678857	0.00348448496882755	cg16684543	-2.46139935175471	8.50436739159012e-05	cg08083689	1.3519951435717	0.00121510601846868	cg01380417	1.56463342648349	0.00264357052889787	cg10484215	-3.74221128845572	0.00146308922638754	cg17427856	-4.26536156499208	0.00240394940861164	cg25069420	4.67923875402735	0.000300166725291445	cg17993248	1.45505359514112	0.0022729376875751	cg24295479	-1.18214065929241	0.00417387489188168	cg12136056	-1.18875693610086	0.000789912292550317	cg04121555	-2.3623946793284	1.6796685099187e-06	cg08793758	-2.48659928432544	4.19185615071797e-06
357	cg01585686	1.40808260523272	0.00348448496882755	cg06015119	2.02313866565959	8.50436739159012e-05	cg12363404	1.06826067534737	0.00121534013801523	cg27021622	-1.97107008698299	0.00264357052889787	cg01661660	2.39512949514505	0.00146308922638754	cg10973236	-2.94561158725215	0.00240394940861164	cg00859254	2.10144100138364	0.000300166725291445	cg00004939	-0.950640249179481	0.00227844736718495	cg02849913	-1.66514716594684	0.00422444924323909	cg14169398	-0.767002779391119	0.000793405093595779	cg12947507	-2.42038803072044	1.6796685099187e-06	cg04842541	-1.41866205807923	4.21171274553461e-06
358	cg03117544	0.975755106912508	0.00348448496882755	cg00243313	1.40252628153193	8.50436739159012e-05	cg21149804	0.920334442028833	0.00123304526813665	cg21495963	1.27902007664745	0.00264357052889787	cg01179055	-0.955496738220869	0.00146323923938441	cg11353984	-2.69354058538172	0.00241427207843436	cg24512778	-2.63419790157285	0.000300166725291445	cg13558322	3.19578272305827	0.00227844736718495	cg16926284	-1.71514222674875	0.00423071153673178	cg09472802	-0.796830161886742	0.000793405093595779	cg09817114	-1.56933619976844	1.6796685099187e-06	cg07005843	-1.70520353803502	4.23141383705718e-06
359	cg16296724	-3.95206342346436	0.00348448496882755	cg11323225	1.43985777242688	8.50436739159012e-05	cg07360150	3.90979551327491	0.00124523121659534	cg27352765	-2.64954328572726	0.00264357052889787	cg26672573	-1.22060435623167	0.00146323923938441	cg11869721	-1.70684334544419	0.00241570065592604	cg08230469	-1.55485750736682	0.000300166725291445	cg16967684	1.89958010749489	0.00227844736718495	cg08027745	-1.4287129475679	0.00424119103132201	cg19329112	-1.20280145196263	0.000797391070816814	cg24919187	4.72103035595986	1.69481555046209e-06	cg14816748	-1.4147681148528	4.23141383705718e-06
360	cg16545712	-1.26833242370169	0.00348448496882755	cg12894062	-1.9074403927663	8.50436739159012e-05	cg04304450	-0.915718254689537	0.00124952292165581	cg03849279	1.60652290068728	0.00264357052889787	cg06707086	-1.2584854677438	0.00147245702050567	cg23286660	3.12650167612892	0.00241570065592604	cg03241016	3.61219883726765	0.000300166725291445	cg07413356	-1.87050159275612	0.00227844736718495	cg12308770	-0.97936975445786	0.0043073831277774	cg12737285	-0.991639910298211	0.000800781508772202	cg13226405	-2.05357737620431	1.7011447578296e-06	cg19586199	1.98268818160587	4.23222779654235e-06
361	cg09721595	1.03408049243433	0.00350522451363633	cg02267795	1.64737685926124	8.59482481294325e-05	cg08671718	-1.49712278671828	0.00124952292165581	cg01451203	1.74959115514033	0.00264357052889787	cg10757309	1.02757698095783	0.00147728426267354	cg19679250	1.9571312108371	0.0024320156711569	cg06121507	-1.86980530417396	0.000304890408249229	cg07396775	2.17992057107758	0.00231171037196519	cg12119951	-0.673003493914681	0.00435184812694749	cg13862280	-2.56718134348841	0.000818200894717715	cg09226756	-1.47067317107633	1.70646192862173e-06	cg17993204	-1.31863651398872	4.23984423241542e-06
362	cg21292025	-3.07831106555481	0.00351219276056176	cg01673240	-2.932784116343	8.70062698340012e-05	cg06734310	5.38749336930193	0.00124952292165581	cg08117428	-3.55654815804361	0.00264357052889787	cg17663253	-4.66648220489574	0.00148610315808691	cg10682359	2.3031891861587	0.00243567983493266	cg04843935	-2.26042038710331	0.000304890408249229	cg06931405	3.09699724781127	0.00232208526276525	cg03272326	-0.593730494189912	0.00435576289104251	cg20650861	-1.02337908472247	0.00082121846605631	cg27495109	-1.69928592772204	1.70886076252317e-06	cg08951051	-1.70061218584829	4.31621678544971e-06
363	cg23565155	2.82542131409955	0.00355342398364984	cg05364326	1.75870564783553	8.7322487871605e-05	cg05627004	-1.49146809371594	0.00125245324813956	cg13211763	0.559594013564321	0.00264357052889787	cg22145666	-1.44986450762677	0.00148691584921317	cg12224898	-5.38463352325966	0.00243727219144723	cg14482448	0.541970013566013	0.000304890408249229	cg24784245	1.53587312266516	0.00233894899516746	cg02169053	-0.745954185248807	0.00435579306901539	cg03597143	-1.66451306891039	0.00082121846605631	cg10307469	-3.81946963849729	1.70886076252317e-06	cg08612140	-2.25170223227153	4.31754101217e-06
364	cg11941420	0.396312659210127	0.0035781036224189	cg17144547	0.917742629992364	8.7687145316735e-05	cg14838738	-1.73382143311403	0.00125258830261981	cg11974498	-0.471117878264292	0.00264357052889787	cg26285612	0.824161754041594	0.00149006359528445	cg10601939	-2.33537268179365	0.00246920133527789	cg23752454	2.75906525322734	0.000305243390801038	cg25661801	2.00244437763129	0.00233894899516746	cg11738895	-0.850591811865649	0.00435579306901539	cg16200844	-1.0349711937961	0.00082121846605631	cg05841987	-2.95177134769908	1.73905352643563e-06	cg01949455	-1.01239888529432	4.3381552953284e-06
365	cg08614152	-0.694368296545077	0.00360414876261022	cg03358216	1.81486215959356	8.80468381355915e-05	cg10292584	1.34925081188478	0.001253837444455	cg23645261	-0.45811534849532	0.00264357052889787	cg05114606	0.587064553190333	0.00149006359528445	cg20126158	-1.8573297191107	0.0024935225509939	cg21613307	-4.39286681790616	0.000307488589580192	cg23926211	-0.810898339028541	0.00233894899516746	cg09123158	-0.859886759052992	0.00435579306901539	cg09057412	1.08320470002615	0.000821310813719522	cg05482837	-1.7125137881017	1.73905352643563e-06	cg15183002	-2.68191365628904	4.46437313364194e-06
366	cg00660626	1.68459787189825	0.00360414876261022	cg05781968	3.8986835102576	8.88588415041582e-05	cg16624069	-1.12683590175383	0.001253837444455	cg22793129	-1.59615790129503	0.00264357052889787	cg05669210	-2.25126009492114	0.00149744912545232	cg21578207	-2.16372392025249	0.0024935225509939	cg27339700	-1.84787841184327	0.000307488589580192	cg26111296	-1.31821354385377	0.00233894899516746	cg04668619	-1.65521082806732	0.00435579306901539	cg00962029	-0.994573194654297	0.000821310813719522	cg09788352	-1.19179279500077	1.76175590741754e-06	cg23851297	-1.49293489544735	4.48254415914087e-06
367	cg15439432	-1.46776675920849	0.00360414876261022	cg01830674	1.20632390658913	8.97254206768355e-05	cg08433288	0.67945864453721	0.001253837444455	cg26840970	-1.88874774393686	0.00264786676971947	cg02733847	0.962349728598482	0.00150056901401992	cg16737213	-2.59148333296571	0.0024935225509939	cg03207310	-1.27176013171159	0.000307488589580192	cg06515176	3.05688563857796	0.0023485887220803	cg13862280	-2.08678867966296	0.00435579306901539	cg20061862	-0.936251959843381	0.000826748852634672	cg02249958	-2.45229404202451	1.77460604338538e-06	cg19008222	-2.63222816286273	4.48254415914087e-06
368	cg00265801	0.965065998790305	0.00361802154155849	cg14999852	2.66224725369098	8.97254206768355e-05	cg16048239	-0.654945762992252	0.001253837444455	cg04058932	1.65073485657893	0.00264786676971947	cg21108553	-2.24018931834676	0.00150131910652867	cg09796719	-1.31948665418709	0.0024935225509939	cg25751878	-1.66999548639172	0.000307488589580192	cg27130998	1.51942874160503	0.00236360190442571	cg02370376	-0.867905804681345	0.00435579306901539	cg09889626	4.62526715614462	0.000826748852634672	cg23679191	-2.95394459411458	1.77460604338538e-06	cg06988003	-2.45751562355768	4.48254415914087e-06
369	cg01872779	0.824658719374669	0.00362783022081756	cg09922736	1.53447593995096	8.97254206768355e-05	cg27292028	-1.38741263196167	0.001253837444455	cg24054416	-0.554034564667668	0.00268361892699725	cg18829182	-0.960889745059621	0.00152607027008837	cg10405794	2.0064117826951	0.00250250904159907	cg20450507	-6.13734085216218	0.000307488589580192	cg05960522	2.29862439787391	0.00237957656665023	cg15779950	-0.890957855436967	0.00435579306901539	cg11246349	-1.57294570377411	0.000831006171030582	cg16250355	-2.46799549609939	1.77460604338538e-06	cg03487585	-1.39573424368575	4.48254415914087e-06
370	cg14227955	1.3851307919525	0.00366123858551085	cg22834154	3.72454530104608	8.99859499050878e-05	cg16830078	0.805368119938043	0.001253837444455	cg16489926	-0.737727258769852	0.00268361892699725	cg01963035	-1.4075884123024	0.00152876483584617	cg23708206	-1.31279700858121	0.00251498623387455	cg04826284	-5.707542152042	0.000307488589580192	cg12365681	-1.15806635994216	0.00237957656665023	cg25410181	-2.99547960402299	0.00435579306901539	cg02705895	-1.99659959790606	0.000831881348140029	cg20234947	-1.88279086154805	1.81181388313731e-06	cg16684543	2.65782751282601	4.48254415914087e-06
371	cg14306812	1.50644879397868	0.00373931410535411	cg22381395	-1.40613130493177	8.99859499050878e-05	cg04659729	1.04543294718207	0.00126352772753077	cg11167905	2.38426185349181	0.00269388382649877	cg01294297	1.99166737350085	0.00153040206757959	cg19366346	3.52321059178208	0.00251950694845797	cg12918856	-3.19909214362396	0.000307488589580192	cg26445008	3.44772320822154	0.00237957656665023	cg09655005	-1.48038369301411	0.00435579306901539	cg22368007	-1.12491222500976	0.000833223849665435	cg25340881	-1.9917255827265	1.81251152647603e-06	cg07629369	-2.10159624179378	4.48254415914087e-06
372	cg10095247	2.29549416801138	0.00374481994544532	cg03945577	1.57340098280391	8.99859499050878e-05	cg09312576	-1.14719104294059	0.00126352772753077	cg04368731	-0.892778703800396	0.00269388382649877	cg24141233	0.618820621070868	0.00153056309171524	cg24782486	-1.1787821479966	0.00252124595150132	cg09750084	3.46953754917915	0.000307488589580192	cg25456440	-1.53590658885477	0.00237957656665023	cg11192541	-1.77061578565711	0.00435579306901539	cg05768362	-1.87008011111604	0.000833223849665435	cg05434115	-1.4940620483353	1.81777792425221e-06	cg08264704	-1.51227363385126	4.48254415914087e-06
373	cg02417659	3.02678265447469	0.0037524250557445	cg11072700	-2.49091945711132	8.99859499050878e-05	cg02101311	0.920191665666594	0.00126352772753077	cg15727398	-2.58562651483728	0.00271219407739631	cg04263379	3.24779363174193	0.00153240110854294	cg00156147	-3.61704316556421	0.00252124595150132	cg03584288	5.56751405135768	0.000310120504655464	cg17021598	-1.18414686639381	0.00237957656665023	cg17681549	-1.4927812680952	0.00435579306901539	cg10701640	-1.96400106443498	0.000833223849665435	cg10042657	-2.28742503722716	1.81904746689288e-06	cg14130039	-3.07340520065959	4.48254415914087e-06
374	cg16371752	-3.39378882811522	0.00375837841335563	cg01098936	1.84261256453426	8.99859499050878e-05	cg13938075	2.16966408143685	0.00126352772753077	cg03271140	-0.751619455269536	0.00271219407739631	cg12976394	2.50849447264697	0.0015345313607705	cg06537703	-1.17087636689544	0.00252124595150132	cg07963705	-1.14329616633287	0.000311478692419109	cg05993306	-2.20658804215047	0.00239265223233312	cg17379345	-0.529135128100105	0.00435579306901539	cg19685404	-1.38712046299878	0.000833223849665435	cg20285140	-5.38490703438653	1.81904746689288e-06	cg08799809	-6.95434248488984	4.48254415914087e-06
375	cg06922427	1.14064839175263	0.00375837841335563	cg19324385	1.14547166898821	9.11827998515949e-05	cg13524037	0.815295750614712	0.00126352772753077	cg05189835	3.00409596761801	0.00271570932484194	cg04953297	3.7668953557094	0.0015345313607705	cg06952297	3.34183429880234	0.00253878618342769	cg16934485	-1.22112181652225	0.000311513512428798	cg03569876	1.5663456201332	0.0023941865591174	cg17043019	-1.52765351249756	0.00435579306901539	cg26016850	1.36051730351114	0.000833223849665435	cg20946091	-1.50147329258973	1.81904746689288e-06	cg04466273	-2.44709353539603	4.48254415914087e-06
376	cg21232649	0.813866532747785	0.00375837841335563	cg11548353	-1.7918904027606	9.21484165053342e-05	cg12234789	0.660204126710096	0.00126352772753077	cg17003395	0.71805831081589	0.00271570932484194	cg17227127	3.97686611897986	0.0015345313607705	cg02690559	-2.77850658914151	0.00253878618342769	cg24150785	-4.63158502068466	0.000311811902126477	cg24964883	4.14725363013191	0.00239466202555394	cg12991609	-0.71480300015356	0.00435579306901539	cg19952427	1.16781775282595	0.000833223849665435	cg05856371	-4.31824288529622	1.81904746689288e-06	cg22335713	-1.62160327690294	4.48633745311849e-06
377	cg11836236	-0.756582743884705	0.00375837841335563	cg17873451	1.69838161368921	9.21484165053342e-05	cg09388590	0.754591883813985	0.00126352772753077	cg26071525	-0.581928699983884	0.00271570932484194	cg04372098	-1.49632680177837	0.00153659191492415	cg09217483	4.02812290217635	0.00253878618342769	cg01420254	-14.2033569071418	0.000312857030754829	cg02852211	-1.04053839404957	0.00239466202555394	cg10864074	-4.58910944944602	0.00435579306901539	cg18845832	-1.20211160189237	0.000833223849665435	cg19940437	-2.60168095291265	1.82395230428137e-06	cg08794568	-1.71326145700271	4.49019195542844e-06
378	cg23623569	2.95727390959534	0.00375837841335563	cg06107116	1.71751161404778	9.24078051821398e-05	cg27130176	0.632077392102708	0.00126352772753077	cg00758701	-0.476936246455761	0.00273283321755555	cg22628709	1.96487818065346	0.00153659191492415	cg14341139	-0.839221035228019	0.00253878618342769	cg17212919	4.34636715154735	0.000313983150966368	cg27409910	-1.30420705718836	0.00239466202555394	cg10812708	2.37887750794606	0.00435579306901539	cg09690306	-0.793429930948519	0.000833223849665435	cg10427140	-1.51107341379488	1.83435424267374e-06	cg05525867	-2.06313726779062	4.51003205743921e-06
379	cg04489066	-0.81587912703215	0.00377106326524788	cg05525867	1.89809162529608	9.30397752837564e-05	cg22938407	0.984877042405982	0.00126352772753077	cg00174573	-2.55118143443298	0.00273283321755555	cg26243936	-0.766768066244631	0.0015415567038381	cg15739758	-2.12360817098776	0.00253878618342769	cg17948614	3.40160847245222	0.000313983150966368	cg12944017	1.02204251640638	0.00241606950858477	cg23313228	-1.02390914044279	0.00435579306901539	cg06338112	-1.16544522833356	0.000833223849665435	cg08592157	-2.11085169807604	1.84214092983559e-06	cg14292528	-2.54169968470738	4.51003205743921e-06
380	cg07268245	1.90762279394706	0.00377725925339932	cg13128436	1.17434495403478	9.36513758892911e-05	cg08543278	0.763474396730744	0.00126352772753077	cg19672140	-0.87994739374004	0.00273283321755555	cg24203529	2.82348240169183	0.0015415567038381	cg13608629	-1.28164646420139	0.00253878618342769	cg09292077	3.77537619225578	0.000313983150966368	cg02969964	-1.54623247369392	0.00241606950858477	cg04168901	2.70382197484519	0.00435579306901539	cg09168939	-2.71100874963705	0.000833223849665435	cg25756590	-1.95195384221335	1.85353156384964e-06	cg08410301	-3.03512946898388	4.51003205743921e-06
381	cg17151012	-1.93801599000218	0.00379571093463164	cg17560267	-3.2074514813299	9.39759159656076e-05	cg12505153	-0.749025008688124	0.00126352772753077	cg19695805	0.981272615599199	0.00273283321755555	cg20066282	0.926774210772106	0.0015415567038381	cg25530169	-1.3239797417601	0.00256784547050234	cg09358403	2.02869876363206	0.000316382809476891	cg09632029	0.807801233722595	0.00241606950858477	cg24024000	1.19471626422124	0.00435579306901539	cg02021895	-1.82284556914227	0.000833223849665435	cg08181534	-1.92271733498494	1.85353156384964e-06	cg15896301	-1.35597119570768	4.51003205743921e-06
382	cg13221681	1.36097942036889	0.00380141865532633	cg10693773	1.2637018451035	9.39759159656076e-05	cg00306298	0.820815185102396	0.00126352772753077	cg19838963	-1.0510480089647	0.00273283321755555	cg18574064	1.15679901781294	0.0015415567038381	cg09738008	-2.13343133164212	0.00256784547050234	cg00428727	-3.39702148777851	0.000316382809476891	cg01858173	-1.00619018680866	0.00242914307718256	cg24498376	-1.0878726170116	0.00435579306901539	cg03574302	-1.85592711198859	0.000835033542166191	cg05514349	-3.40214896231396	1.85353156384964e-06	cg26059822	-1.60389303877393	4.5248198700798e-06
383	cg05762680	2.74008003466657	0.00380141865532633	cg14649252	2.60865703609939	9.39759159656076e-05	cg23046934	1.97797788190675	0.00126352772753077	cg15986392	-1.14752506313242	0.00273283321755555	cg15602633	-0.883684478041943	0.0015415567038381	cg22669074	2.65254330816135	0.00256943263358816	cg17454283	-2.01200710678574	0.000316382809476891	cg04933509	-4.22383513382737	0.00242914307718256	cg27316754	1.3024938972883	0.00436586644928252	cg07323991	-1.35931710305135	0.000843419700363319	cg10526227	-3.91233905842589	1.85353156384964e-06	cg26309303	-2.31939747163933	4.53441038670788e-06
384	cg07234028	1.19130552466018	0.00383229653925006	cg27042666	0.678356504073784	9.39759159656076e-05	cg00679746	1.52318958931758	0.00126352772753077	cg21763211	-1.62405175062892	0.00273283321755555	cg17017404	0.618504292582132	0.00154200191159133	cg20348196	-1.66240935411256	0.00257545075009482	cg09918454	4.20974299729877	0.000318302821312503	cg01044608	-4.06714963910951	0.00242914307718256	cg17164827	-0.667999625598394	0.00437488337059355	cg16948979	-1.11829582575037	0.00084537538805046	cg17393296	-2.68549362465914	1.85353156384964e-06	cg16458507	-1.46978014279404	4.53441038670788e-06
385	cg23927275	1.67415442766372	0.0038328440468595	cg15028282	1.39823238532327	9.45379093724948e-05	cg21169525	1.38270131081837	0.00126352772753077	cg02142754	-2.14875147351173	0.00273283321755555	cg03686279	-4.60274092538647	0.00154646669177238	cg21617455	-2.54511129467821	0.00257620579961144	cg19465230	-1.01258959240773	0.000318302821312503	cg16017471	1.9885067337702	0.00242914307718256	cg24416660	-0.670559216050776	0.00438277543274403	cg14668676	-1.15639487473081	0.00084537538805046	cg08823985	1.10437762167036	1.85985497449798e-06	cg06181301	-2.52477772712685	4.53441038670788e-06
386	cg10904028	-1.25994194684426	0.0038328440468595	cg05153347	1.16026499834838	9.46778990999971e-05	cg18426664	0.578480922573611	0.00126352772753077	cg23165348	-0.891446562777378	0.00273283321755555	cg13827212	-4.04347669332059	0.00156460514720038	cg12812502	-1.57470157064152	0.00258901486464627	cg25281183	-1.29198197704132	0.000318302821312503	cg13575682	0.536735341082064	0.00245444227521738	cg18024629	0.711465451895482	0.00438277543274403	cg17506742	-1.03985676321866	0.00084590544223787	cg00390808	5.01508349316256	1.85985497449798e-06	cg07943683	-2.20445339234672	4.53441038670788e-06
387	cg03922471	-1.10792623889664	0.0038328440468595	cg08727193	2.31224342900865	9.46778990999971e-05	cg23297634	-1.14262202474919	0.00126352772753077	cg23246978	-2.00972128604721	0.00275841678237827	cg10490577	-0.784887628190082	0.00157906506308607	cg16614332	-1.54236924460191	0.00259130875143475	cg14815878	-2.71714840092001	0.000318302821312503	cg04132851	-1.50744089171534	0.00245509325111202	cg15330654	-1.10721319585361	0.00438277543274403	cg23102314	-0.846318138794563	0.00084590544223787	cg02755274	-2.12573001605857	1.85985497449798e-06	cg15010396	-2.01913950602808	4.53441038670788e-06
388	cg16817797	1.06991586323523	0.0038328440468595	cg02194211	-1.72645539724394	9.47624321475058e-05	cg05262382	1.47840343496208	0.00126352772753077	cg05219940	-1.52259473302014	0.00275841678237827	cg12513254	-0.909483799234196	0.00157906506308607	cg24985235	-4.19652442495386	0.00259130875143475	cg07010355	-1.52824126716383	0.000318302821312503	cg02497616	3.11550555434999	0.00245509325111202	cg02698111	-0.621465605356138	0.00438277543274403	cg26945329	-0.706574553246465	0.000846280112559632	cg23852520	-2.33605833440032	1.85985497449798e-06	cg17779456	-1.20460936172348	4.53441038670788e-06
389	cg15523238	-0.551839731785271	0.00386183985441917	cg13356354	2.10363312593142	9.48655238304906e-05	cg04518066	-1.2886568982814	0.00126352772753077	cg02636890	1.11593587668465	0.00279035073452954	cg06476606	-1.87700171955119	0.00157906506308607	cg06086807	1.86583437244537	0.00259130875143475	cg04028167	2.68182516412388	0.000318891045288084	cg08139684	-1.82669153192224	0.00245509325111202	cg01044101	-1.22768552523995	0.00438277543274403	cg11823664	-0.757769654005096	0.000851736594100386	cg12610119	-1.6942265586489	1.85985497449798e-06	cg01470610	-1.13340325563953	4.53441038670788e-06
390	cg24721815	2.48579308057353	0.00392165751256144	cg26750675	-3.290515143927	9.56421658093133e-05	cg09237989	-1.5725250206018	0.00126352772753077	cg06730679	1.94218804644141	0.00280670097630831	cg16698583	-1.06286341351109	0.00157906506308607	cg09000583	-5.7036932098198	0.00259130875143475	cg05112987	2.43986513826087	0.000319930063667532	cg20952324	-1.5527022089704	0.00245509325111202	cg03858590	0.757169940255728	0.00438277543274403	cg07557355	-1.52295453932183	0.000859029350358067	cg06157719	-3.00185941778873	1.86036653908947e-06	cg07581484	-1.58942899127556	4.53441038670788e-06
391	cg19406106	-0.584161815765369	0.00392165751256144	cg24793300	1.12854158028503	9.56421658093133e-05	cg03330454	1.04414044718699	0.00126352772753077	cg27089736	-0.856891832298955	0.00280670097630831	cg00928650	-1.07853700542599	0.00157906506308607	cg21505940	-1.28648053338213	0.00260110430752355	cg25252965	-2.56702699688846	0.000319930063667532	cg24999924	-2.14242207494822	0.00245509325111202	cg00543415	1.58141576361538	0.00439521143216141	cg16825288	-1.65992897764747	0.000859029350358067	cg04939294	-1.46471795563635	1.86824650371062e-06	cg27495109	-1.52938121710179	4.53441038670788e-06
392	cg18462549	-2.47072311041526	0.00393122509081776	cg20548744	2.05819932397876	9.63116198405977e-05	cg09877117	0.875023793190173	0.00126352772753077	cg06464729	1.90434255909038	0.00280909494738804	cg15336269	-2.51769885769237	0.00158086777849087	cg10637995	-0.812629243567982	0.00261691917737877	cg21862375	1.15991005575614	0.000320872920615188	cg21945459	-1.12733633489847	0.00245509325111202	cg09496178	-1.04257870342556	0.00439819931259275	cg01344859	-1.06540537158308	0.000862683010756117	cg19465451	-1.661944669207	1.86824650371062e-06	cg04762034	-2.25987477119637	4.55557984352852e-06
393	cg23523873	1.87956359076232	0.00393122509081776	cg25150949	1.89308639420699	9.63727081384763e-05	cg24448849	1.23171288523271	0.00126352772753077	cg02840399	-1.11098652683026	0.00280909494738804	cg13888706	2.398855735761	0.00158671354343048	cg24986145	-3.35054996282241	0.00262240587769684	cg01971555	3.41226940955123	0.000320872920615188	cg14712531	-3.29081454193848	0.00245761108325763	cg06778024	1.48400612865362	0.00440470424586277	cg15562617	-0.988896907564119	0.000862683010756117	cg09375013	-2.01308033926844	1.87450028028742e-06	cg05231888	-1.87346506212088	4.55557984352852e-06
394	cg13505051	-1.65032179073042	0.00395277441023124	cg18066403	1.24560003558989	9.68450541024942e-05	cg16716242	2.049518096401	0.00126352772753077	cg13133338	-0.863740404367102	0.00280909494738804	cg13935485	0.480473284259307	0.00159029553809108	cg08911543	-1.49926862582377	0.00263781887944191	cg17655120	-2.11219142630102	0.000320872920615188	cg11980481	-1.04231655069015	0.00247317293404076	cg11576412	-1.51697712022595	0.00442163852579633	cg02130826	-0.780888274131469	0.000869981294368262	cg20795287	4.48292000447039	1.89142161883968e-06	cg18050733	2.15835690291881	4.66100792850398e-06
395	cg03373857	1.27877557666632	0.00395277441023124	cg17801467	2.20234688225333	9.79367352632407e-05	cg12155165	1.17325044355258	0.00127124091991368	cg11324445	1.96015197156834	0.00280909494738804	cg23631465	0.87497821573166	0.0015905969787181	cg26292976	3.12276113678606	0.00263781887944191	cg18225844	-1.96015674923193	0.000320872920615188	cg09672796	2.0689385175418	0.00247317293404076	cg21475834	-0.506398425818871	0.00444603064813558	cg17431888	-0.813471749480067	0.000869981294368262	cg22512085	-2.48360600737196	1.89905360380628e-06	cg07074473	-3.17112057187971	4.66100792850398e-06
396	cg16470089	-1.11263424113221	0.00395277441023124	cg18091264	1.04350635041746	9.82389708559234e-05	cg10925915	2.79258529830966	0.00127921431600469	cg01401381	2.20790196602955	0.00280909494738804	cg00199799	-0.716045002511029	0.0015905969787181	cg20149988	1.99063717102743	0.00263781887944191	cg20798412	-1.17720233304455	0.000320872920615188	cg24096143	1.49854661197573	0.00247317293404076	cg14677014	-4.58911335452724	0.00444603064813558	cg13226135	-0.646277485763315	0.000881601141858365	cg03922588	-1.1294878221864	1.89905360380628e-06	cg07118069	-2.75448101375345	4.66100792850398e-06
397	cg21357732	1.37088775830503	0.00399907196689504	cg12203080	1.135127431157	9.82389708559234e-05	cg08617069	-1.51174063615989	0.00128141372103761	cg13977490	-1.08963303189508	0.00280909494738804	cg14488380	3.61699522633749	0.00159182865411232	cg12229364	2.6580249732129	0.00264253757417562	cg15843413	4.38038795359396	0.000320872920615188	cg07689301	-0.997532854829397	0.00250054430943733	cg14931062	-1.3375142959026	0.00444603064813558	cg01495597	-1.01995850078647	0.000894771428886081	cg22182529	-2.77957150266743	1.91001414320636e-06	cg24551420	-2.73237799134521	4.69067827231747e-06
398	cg08191490	3.09771196250081	0.00404102470325354	cg20232653	-2.10006279659818	9.82389708559234e-05	cg18109106	-1.5695633718367	0.00128356390332928	cg03612462	-1.41866927722013	0.00280909494738804	cg17674355	-1.65116394623612	0.00159182865411232	cg03893423	2.53618732752394	0.00265477743488711	cg05331582	2.26172130146199	0.000320872920615188	cg02593615	2.75171477290322	0.00250054430943733	cg19931583	2.61608640478434	0.00448173504831762	cg25995916	-1.12438537973051	0.00090094430930052	cg06709483	4.20874908098965	1.91001414320636e-06	cg21287127	-2.0878250847366	4.69067827231747e-06
399	cg23271501	-1.60589051693514	0.00404198959873187	cg24369561	1.69028884340989	9.854335201298e-05	cg13784792	0.977086892900703	0.00128356390332928	cg24550696	-1.07376545449799	0.00280910927719237	cg15100762	-1.55472429496768	0.00159701135794859	cg01393947	-1.16564626034728	0.00270099168263792	cg18421074	-3.19147177148437	0.000320872920615188	cg16981027	-1.57077559516745	0.00250054430943733	cg11951882	-1.10378392840573	0.00448173504831762	cg10479325	-1.49508494284427	0.000913783542834249	cg25630134	-1.97192150343384	1.91491315714288e-06	cg11723361	-2.11184541012072	4.72590811599278e-06
400	cg01237326	2.03063166683734	0.00406167699623768	cg22237401	1.21351352340064	9.854335201298e-05	cg03043804	0.528668893693577	0.00128356390332928	cg26503179	0.810999415486332	0.0028203458133102	cg21911000	3.73162789671954	0.00160248169839173	cg11219611	2.03756823207503	0.00271138349837701	cg21420746	-2.60517865432168	0.000320872920615188	cg11238188	4.06148950671837	0.00250054430943733	cg10941255	-1.05699861618573	0.00450588432231277	cg13640811	-0.917733579232944	0.000914126383594568	cg08034051	1.88291421869809	1.92329384640173e-06	cg18765439	-1.878328977627	4.72590811599278e-06
401	cg04848426	1.83039155313017	0.00408001995958825	cg23301378	-2.75056296222445	9.87490045978342e-05	cg20583521	1.1265514567115	0.00129944702619934	cg14215748	-2.11940420833138	0.0028203458133102	cg02063925	-3.84707046423362	0.00160834180998883	cg22686195	-2.36219142318	0.00271138349837701	cg08398775	3.33553549945032	0.000320872920615188	cg13956645	0.749992566399801	0.00250606091684389	cg02057912	-0.496048470819118	0.00451184346140911	cg03947362	-1.56404981619863	0.000914126383594568	cg22402335	-1.9810895359744	1.92329384640173e-06	cg20874824	-2.30711734803442	4.72590811599278e-06
402	cg06386983	-1.51194351487506	0.0040875111323083	cg04118154	1.94207174866307	9.94544191218287e-05	cg21951216	0.809282276910149	0.0013007244466554	cg02528456	-1.67078055109859	0.00283182404664516	cg25818522	-2.34422030362576	0.00161737106172682	cg08984614	-1.79097781133115	0.00271138349837701	cg01013447	-5.10482089975138	0.000320872920615188	cg08704527	2.47862124423982	0.00251770990015814	cg02499104	2.09936149208373	0.00451463643246921	cg22472077	-1.39690663059525	0.000914126383594568	cg18864752	-2.7618930003292	1.92329384640173e-06	cg18261056	-2.63362618179831	4.72590811599278e-06
403	cg07089235	0.896566042033779	0.0040875111323083	cg01483681	1.56687203704363	0.000100011629474558	cg10214045	1.53260289645444	0.00130298096568639	cg24701882	-0.792789583767269	0.00283399932900714	cg23679798	2.45714354430197	0.00163325586887378	cg14817024	-1.64957188119714	0.00271138349837701	cg16794017	-1.69050675517579	0.000323119660279733	cg22396691	-2.47349531233533	0.00252110258935989	cg20774191	-0.768035150679942	0.00451875502942195	cg04179482	-1.01567188748748	0.000919991333447099	cg27623406	-2.04577347132972	1.92658755927271e-06	cg01281797	-1.74456582295153	4.72590811599278e-06
404	cg08403428	-1.11250073467453	0.00409325711253079	cg07391218	1.88283577779121	0.000100359755118426	cg00617719	1.43100415274547	0.00131071542299174	cg21054550	-0.536808573842504	0.0028421718421931	cg15892865	-1.23498613115537	0.00163435903130626	cg10214045	-1.6100130066932	0.00271138349837701	cg13096351	-1.5398221231489	0.000323119660279733	cg00330279	-1.15707509213224	0.00252557935615803	cg14349149	-0.671358947030878	0.00451875502942195	cg18577214	-1.10131130009012	0.000921513433166783	cg04314609	3.4046070630059	1.93195695323685e-06	cg17492891	-2.05951316272106	4.77667789364117e-06
405	cg25525430	0.929060143629294	0.00410796572441395	cg14295401	-1.68983635618363	0.000100418806454317	cg08479136	-0.866029276789151	0.00131495312508413	cg01316497	0.963134215020636	0.00285021359209285	cg12542619	-1.42942972745269	0.00164965754718383	cg27662379	-1.17231239601367	0.00271138349837701	cg06869003	-1.9969847284719	0.000325852926751369	cg17568255	-4.07771896226531	0.00252733230574837	cg04603730	-5.08893836287137	0.00451875502942195	cg05311589	-1.13729904654051	0.000921513433166783	cg21354621	-1.53923193203819	1.93195695323685e-06	cg13668652	-2.74598370516824	4.78289997518789e-06
406	cg13999514	2.83529707727244	0.00413519014001768	cg09922115	1.393694375976	0.000100975030746118	cg17991988	2.38623654101949	0.00132076919008752	cg10682695	-1.90607195831042	0.00285021359209285	cg26168802	-1.95680413578655	0.00164965754718383	cg09743351	-3.35018374953553	0.00271138349837701	cg14618803	7.21543438431299	0.000327049010326418	cg23713146	-1.30684835749223	0.00252733230574837	cg06373574	-0.860100733834962	0.00451875502942195	cg09655005	-1.79917401755935	0.000921513433166783	cg23098012	-2.98424037375219	1.94674453660605e-06	cg23190512	1.41190534961253	4.78289997518789e-06
407	cg19405090	-2.38709730787051	0.00419007495391497	cg22456539	1.52469850505726	0.000100975030746118	cg27260772	0.943042459648581	0.00133260775347329	cg05205670	-1.26351255229958	0.00285021359209285	cg12771611	-1.81332527828046	0.00166779194267487	cg27382146	-1.29466161666777	0.00271138349837701	cg24024072	2.29332167715764	0.000327835576497344	cg04028950	-1.33108118316915	0.00252733230574837	cg12894031	-1.48106988928468	0.00451875502942195	cg16107121	-2.3588350492892	0.000925956607964049	cg01511104	-1.64631966356945	1.94674453660605e-06	cg12503204	-2.3689526495514	4.78289997518789e-06
408	cg20023985	1.7719101827196	0.00420995065936077	cg21617763	3.66764430436933	0.000100975030746118	cg10186215	0.903334607641761	0.00133260775347329	cg02227812	-2.28408347090052	0.00285021359209285	cg10665848	1.67556021770363	0.00166779194267487	cg05660570	-3.36492455149404	0.00271138349837701	cg08219587	2.2351149787532	0.000327835576497344	cg04912278	-1.84084433926639	0.00252920181731543	cg02638448	-0.869539501752396	0.00451875502942195	cg16321228	-1.86189355301192	0.000927896377309542	cg04094160	-3.17447249206187	1.94674453660605e-06	cg01234929	-1.31745875416806	4.78289997518789e-06
409	cg08547587	0.740397676266724	0.00423046332199745	cg04738379	1.35879800531769	0.000100975030746118	cg01200087	1.20259505832463	0.00133260775347329	cg00272009	-0.512671923391393	0.00285021359209285	cg23218272	-1.94249611164415	0.00167136623829356	cg18110444	2.83537202924936	0.00272929851271777	cg00885602	2.72642357381688	0.00032823382275663	cg22090525	1.47591061411764	0.00252920181731543	cg00567536	-1.22902543831011	0.00451875502942195	cg02594139	-1.01222694248733	0.000927896377309542	cg20143022	-1.71072308839975	1.95177653495354e-06	cg02644840	-2.64707161615771	4.78289997518789e-06
410	cg25637390	-2.03629513438195	0.00423046332199745	cg10119040	-2.66823818246601	0.000100975030746118	cg04824810	-0.94956614319939	0.00133260775347329	cg13854338	-0.505735020355341	0.00285021359209285	cg14850477	1.29645266689622	0.00167581620508741	cg26930764	0.891047992757247	0.00272929851271777	cg18162767	-0.976979147794454	0.00032823382275663	cg11217840	-1.5850726099524	0.00253148036223701	cg00704448	0.46624270816444	0.00451875502942195	cg07982518	-1.22621002356221	0.000927896377309542	cg05106359	-1.52003067664931	1.96178780158668e-06	cg07655451	2.43347387367189	4.78289997518789e-06
411	cg03272982	-1.25678479678134	0.00423046332199745	cg05757654	1.3486977935142	0.000100975030746118	cg04353603	1.34260985518741	0.00133260775347329	cg21815083	1.1049626918582	0.00285021359209285	cg22891595	-1.07011763237438	0.00168051394647616	cg06053447	-0.826618219711875	0.002734471610992	cg04604309	1.19726555706047	0.0003308710871176	cg24584484	2.1698698851233	0.00253603463703065	cg22360649	0.591674800504749	0.00451875502942195	cg05485370	-1.52333240270959	0.000927896377309542	cg13963935	2.62746666922097	1.96278716843416e-06	cg21575198	-1.60744812884465	4.78289997518789e-06
412	cg20383673	1.11596519675111	0.00423046332199745	cg10486272	-2.76740580549179	0.000100975030746118	cg13156682	-1.29993807982967	0.00133659170895367	cg01010012	-1.09710803398193	0.00285021359209285	cg09482386	1.61612299530897	0.00171013561696186	cg22681218	-1.74726875854912	0.00276226040275405	cg16533245	3.58846068950866	0.0003308710871176	cg16845363	-1.98951639513378	0.00260882231870017	cg15217784	3.06626815362781	0.00454470353661317	cg10409785	-0.99093874876754	0.000927896377309542	cg04604309	1.87069100327463	1.97911509554385e-06	cg22149683	-1.98218022319349	4.78289997518789e-06
413	cg10484215	-3.49063155493407	0.00423046332199745	cg00388987	1.98310866091156	0.000100975030746118	cg05122009	0.861369106817684	0.00133659170895367	cg07732145	-0.649765132571247	0.00285021359209285	cg11920115	-1.75466697471473	0.00171343950833833	cg06579192	-2.35929886332415	0.00276957792239275	cg12849314	-1.77726239055908	0.000332321142121043	cg16662230	-3.58226884880918	0.00260882231870017	cg00638845	1.74409835593283	0.00454470353661317	cg00887547	-1.10112050440353	0.000927896377309542	cg22477023	-3.97894259393707	1.97911509554385e-06	cg24496317	-2.23521655816212	4.78306571299651e-06
414	cg21604539	-2.0271117971755	0.00423046332199745	cg00424709	2.22052778786775	0.000100975030746118	cg15844426	1.42738683045627	0.00133799542706935	cg24561412	-1.30223823977676	0.00285021359209285	cg25244420	-1.1876174861501	0.00171754182130898	cg25818522	-2.48605179654903	0.00276957792239275	cg08604905	-1.67319582239242	0.000332321142121043	cg12640402	-2.8906348678109	0.00261117458225701	cg19373760	-4.31817389451119	0.00454470353661317	cg18208380	1.73423844601592	0.000927896377309542	cg02883082	-3.7368454377374	1.9874292104622e-06	cg00091596	-2.85781362913739	4.79983490942903e-06
415	cg12716639	1.24916833385837	0.00423207155830785	cg07345557	2.53067763430551	0.000101631855495977	cg22476055	0.99598661645473	0.00133799542706935	cg22122068	-1.29262145652757	0.00285021359209285	cg14224444	-3.60748056538815	0.00171754182130898	cg09745833	-1.38733835706817	0.00277248759893149	cg17871277	-0.907930078284965	0.000332321142121043	cg09619607	1.73128098089789	0.00261805400155546	cg07184439	-1.29849211217279	0.00454470353661317	cg13299762	-1.83655795396769	0.000927896377309542	cg04883450	-1.47817322445848	1.9874292104622e-06	cg08236479	-1.60540268183061	4.80137630380549e-06
416	cg13956095	0.576747194319904	0.0043397250315045	cg26928467	1.24465089279821	0.000101688094777297	cg02548912	1.22542215408985	0.00133799542706935	cg10522990	-1.51061368129623	0.00288737741594059	cg14263426	-1.41382180833881	0.00172912707400653	cg26990944	-2.62646687939252	0.00277248759893149	cg21792562	-5.74393773586058	0.000332321142121043	cg23375948	0.834090111998953	0.00261805400155546	cg14429128	-3.17912401581244	0.00454470353661317	cg13938075	-2.19504961367062	0.000928599373225223	cg23252861	-2.43154359648299	1.99854410496969e-06	cg04571196	-2.3258482573972	4.80137630380549e-06
417	cg14353516	0.41547367883224	0.00438737513452799	cg14535242	1.52853556257838	0.000103011304494383	cg05129817	1.69641835634594	0.00133799542706935	cg03512906	-1.48941568153444	0.00291195733676036	cg13772072	4.2355019163527	0.00172912707400653	cg09383791	-2.11735135787171	0.00277248759893149	cg05758296	-2.10851009420724	0.000333178104928077	cg05628506	-0.929880446828824	0.00264383654994487	cg08370347	-0.762610735121811	0.00454470353661317	cg05169753	-1.29892782134053	0.000928599373225223	cg05113000	-1.41348920596813	2.00861193152035e-06	cg23599125	2.38753056251193	4.81050679467652e-06
418	cg00032884	1.45962849302415	0.00440384362285615	cg11867016	1.12117533646993	0.000103016119941899	cg22777162	-0.9325919475107	0.00133799542706935	cg14268754	2.37615254803548	0.00292719599127786	cg08517826	-2.64522766911991	0.00172912707400653	cg09105123	-2.55864414507996	0.00277248759893149	cg16974350	2.97185796315113	0.000333753778462403	cg08778287	1.5746633501512	0.00265917068888079	cg21477861	1.17310782806204	0.00454470353661317	cg14047656	-1.5278053587106	0.000932395617929407	cg12152206	-1.8306266678853	2.00861193152035e-06	cg05106359	-1.37565425288433	4.83751464730789e-06
419	cg01402714	-2.22671040323311	0.00447664047032506	cg23172606	1.32285129872784	0.000103016119941899	cg11246223	1.25923659959676	0.00133799542706935	cg26152005	-0.645313605628208	0.00292719599127786	cg16801535	-2.19528106125972	0.00172912707400653	cg11690884	-1.02632140832593	0.00277248759893149	cg09718076	-1.80048423778973	0.000333753778462403	cg21946727	-1.20816039785308	0.00265917068888079	cg21147159	-3.53179135943896	0.00454470353661317	cg06752985	-1.20235150923227	0.000935685340207432	cg08652108	-1.7779899128382	2.00861193152035e-06	cg17506056	-1.54968110210223	4.85717865341703e-06
420	cg04278770	1.17861675584717	0.00449187375412736	cg14190674	1.40467180367513	0.000103016119941899	cg10600398	0.859652492991287	0.00133799542706935	cg06486863	1.23519316953584	0.00292750243074759	cg10207527	1.28984879487465	0.00172912707400653	cg23139801	-1.60530006267054	0.0027752511378948	cg26739448	2.10532107648269	0.000334338545483236	cg26645498	2.61615587242636	0.00265917068888079	cg02633831	-0.661750721328533	0.00454470353661317	cg08236912	-1.08052903687777	0.000938022805573589	cg17022635	-1.7491852176915	2.00861193152035e-06	cg26315263	-2.7236817399746	4.8686640769404e-06
421	cg12397297	-2.11229882661695	0.0045589706711012	cg24652271	1.73736999453672	0.000103016119941899	cg26285612	0.822302901977729	0.00133799542706935	cg15633130	0.695504071649711	0.00293346589591056	cg15043399	-1.136134339513	0.00172912707400653	cg10546523	-2.69913188292895	0.0027752511378948	cg26781464	-0.78256518847793	0.000339489640736369	cg15148394	-0.75917364684486	0.00265987574143342	cg12069553	-0.922839788102332	0.00454470353661317	cg18194932	-1.11144733003933	0.000938583383717979	cg10138494	-2.02867032088106	2.00861193152035e-06	cg14470803	-1.32767173355135	4.88478444943582e-06
422	cg09737667	1.55103078165537	0.00458001033510645	cg17815797	-2.42860680272877	0.000103016119941899	cg05946118	-0.759232109628925	0.00133799542706935	cg25472026	-1.45252332305069	0.00293346589591056	cg16901361	-1.32765753438114	0.00173072787279569	cg04340318	-2.73899149124555	0.0027752511378948	cg13278250	3.58400542570514	0.000339489640736369	cg08283187	0.824710744403476	0.00265987574143342	cg26538377	-0.689931860464469	0.00454470353661317	cg00335633	-1.6046102336017	0.000938583383717979	cg20545295	-1.75883975034114	2.00861193152035e-06	cg13439914	-1.29256072497987	4.90892233180023e-06
423	cg07921184	-1.28572579738705	0.00461047887346819	cg13618596	1.12044800360012	0.000103016119941899	cg07399520	-0.595862826598494	0.00133799542706935	cg10543947	-0.988813691653106	0.00293346589591056	cg18669388	-1.05661241031369	0.00175038411848045	cg18546419	-3.07311254106034	0.00277645429076899	cg15639378	-4.16659732522098	0.000340070176527807	cg12451079	2.3231764255768	0.00268647187000946	cg06753050	-1.01017968507231	0.00455256388162758	cg07355551	-0.88566987161431	0.000941504358889931	cg03641920	-3.75655685879782	2.01959411917913e-06	cg12814210	-2.25876935587118	4.9510069701925e-06
424	cg04867279	-1.70602262099078	0.0046143218637155	cg05236965	2.14024027123603	0.000103198855017362	cg23088026	0.960491916071071	0.0013398899503712	cg02833367	2.08135021900025	0.00293346589591056	cg12055459	1.57007239218246	0.00175474266275611	cg21831071	-2.40526476285984	0.00277923274042513	cg12874088	-2.63302898314811	0.000340183566300071	cg22493117	-1.36013642224853	0.00268647187000946	cg23361265	-0.693621033059368	0.00455256388162758	cg06489295	-0.881150109414836	0.000941504358889931	cg22834154	-4.4141729562919	2.02585596113354e-06	cg25557827	-1.76859481608922	4.98421535450021e-06
425	cg25884666	1.01514647133107	0.0046143218637155	cg15709754	1.50382295435975	0.000103198855017362	cg17771515	0.838189760902743	0.0013398899503712	cg05356383	-0.998933842541847	0.00293346589591056	cg21622464	-1.59000286491309	0.00175474266275611	cg15485772	1.73475196746709	0.00278402449223253	cg05058167	4.98011910948155	0.000343408969008183	cg25152254	-1.08380304329186	0.00269369463314006	cg04842880	-0.561103541588387	0.00455256388162758	cg14436051	3.3540980527534	0.000944899076496865	cg14410072	-2.20794013365559	2.0321247931118e-06	cg26986438	2.95854878706171	5.0173176561766e-06
426	cg12281099	2.81942906207542	0.0046143218637155	cg05512684	-1.63208488530817	0.000103198855017362	cg04993564	-4.53355067670624	0.00135375265707698	cg17749083	-0.354740104242307	0.00293346589591056	cg10440991	0.975719806989234	0.00175918816040236	cg04548563	-1.09647701875796	0.00278915219424047	cg25388800	-1.89259201334277	0.00034544701040668	cg16949862	3.0931014870997	0.00269369463314006	cg20359991	-0.864854105294164	0.00458037284747784	cg08761605	-1.75210060819072	0.000944899076496865	cg13211981	-1.51718880911105	2.03764751700275e-06	cg21817075	-2.43865138587729	5.04724196515808e-06
427	cg03524836	2.64657143205277	0.0046143218637155	cg03742034	0.94204577799816	0.000103198855017362	cg15897840	0.554828042600214	0.00135375265707698	cg16392442	-1.44038064690885	0.00293346589591056	cg08726900	2.60406051236392	0.00176235830663152	cg26499547	-1.15885524660516	0.00279339284384398	cg17631535	-1.74903290320096	0.000345583446705941	cg09280070	1.6788005660279	0.00269391228255697	cg24012128	-0.988062700065875	0.00458323375958976	cg13039925	-0.983983698726034	0.000944899076496865	cg15458977	4.13131222726937	2.04310121318537e-06	cg25551691	-1.74747281393263	5.04724196515808e-06
428	cg17227127	3.70361728944454	0.00461713122564511	cg03417325	1.38409643959259	0.000104274476617589	cg01017148	-1.30640353070033	0.00135572602481364	cg03900282	1.70848321977617	0.00293346589591056	cg07440278	-2.22803883365336	0.00176633832418954	cg09195321	-0.864844082876194	0.00279426588109639	cg27166718	5.15290698968671	0.000348165252850597	cg04278770	1.21242463620109	0.00272608475756467	cg22521947	1.79975058932385	0.00458323375958976	cg17677968	-0.88290447591667	0.000944899076496865	cg26586813	-2.11156657883556	2.04310121318537e-06	cg00562731	-1.63653047410222	5.04724196515808e-06
429	cg12043200	1.29782420678796	0.00464558226766584	cg01580090	1.15941550500253	0.000104444038980815	cg06239215	1.56281894143376	0.00135625018175496	cg00241218	3.54499750521256	0.00293346589591056	cg18704037	-0.972272185447403	0.00176641919430103	cg15104818	-2.77509638303739	0.00280405040917309	cg10786481	-1.17370248107896	0.000349777697802572	cg02345010	1.51002310009637	0.00275347278751408	cg27481720	-3.5019148602452	0.00460971549816245	cg22839180	-2.26550962325163	0.000944899076496865	cg12103949	-3.06202836279025	2.04310121318537e-06	cg15650811	-2.75250510557954	5.04724196515808e-06
430	cg22276258	2.04801833882201	0.00464558226766584	cg12610119	1.39525532634812	0.000108627817193995	cg13955206	2.12947382011786	0.0013563859258271	cg22024266	0.923018678834787	0.00293445042331688	cg06835875	-1.82249635689913	0.00177731230395406	cg21298523	-1.2129531277786	0.00280405040917309	cg07776900	-2.09130586363731	0.000349777697802572	cg19149693	-1.08618444477386	0.00276683650074713	cg06891221	-1.21166502661725	0.00460971549816245	cg19962434	1.7264695469332	0.000944899076496865	cg13079099	-1.55573131550855	2.05753546594144e-06	cg16668549	-3.91184588159526	5.04724196515808e-06
431	cg14045486	1.11571977798272	0.00464558226766584	cg26732930	1.2084657900431	0.000109542768815286	cg27247092	-4.34833020396124	0.00135887630747061	cg11947162	-1.13725392357389	0.00297348619956579	cg23776012	0.742076028974541	0.00177833848430094	cg03651311	-3.64600712954322	0.00280405040917309	cg00477061	-1.91643753172703	0.000350145720703219	cg17828837	-6.98149618658007	0.00278039605804097	cg25693388	-0.480783385483816	0.00460971549816245	cg16217610	-0.649475561973979	0.000944899076496865	cg04807900	-1.57132470163992	2.06932767652351e-06	cg09543525	-3.90887906776514	5.0854456374733e-06
432	cg06118609	0.519826653286314	0.00464558226766584	cg26823162	-1.37003519954408	0.000109542768815286	cg02431672	-0.843216672476769	0.00135887630747061	cg24377402	1.34569092277656	0.00299001324994924	cg18411237	-0.793974237408933	0.00177833848430094	cg16788290	-2.03761396547705	0.00280405040917309	cg16949862	3.78701167782667	0.000353286404444016	cg00215736	-1.83757216237949	0.00281353833474059	cg23260840	-0.549423717733392	0.00460971549816245	cg00554633	-0.880015932134806	0.000944899076496865	cg09611506	3.20982868094416	2.06932767652351e-06	cg17815797	2.63748120349482	5.0854456374733e-06
433	cg19673176	0.6138472400571	0.00464558226766584	cg24095088	1.28823321227461	0.000109542768815286	cg01411145	1.33923724062076	0.00135887630747061	cg11140364	-1.4345721420227	0.00299001324994924	cg10880090	-1.64860636412659	0.00177833848430094	cg01863335	-1.18647155428594	0.00280405040917309	cg03196720	-3.70759691890262	0.000353294717181407	cg08581021	2.99496063283098	0.00281353833474059	cg00706903	1.96325739163297	0.00460971549816245	cg00240734	5.22299396549447	0.000944899076496865	cg12551567	-2.0583123181866	2.09771027074276e-06	cg01357381	-1.47533611019267	5.17217748531172e-06
434	cg11109860	-1.96697814628228	0.00464558226766584	cg06709483	-3.46985088867736	0.000109542768815286	cg14737131	1.06839610130302	0.00135887630747061	cg13988611	-0.726128583022995	0.00301630327397623	cg20899034	3.46077161304617	0.00178002789384474	cg06667168	-4.04249042588272	0.00280927074595692	cg21194776	4.30280058338739	0.000353428325377157	cg10734276	-2.06992161127058	0.00281353833474059	cg16109415	1.84208757720994	0.00460971549816245	cg03764205	1.97083669306241	0.000954795615192784	cg07585587	-3.26372139313311	2.11368494433052e-06	cg11318576	-2.27244487845118	5.19993416909435e-06
435	cg21074105	-1.90361245649027	0.00464558226766584	cg03320037	1.3859111756703	0.000109542768815286	cg03652430	0.912588340807315	0.00135887630747061	cg05117258	-1.33878929791278	0.003031157514322	cg05660570	-3.13523640391546	0.00178002789384474	cg06626224	-1.89109330306077	0.00280927074595692	cg13600461	-0.917415852673489	0.000353787399778706	cg23851297	-0.845255759972887	0.00281353833474059	cg20042639	-0.949083826113402	0.00460971549816245	cg21785260	-1.26526281755619	0.000959971126431777	cg00239003	-2.66953101154678	2.14508931069197e-06	cg27170227	-1.74833092423053	5.24613179429651e-06
436	cg18808904	1.27979367605088	0.00464558226766584	cg15183002	2.42523539034857	0.000109542768815286	cg17517964	1.28823136986024	0.00135887630747061	cg12344046	1.1085842633419	0.003031157514322	cg17715960	-2.80830741264516	0.00178118939585202	cg08856354	0.747093634821685	0.00281012864844873	cg12458505	-1.21828984003754	0.000353787399778706	cg14914486	-2.04537984913835	0.00281353833474059	cg25903851	-1.80121687406653	0.00460971549816245	cg13559225	-1.3063089135458	0.000968884880158638	cg14130039	-3.34510717202113	2.14508931069197e-06	cg09754991	-1.48573426484715	5.27234544378348e-06
437	cg08526412	1.95219194263894	0.00464558226766584	cg12054318	1.34874847901718	0.000109542768815286	cg24590353	-0.743903052298945	0.00135887630747061	cg09242343	-2.40835012870884	0.00306228951766419	cg17031165	-4.87123795808555	0.00178568177554411	cg18221533	-2.67162270972088	0.00281012864844873	cg16055345	-5.00958700081051	0.000353787399778706	cg17177602	-1.32524088931828	0.00281353833474059	cg00466874	-0.89366459256273	0.00460971549816245	cg19026593	1.47101336731371	0.000968884880158638	cg01067604	-1.65831343192137	2.14508931069197e-06	cg04121555	-2.0978441396668	5.29747220570438e-06
438	cg10181554	0.727607877337682	0.00464558226766584	cg23252861	2.01148809248541	0.000110079454501793	cg24533897	2.83803917297894	0.0013641041424542	cg26630530	-2.06085112647063	0.00306904724859966	cg09527343	-1.15935545198392	0.00179251695759649	cg03396285	-1.22586578615447	0.00288710968517105	cg24980692	3.81266685624864	0.000353787399778706	cg21753973	-1.20513153036016	0.00281353833474059	cg22770705	1.05056138964036	0.00467586172455601	cg15401507	-1.65479737759827	0.000968884880158638	cg24078828	-2.19439901760436	2.14508931069197e-06	cg12807700	2.66749671155455	5.29747220570438e-06
439	cg05345527	-5.0275786713375	0.00464558226766584	cg15034779	1.5078265251091	0.00011019129124837	cg14893034	1.07709602806337	0.00136917990767846	cg26539873	1.06865588518715	0.00306904724859966	cg25886665	3.49672465737747	0.00179870527388145	cg09804809	-1.26389663543629	0.00298521290741753	cg20000602	-1.48757172343891	0.000353787399778706	cg19225788	-0.800481986635889	0.00281353833474059	cg24698727	-0.985490543105386	0.00471446612323819	cg13513797	-0.99487586576153	0.000968884880158638	cg09385285	-1.47701693118501	2.14508931069197e-06	cg17707690	-1.49114419186244	5.31114741125343e-06
440	cg04619716	-0.927892679058466	0.00465257111296359	cg05434115	1.22444165899898	0.00011019129124837	cg10107268	2.60837307962946	0.00138854857853608	cg17655120	-1.69215012186831	0.00306904724859966	cg16270291	1.91202807583611	0.00179870527388145	cg23709674	-1.31937474202895	0.00302511657087324	cg24767315	-1.89155308768592	0.000353787399778706	cg09345676	2.23201763328541	0.00281353833474059	cg23871081	-1.17927845019066	0.00471446612323819	cg08856268	-0.807683070040393	0.000970919163902289	cg00426127	4.81886291036306	2.14508931069197e-06	cg00834319	-1.78140555502145	5.31114741125343e-06
441	cg27271301	-0.926719164834822	0.00465257111296359	cg05106359	1.25463386064444	0.00011019129124837	cg13823413	1.22728786682038	0.00139567743357882	cg05168012	1.30217988465365	0.00308503891124319	cg10234208	1.60648106215263	0.00179870527388145	cg14952389	-1.21329039245123	0.00305239414246814	cg04625338	-0.956565865700673	0.000353787399778706	cg18766170	-1.37489778128343	0.00281353833474059	cg23152641	0.526403420182967	0.00474385906863439	cg10336537	-0.831943562545679	0.000970919163902289	cg10007372	-1.98869444348076	2.14508931069197e-06	cg25495951	2.2270681069547	5.46934565233625e-06
442	cg10372810	-0.944393436033065	0.00468097277597664	cg13021507	-2.48472555811357	0.00011019129124837	cg01048203	-0.917040089449766	0.00139567743357882	cg03055520	-0.815725994466807	0.00311225443446777	cg23261443	-0.727990380360324	0.00179870527388145	cg10370144	-1.36040477277508	0.00306492696873951	cg23128866	2.73504041955816	0.000353787399778706	cg04674143	-1.08752007860743	0.0028199988518658	cg15505642	-0.444497009391658	0.00474385906863439	cg11391012	-1.59083236145617	0.000970919163902289	cg24095088	-1.54624653039123	2.1813860294859e-06	cg21770540	-1.86618134043915	5.49315898404353e-06
443	cg10511255	1.20343227741638	0.00468097277597664	cg02362686	1.21167098200273	0.00011019129124837	cg26728173	-0.715005445796497	0.00139567743357882	cg01296787	-0.843832613351544	0.00311225443446777	cg11434050	-4.16754971055712	0.00182062363733884	cg10916235	-2.42589782778186	0.00309730428673212	cg22579017	0.926152751875299	0.000353787399778706	cg02353376	-1.37104670690663	0.00283606886167569	cg05881627	-1.16539330251132	0.00481897557564503	cg16705170	-1.4979205667147	0.00097464170944333	cg27192902	-3.70476566732398	2.18450895536449e-06	cg15659924	1.51721172328318	5.5140524194361e-06
444	cg07964958	2.62496678510172	0.00470584751239861	cg15890000	-1.82066879699013	0.00011019129124837	cg05293462	0.973770232108775	0.00139567743357882	cg25602603	-1.512963606278	0.0031230459883898	cg24250588	-1.56458276032863	0.00182062363733884	cg26813834	-1.28323698049248	0.00311866480241833	cg21704491	-1.70561319477975	0.000353787399778706	cg04542325	-0.97746451922352	0.00283606886167569	cg16914946	-0.492760225375149	0.00485187140140279	cg04937744	-1.41783508175518	0.00097464170944333	cg19675935	2.50805959343865	2.20501760218508e-06	cg16055334	-1.51369507107064	5.52888263711197e-06
445	cg27346444	-2.08808991691607	0.00471505940412329	cg22372930	1.44391411740245	0.00011019129124837	cg25995916	1.08983779050568	0.00141504474231542	cg19752891	0.838188646248617	0.00312705204889218	cg01363433	0.670550104781031	0.00182847078071529	cg18965620	1.02697784241448	0.00316672611205843	cg19999829	-1.24022355182979	0.000353787399778706	cg01672820	-1.01436134699156	0.00283746321017817	cg20518572	-0.641287397666632	0.0049283681939703	cg07441835	-0.811928712754608	0.00097464170944333	cg19864277	-1.65636346090998	2.21611321111047e-06	cg25754059	-1.42533731283517	5.52888263711197e-06
446	cg22198603	0.773862930556147	0.00472631541735613	cg22759265	-3.85709264871905	0.00011019129124837	cg18106397	0.90593428844997	0.00141899017503181	cg22118944	0.953353391358243	0.00312705204889218	cg20674818	-0.884322744546671	0.00182847078071529	cg02170331	-1.41131577859418	0.00317962573532034	cg09882297	-4.85224843953712	0.000353787399778706	cg03596021	1.97729257822	0.00286332259052836	cg09889194	0.639541727314123	0.00494216376466371	cg15540554	-0.872834395600318	0.000983488958429464	cg00098814	-1.84402546143229	2.21611321111047e-06	cg07996532	1.71387930223956	5.52888263711197e-06
447	cg26504749	1.27901479738153	0.00473069511430352	cg00388871	-1.25491768401769	0.00011019129124837	cg00331096	0.859345148694585	0.00142056482010095	cg15497474	3.4293912513852	0.00312705204889218	cg02577896	-0.856017237910207	0.00182847078071529	cg12557214	2.38476593409192	0.00317962573532034	cg25172825	-3.26770759698144	0.000353841122870908	cg12507655	-2.71364527717149	0.0028635833941783	cg22188880	-0.80649716152878	0.00494216376466371	cg24041400	-0.717586285375714	0.000985787620000393	cg19553056	-1.51388248281921	2.22284829135305e-06	cg00925871	-2.24369348350685	5.52888263711197e-06
448	cg11460110	1.17191000522877	0.00473069511430352	cg02717570	1.23011067709204	0.00011019129124837	cg06848514	0.800888289548318	0.00142177185616574	cg10079927	-1.29479445733666	0.00315627604441882	cg19135731	-1.07583284121115	0.00182847078071529	cg03412557	-1.91109252513596	0.00317962573532034	cg05324944	-0.834417903529169	0.000355283129279806	cg23208557	-1.31453833725114	0.00290529269563136	cg03720605	-1.0244793062925	0.00496157400773749	cg25845323	5.56090231909059	0.000985787620000393	cg14268754	4.55007050063465	2.22340547831371e-06	cg21867576	2.92491067805475	5.52888263711197e-06
449	cg02814523	0.75802449056596	0.00473069511430352	cg16458507	1.33093600576732	0.00011019129124837	cg04461028	-1.19717450994798	0.00142177185616574	cg17045772	-1.03845602268092	0.00317711136801525	cg19090210	-0.950728995921694	0.00185037119298594	cg19296671	6.78086302948892	0.00317962573532034	cg05338577	-3.26735420655134	0.000355919089211972	cg15247500	2.67515204902797	0.00290529269563136	cg24590353	-0.616128736479754	0.00497115475150974	cg23835766	-2.44994219600264	0.000985787620000393	cg26748435	-1.79212937084726	2.22340547831371e-06	cg20569955	-1.8229837175984	5.55280014859973e-06
450	cg26582754	3.10618345857924	0.00481918420641462	cg20165448	1.29826298915151	0.00011019129124837	cg17063018	1.64744291010237	0.0014248710041275	cg13978447	-0.881639109597453	0.00323037771542613	cg23759232	-1.35584659812488	0.00185760323154227	cg09115026	-1.93663432480506	0.00317962573532034	cg00916439	-2.50067575193577	0.000355919089211972	cg21076687	-1.5200442164383	0.00290529269563136	cg08261620	-0.433429447754583	0.00499099479773812	cg08378282	-0.913627543275966	0.000985787620000393	cg18951187	-1.57691178123816	2.22340547831371e-06	cg00358660	-1.47081381413862	5.55300016767672e-06
451	cg26530341	-2.24116976693258	0.00487586230859563	cg13211981	1.25556195083089	0.00011019129124837	cg03836602	2.67212673586226	0.001426468178562	cg10517650	2.02261323151852	0.00323037771542613	cg13084569	2.64218694392852	0.00185760323154227	cg16201970	-1.4003687359659	0.00317962573532034	cg18985971	-0.86604366364847	0.000355919089211972	cg26680851	2.86997945685406	0.0029160618076349	cg03825810	-1.68695814412166	0.00499204408544769	cg15586269	-1.58296352680989	0.000985787620000393	cg15907897	-1.8179837380643	2.22340547831371e-06	cg11762807	2.10890431810124	5.57470038012856e-06
452	cg09139810	0.852773122223693	0.00487586230859563	cg24947163	1.75601435707825	0.000110675058822399	cg01871722	-1.62433558725001	0.00143098979298492	cg11859154	3.42089492864504	0.00323037771542613	cg05981038	-3.15095111998872	0.00185760323154227	cg09335321	-3.00974567578173	0.00319491790904038	cg06476845	2.50577975346177	0.000357985855271737	cg05031034	1.54721835652161	0.0029160618076349	cg06817368	-1.66034588760056	0.0050169895765145	cg04257751	-1.6613682354365	0.00099109431140529	cg08247527	-3.59184866948706	2.22340547831371e-06	cg27306034	-1.25491581136166	5.6193651582634e-06
453	cg20385356	-1.37405468232611	0.00489735588334146	cg11477847	0.808563503590571	0.000110675058822399	cg00408997	-2.30120937664723	0.00143209248075789	cg02005785	-0.693073552316064	0.00326019037623624	cg27372759	2.12715099329695	0.00185760323154227	cg12326558	-1.06841285519346	0.00319661977306443	cg12371889	1.90733471536817	0.000359776856640952	cg18591130	2.36578699566564	0.0029160618076349	cg08066094	1.80250204707989	0.0050169895765145	cg14165272	-1.53180605753479	0.00099109431140529	cg17878819	-1.71101845668423	2.22340547831371e-06	cg16496847	-2.08387397411999	5.63700982013482e-06
454	cg21156651	-4.32829775492042	0.0049244824029236	cg22309826	1.372261471317	0.000110675058822399	cg17290526	0.938544943367294	0.00143209248075789	cg19159842	-0.870212137281397	0.00326019037623624	cg05986374	-1.32488310651285	0.00185760323154227	cg06754298	-1.07004103924941	0.00321508196818635	cg17370417	2.71014475223457	0.000359776856640952	cg25583580	-4.95241889646417	0.00292643216037533	cg18305968	1.71189028712186	0.0050169895765145	cg12453188	-1.77628474473577	0.00099109431140529	cg23142035	-3.46467846428546	2.23689765522845e-06	cg12485161	-1.56788974129024	5.63700982013482e-06
455	cg16146718	-0.900817283027003	0.00495910376099019	cg01919567	1.09617235759375	0.00011070216246996	cg00865690	4.25630598992037	0.00143516619752555	cg05629704	-1.18888318508287	0.0032724548294649	cg18221533	-2.49146724222682	0.00185760323154227	cg21265776	-0.799403821047771	0.00321508196818635	cg25342059	2.7706498595906	0.000359776856640952	cg21423728	-1.11967672519143	0.00292643216037533	cg00685289	-0.551953054687559	0.00502277774251485	cg21983579	-1.37074938788298	0.00099109431140529	cg12906963	-5.36322218159982	2.23689765522845e-06	cg24887416	-3.70709962884477	5.63700982013482e-06
456	cg26679958	-0.940026271767455	0.00499060813583448	cg03610000	1.04041845827702	0.000111059657912183	cg12729505	4.01599796070338	0.00143527925495696	cg07936109	-0.441428471788199	0.0032724548294649	cg20352718	-0.955228531874533	0.00185760323154227	cg01425188	-3.61368162935176	0.00321991235151692	cg20270253	1.77458900550708	0.000359776856640952	cg18135427	1.93552875350002	0.00293446496011452	cg15702880	-0.452745390678341	0.00502277774251485	cg24548276	-1.09611171417666	0.00099109431140529	cg12743418	-2.0445742457454	2.23689765522845e-06	cg27342480	3.25865819612434	5.63700982013482e-06
457	cg00191102	-1.33651756645676	0.00499060813583448	cg00386361	2.09783045808444	0.000112339690537615	cg10260486	1.08180295020585	0.00143585045618472	cg15376125	-1.65342071908054	0.00328873709842221	cg13372916	-1.33958950687872	0.00185760323154227	cg04038163	-1.97452106558712	0.00321991235151692	cg01372605	-1.63420011150157	0.000359776856640952	cg26731190	-4.16964175192843	0.00293446496011452	cg13799504	-0.657773661075364	0.00503820492736025	cg12796015	-1.10634626909586	0.00099109431140529	cg09922115	-1.65610476647121	2.24460502181875e-06	cg11663302	1.47741142416599	5.63700982013482e-06
458	cg08997224	1.94902351603775	0.00499060813583448	cg08636040	2.08942480904643	0.000112339690537615	cg23774991	-0.545758257793942	0.00143585045618472	cg03390986	2.6327351398989	0.00328873709842221	cg24230602	-1.14527247043562	0.00186079359395998	cg15353389	-1.38980093178851	0.00323338991665476	cg14261816	3.20672937718432	0.000360245930347665	cg11248491	-1.06191003159605	0.00293446496011452	cg13688620	-1.53920462614191	0.00503820492736025	cg23888450	-0.859714809039994	0.00099109431140529	cg22253553	-1.80683561146182	2.24460502181875e-06	cg23442198	1.59614559591752	5.63700982013482e-06
459	cg02539609	-0.934442702910912	0.00499060813583448	cg07335556	0.82206190370971	0.000112781511155547	cg01044293	2.34508953101627	0.00143585045618472	cg12116749	-1.82657060962659	0.00328873709842221	cg05345527	-5.29010716501686	0.00186079359395998	cg22067466	-1.15342475865763	0.00323705989913781	cg20236484	-1.13575810700537	0.000363700761299679	cg13071326	-1.10987582378922	0.00293446496011452	cg01052699	-0.873876775436626	0.00503820492736025	cg05605326	-0.962787884462092	0.00099109431140529	cg09648697	-2.04781421458746	2.24460502181875e-06	cg24072640	1.65573566918965	5.64850523583811e-06
460	cg05034361	1.72708531970326	0.00499060813583448	cg03325633	1.82081914082182	0.000112781511155547	cg07873247	-1.53184732886459	0.00143717203695086	cg24955847	1.88544922833808	0.00328873709842221	cg20923245	0.941941307714195	0.00186874670425712	cg08304478	-2.25656468452481	0.00326684164438259	cg23670415	-1.56545613223342	0.000363700761299679	cg24991609	3.84481697769105	0.00293446496011452	cg17190403	-4.64010541056275	0.0050462844501192	cg04263367	-1.4705142628671	0.00099109431140529	cg10675120	-2.44926630387172	2.26282425754364e-06	cg04945443	-2.55899315935802	5.65261696472163e-06
461	cg25244420	-1.10895255623928	0.00499060813583448	cg24550865	1.52585443714906	0.000112781511155547	cg25772256	1.07519322019512	0.00143717203695086	cg17116500	-1.32195109664759	0.00329432499996459	cg07478893	2.3992475015666	0.00187813405519898	cg02973084	-2.14860005903281	0.00326684164438259	cg10846012	2.59060239855582	0.000364555106676856	cg02060698	-1.29040122112297	0.00293446496011452	cg07676388	3.25454157333194	0.0050462844501192	cg00454290	-1.33121299385098	0.00099109431140529	cg02484776	-4.12255362496299	2.26282425754364e-06	cg12796186	-2.36751128079087	5.65261696472163e-06
462	cg15427127	0.780292244480729	0.00500249789697558	cg26422134	2.66167889759235	0.000114081126743641	cg05351302	1.35473740032502	0.00143717203695086	cg01905397	-0.791997842503071	0.00337964759445447	cg26188982	2.13515892948243	0.00189827579609397	cg26091181	-2.05350249521499	0.00332078543033609	cg00259461	4.07415430235466	0.000364555106676856	cg12822583	-1.48915084857809	0.00293446496011452	cg22691727	-1.30745981010862	0.00505099070111864	cg07395932	1.43495781850919	0.00099109431140529	cg02582608	-3.00834751113477	2.26282425754364e-06	cg12532001	-1.38152446031213	5.65261696472163e-06
463	cg03562266	-0.890186227342554	0.00500249789697558	cg04473452	1.1657231566732	0.000114149992658926	cg09492494	0.95399010955669	0.00143850853409918	cg11928064	-1.39455432220533	0.00337964759445447	cg19158982	-1.06748497625528	0.00189827579609397	cg11450094	-1.21970918036362	0.00333095831938034	cg18227352	-4.28479649128999	0.000365698242965917	cg08964756	4.45496714737281	0.00293446496011452	cg24858280	-2.4239762204462	0.00508586841946392	cg13320211	0.944591873394361	0.00099109431140529	cg06706163	-1.49301106038921	2.26282425754364e-06	cg02064516	-2.41172918005373	5.65261696472163e-06
464	cg23259324	1.68872757902546	0.00500434192985524	cg23131418	1.6149933825779	0.000114149992658926	cg06909290	-0.932527785257031	0.00143850853409918	cg05831521	2.02043579679432	0.00337964759445447	cg08447373	-1.35443956864006	0.00189827579609397	cg07848657	-0.669537495374616	0.00333367379184541	cg21571113	-1.71979189220878	0.000365698242965917	cg13374389	-1.1007650149706	0.00294220477114787	cg06136573	0.552709399330012	0.00510869940485304	cg18816705	-1.14753589923436	0.00099109431140529	cg17920868	-1.36149196924418	2.26282425754364e-06	cg15429732	-2.26342816845902	5.68070594079739e-06
465	cg15093383	-0.524783305208104	0.0050161318575118	cg19115610	2.73691447325174	0.000114149992658926	cg05963700	1.33090237163872	0.00143850853409918	cg14419310	-0.994559400329275	0.00337964759445447	cg04837611	-0.910500840595358	0.00190402129205411	cg00737571	-1.56807692868038	0.0033784333991743	cg18520924	-0.889568855988024	0.000365698242965917	cg05308895	-0.999879570264987	0.00294220477114787	cg10046726	-0.508653068902451	0.00513247435251661	cg23046518	-1.45040711005555	0.00099109431140529	cg23644127	-2.57127892060424	2.26282425754364e-06	cg14284248	-2.65492269465159	5.69482165204056e-06
466	cg05863094	3.45535822175168	0.00503335040571885	cg23275958	-2.03790323209905	0.000114149992658926	cg01682400	0.953105834326889	0.00144206349212166	cg01116770	0.809185767856765	0.00337964759445447	cg25532409	-1.52899599259539	0.00190402129205411	cg26450769	-1.28048287774063	0.00339839105309609	cg10194759	-1.37171074503842	0.000365698242965917	cg01309726	3.3589681482535	0.0029631627640825	cg25438788	1.48834682440011	0.00516549418602135	cg08378567	-1.11597640041767	0.00099109431140529	cg27077228	-1.41402888632834	2.27456683167411e-06	cg19245511	-3.22076836989117	5.70338896660826e-06
467	cg17953141	-2.98055908297787	0.00504200624671912	cg14979404	-1.14741448000196	0.000114149992658926	cg22826996	-1.35985191044751	0.00144356617086448	cg17775624	-1.1476313323464	0.00338674642274278	cg13937483	-0.695263891050626	0.00190402129205411	cg01304950	-1.87784232705247	0.00339886704304446	cg08449003	2.76408684724874	0.000365757361312508	cg05629704	1.19397510665532	0.0029631627640825	cg01332476	-1.73070361871925	0.00517042040142292	cg01962650	-0.875541222497261	0.000994175382617332	cg00161968	-1.36017961795756	2.28347033319694e-06	cg12012356	-2.01077710411067	5.72510241812973e-06
468	cg05585259	1.13074196225377	0.00504200624671912	cg15952216	1.08218451623399	0.000114149992658926	cg19025723	0.740044633916638	0.00145209086435196	cg14217248	-1.80673793410628	0.00338674642274278	cg06352899	3.56237143692763	0.00190402129205411	cg02935024	-0.920518448668933	0.00339886704304446	cg03681460	2.32273283730072	0.000365757361312508	cg23000390	-1.74614738687991	0.0029631627640825	cg03210579	-0.910885754952811	0.00517336393391008	cg22031629	-0.985564138807892	0.000994175382617332	cg24102360	-2.48911408169271	2.29312426966843e-06	cg21086895	-1.67041453467732	5.81869883232638e-06
469	cg23770434	1.09095909329068	0.00504200624671912	cg27385272	1.35868064172466	0.000114149992658926	cg12969952	-0.807587578917421	0.00145209086435196	cg25707387	-1.38778314784144	0.00338674642274278	cg17788374	-1.85436938145205	0.00190402129205411	cg04380795	-1.49544013064963	0.00339886704304446	cg02079079	-3.63589440057343	0.000365757361312508	cg15185249	-2.45405521907359	0.00296512592267204	cg26158079	-1.86685674785654	0.0051748270133569	cg06999074	0.595747987199145	0.000994175382617332	cg02373784	-1.53633702862783	2.29933110098886e-06	cg08456130	-2.34197676487	5.81894060981431e-06
470	cg03322161	0.438630817468819	0.00504200624671912	cg06417365	-1.676308526464	0.000114149992658926	cg09989560	0.784502926372387	0.00145209086435196	cg00472748	-0.69119517535634	0.00338674642274278	cg07215395	-1.09493927970648	0.00190402129205411	cg08422125	2.54987690786791	0.00342044716254475	cg11099683	-1.5084981875456	0.000365757361312508	cg26185225	-1.58392029338424	0.00296838956362663	cg07408569	-0.532605988624973	0.00519196112827092	cg17825664	1.99964007116157	0.000995994309299046	cg06090837	-3.53823187357729	2.31065119150245e-06	cg26586813	-1.89187429356686	5.82917036513887e-06
471	cg09040552	2.01246540546045	0.00504200624671912	cg03580819	1.35553086096511	0.000114149992658926	cg08627720	0.726174880905886	0.00145839145988522	cg15154318	-1.60081511630677	0.00338674642274278	cg18849799	-1.44750388627719	0.00190789898256316	cg17758792	-2.73447920030542	0.00342044716254475	cg00485047	-2.05287773790459	0.000365757361312508	cg22476237	-1.24889947212191	0.00298454203949345	cg19534805	1.3131516915284	0.00521175706377676	cg05628394	-1.64168797154685	0.000995994309299046	cg09238483	-1.82443956110021	2.31241353437274e-06	cg08818525	-2.15738915282798	5.82917036513887e-06
472	cg25784999	-1.20560372340437	0.00504200624671912	cg15533182	1.59723806912134	0.000114797217175731	cg09383791	1.99046917058241	0.00146894156347866	cg26293546	-0.786152082629487	0.0033979632333	cg07514902	-2.33829614106379	0.00190789898256316	cg06024248	3.10753661729857	0.00342044716254475	cg23814094	-2.53367699143931	0.000365757361312508	cg20149998	-1.9974708729876	0.00298643470343161	cg04489066	0.706325659748118	0.00521644863922372	cg13128436	-0.764853872597634	0.000995994309299046	cg04529955	-2.7580351051201	2.32956625360158e-06	cg26891211	-4.68221196892717	5.82917036513887e-06
473	cg05833562	-1.4811601914614	0.00504200624671912	cg00275557	1.47910056838268	0.000114797217175731	cg23629029	-0.80270206622863	0.00146894156347866	cg03939897	-2.52222283388441	0.0033979632333	cg17277939	-0.517816451936089	0.00191273719789355	cg15672330	-0.545957758017271	0.00343112325047241	cg07915528	7.23917755939348	0.000366231570419579	cg10273217	2.39346109981186	0.00298643470343161	cg04540711	-1.81505508170005	0.00521644863922372	cg08340690	0.985725432947167	0.000996348356397417	cg25218905	-1.51452071903003	2.34424563136256e-06	cg23475244	0.883745602766411	5.86572402036259e-06
474	cg07233394	-1.43441260326961	0.00504200624671912	cg24125901	-9.51922375790745	0.000115535809865588	cg04128583	1.47340557270129	0.00146894156347866	cg22790839	1.30305701009721	0.00341850616244375	cg02517755	-1.38039065276043	0.00191273719789355	cg22860283	-1.93151366688462	0.00343112325047241	cg16641122	4.16226778030786	0.000366484827399198	cg24237439	-1.24839973565019	0.00299547752702015	cg19191600	-1.08864066222715	0.00521644863922372	cg11478896	-1.9787640391269	0.000996348356397417	cg00887444	-1.72942882883607	2.34424563136256e-06	cg11432447	-1.84881018220076	5.86572402036259e-06
475	cg04656576	0.956825585598052	0.00504200624671912	cg08065812	1.38016596643656	0.000115535809865588	cg16862893	0.652999137354415	0.00147567522006271	cg17553881	0.428366667608039	0.00341850616244375	cg17427856	-3.88088457928192	0.00191360156635778	cg09510246	2.0269048213676	0.00343112325047241	cg24289167	-2.17425709437286	0.000366484827399198	cg14274357	1.20965630723609	0.00299547752702015	cg01963035	-1.15519269158453	0.00522576917000523	cg08066094	2.20563201373724	0.00100255580286379	cg22979140	7.7196474914965	2.39174271530509e-06	cg12655338	-1.62254325265409	5.87682749856275e-06
476	cg01234044	0.654954481107031	0.00506636370855747	cg24151858	-2.65816274206213	0.000116999584928964	cg06587806	0.661227586170959	0.0014786685219779	cg13602484	-0.617498967213411	0.0034295885138131	cg20746815	2.08150943964069	0.00191678390431426	cg21104483	-3.2557459814371	0.00343112325047241	cg21377403	2.0051756353202	0.0003678628525714	cg21804148	-2.17050402492571	0.00300930516192078	cg20535085	0.951011572561828	0.00522576917000523	cg18328794	-2.08019634670789	0.00100255580286379	cg04457423	-1.4181947359501	2.41648509898594e-06	cg25686045	-2.91227927746007	5.87682749856275e-06
477	cg08821792	-4.96821325141921	0.00512111369222824	cg06531573	1.62900639906295	0.000116999584928964	cg12708376	1.01759538020958	0.0014786685219779	cg05712451	0.832211609749876	0.0034295885138131	cg08519345	-1.37541159556631	0.00192755354325294	cg08090112	-2.02763509642794	0.00343112325047241	cg17350441	3.7620104714056	0.000368039649175582	cg19940563	0.910608159687974	0.00301050718747917	cg19930652	0.775215387209338	0.00522879560038192	cg17114640	-0.833353865609564	0.00100255580286379	cg13865502	-1.57250556714245	2.41648509898594e-06	cg23705847	-1.54964523454499	5.94611077873989e-06
478	cg27336129	1.62638674514354	0.00512111369222824	cg02480696	1.71042747117007	0.000116999584928964	cg22607160	1.63605641901345	0.0014859561373265	cg23213830	2.26557714455362	0.0034295885138131	cg25637390	-2.11270041441398	0.00192755354325294	cg04902851	-5.50112874748864	0.00343112325047241	cg02353376	-1.67465319154453	0.000369764774481263	cg05598781	1.8944404532213	0.00301050718747917	cg23139521	-0.573147368620287	0.00522879560038192	cg01489756	-0.921613650140544	0.00100255580286379	cg17933807	-3.83455912662015	2.41648509898594e-06	cg01939479	-0.837867228798364	6.02997029495635e-06
479	cg07983393	3.3711095752818	0.00512111369222824	cg00957480	0.794110087792509	0.000116999584928964	cg08600456	1.41063202585201	0.0014859561373265	cg05390884	1.14495410187101	0.0034295885138131	cg12033021	-0.697143181275184	0.00192755354325294	cg03573443	-1.04616357682561	0.00345099118317646	cg10049334	3.40980803522536	0.00036984031067534	cg22251932	-1.35491372450554	0.00301380660141025	cg20648939	-3.96435319695023	0.00524039154882638	cg09238470	-1.44684858034165	0.00102654342837527	cg14057562	-3.40637321548425	2.41648509898594e-06	cg05482837	-1.50875478037232	6.08580714841578e-06
480	cg14239148	1.93346423177895	0.00512111369222824	cg01965598	2.02789780149844	0.000116999584928964	cg12681669	-0.779077376896084	0.0014859561373265	cg14170839	-0.932874700398443	0.0034295885138131	cg00451651	3.38756402496033	0.00193060786477456	cg18304674	-1.55012309817463	0.00345099118317646	cg13940405	-1.56023161182003	0.00036984031067534	cg00786747	0.832967506983328	0.00301380660141025	cg21745595	0.469519793098973	0.00524481111657546	cg19103021	-1.73429779985917	0.0010322385657159	cg26566848	-3.8893099371122	2.41648509898594e-06	cg25138168	-2.2144774800415	6.10049285223165e-06
481	cg04776779	2.67308814130844	0.00512111369222824	cg01939479	0.771027398771921	0.000116999584928964	cg04874267	-0.885889465707693	0.0014879309390747	cg05864350	-3.03831188827435	0.0034295885138131	cg20397584	-1.68506776737202	0.00193060786477456	cg08868211	-0.860328046933638	0.00348753497513685	cg05968010	1.39442945195571	0.000370327002638422	cg04816803	-2.96915406578451	0.00301380660141025	cg16081651	1.33806967117266	0.00525074192926123	cg06916729	-1.00673310955494	0.0010322385657159	cg10674470	-3.76340818184801	2.45023976895514e-06	cg19810536	-1.71010767896165	6.11922905735567e-06
482	cg05776408	1.43437582664423	0.00512111369222824	cg09851620	1.10777603050424	0.000116999584928964	cg05633660	-1.31501533309579	0.001493002303318	cg13131878	-1.37967235492757	0.0034295885138131	cg01606310	-2.25361502331825	0.00193587197396528	cg12194340	-1.12987120612068	0.00348794366264233	cg00174573	-3.08010582248862	0.000370327002638422	cg01648131	-1.48097521903341	0.00301380660141025	cg08442088	-0.895924577357192	0.00525074192926123	cg09997769	-1.22952128039334	0.0010322385657159	cg15258299	-6.23898913362581	2.45041419672921e-06	cg12112221	-1.42200347663369	6.11922905735567e-06
483	cg27439971	0.586803642909634	0.00512111369222824	cg01357381	1.34189343315534	0.000117292620637964	cg02328102	1.70448542188526	0.00150302108229377	cg18245770	-1.92169353017259	0.0034295885138131	cg00990874	3.24024178383165	0.00193587197396528	cg04427569	-1.90341148953373	0.00348794366264233	cg10898577	-1.10129773611877	0.000373147157760109	cg23192824	-1.96052042177449	0.00303063318973283	cg06060067	-0.591251679847774	0.00527289392403215	cg09084936	-1.10545382354151	0.00103526808898768	cg03654391	1.82099367203559	2.45041419672921e-06	cg03801966	-3.35529148490425	6.11922905735567e-06
484	cg02355885	0.51638073364693	0.00512111369222824	cg19704070	2.05304013993586	0.000117295541858352	cg10634702	-1.13934356980306	0.00151133278335822	cg25768273	2.13227638483229	0.0034295885138131	cg05336916	-1.27837466878657	0.00194550873626187	cg16168792	-1.12390774382133	0.00349065351609484	cg17730961	3.55237332011848	0.000375955274479122	cg17212919	3.45384137343836	0.00303063318973283	cg07880297	-1.32138134126806	0.00527289392403215	cg00795825	-0.567928544817338	0.00103526808898768	cg23394420	-2.24625191717889	2.45041419672921e-06	cg01139969	-1.29518704852803	6.13970137257906e-06
485	cg08804297	2.789469826875	0.00512111369222824	cg01172338	1.63740595541158	0.000117736612307794	cg26635603	1.02911071712217	0.00151133278335822	cg02672232	0.911745391499014	0.0034295885138131	cg06435086	-1.1901429916713	0.00194550873626187	cg11409510	2.25954918799672	0.00351669641053113	cg20585033	-4.57933307955566	0.000376620538821174	cg11574180	-1.27372026714785	0.00303063318973283	cg01115380	-0.73048872407178	0.00527289392403215	cg00078611	-1.1652711809253	0.00103526808898768	cg12532001	-1.51780815543402	2.45832793552847e-06	cg04504205	-1.82615182374194	6.13970137257906e-06
486	cg05913590	-0.700779188771421	0.00512111369222824	cg17958180	1.62434048847259	0.000118000982555259	cg03142634	1.13573639967963	0.00151577410600773	cg14219693	0.667731792295703	0.0034295885138131	cg03055241	-0.508828970942433	0.00194550873626187	cg03330454	-1.06502972056426	0.00352398648972056	cg23952740	-2.12653151704045	0.000376620538821174	cg25581124	3.0168067260397	0.00303063318973283	cg06988775	-2.40327622949889	0.00527289392403215	cg09378691	-0.846872786282652	0.0010370960717942	cg13338836	-1.86246414913401	2.48852252770132e-06	cg02881331	-1.76241572775009	6.16564960425972e-06
487	cg07498607	-1.34197937403523	0.00512602551476704	cg25987051	2.13515985633862	0.000118000982555259	cg10473367	0.877680996802836	0.00151721276088287	cg15735157	0.874738887769363	0.00343180540336735	cg05244667	1.26646842609759	0.00194550873626187	cg09176847	-1.5384800171168	0.00352398648972056	cg10333268	-2.67101817384229	0.000378483510065332	cg00102726	1.74852789248107	0.00303063318973283	cg19509327	1.52632686482998	0.00527289392403215	cg08692541	3.08528876901809	0.0010370960717942	cg09404617	-1.04879972717078	2.48852252770132e-06	cg05591758	-1.43113539794926	6.2086069420994e-06
488	cg24988817	-2.59234320129697	0.00512602551476704	cg15966106	2.98818861631758	0.000119762523430008	cg13909949	0.731778947417112	0.00151721276088287	cg14359645	1.5735089538595	0.00343727359958242	cg22637834	0.851480148239545	0.00194868335032302	cg24368101	-1.36026965580217	0.00352940886696134	cg02422300	-1.55074915379961	0.000378483510065332	cg04308443	-2.29440398433635	0.00303063318973283	cg12859826	-0.962412410393669	0.00536147887168837	cg20239584	-0.659322985402945	0.00103899693300044	cg25426560	-1.15953473467452	2.48852252770132e-06	cg09856398	-1.4586919007726	6.21617010936943e-06
489	cg06956652	1.56340559693649	0.00512602551476704	cg19740751	1.77760797665623	0.00011996644709987	cg01585686	1.4501380081282	0.00153231067306763	cg26101277	1.60437837812375	0.00348607220795486	cg06096415	-1.13852896956211	0.00195344994053873	cg07560520	-1.82528969763635	0.00354882638094374	cg00472748	-0.853836446508049	0.000378483510065332	cg11465510	-1.65435369139171	0.00303091721834067	cg22854590	-1.69298287471522	0.00537106913382907	cg02457611	-1.91628184623122	0.00103899693300044	cg13153740	4.92557991959727	2.49812383644147e-06	cg19300725	-1.35475925496545	6.23669273854918e-06
490	cg16323428	1.65232490966624	0.00514594046552811	cg21730067	1.45301803755978	0.000120179919730073	cg18235335	0.761501121496025	0.00153698607772551	cg11638760	1.15889260809371	0.00348607220795486	cg11700916	1.24588497519824	0.00195761551746059	cg05002602	-2.48098857822498	0.00355797780455908	cg22462237	-1.8661653654545	0.000378483510065332	cg00244040	-0.965903423079345	0.00303091721834067	cg06654313	-1.0149432929851	0.00539870713172175	cg08184886	-1.05636947740601	0.00104232054027273	cg11119235	-2.10347804880576	2.49812383644147e-06	cg02525171	-1.93146864826177	6.25322310306731e-06
491	cg06576021	1.83570761480387	0.00514814850068918	cg02709840	1.44040505205687	0.000120246252981513	cg13209980	-0.978875119799276	0.00153698607772551	cg00149716	-1.42778881255135	0.00348607220795486	cg04488311	2.37290434403313	0.00196344580552922	cg01865113	-1.78575806466502	0.00356041606460403	cg14412490	-1.48105293984869	0.000378483510065332	cg03713923	2.46952607197129	0.00303091721834067	cg04534114	2.74765447397241	0.00542605708644395	cg19035575	-0.957136930506965	0.00104232054027273	cg03626541	-1.86809734318461	2.49812383644147e-06	cg10282920	-2.14919831491217	6.25322310306731e-06
492	cg26218835	2.96098004010876	0.00514814850068918	cg27307757	1.88044948705567	0.000120800560398214	cg25233887	-0.615434035515007	0.00153698607772551	cg14863672	-0.505927430267018	0.00348607220795486	cg19456154	3.31992404825819	0.00198885687828722	cg26152571	-2.24432867128244	0.00356041606460403	cg14878686	0.978603784303773	0.000378483510065332	cg10638552	-1.1564619372804	0.00303317384967581	cg12582734	0.812735013884418	0.00544883296788991	cg03930948	-0.594759626690307	0.00104665008791918	cg13853484	2.06262077579753	2.49812383644147e-06	cg14743507	-1.4679544557275	6.32957949427006e-06
493	cg12976394	2.30050713191342	0.00515383857611346	cg18844589	-1.69936515682197	0.000120944769464949	cg15082292	1.00280974960194	0.00153698607772551	cg23032032	-1.73474952542941	0.00348607220795486	cg21366199	2.84346461454143	0.00198885687828722	cg24077260	-3.08775690982312	0.00356041606460403	cg08237401	-1.54990558965909	0.000378483510065332	cg18225844	-1.56154582589281	0.00303317384967581	cg27568860	-0.863294112006689	0.00544883296788991	cg08134681	-0.921050612543757	0.00104811895792459	cg26928467	-1.46909538302989	2.49812383644147e-06	cg06706163	-1.34046416300508	6.33650573054988e-06
494	cg21257892	0.856968689887613	0.00515383857611346	cg11001939	1.59499333991984	0.000121152858192816	cg01948094	0.561716412872941	0.00154869942259279	cg15681130	-0.959994146365493	0.00348607220795486	cg02470287	0.51853308567496	0.00198885687828722	cg25518868	-1.99112306724271	0.00358021175910434	cg00293245	-1.36034463267104	0.000378483510065332	cg05653831	-1.82790936761245	0.00303629471242404	cg20674818	-0.737184742683366	0.00544883296788991	cg08541624	-1.40079729676112	0.00104812921501233	cg12796186	-2.59680293726611	2.49815947315389e-06	cg01098936	-1.94368449736347	6.37006149530011e-06
495	cg01884968	-1.02369830187538	0.00515383857611346	cg23167148	3.56889834153642	0.000121631104321863	cg21578207	1.99539010830368	0.00154869942259279	cg21336300	1.73455331335398	0.00348607220795486	cg22954459	-1.25457575945873	0.00199368458869844	cg27030612	-1.13581348256507	0.00358021175910434	cg10606685	1.91283977461513	0.000379222874365934	cg11738745	-1.03155135996887	0.00303629471242404	cg02846343	-0.586318174133609	0.00544883296788991	cg18261056	-1.57537842929083	0.00106139216185245	cg22813821	-2.92801959213565	2.49831870739302e-06	cg18711759	-1.80102357202379	6.42424911152502e-06
496	cg07178832	-1.34689554962665	0.00515383857611346	cg19550313	1.70128746900975	0.000121863694087782	cg16825288	1.58508611655335	0.00155060913229753	cg07815385	-1.79066302834211	0.00349888338801146	cg18520238	0.556549178174547	0.00199805214858297	cg22789338	-1.95180099352287	0.00358021175910434	cg05573264	3.19357633337026	0.000379484586428473	cg22687685	4.0954786812141	0.00304087806220015	cg00041270	-1.50883650067814	0.00544883296788991	cg26395331	-0.956307822682649	0.00107313844075701	cg07510237	-1.65577884128663	2.49831870739302e-06	cg05992185	3.29922045001019	6.47783299867925e-06
497	cg21296402	0.495914103122736	0.00515383857611346	cg04385934	1.44598231115956	0.000123435151330178	cg25961292	-0.557371764834144	0.00155060913229753	cg05698763	-1.95381776089421	0.00352183441616358	cg27235148	-1.10671572911848	0.00200096929010367	cg03738853	-1.68340290934339	0.00358021175910434	cg03128421	-5.75289838654441	0.000381214398172568	cg04447424	-1.63212158529856	0.00306762189037676	cg18807049	2.36750447286457	0.00547880190406823	cg22876081	1.56332151868994	0.00108760062397012	cg00680601	-0.981182903597328	2.49831870739302e-06	cg18469326	-2.16746538132492	6.56835615694208e-06
498	cg05460226	0.921593094371065	0.00515383857611346	cg26406891	2.00610166557823	0.000123435151330178	cg07892163	-1.86161543184407	0.00155490855296238	cg21834824	-1.0394541980206	0.00352183441616358	cg08433288	0.650563500660614	0.00200359698308021	cg05111479	-1.84546346294806	0.0035853040355277	cg24720569	-1.7318915789136	0.000385119359279195	cg07135446	-0.933639185219351	0.00306762189037676	cg00909259	-0.93571116358424	0.00548150443387833	cg04367719	-1.15423511849175	0.00108760062397012	cg03801966	-3.69916179663442	2.50805503064931e-06	cg05364326	-1.84611967642758	6.59322235716642e-06
499	cg09513263	0.598369408740153	0.00515383857611346	cg04571196	2.09573611759235	0.000123435151330178	cg10537699	0.820471361260319	0.00155490855296238	cg01283887	0.935091460233208	0.00352183441616358	cg15272974	-1.32390911065681	0.00200379104754208	cg13748577	0.97116692607391	0.00359065839695236	cg15255653	-1.3691611577044	0.000385517123229908	cg14261816	2.58513849536694	0.00308440489089099	cg16888590	-0.409278154023208	0.00548150443387833	cg11872138	-1.187156690078	0.00108760062397012	cg18985971	-1.33921024385258	2.51935907522788e-06	cg22059910	-1.1225663625998	6.65722743879114e-06
500	cg04732648	0.760478222403433	0.00517035784220893	cg09618223	1.78428676933417	0.000124057623785884	cg24426232	1.36672962334401	0.00155490855296238	cg16987556	-1.74006677559775	0.00352183441616358	cg24962141	-1.12289644074717	0.00200379104754208	cg05664664	-2.44150756524646	0.00360445544944821	cg18448224	3.3374482822253	0.000385842951902633	cg12435665	-0.753340941519095	0.00309635314717518	cg19044214	3.01948995272187	0.00548150443387833	cg13282197	-0.839954411941146	0.00108760062397012	cg15600846	-1.34279254057062	2.52278507762162e-06	cg21466014	-2.03473966908612	6.67958728972198e-06
501	cg06419663	-0.742207362941994	0.00517035784220893	cg08132734	-1.35896643260704	0.000124149923300303	cg23232615	0.923391122411511	0.00155490855296238	cg07250222	0.72943882909814	0.00352183441616358	cg09550923	-0.714804600598072	0.00201556702732679	cg13716995	3.12512105859716	0.00360445544944821	cg17849709	-1.41471401775103	0.000385842951902633	cg03581271	2.15164686975329	0.00309635314717518	cg08643359	-1.22518621399092	0.00548150443387833	cg12163351	-0.993261858206927	0.00108760062397012	cg26732930	-1.43191254129566	2.54785241143314e-06	cg18708106	-1.24445458513845	6.74903301286104e-06
502	cg10038597	1.09333974361551	0.00517454956856771	cg23110832	1.80165493963447	0.000124420458270189	cg23086198	1.38484502182486	0.00155764888033909	cg16413906	-0.840954861306091	0.00353136044707417	cg19346874	-1.10388849005045	0.00201556702732679	cg26860337	-1.13019857595329	0.00362676845989225	cg26572459	-3.6006477797004	0.000385842951902633	cg19033654	4.42546301356121	0.00309635314717518	cg03029435	1.35223578702827	0.00552308958329262	cg12341694	-0.78780562203097	0.00108760062397012	cg23150219	-2.30340740445708	2.54785241143314e-06	cg06235235	-1.41987167767772	6.79174189322733e-06
503	cg25844969	1.7026984931704	0.0051864549301162	cg13264820	1.72093405774326	0.000124420458270189	cg10649156	0.44397659971095	0.00155834985250089	cg16774479	-1.44843624251769	0.00353184290989876	cg19604230	-1.41655704022931	0.00201556702732679	cg20233834	-1.39684458626892	0.00362676845989225	cg11141711	-1.90192911567666	0.000390071616619074	cg14705155	1.34009502193956	0.00310006809364776	cg26111864	-0.564192016915237	0.00552308958329262	cg12655881	-1.12650320528691	0.00108797179873186	cg25632001	-2.29523402323878	2.55227864141761e-06	cg04500146	3.79119508700724	6.79174189322733e-06
504	cg01835580	1.27698340663673	0.0051864549301162	cg12979743	1.29042119434938	0.000124420458270189	cg16053005	1.61668442196581	0.00155834985250089	cg07312854	-1.62610322968838	0.00353184290989876	cg08908564	-1.76438366634931	0.00201665219095671	cg12814525	-1.18680861740303	0.00362676845989225	cg26307871	-1.46948639179813	0.000390071616619074	cg15140246	-0.822215846233051	0.00310006809364776	cg20777508	-4.17631036487737	0.00552308958329262	cg05927830	-0.977448563421677	0.00109168630720701	cg08891424	-1.41696448617417	2.56657049226234e-06	cg07585587	-2.90078221234598	6.79174189322733e-06
505	cg05190096	0.589636955412763	0.0051864549301162	cg00373467	1.39205260652268	0.000124420458270189	cg09189276	-1.45539306943926	0.00155834985250089	cg23857711	-0.631473429611306	0.0035384928929905	cg24850139	0.535755090936691	0.00202337616039051	cg21996072	-1.23587635362928	0.00363202871223941	cg11396403	2.23477428637285	0.000391242282854709	cg00337440	-1.44328864489952	0.00310014473813339	cg06878637	3.66667135324889	0.00552308958329262	cg26732435	-0.892656529205457	0.00109168630720701	cg27542512	-1.75816117427219	2.57599558046819e-06	cg17532799	-2.40981195712363	6.8281162015756e-06
506	cg18138167	0.555849479560277	0.0051864549301162	cg11083188	1.58824624527768	0.000125020783590063	cg20014596	0.771852290820932	0.00156636578573561	cg19808092	-2.32459912183097	0.00358373095889603	cg13554553	-1.72198099117456	0.00202841750717463	cg24153071	-1.55323625719252	0.00363594233236695	cg18195628	-1.99447827067108	0.000391242282854709	cg25403635	1.49776554189612	0.00312650489133192	cg15345126	-1.07673660514909	0.00552308958329262	cg14831746	-2.48275843121568	0.00109610271189758	cg21173875	3.34103872260137	2.58050375910098e-06	cg16997900	-2.24946515633587	6.8281162015756e-06
507	cg04590262	1.89702236773996	0.0051864549301162	cg25686045	2.66049679071128	0.000125042637305337	cg11265734	0.599389614357976	0.00157237477027804	cg09358403	1.59319906288956	0.00358373095889603	cg15094668	0.625515804565995	0.00203300104046479	cg00766929	-0.896002053889406	0.00366256476995889	cg13233534	-2.24221277987363	0.000394144338903113	cg01566544	1.34138462893923	0.00313096849953657	cg08045462	1.06699168975906	0.00552308958329262	cg22674798	-0.612700655419935	0.00109940866080447	cg03723510	-2.51660178243596	2.58674159955743e-06	cg03818826	-4.36823923212086	6.9234378548991e-06
508	cg05897122	-3.91373724097143	0.0051864549301162	cg00613384	1.08973720562923	0.000125367368814875	cg00451771	-0.983220353533713	0.00157281161168627	cg22405154	-0.833395714232266	0.00359105479707972	cg23302804	2.52767361528335	0.00203474756950114	cg19466046	-4.83053411403574	0.00366514690347281	cg15369821	-2.02214296566471	0.000394416243591884	cg11818790	-1.18744485267193	0.00313096849953657	cg11667785	0.58050116081156	0.00552308958329262	cg25478157	-0.934764565145205	0.00110177062174456	cg12506013	-1.72125686353349	2.62676241889474e-06	cg26994334	-1.60925374688081	6.9234378548991e-06
509	cg14311538	-0.857123001603686	0.0051968284665097	cg23654327	1.46581904539202	0.000125367368814875	cg23173894	1.87467538809261	0.00157281161168627	cg18332724	0.933630739937968	0.00359105479707972	cg22668971	2.20295504177738	0.00203560857774071	cg02682988	-2.94740971697556	0.00366514690347281	cg08908102	-3.64870480189049	0.00039524198018242	cg16472853	4.34313427404176	0.00313596188763588	cg17767317	-1.40870140226327	0.00552308958329262	cg04909696	-1.70450307908453	0.00111305620157569	cg21534413	-1.82557539206582	2.63005209303881e-06	cg16179748	-1.68021646001896	6.94818801353573e-06
510	cg06529747	-2.28056758607172	0.0051968284665097	cg03645547	1.05925192380901	0.000125367368814875	cg07011818	1.15799758497101	0.00157281161168627	cg14833008	0.912251813905851	0.00359105479707972	cg07668407	-0.755711706408951	0.00203560857774071	cg26078803	2.97249207607491	0.00366514690347281	cg25457000	-2.03061013970776	0.00039524198018242	cg01148781	1.84600962894125	0.00313596188763588	cg24669573	-0.47977686685822	0.00552308958329262	cg00842351	-2.0540230536586	0.00111616956136726	cg00143623	-2.11335983733343	2.63467574623086e-06	cg02151528	-1.92679305337698	6.98333233051763e-06
511	cg16196077	0.702172788178728	0.0051968284665097	cg18299319	1.93744729402418	0.000125547327018047	cg08121044	-0.723666225526035	0.00157281161168627	cg11146178	0.921009525989917	0.00359105479707972	cg23246984	-1.71128874484379	0.00204873874700942	cg24092822	-1.59472630649261	0.00366514690347281	cg23318804	-5.55965849174392	0.000398663916198658	cg14434255	-1.35448848218193	0.00313596188763588	cg01172735	-0.846408234774916	0.00552308958329262	cg02817167	-1.85333519237263	0.00112234392267145	cg27167221	-2.28966522997253	2.63467574623086e-06	cg17351974	-1.52508931905466	6.99717374850373e-06
512	cg18704037	-0.902910379835126	0.0051968284665097	cg08046411	-2.63544683237932	0.000125547327018047	cg20373393	1.3300605394105	0.00157281161168627	cg06229380	-1.28674082323061	0.00361915769410882	cg06319204	2.34226706351209	0.00205109467861518	cg24371217	2.92851418875901	0.00366514690347281	cg14750274	-2.50499580208242	0.000402409653752887	cg07201638	1.28450343872255	0.00313774639589436	cg11988320	-0.561816569343721	0.00555327076041502	cg13674042	-1.05106023256727	0.00112583858824977	cg13618596	-1.31882948447203	2.64740162776656e-06	cg06480843	-1.2511113800054	6.99717374850373e-06
513	cg23657252	-2.79308246275243	0.0051968284665097	cg18698528	1.71293492299859	0.00012643503073124	cg09238470	1.40695600436564	0.00157302044877021	cg00374173	-1.1788749376626	0.00361915769410882	cg05597624	-0.687263209234292	0.00205125127763001	cg00380924	1.45730540811902	0.00366514690347281	cg11401948	-2.36430331869103	0.000402409653752887	cg10873503	-1.65860767150503	0.00313774639589436	cg23525758	-0.711861344441927	0.00555327076041502	cg13295911	1.03789432507425	0.00112583858824977	cg02848331	-1.90823801496118	2.65144731592089e-06	cg01774454	-1.64770104422068	6.99717374850373e-06
514	cg08236123	-1.23958549891937	0.0051968284665097	cg14470803	1.19437962545871	0.000126975379765753	cg09547034	1.15326436020554	0.00157302044877021	cg10212457	2.57703817555505	0.00362515724959377	cg00607277	-4.46197141250698	0.00205125127763001	cg19281693	-1.14008065006728	0.00366514690347281	cg15133917	-1.49514438340403	0.000402669043521934	cg01380417	-1.51665064163413	0.00313774639589436	cg15735157	-0.757526871266413	0.00555327076041502	cg12236003	-1.14406881062993	0.00112583858824977	cg16699022	1.43070777691308	2.68492881447755e-06	cg00343092	-2.27997013144306	7.09265394073161e-06
515	cg24981621	1.669208772957	0.0051968284665097	cg26309978	2.52911634102981	0.000127343247774672	cg25435465	-0.798926190012435	0.00157302044877021	cg27180860	-1.18201482893293	0.00363987307545952	cg22738000	1.33168419190786	0.00205125127763001	cg23781075	-1.19618283825188	0.00366514690347281	cg20571908	-3.04156432338094	0.000402719550463872	cg07142285	0.901933147962825	0.00313774639589436	cg01134987	-1.05213680262134	0.00555327076041502	cg16691033	-0.884552222133515	0.00112583858824977	cg06043314	-4.37190531810738	2.69828611643912e-06	cg03366960	-1.25558285911694	7.09305118362726e-06
516	cg08931917	0.869509613107592	0.0051968284665097	cg18781729	2.30069947721083	0.000127882510696128	cg27353309	-0.453542236509855	0.00157302044877021	cg06744792	1.09309878312649	0.00369275125403441	cg04234232	1.36178298395196	0.00205148268720755	cg08882882	-1.26310826675219	0.00367182639572566	cg04107639	1.2698805320458	0.000405609309476972	cg16433788	1.86464615117548	0.00313774639589436	cg06132876	0.615589294464629	0.0055611079422802	cg10607692	-1.06182843281623	0.00112583858824977	cg03225002	-1.59542585249953	2.69828611643912e-06	cg05434115	-1.30626453445205	7.09697731342508e-06
517	cg01819863	-3.52376916959947	0.0051968284665097	cg16616467	-1.21173242411139	0.000128096884294893	cg15672972	1.79100425605656	0.00157302044877021	cg24138194	0.656331564504825	0.00370787882582532	cg10223273	-1.30960204893064	0.00206567798345389	cg21326613	-1.9911520933099	0.00367182639572566	cg11341061	-0.705361673407778	0.000407240297612428	cg01878451	-4.02706020183498	0.00313774639589436	cg07658438	-0.959548578559105	0.00556723466086534	cg09040552	-2.18374811519044	0.00112903238630926	cg15941449	-1.59852016236303	2.73119012115527e-06	cg22870092	2.79150274781869	7.10389940464564e-06
518	cg25050353	-4.98863526068543	0.00519721488847569	cg05263605	2.44502016141886	0.000129273801552073	cg11937033	-0.648685108827839	0.00158251185355376	cg08743107	-3.1958222222435	0.00372668393842397	cg14827528	-1.02053335624905	0.0020659196973246	cg14350279	0.928258404135127	0.0036720833013854	cg03541635	-1.10596321786947	0.000407240297612428	cg22097677	-0.769254148274944	0.00313841485973793	cg08439122	2.18689584519701	0.00556723466086534	cg10905078	-1.47122069364013	0.00112903238630926	cg22057240	3.5289526272658	2.73119012115527e-06	cg18951187	-1.40240875985696	7.10996733412707e-06
519	cg19784848	0.889901713723581	0.00519721488847569	cg03062818	1.07554244471538	0.000129295383591381	cg04342737	0.827917003922313	0.00158251185355376	cg24424609	2.0942971709977	0.00372668393842397	cg21899790	1.15319330885936	0.0020659196973246	cg17625387	3.48173254812842	0.00369300014516596	cg21571937	-1.59858567647358	0.000408210436146765	cg24701257	-0.879363506746069	0.00313841485973793	cg15651621	1.10888172685071	0.00556723466086534	cg06192289	-0.735215326471572	0.00112903238630926	cg15650811	-2.97541933567097	2.73119012115527e-06	cg11075029	-2.135824318095	7.1214166776922e-06
520	cg25237118	0.743724386700654	0.00523175177683286	cg05285352	-1.69848214616305	0.000129295383591381	cg05244667	1.27672096337598	0.00158251185355376	cg20746830	-0.962215114260036	0.00372668393842397	cg19594360	0.822861811209316	0.0020659196973246	cg24595957	-1.8333137636157	0.00369533009391954	cg23473285	-6.02017131721155	0.000408210436146765	cg26819140	-1.89244694651462	0.00315046315085894	cg00460266	1.48270458065241	0.00558202654108398	cg15032001	-1.31497090153098	0.00113201447059129	cg21323579	2.25140089943494	2.73567995526914e-06	cg21620613	1.22370428331515	7.1214166776922e-06
521	cg12145509	-0.783046216660564	0.00523175177683286	cg12788855	1.25632118000763	0.000130105505765962	cg19669163	-1.48363367171663	0.00158252227442981	cg19286007	-0.631555901434216	0.00372787939993471	cg15463280	2.95659809921668	0.0020659196973246	cg06442637	0.820586124586053	0.0037010732033786	cg09519954	1.92016189604592	0.000408741501602236	cg05608790	-1.91410889686786	0.00316236701780153	cg14006905	-0.783989535925129	0.00559847025365224	cg01440309	-0.966440112836966	0.00113466266049624	cg16288284	-1.76932558560196	2.74391195568814e-06	cg00239003	-2.3657197503067	7.13806908533961e-06
522	cg09441582	1.18521779883796	0.00525061350996585	cg06133097	-2.92511410647981	0.000130105505765962	cg25311940	2.45116623502427	0.00158651317453949	cg24275948	-0.624381613397619	0.00372986790601007	cg21550504	-0.601081136827269	0.00206899673828262	cg03724721	0.951148203763735	0.0037010732033786	cg25792439	-0.750148729575544	0.000408766209612681	cg25707994	-1.8406394947308	0.00316670938542635	cg19797246	-0.776826585968825	0.00561869950764294	cg04579040	-0.730091651239167	0.00113466266049624	cg23322432	-1.31644479978022	2.74391195568814e-06	cg07974125	-1.15340378952957	7.13839375333239e-06
523	cg14173339	2.37844289041753	0.00526767780579125	cg00165631	0.586871748614337	0.000131569062010763	cg08271366	-1.57297615932286	0.00158651317453949	cg23097402	-2.02068414464739	0.00372986790601007	cg23330281	-1.41492712093065	0.00206899673828262	cg08806263	-5.10998261361834	0.0037010732033786	cg23660974	-1.68601768516697	0.000410886925384799	cg25680008	-0.955574828252371	0.00321026610610741	cg08397676	-1.34204894463254	0.00561869950764294	cg15411402	-1.59948119346579	0.00113520001065274	cg06395988	-1.3644314610034	2.74391195568814e-06	cg26057559	-2.02498689918523	7.16227738906395e-06
524	cg03611590	0.365075558716731	0.00527326451200556	cg10388077	1.50331335000591	0.000132034693202938	cg26073720	1.33631141382322	0.00158651317453949	cg20097984	0.645218895798537	0.00375851895219102	cg01149766	0.920370702883442	0.00206899673828262	cg01608788	-0.900344425671382	0.00372978449061475	cg22118944	1.15912808961873	0.000412551216707272	cg17760120	1.1854869039741	0.00321956164408681	cg05569533	-0.813690311322772	0.00561869950764294	cg00105761	-1.21410004656555	0.00113520001065274	cg21704740	-3.28434504172153	2.74391195568814e-06	cg05555396	1.14887461573395	7.27878207091138e-06
525	cg24682316	0.943721836794052	0.00531699658579735	cg27470406	1.2403476927421	0.000132682365751996	cg23261443	-0.726062314932646	0.00158651317453949	cg18640444	-1.71553982980594	0.00375851895219102	cg10556745	-0.803644795093409	0.00206899673828262	cg25131247	-5.44063360130345	0.00372978449061475	cg19183923	2.69281747989926	0.000414234087886139	cg00155609	-0.778646228728102	0.00321956164408681	cg21326642	-2.00884630678849	0.00561869950764294	cg23097488	-1.31766752413266	0.00113520001065274	cg15543769	-1.87518956499375	2.74391195568814e-06	cg07262201	-2.31916319019583	7.34589928481221e-06
526	cg08171667	2.70929537894286	0.00531699658579735	cg18844304	1.9678662718604	0.000133380521422168	cg20803482	-0.893718308809819	0.00158696702796789	cg04685253	-0.896872813380509	0.00375851895219102	cg08130132	-1.80424063599682	0.00207553753052374	cg23939408	2.92579002177297	0.00373108260098936	cg05856371	-2.67457037699494	0.000414234087886139	cg08107930	-4.89731179537589	0.00321956164408681	cg16449808	-1.37010441970958	0.00561869950764294	cg08236045	0.912600232410328	0.0011372337273514	cg24480157	-2.15733020940577	2.74391195568814e-06	cg25868978	-2.19697029674562	7.34589928481221e-06
527	cg12171098	1.47699163696096	0.00531699658579735	cg20051324	-1.94024565425733	0.000133781733264874	cg19017674	0.52303129509504	0.00159949464002295	cg15408360	-0.722904820889525	0.00375851895219102	cg14042103	-0.896170024153134	0.00208401472361373	cg07522664	-4.42354291052907	0.00373108260098936	cg06456878	-1.77951673226114	0.000414234087886139	cg15449049	-2.30802323581245	0.00321956164408681	cg01699584	-1.2288103916384	0.00561869950764294	cg12234789	-0.651881019917754	0.0011372337273514	cg05189524	-3.50938735729674	2.7550515954315e-06	cg01161889	-1.17672136477504	7.34865282250815e-06
528	cg19192498	0.485837327221274	0.00535520552393124	cg08823985	-0.889767394017835	0.000135866837892684	cg06105889	-0.771171517095833	0.00160261399188833	cg08274821	1.26675544080408	0.00375851895219102	cg06430572	0.703467533477634	0.00210445728242296	cg24549224	-1.13819298442977	0.00373976884750157	cg17730500	-1.14849668369939	0.000414234087886139	cg16276249	-1.16442420503538	0.00321956164408681	cg21318996	-1.4801914011038	0.00568076413751619	cg01425188	-3.47209614165094	0.0011372337273514	cg21603943	-2.37893836807209	2.75927019033808e-06	cg20384325	1.70327574689282	7.37543233696437e-06
529	cg24492140	-2.72005806052422	0.0053753763523635	cg08087060	-4.5140053845842	0.000135893942825073	cg13353683	1.11266436276353	0.00160423488610754	cg02849913	-1.8313155782665	0.00375851895219102	cg21714665	-0.889582903602907	0.00210445728242296	cg18112295	-1.63175301483593	0.00374245533437589	cg10781413	-2.27600565606332	0.000414234087886139	cg11840125	-2.42710287844233	0.00321956164408681	cg24706793	-0.614085107026374	0.00569616034943012	cg25493727	1.4224390348958	0.0011372337273514	cg21439463	-1.7326796213652	2.75927019033808e-06	cg04314463	-2.40574175916567	7.3952335366805e-06
530	cg15941399	0.632859413752243	0.0053753763523635	cg18906353	2.43687042292174	0.000137939754498713	cg07590561	0.718363990655467	0.00160709671257208	cg07310287	-0.923253956718419	0.00375851895219102	cg09975865	3.57566756627015	0.00211923478698637	cg20700762	4.06114424048608	0.00374742917632326	cg18199386	2.30280122683059	0.000414295072088688	cg11080268	-1.40079992740919	0.00321956164408681	cg26772661	-0.974145465924612	0.00570474867667854	cg17277939	0.529888714661316	0.0011372337273514	cg18346582	-3.12774501677058	2.76159500102208e-06	cg20872579	-1.34657401319072	7.41258328546143e-06
531	cg22975318	-2.8050610716565	0.00537552503708487	cg09221037	0.614726959842423	0.000138107793001737	cg00475606	1.04438929046067	0.00160709671257208	cg07770402	-0.59972572549711	0.00376188096706347	cg03651311	-3.34024045993286	0.00214126312120664	cg16688434	-1.12947506768973	0.00376480196177948	cg16860720	-0.961576539914687	0.000415793262495911	cg21990494	-1.38984864556687	0.00321956164408681	cg12284567	1.79454471889126	0.00573286521180941	cg02505409	-1.94719693154568	0.00113747847858977	cg20149766	-2.79191281818089	2.76159500102208e-06	cg16990513	-1.99143272340854	7.42655788301842e-06
532	cg26447219	3.08748883901863	0.00540000418886411	cg18741205	1.82289090674001	0.000138107793001737	cg27046862	1.13133835508975	0.00160709671257208	cg12432635	0.630167994123419	0.00376900300159922	cg05819912	1.39981511779184	0.00214206418836458	cg19621475	-0.797232843091517	0.00376480196177948	cg14951643	-1.59274081011674	0.000417696810121422	cg09559521	-2.2388297772506	0.00321956164408681	cg26502414	-1.48339175473412	0.00573286521180941	cg19296671	6.50139392217699	0.00114157068910054	cg23821541	-2.69689034317583	2.76323410368647e-06	cg19226647	-3.22444916101402	7.42655788301842e-06
533	cg22167396	2.17134903466137	0.00543035669320999	cg08456130	2.12049934452488	0.000138681293522887	cg17273902	1.14997956720953	0.00160709671257208	cg20571908	-2.44292702232695	0.00376900300159922	cg09124081	-1.79050472159723	0.00215007969268189	cg09696535	-1.15545464560343	0.00376480196177948	cg13467428	2.82718767639884	0.000419101044217916	cg08687662	1.62218103038494	0.00322864463455969	cg13480674	-2.09076792556103	0.00573286521180941	cg00434535	2.79061336176055	0.00114451345173356	cg07225547	-1.00947864716177	2.76913977034958e-06	cg12906963	-4.7569475296953	7.42655788301842e-06
534	cg19211382	-1.56027719685389	0.00545956623914384	cg04136296	1.2737649098506	0.000138869687612254	cg18244874	1.28625846511241	0.00160709671257208	cg22657462	0.683248513976165	0.00378040850781224	cg25198716	-1.15088053825983	0.00215007969268189	cg18519644	-2.00569009706398	0.00376480196177948	cg23836472	2.42011180908432	0.000420904021346292	cg20544437	0.819356857957512	0.00328838160227419	cg14055835	-2.68176302095235	0.00573286521180941	cg06879777	-2.78179605628798	0.00114451345173356	cg04523520	-2.06485378183215	2.79902648379117e-06	cg24151858	2.84510109110287	7.44809261040476e-06
535	cg23360962	0.721296517014439	0.0054937412960185	cg13445788	2.1045744374366	0.000139191775175953	cg00452133	-1.78402177467412	0.00160893938786752	cg07267264	-1.23402664439878	0.00379637857905591	cg26261540	-2.04088793893966	0.00218273461970795	cg00298020	5.5674405824302	0.00379478973716588	cg03252568	3.96524921937325	0.000420904021346292	cg01031271	1.35053096202061	0.00328838160227419	cg27261641	-1.32209429836528	0.00573286521180941	cg07949433	-1.19485856746526	0.00114451345173356	cg06054278	4.68131705375079	2.79902648379117e-06	cg22183849	-1.75371778401716	7.45113656736169e-06
536	cg09743351	-2.88260864576884	0.00554800373474767	cg10698155	2.31002275066357	0.00013957038462255	cg09040552	2.13634828676551	0.00160893938786752	cg09134261	-1.16002464582688	0.00379637857905591	cg23638624	3.48969762309011	0.00218273461970795	cg01887469	-2.08837601845449	0.00379778677467406	cg04334436	3.34654469426076	0.000420904021346292	cg20887241	1.24462700996581	0.00328838160227419	cg10661737	-0.73728096415475	0.00573286521180941	cg15044361	5.11703039614227	0.00114451345173356	cg18305333	-2.15577062698644	2.81711616265143e-06	cg17878819	-1.51619298371562	7.45564147198981e-06
537	cg27022221	1.90242106297084	0.00558198855734842	cg03233006	-3.24114904924643	0.00013957038462255	cg08109136	0.834321747650214	0.00161231531159424	cg14347094	0.958517428227581	0.00379637857905591	cg21342785	-0.969056468027368	0.00219164567019949	cg16705389	-1.56748321646065	0.00379778677467406	cg06054278	2.99559852485131	0.000420904021346292	cg03646557	1.94967596248322	0.00328838160227419	cg26813705	-0.878939138316883	0.00573286521180941	cg16783053	-1.32242869867766	0.00114668673346165	cg11792649	1.24236983503798	2.81847087330491e-06	cg00699830	2.31776615882199	7.45564147198981e-06
538	cg15480338	2.73111965694443	0.00558882612334054	cg14924091	1.85011838094291	0.000141909602784092	cg26651339	0.710906527981867	0.00161504255641392	cg02584094	1.77580106260194	0.00379637857905591	cg22035356	-1.62422163370271	0.00219164567019949	cg13324717	-1.07670593164983	0.00379778677467406	cg09353378	-3.61494571288997	0.000420904021346292	cg04275194	-1.08324373296155	0.00328838160227419	cg13908682	-0.783329305157197	0.00573286521180941	cg16140449	-1.04398570998054	0.00114971133267659	cg09036505	-2.56773444788931	2.81847087330491e-06	cg13945107	-1.209675384247	7.46084991032397e-06
539	cg04376453	-1.28965149412085	0.00562508349491978	cg01707966	1.71337547956307	0.000142529325569207	cg06208926	1.79102921774333	0.00162064491070621	cg17856005	0.562953075071895	0.00379637857905591	cg18088415	1.17726430601722	0.00219164567019949	cg05081828	2.18809780215321	0.00380740640160547	cg10292771	-2.00465527052988	0.000420904021346292	cg23638872	-0.626460804512343	0.00328838160227419	cg01277983	-0.388803429310691	0.00573286521180941	cg26313341	-1.0493775749654	0.00115000589469863	cg06692252	-3.07685520168068	2.81847087330491e-06	cg18723046	-1.18016622753527	7.51510550560604e-06
540	cg07489381	-0.553792371763847	0.00562508349491978	cg05298871	1.70872536829683	0.000142529325569207	cg00259518	-1.60773474643591	0.00162376740545017	cg05417409	-1.35234599535802	0.00379637857905591	cg10292584	1.27876051388092	0.00219164567019949	cg15696625	-1.16035953846767	0.00381502437521052	cg07234554	-2.17565036467514	0.000422725025057771	cg09372778	-1.07297825165407	0.00330045803055538	cg07478893	1.98933084294921	0.00575997962954773	cg17995403	-0.72360283425581	0.00115269218685928	cg11072700	2.87896429522718	2.83101463354927e-06	cg08274380	-2.56346490081766	7.51510550560604e-06
541	cg13748642	1.31464901025688	0.00562508349491978	cg02098923	1.59219151712024	0.000142529325569207	cg06372288	-0.797979661293677	0.00163886435271154	cg06077359	-1.34497633351193	0.00379637857905591	cg04113094	1.51438137321002	0.00219649779605029	cg00623462	-1.76064535265401	0.00381502437521052	cg25556048	-1.70451720231051	0.000423490008752267	cg11498079	-0.768446810865742	0.00330045803055538	cg13285600	0.840477413395007	0.00575997962954773	cg23673377	-1.08298708691323	0.00115628897523797	cg26994334	-1.7718122327455	2.83936390042619e-06	cg00725244	-1.55596156614423	7.53046863311036e-06
542	cg24166814	-1.51868169526091	0.00563135630413753	cg23763801	2.92122679530861	0.000142946346209053	cg03445244	-0.81289513545325	0.00163886435271154	cg04546923	-1.53936937840789	0.00379637857905591	cg14906909	-1.24807733687181	0.00220094608909222	cg01493617	-0.982062946936949	0.00384363261961979	cg18645101	-5.88615197804566	0.000423490008752267	cg26985937	-1.56906266063209	0.00330045803055538	cg13578400	-0.971523516770509	0.00577965234895157	cg12068969	-1.00742965650488	0.00115628897523797	cg21355599	-2.62021966890248	2.83936390042619e-06	cg23878109	-1.84710917193346	7.53046863311036e-06
543	cg23047203	-1.31920927151679	0.00563135630413753	cg18855780	1.86549464743287	0.000142946346209053	cg19729366	-2.03389745221059	0.00164680569076531	cg17299745	-1.2479695284699	0.00379637857905591	cg12832239	0.619099501097197	0.00220328099827719	cg04487638	-0.757484839771691	0.00385636293451483	cg14019542	5.2970904797393	0.000423490008752267	cg24391458	-2.09014932440618	0.00330045803055538	cg13635934	-0.9872043814759	0.00579970585051975	cg11086312	-0.667770201233977	0.00115959524919817	cg19458741	-3.03541992369972	2.86915750219302e-06	cg06107116	-1.7934365733763	7.53046863311036e-06
544	cg12748985	1.19194931066861	0.00563135630413753	cg02261604	1.20414153690233	0.000143425904937698	cg19540825	2.51935986251059	0.00164967133331477	cg22816131	1.97241837357967	0.00379637857905591	cg13299824	-1.41144003331216	0.00220698107988963	cg09440308	-2.33320098703756	0.00387317625098125	cg15717558	-1.16183301014416	0.00042427246685215	cg09158440	-1.39675440626404	0.00330045803055538	cg18296929	-0.356878335740397	0.00583362219790541	cg02844341	-0.929799670391923	0.0011673882268776	cg00228948	-1.38764318764841	2.90897278812132e-06	cg25382472	-2.022924713706	7.54383022917754e-06
545	cg13432391	0.768808832465963	0.00564431138086391	cg24710938	-1.65577527025099	0.000143843449452202	cg13209535	0.981061268213574	0.0016502444104349	cg03560395	-1.11280772563089	0.00379637857905591	cg20121355	-2.39478627007336	0.00223216832176227	cg03525049	-0.73799177189952	0.00387317625098125	cg19920378	-2.23343500012671	0.000425459512130363	cg15729697	2.91744039298668	0.00330241045169923	cg26594620	1.19653795312574	0.00583362219790541	cg26817008	-2.87760285107763	0.00116819253545851	cg05331582	3.41879571144612	2.94695637575919e-06	cg19422340	-1.37019573278126	7.54383022917754e-06
546	cg12169461	-1.02453976030195	0.00564802856663642	cg18275850	-1.63715235472463	0.000143843449452202	cg17487381	-1.21362271783447	0.00165080497737266	cg25757355	-1.40196168549364	0.00379637857905591	cg14879911	-1.19445121053452	0.00224226237229246	cg16561957	1.18773885276152	0.00387317625098125	cg21286260	2.71022081714808	0.000425489980409046	cg27555350	-1.0869289232685	0.00331200938241163	cg11440203	-1.25409132928922	0.00583362219790541	cg17986651	-2.13973479855613	0.00116819253545851	cg17781668	-3.57852424762403	2.94695637575919e-06	cg17939434	-1.89197387031067	7.56993467991535e-06
547	cg01701207	2.15234505136468	0.00565393478357282	cg13721764	1.52211542601587	0.000143843449452202	cg24121211	0.930248886928035	0.00165459393576393	cg18370700	-1.23982095377698	0.00379637857905591	cg20730595	2.47678641185861	0.00224226237229246	cg17978850	-2.22225207265922	0.00387317625098125	cg01410469	-1.95537946730727	0.000430547702566646	cg01207623	-1.56403237843593	0.00332669642556943	cg23507839	0.793890186005278	0.00586557340160448	cg06670013	-0.879511253450478	0.00116819253545851	cg05950833	-1.44770439743116	2.94825627952756e-06	cg26732930	-1.28006226074688	7.58731995164887e-06
548	cg13987489	-1.41875155087124	0.00565955410406374	cg16640096	0.911136188295164	0.000143843449452202	cg11495854	1.42171141510399	0.0016549211479603	cg24024072	1.79576075164435	0.00379637857905591	cg07784651	2.02499316006513	0.00227261426520084	cg17674355	-1.68587655449784	0.00387949596346408	cg26810426	-1.39386743206741	0.000431518352383417	cg16016104	1.99645638175136	0.00332669642556943	cg05452243	-2.25616109396486	0.00586952182594336	cg17647744	-1.82544981032959	0.00116819253545851	cg01875775	-1.20689166204636	2.94825627952756e-06	cg08847724	-1.64950899055933	7.58731995164887e-06
549	cg27292388	0.688052542759999	0.00567292049110646	cg21041608	1.66243849329237	0.000143843449452202	cg09922785	2.44406890238119	0.0016549211479603	cg20515423	-0.849589021719073	0.00379637857905591	cg13591204	0.905202674608787	0.00227261426520084	cg27282206	-0.528816285492701	0.00387949596346408	cg18875607	-1.27456621414252	0.000431518352383417	cg25194988	2.09357138795998	0.00332669642556943	cg04258696	-0.444054421982541	0.00590267076067197	cg27055759	-1.53805275111328	0.00116819253545851	cg18754754	-2.63663369045207	2.94825627952756e-06	cg21534413	-1.63496251711424	7.60368760909805e-06
550	cg13796612	-0.773982440418056	0.0057066488595876	cg10688526	1.3269012787199	0.00014400387193377	cg03048392	1.48413494161999	0.0016549211479603	cg20948051	1.69806765060159	0.00379637857905591	cg26204042	1.98274921848607	0.00228624606208674	cg08349391	-1.60724372258557	0.00387949596346408	cg03400056	4.61060406202638	0.000433329422610909	cg15488009	-1.39795097623858	0.00333912443215893	cg11149346	-1.22060371957441	0.00591638241470606	cg00266566	-2.17566490964217	0.00116819253545851	cg17333479	-2.65147477390703	2.95254835949107e-06	cg22548000	-2.16175854561886	7.62863824209788e-06
551	cg19954286	1.37349070689805	0.00573379247035271	cg02346057	0.978527760166935	0.000145478896510857	cg14833891	0.925423980533804	0.0016549211479603	cg21665431	-1.59917796623132	0.00379637857905591	cg12347349	1.55591055517101	0.00229118688890276	cg19265304	-1.61614657758295	0.00389315782666876	cg13709778	2.59736684381525	0.000434224157765072	cg02540220	2.99017710030392	0.00334326385660942	cg16443242	0.497848917337281	0.00591653891481309	cg24092822	-1.5488252454674	0.00116819253545851	cg12073177	1.48981585217487	2.96073970424555e-06	cg22837406	-1.39899652158754	7.63677345366916e-06
552	cg08145036	3.54014520443593	0.00573379247035271	cg21675030	1.48903965997133	0.000145542241154093	cg13601382	-0.745637724898996	0.0016567228151548	cg22194091	-0.663362942118551	0.00379637857905591	cg16910896	2.71222803579211	0.00229118688890276	cg02609473	-1.30980698425331	0.00389315782666876	cg12864601	-3.70520431870548	0.000435068864608569	cg07755766	-2.0710793619232	0.00334655708527903	cg04186465	-1.36870029940518	0.00591653891481309	cg13729231	-1.38954936859894	0.00116819253545851	cg21622152	-2.16122935731302	2.96403013643658e-06	cg11378615	-1.62999491349403	7.63681127893494e-06
553	cg27033905	2.59467706491126	0.00574309957982788	cg10708588	1.36346569820677	0.000145542241154093	cg06440603	-0.5879605587368	0.00165971490937594	cg05144259	0.555412585328756	0.00379637857905591	cg17237927	2.16961266509435	0.00229118688890276	cg15458844	1.98321569385338	0.00389315782666876	cg07490689	2.09721585032706	0.000435068864608569	cg04307216	-1.40529401743873	0.00334655708527903	cg10544031	-5.80826473800916	0.00591653891481309	cg10486272	-1.78454161468983	0.00116819253545851	cg07711140	-3.00074719089529	2.9870058619902e-06	cg18295203	-1.60336180621694	7.66521398558908e-06
554	cg23053175	0.928941159113061	0.00574586717485053	cg18892461	1.14355480356574	0.000145542241154093	cg17042073	-1.32612318742377	0.00165971490937594	cg07485496	-1.30994528671529	0.00379637857905591	cg23632513	3.29852161723357	0.00229118688890276	cg09330427	-2.71787046914667	0.0038980319207317	cg22902939	1.09393564942451	0.000435787741917191	cg19527269	-1.34998082304216	0.00334655708527903	cg06677190	-0.571607559703799	0.00591653891481309	cg05988239	-4.31124921171048	0.00116819253545851	cg00720072	-2.52697439342005	2.9870058619902e-06	cg16622494	-2.36930767298004	7.67938228897463e-06
555	cg12193927	-4.38636831501083	0.00576914299330484	cg24832721	-0.834288745008545	0.000146515195496367	cg05519658	-0.921649051600895	0.00166859416430355	cg15712226	-1.68852363082735	0.00379637857905591	cg00620195	-0.973537860524846	0.00229118688890276	cg09365624	-1.18571763580938	0.0039039271093637	cg13408752	-1.84558815167187	0.000440555259943132	cg07470503	1.45562335882372	0.00334655708527903	cg11454863	-1.3097817979952	0.00591653891481309	cg12980900	-0.960363672395693	0.00116819253545851	cg02254226	-1.26090567472422	2.9870058619902e-06	cg05768331	-1.80197279088258	7.73981848807825e-06
556	cg26216343	-1.11460120646868	0.00579927738196717	cg23464032	1.37265306780981	0.000147174737836856	cg11986012	1.2999447377224	0.00168359812462359	cg10328875	-2.073275160238	0.00380216353653457	cg17122213	-0.877554134905728	0.00229118688890276	cg10513398	1.75465576024471	0.00396295900103102	cg01696784	1.43650736056839	0.000440567082973884	cg00059424	-1.67134039928651	0.00334655708527903	cg13077514	1.0781383921945	0.00594607272188517	cg26645780	-1.59654523597777	0.00116819253545851	cg07168079	4.26112592811184	2.98931048693147e-06	cg07003579	-3.04559666769592	7.73981848807825e-06
557	cg23631538	-1.62445772468334	0.00579927738196717	cg02197918	2.90408058131925	0.000147735920284607	cg24184634	0.874995618594366	0.0016873313099588	cg19465451	-0.828849006423197	0.00380216353653457	cg24383674	-1.58020438662997	0.00229118688890276	cg13083110	1.30641426356132	0.00396295900103102	cg27500575	-0.866135053166091	0.000440595064435606	cg02229757	-1.45690310727984	0.00336146587595083	cg07202669	-1.41633500804323	0.00596299898299051	cg08288320	1.22018609891718	0.00116819253545851	cg19378376	-1.73561731486424	2.99627634686408e-06	cg00687810	-3.57642724205065	7.76319762555102e-06
558	cg13779109	1.63279894055439	0.00583923630105353	cg16492584	-3.82416550447463	0.000148519509891842	cg05336916	-1.27784979343503	0.00169709623986202	cg14522342	-0.900991811802711	0.00380216353653457	cg14824005	3.01318973951314	0.00229118688890276	cg12894903	-2.21996521200326	0.00396295900103102	cg13557031	1.64068828561357	0.000443065017485551	cg02700369	-1.46994794480697	0.00338647587474774	cg04053163	-1.49062613590922	0.00598400239486501	cg20556936	-0.790223645449216	0.00116847233579619	cg15740681	4.72588889289798	2.99627634686408e-06	cg24895954	1.40508196375503	7.76750437988607e-06
559	cg01879870	-0.721821765997721	0.00583923630105353	cg22193350	1.19731767911788	0.000148973416049414	cg12039196	-0.881559527240144	0.00169709623986202	cg00502028	-1.53018019436347	0.003813898185186	cg19466046	-4.50850311445088	0.00229118688890276	cg03829771	-1.46945755422524	0.00396295900103102	cg24502382	-2.15334681879412	0.000443065017485551	cg27309920	-1.1571084108512	0.00338647587474774	cg07929259	1.69549508836978	0.00603308501223711	cg12396629	-1.47930293591594	0.00116847233579619	cg21773665	1.60675941459321	3.00332141628335e-06	cg16563155	-2.64997301404131	7.77925786496967e-06
560	cg09410102	1.43628819820081	0.00583923630105353	cg19586199	-1.73795922940432	0.000148973416049414	cg09022473	-0.807862821683537	0.00169709623986202	cg01172986	-1.74231632717768	0.003813898185186	cg07311639	-0.883986385226368	0.00232426406347254	cg06340330	-0.754983637493552	0.00396772073086725	cg00734052	-1.80940947719913	0.000443065017485551	cg24562819	-0.777239633348507	0.00339614178361853	cg16707423	-1.09431629414588	0.00603308501223711	cg09375013	-1.07529209482854	0.00116847233579619	cg03707913	-1.98642679615493	3.00544835428844e-06	cg13060851	-1.4430237715697	7.80811525325574e-06
561	cg05900210	3.42528866973604	0.00583923630105353	cg04314609	-2.73166390309693	0.000149103746062322	cg19928446	0.760214230634299	0.00169709623986202	cg20224984	-0.399891647719109	0.00383238984547292	cg07231828	-1.84017797740567	0.00233297055324044	cg13477253	-1.00886072430842	0.00397010798633384	cg17672050	-3.06278571361102	0.000443065017485551	cg13570883	-1.15461861329561	0.00339667339327178	cg13579901	0.463848704132636	0.00603308501223711	cg04595409	-1.37570113129066	0.00116914733938297	cg21180061	-3.21408752679911	3.01162261032387e-06	cg02804274	-1.99400898702823	7.82918347573575e-06
562	cg17624393	2.42026127842539	0.00583923630105353	cg19935922	1.56933146848732	0.000149103746062322	cg11628880	-0.753837298165658	0.00169709623986202	cg04288108	-1.91418723179276	0.00389287341397558	cg10600519	-0.910594668353153	0.00233297055324044	cg19563250	-1.96425300932271	0.00397010798633384	cg25561430	-0.868664071338397	0.000443141164947497	cg21425766	-0.771341841767513	0.00339902604931933	cg14333654	1.66726655308753	0.00604733471014024	cg06901890	-2.1627400419812	0.00116914733938297	cg18673334	-3.24480205075397	3.01278878175183e-06	cg13153740	4.38315148286594	7.83008688951854e-06
563	cg07826642	2.56769315740854	0.00583923630105353	cg12051359	1.61027510873687	0.000149448765410534	cg11086566	-0.871278305725311	0.00169709623986202	cg27178826	-1.58067111220159	0.00389353308280571	cg04115908	0.945643825824197	0.00233994674556862	cg27075679	5.03796832408387	0.00399126175902901	cg21436751	-1.27753234614577	0.000444047390356785	cg05583033	1.09064102009252	0.00343355764751477	cg24060908	1.1659142467722	0.00604733471014024	cg05878887	-1.28286150799501	0.00116964911321927	cg02490253	1.6376889456404	3.01278878175183e-06	cg20281264	-2.81186151557446	7.831425111673e-06
564	cg25354617	-0.619526555271273	0.00584747970950883	cg06506007	1.02612111392775	0.000149448765410534	cg09414977	1.46695276472886	0.00169709623986202	cg21396804	-1.1930325990817	0.00389353308280571	cg00628820	-0.881939884552137	0.00233994674556862	cg10961030	-2.07254605525218	0.00401953290758157	cg24723615	1.07444935625511	0.000445444671502584	cg06054963	-1.1055930201711	0.00343355764751477	cg08684893	-0.938859943981451	0.00606433473241287	cg11003314	-0.50701919215684	0.00116964911321927	cg09702779	-1.56712037714984	3.02288222465794e-06	cg02514974	-1.21822267596166	7.831425111673e-06
565	cg04311699	2.64132056467272	0.00585403204428519	cg16539346	-9.41292479071776	0.000149455541379354	cg25390476	0.860622417033834	0.001697308315504	cg19256589	-0.596068476891216	0.00389353308280571	cg17089091	-0.995598046633515	0.00233994674556862	cg18544592	-1.55212294030673	0.00401953290758157	cg10423219	-0.630917981849781	0.000446024743878385	cg20262587	-3.41878162870297	0.00343355764751477	cg17078815	-1.02147705414143	0.0060904000194587	cg22805517	-1.38820594825067	0.00117044266248072	cg24759064	3.93397246209123	3.02288222465794e-06	cg00099768	-1.6617934090002	7.83163044870234e-06
566	cg07726808	3.64975382731649	0.00585403204428519	cg12065799	1.46780662960645	0.000150209623104932	cg11383208	0.70200158755697	0.001697308315504	cg10606756	1.38837044817253	0.00389353308280571	cg06212045	-1.23423790513741	0.00233994674556862	cg19956940	-5.16419695044756	0.00402203703808914	cg02467794	-1.43269043274036	0.000446024743878385	cg15649828	-3.03801284467712	0.00343723427427279	cg11154382	-1.24536725964317	0.0060904000194587	cg26709627	-0.743783701147891	0.00117336109005967	cg08435516	-1.74054425770253	3.02288222465794e-06	cg23972551	-1.79857040280956	7.83233272940215e-06
567	cg05664664	-2.14744028376902	0.00586197902152931	cg18482175	1.07042155055832	0.000150383078886776	cg24276563	-0.84192452554903	0.001697308315504	cg13270966	1.74470449460327	0.00389353308280571	cg12894903	-2.08863930656404	0.00234876819399134	cg16959075	1.6569847115407	0.00403023546161296	cg25426743	3.40359834623087	0.000446684978230541	cg14061255	4.0072764419969	0.00343723427427279	cg03006983	-0.763712616150438	0.0060904000194587	cg00143700	-0.744147831034604	0.00117336109005967	cg26652484	-3.93018613171078	3.02693344750656e-06	cg00154549	-1.51897262401129	7.83233272940215e-06
568	cg24125063	0.795818693730975	0.00586197902152931	cg09711970	1.76406023773864	0.000150383078886776	cg16435723	-1.86910183715275	0.001697308315504	cg06858186	-1.41025141007482	0.00393725795051498	cg19185217	0.567085827788475	0.00234876819399134	cg04263379	3.28163708631313	0.00404107125377982	cg24723018	-1.45693204094512	0.00044692591711705	cg00528779	3.17291894705614	0.00343723427427279	cg14953666	-1.13683935379343	0.0060904000194587	cg23654327	-0.963891285017	0.00117795100671312	cg23050178	-3.95261643622798	3.03551223301968e-06	cg18783633	-1.58848674228757	7.83576466955597e-06
569	cg08236045	-0.825010261955959	0.00586197902152931	cg07629369	1.84752333808548	0.000150437552684374	cg14131929	-1.59213987525693	0.001697308315504	cg00629941	2.19824362737102	0.00394544511367062	cg11945095	1.46973640311514	0.00234876819399134	cg05169753	-1.28427995656689	0.00404107125377982	cg00183355	1.97046389692327	0.000447386141589475	cg23026702	2.68128258127759	0.00343723427427279	cg14967972	-0.673664101540229	0.0060904000194587	cg01664094	-0.787359523591709	0.00118402204193127	cg04429328	-1.72148964986521	3.03551223301968e-06	cg07282436	1.58479065001791	7.85863346540726e-06
570	cg08497690	3.76782541553135	0.00586197902152931	cg21899558	-1.02073826396713	0.0001505307018028	cg09991555	-1.05878196050652	0.00170051417493983	cg02595280	-0.616535204532885	0.00394544511367062	cg08751472	-1.63749646469368	0.00234876819399134	cg15885430	-0.81823312949656	0.00404107125377982	cg01656421	-1.51612321129063	0.000447386141589475	cg09821763	-0.769420502640262	0.00344770120342249	cg10717148	1.84466069854085	0.0060904000194587	cg03199721	-0.966165183147899	0.00118562669688818	cg12479139	-1.59767549347537	3.03551223301968e-06	cg16316947	-1.59249294146077	7.85863346540726e-06
571	cg10290700	1.48757905005888	0.00587649828471166	cg21102950	1.17068402197851	0.000150798338000503	cg22392038	2.38032214611965	0.00170051417493983	cg05630338	-0.575920338596863	0.00394544511367062	cg14817024	-1.48774745448605	0.00236043686616019	cg14726229	-3.29317812019425	0.00404107125377982	cg12940557	-1.42711037518189	0.000448659484060244	cg26398213	1.61253758036733	0.00344770120342249	cg01701649	1.65124118016613	0.0060904000194587	cg15731816	-0.489134655972869	0.00118562669688818	cg13060851	-1.59611407768051	3.03551223301968e-06	cg10708588	-1.47840104302941	7.86575743650442e-06
572	cg02395512	0.780426561339255	0.00597857847794527	cg18647927	1.93040828476918	0.000152636563090148	cg02553589	1.30854406951	0.00170051417493983	cg13450951	2.2622491107231	0.00394544511367062	cg26565465	1.58830032027446	0.00236043686616019	cg26504749	1.39372953082749	0.00404107125377982	cg27350398	-2.37951518778275	0.000449251002779341	cg09917123	-2.44291212085504	0.00344770120342249	cg15319017	-0.948484979866765	0.0060904000194587	cg15110041	1.80978787789821	0.00118562669688818	cg07943683	-2.33952396939427	3.03551223301968e-06	cg24833675	2.51638872435628	7.87610694529249e-06
573	cg23471338	1.41060421081528	0.00599046925325954	cg19292476	3.26400283630629	0.000154150984977482	cg04701897	-1.55541896807425	0.00170051417493983	cg19534703	-1.31502178474591	0.00394544511367062	cg13787671	-1.26274015414008	0.00236773305451127	cg06288900	-1.71539126132341	0.00405073697671387	cg14183540	-0.743690217209144	0.000449251002779341	cg04713002	0.55543049901784	0.00344770120342249	cg25765881	-0.637984863172527	0.0060904000194587	cg14976592	-2.08401204197244	0.00118562669688818	cg22221131	-1.4270723762243	3.03551223301968e-06	cg05328986	2.10954417918058	7.88209228001038e-06
574	cg23956119	-4.44385583625356	0.00599046925325954	cg03801966	3.02077687494553	0.000154461905361402	cg18469326	1.28282232673725	0.00170051417493983	cg12413975	1.53440755688159	0.00394544511367062	cg09259989	0.745327416399611	0.002372653264434	cg17953141	-3.26678170734384	0.00407048761023631	cg10939981	-2.30431131305263	0.00044997209511445	cg21029591	-2.4179539900671	0.00344770120342249	cg13203491	-0.97407820287631	0.0060904000194587	cg24005310	-0.754602673467699	0.00119198634816	cg12793744	-2.09803171171973	3.03551223301968e-06	cg17560267	3.33818245775026	7.88209228001038e-06
575	cg25131247	-4.79727658446199	0.00602436447001697	cg16267579	1.44606302520984	0.000155713211225212	cg23262272	0.742558452145564	0.00173207647903041	cg04958800	-1.57872254951638	0.00394544511367062	cg07862100	2.90067865955676	0.00237777041101752	cg02622032	-5.25459010550281	0.00407569268596184	cg20568147	2.56448861346789	0.00044997209511445	cg02340818	2.15411640468079	0.00344770120342249	cg03066930	0.704392465351938	0.0060904000194587	cg27223543	-0.775640836910477	0.00119376007136836	cg06758407	-2.34121886187023	3.04380898049482e-06	cg06015119	-2.0871237865812	7.92153466800788e-06
576	cg07408183	1.42400089340171	0.00605452341756047	cg13974840	1.81373082864768	0.000156023479336956	cg14952389	1.12670211271675	0.00173207647903041	cg26228069	-1.35085558447109	0.00394544511367062	cg07561848	0.832616051143007	0.00237891890640794	cg04562976	-1.10137187995869	0.00408471254608126	cg02364584	1.4153493464451	0.000457147005282577	cg02249958	-1.22129357855897	0.00346850904726139	cg22792177	-0.425742871296415	0.0060904000194587	cg06692641	-1.13988686660191	0.00119376007136836	cg01773760	-1.54367009358775	3.04380898049482e-06	cg24652271	-1.82448912471572	7.92153466800788e-06
577	cg27170268	1.4255008752568	0.0060865439438886	cg24474622	-1.34052156051732	0.000156830218013975	cg07740476	1.53024115732339	0.00173207647903041	cg21488093	-2.6876049654365	0.00394544511367062	cg15695082	2.14137320131607	0.00237891890640794	cg24475272	1.87437170728976	0.00410266571385433	cg17411918	-2.37865447553054	0.000462494177639428	cg19766484	2.2521796400602	0.00348345339498406	cg25624510	-0.978017987854184	0.0060904000194587	cg08167129	-1.08385586907665	0.00120197910602516	cg19906397	-2.49746590343427	3.04380898049482e-06	cg05512684	1.71472507652737	7.92153466800788e-06
578	cg04441847	1.34860765716047	0.0060865439438886	cg19223274	1.81360136138919	0.000157048974022816	cg21468550	0.648613504218135	0.00173207647903041	cg12091498	-1.27068010829044	0.0039545902213808	cg19211914	-1.91267380473691	0.00237891890640794	cg20801464	-2.59249606253227	0.00412205384418742	cg04138346	-2.25199381015066	0.00046419617504951	cg18301815	3.72785563812642	0.00348911492800433	cg01130721	-0.872245778042697	0.0060904000194587	cg26206779	-2.84522533472351	0.00120197910602516	cg06192336	-2.4078366607546	3.04380898049482e-06	cg26464411	-1.429539767748	7.92153466800788e-06
579	cg01839430	0.689202390648834	0.0060865439438886	cg27308707	1.81295253240635	0.000157163856668557	cg16358215	3.11261013977557	0.00173207647903041	cg27340584	0.800832981100051	0.0039728778257939	cg14512731	0.919934960849468	0.00237891890640794	cg25029670	-0.994950529413136	0.00413590110148628	cg23823843	3.76470883581918	0.000465077170920665	cg24465535	-1.10953354313221	0.00348911492800433	cg02016144	-0.583126310254334	0.0060904000194587	cg12820235	-1.91999769507356	0.00120197910602516	cg01560423	-1.90488342659209	3.04524974383535e-06	cg17337710	-2.45771634376548	7.92153466800788e-06
580	cg05244667	1.17077835139467	0.00610423021072541	cg09884040	2.40567858497473	0.000158007042645437	cg25076039	-0.42149581889709	0.00173207647903041	cg14912254	-1.62896588331603	0.00397426799451917	cg25963980	-0.818997495889167	0.00238349502247806	cg14013378	1.82178675995897	0.00413590110148628	cg04340501	-1.31303929694396	0.000465156318328195	cg26396406	-1.30081747194622	0.00349510920667628	cg07806248	-0.750631025223038	0.00613385966518162	cg19637177	-1.46779615356513	0.00120197910602516	cg22139824	-4.4227337528633	3.04920334898134e-06	cg02121345	-1.27732336429079	7.92153466800788e-06
581	cg12004527	-1.601274319742	0.00610878067674114	cg15443633	1.57642904855727	0.000158400291447555	cg07725712	-1.42354266283407	0.00173822203964844	cg07837124	-1.53352600739734	0.00398074816313625	cg10283737	0.991779601783048	0.00239116383948293	cg07356283	-0.866138778349488	0.00413590110148628	cg09134341	-1.20245792340766	0.000465156318328195	cg19920378	-1.803279890864	0.00349510920667628	cg13909949	0.596239118596801	0.00615405009025	cg17572096	-0.807210833939767	0.00120197910602516	cg15039019	-2.15434626984794	3.05190088535911e-06	cg10472244	-1.39625185232753	7.92153466800788e-06
582	cg08901752	-2.31676422793707	0.00617298172511972	cg07084801	1.5823353615259	0.000159077461392574	cg21449843	1.25250943260538	0.00173822203964844	cg10734950	1.55330586752464	0.00398377774624974	cg10319211	-1.5088615709379	0.00239116383948293	cg19212391	1.39400694436589	0.00413590110148628	cg02027653	-2.08223287239906	0.000465491611494516	cg18313094	-1.58445732113467	0.00349510920667628	cg10125918	1.73007258432501	0.00615405009025	cg19289392	-1.32857401563181	0.00120282443389389	cg16054590	-2.75609448869898	3.06212873074512e-06	cg07883772	-1.28943475864941	7.92153466800788e-06
583	cg25448738	1.49569416818127	0.00618032600998992	cg00762613	0.602057610258296	0.00015921073921201	cg00900704	1.49166593349932	0.00173822203964844	cg02103653	1.71014445635234	0.00398377774624974	cg09821226	-1.20478557432533	0.00239509413845385	cg16790868	-1.90375059277337	0.00413590110148628	cg07433982	1.62853002986226	0.000468744038279388	cg06791546	1.23849915632608	0.00351856643679183	cg20485291	1.22230568869668	0.00615405009025	cg19369775	-0.925531931828857	0.00120282443389389	cg00287831	-1.52962384261146	3.06972137811696e-06	cg01610602	-1.25361992569803	7.92153466800788e-06
584	cg19956940	-4.58184121793519	0.00621046358210231	cg13085470	1.00044300241929	0.000159428632232495	cg04683632	0.632349161433501	0.00173822203964844	cg01308737	-2.27531681076039	0.00400329678493373	cg21040864	-3.56084558979664	0.00239509413845385	cg17114932	-2.71263974148125	0.00413590110148628	cg19382809	3.24936776118445	0.000468744038279388	cg25369616	1.04638017559387	0.00354676960619453	cg21188017	1.1546095466102	0.00615405009025	cg06747518	-1.57685676940068	0.00120537158958149	cg01504656	-3.55503620797183	3.07177091603331e-06	cg09498379	-1.48021580343133	7.92153466800788e-06
585	cg01591026	-1.02475505768297	0.00624907542456903	cg06259049	1.65713124557081	0.000160905882461286	cg08519345	-1.36765421815712	0.00173822203964844	cg10577346	1.96837938894692	0.00400329678493373	cg18666649	-1.10076999913766	0.00239509413845385	cg07969078	-0.975663384508827	0.00413590110148628	cg26205175	-2.29559275215345	0.000468744038279388	cg24162777	2.21467803491805	0.00355303610066013	cg11748728	-1.31944891434553	0.00615405009025	cg08575387	-1.01561746367763	0.00120876528267589	cg18608964	-2.844511776105	3.07177091603331e-06	cg09143991	-1.83767940534928	7.94610549355684e-06
586	cg15125278	3.23142649643531	0.00624907542456903	cg12532001	1.23299156018002	0.00016090971521452	cg16560824	-1.15246902627212	0.00174187535087511	cg26721890	-1.30027069166419	0.00400329678493373	cg24856420	0.778518637361033	0.00239509413845385	cg01038167	-0.943639466612059	0.00413590110148628	cg25132979	-1.78553279241261	0.000468744038279388	cg07931783	-2.88730209985331	0.00356993899744448	cg07513231	1.38376197207553	0.00615405009025	cg15575654	-1.26719682717939	0.00121026345545489	cg08274380	-2.82101987599343	3.07177091603331e-06	cg03939485	-2.34132599897721	7.98106773081267e-06
587	cg09783309	0.857631339557838	0.00624907542456903	cg22875476	3.43330998275984	0.00016090971521452	cg22876081	-1.50765384017355	0.00174187535087511	cg08910914	1.35763709392444	0.00401299803269681	cg25341937	1.02897306373708	0.00239509413845385	cg02924382	-1.59427741506892	0.00413772158597054	cg01081635	-1.30122929832898	0.000468744038279388	cg10472962	4.15269048762718	0.00356993899744448	cg24687232	-2.33194557014114	0.00615405009025	cg01284033	-0.790398971621866	0.00121361883926755	cg20424398	-2.0876746760046	3.07177091603331e-06	cg15318532	-1.99856502499418	7.98169518322089e-06
588	cg21169779	-1.80547791622082	0.00626584184733349	cg05702448	1.2368657855678	0.000161768308835377	cg06654800	0.836642585508394	0.00174187535087511	cg19277007	-1.2692437620342	0.00401630890572488	cg08707540	-0.752899714672159	0.00239509413845385	cg10146267	-1.18254510345582	0.00413987082611166	cg07675259	2.5117098472668	0.000468744038279388	cg07979390	1.15317801852037	0.00356993899744448	cg17612147	-0.603151182545251	0.00617359694671082	cg09651899	-1.0793977264683	0.00121521920415333	cg23356451	-2.16568515582179	3.07177091603331e-06	cg16608617	-1.51276071570546	7.98169518322089e-06
589	cg17463957	0.663615882623202	0.00626584184733349	cg09250607	-1.9343896948687	0.000161768308835377	cg21492365	1.29436149089151	0.00174187535087511	cg08440928	-0.542677656335255	0.00401968877726134	cg09168939	2.49199348639756	0.00239509413845385	cg06229641	-1.99445600239871	0.00413987082611166	cg24714561	1.49224326720114	0.000468744038279388	cg23927275	1.63951898364456	0.00356993899744448	cg10500788	-0.539231029761398	0.00617359694671082	cg18302017	-1.67092964949062	0.00121734315730861	cg11176924	-6.44912383735752	3.07177091603331e-06	cg26065792	1.16744397901695	7.98169518322089e-06
590	cg12751354	1.61539879199352	0.00627011555772064	cg00366722	1.19517300812506	0.000162401951420667	cg11700916	1.24094966757257	0.00174187535087511	cg26126306	1.11999064673643	0.00402521850182333	cg05464016	2.43505767597239	0.00240240408082782	cg05537267	-2.24456279348409	0.00413987082611166	cg04912278	-2.16936684771753	0.000468744038279388	cg04174382	1.71693027162965	0.00357023054054332	cg25303436	-0.970184524605074	0.00617359694671082	cg15918766	-0.849950218959116	0.00121734315730861	cg27322228	-1.87341768345827	3.07177091603331e-06	cg07310803	1.44896327375504	7.98169518322089e-06
591	cg11409510	1.96505391213274	0.00641251749681891	cg19940437	2.06109293532698	0.000162401951420667	cg17849709	1.17745292725024	0.0017430724169658	cg25241256	-0.879450295163803	0.00402587237089673	cg14890866	-3.17535255890838	0.00240240408082782	cg04858318	-4.08956479641139	0.00415886316813371	cg03033721	2.98715380586169	0.000468744038279388	cg06636137	3.20091162701579	0.00357705115371946	cg02871028	-0.804854069408397	0.00617550079434834	cg22183849	-1.06585071947248	0.00121764437958813	cg02145211	-2.05991601320182	3.07177091603331e-06	cg02123547	-3.01694423393724	7.98169518322089e-06
592	cg19905504	2.72624414488992	0.00641432279577019	cg10472244	1.27753759664958	0.000162489476595753	cg04384398	1.13425802869911	0.00174332345930812	cg23599913	-1.88088820393931	0.0040560890965209	cg27630352	1.6149472805706	0.00241081250399856	cg25541968	-3.84780492257096	0.00415886316813371	cg20175449	-2.33450075012312	0.000468744038279388	cg24678938	1.17806810751149	0.0036197453575221	cg27000335	-0.466584826169612	0.00618932811915802	cg07849805	-1.39090162149039	0.0012185644232783	cg22435785	-2.36802245746357	3.0899745974664e-06	cg04921078	-3.51171614745103	7.99083438389219e-06
593	cg06271067	1.56434125717565	0.00641972146094442	cg00394830	1.14795400097909	0.000162880439600882	cg13775295	-0.558576918127339	0.00174516056295014	cg02367723	-1.08568072190278	0.0040560890965209	cg08901752	-2.4491208135634	0.00241192727378643	cg14583126	-1.84206365890134	0.00415996667032702	cg05659639	0.949758203800018	0.000468744038279388	cg14750274	-2.00326408038167	0.0036197453575221	cg04412715	1.76476676379745	0.00618932811915802	cg27071312	-0.989818193576357	0.0012244726969814	cg07278207	-3.78999862455835	3.13078688804016e-06	cg20795287	3.88974350849882	7.99118888289823e-06
594	cg23962528	-0.744525984406163	0.00645363566350144	cg15434056	1.08615411856782	0.000163729540968295	cg23292766	-1.54334445349523	0.00176309182153128	cg05002022	1.39912392424323	0.0040560890965209	cg05036422	-3.44291348032806	0.00241627067735662	cg26133126	1.7976508247402	0.00417869043551689	cg13009860	0.932710310162694	0.000468744038279388	cg15577201	-1.10017152487736	0.0036197453575221	cg06143290	1.28429545968976	0.00618932811915802	cg01551238	-0.709331475743038	0.00122617364648336	cg19687690	-2.29350747982396	3.13203798452099e-06	cg24876683	-1.51580235058061	8.10240051499217e-06
595	cg14461400	-4.95405630306974	0.00645363566350144	cg19521934	2.61525146712688	0.000163742870330113	cg09231412	1.12689149163895	0.00176309182153128	cg06270975	-1.72188516596035	0.0040560890965209	cg18981840	-0.931530425946634	0.00241959885320277	cg13501263	-1.51607774612478	0.00417869043551689	cg18217284	-0.976655637333209	0.000468744038279388	cg01356919	-1.4067913413	0.0036197453575221	cg27338469	-0.87967838592601	0.00619194075344906	cg19258183	-2.47153320817117	0.00123030420905935	cg10383839	-1.1567833628228	3.13203798452099e-06	cg04022891	1.77461350326147	8.14507648842979e-06
596	cg16322424	1.25286170651859	0.0064705652372311	cg08494157	1.89732103458216	0.00016378394337395	cg13207960	-1.00284735998218	0.0017697491693725	cg09208203	-0.537925746136609	0.0040560890965209	cg05627004	-1.39621158887356	0.00242890657727004	cg19910610	1.52924230866925	0.00417869043551689	cg19937378	1.95541170472939	0.000468744038279388	cg27034088	3.77184485843189	0.0036197453575221	cg13968079	3.03761810047294	0.00619194075344906	cg15160573	-1.00715381150134	0.00123030420905935	cg08626560	-2.14512014620152	3.13203798452099e-06	cg16956456	-1.64284975788775	8.29116126675996e-06
597	cg00183786	0.468139424235819	0.00652742514075127	cg03341758	1.771815448824	0.00016378394337395	cg19860412	-0.875853675663897	0.00177159542650621	cg01257185	-0.53694612624414	0.00408196493547101	cg03299066	-2.41273655822712	0.00242890657727004	cg04752689	-3.87658531694434	0.00417869043551689	cg19419669	-1.90547349869252	0.000468744038279388	cg26711237	3.40635063285469	0.0036197453575221	cg19951303	0.809030416779201	0.00620161617430161	cg20586676	-1.37849527657822	0.00123030420905935	cg16829450	-1.94746488797934	3.13203798452099e-06	cg25853621	1.84654939738068	8.29443042800403e-06
598	cg19466046	-4.21468729775709	0.00654967019812486	cg09006117	-2.57104795079388	0.00016378394337395	cg20046875	0.683582696304654	0.00177671146728675	cg10627703	-0.839562850785242	0.00408196493547101	cg00906360	1.55512445848432	0.00243352021019401	cg06175931	-1.84849346330408	0.00417869043551689	cg22638373	-1.10973536153884	0.000468744038279388	cg21708463	-1.92088241985948	0.00362214940063604	cg01566965	-1.10640737852055	0.00620161617430161	cg00753747	-1.20525469948384	0.00123076082179436	cg08497158	-1.32985955096878	3.13203798452099e-06	cg18785129	-2.03172947397975	8.29443042800403e-06
599	cg13204798	-1.24227586934453	0.00657505131280297	cg01371420	2.79494596712441	0.00016378394337395	cg02360836	1.42524738463472	0.00177871209264913	cg02280281	0.659821385976069	0.00408196493547101	cg01642786	-1.71840288220136	0.00243352021019401	cg16311186	-1.41801735870749	0.00422442207777721	cg19023251	2.75687130319517	0.000468744038279388	cg07300466	-1.03922716322184	0.00366383533157704	cg12795965	-1.08829249319262	0.00620161617430161	cg21254244	1.1351171697819	0.00123076082179436	cg11474334	-3.66518620405808	3.13203798452099e-06	cg25707387	2.36615966968494	8.31267739413936e-06
600	cg01060950	0.827784632579167	0.00660018630135868	cg27205559	1.62659132777856	0.00016378394337395	cg22082501	0.8845717946398	0.00177871209264913	cg09719813	-0.752339022001915	0.00408196493547101	cg01935960	1.05953158419515	0.00243352021019401	cg03665046	-1.41753332152964	0.00423232632317194	cg18214650	3.66847073981538	0.000468744038279388	cg00179217	-1.10920845263075	0.00367137007796295	cg13823964	-1.18691565333171	0.00620161617430161	cg03542845	0.703472761934764	0.00123118974092531	cg19993903	-3.88282656226335	3.13203798452099e-06	cg03560395	1.92630165985608	8.41567635052638e-06
601	cg15875173	-0.909016911549874	0.00660018630135868	cg25923171	1.32593023576032	0.000164816816569473	cg16504696	1.24573253797188	0.00180396576575153	cg22231123	-0.726279683301446	0.00408196493547101	cg03795785	-1.4415986500025	0.00243352021019401	cg24041400	-0.710325815621178	0.00423405090765942	cg24732929	-1.69753346809956	0.000468744038279388	cg18846554	-1.97725607290301	0.00367137007796295	cg23546965	-0.595701692095437	0.00620161617430161	cg12048358	-1.08467349427115	0.00123227793687849	cg03627381	-2.70042852067955	3.13203798452099e-06	cg13219625	-1.59229625113458	8.41567635052638e-06
602	cg20091128	1.16812891525872	0.0066107877984816	cg22624022	0.991590287908391	0.000164988367233674	cg06502425	0.915292585400352	0.00180516179226823	cg21253076	-0.887322972174259	0.00408196493547101	cg07232843	2.16500995022392	0.00243352021019401	cg09704152	3.39327298249813	0.00423535203161508	cg01073988	3.38011328914336	0.000468949361753881	cg25369262	-1.174163268228	0.0036789276614232	cg16237847	-1.8297787026306	0.00620971847176344	cg01973521	-1.61949957117947	0.00123840904113707	cg16492584	4.58184223108602	3.13203798452099e-06	cg24242593	-1.07421611020313	8.41567635052638e-06
603	cg05867750	-3.59902232930334	0.00662914965800227	cg14198640	1.83368832823573	0.000164988367233674	cg05097221	0.881611304964612	0.00180926861362541	cg01294862	-1.07392777094172	0.00408196493547101	cg02865240	1.11842085425656	0.00243352021019401	cg27316811	1.51194770729357	0.00424986139272859	cg03532554	-0.841725941921911	0.000468949361753881	cg03931444	-1.87222803787869	0.00368927532994945	cg11510223	1.05229529601081	0.00622410039768003	cg01496491	-0.602220933091718	0.00124056228457345	cg02576706	1.27042308158148	3.13776988229482e-06	cg18847559	3.24595710501921	8.41567635052638e-06
604	cg21438508	1.32973229923636	0.00662914965800227	cg06994272	1.55990172549501	0.000164988367233674	cg04624601	0.757942202438318	0.00180926861362541	cg01783153	-0.978919114914337	0.00408196493547101	cg06013057	4.32061189021663	0.00243541499904892	cg23633624	-1.44217410725665	0.00424986139272859	cg10595054	1.70280235406403	0.000469768642426664	cg05884522	-0.941401509946433	0.00368927532994945	cg17630144	-1.55533531727363	0.00622969453713901	cg11917750	-3.51892727587184	0.00124309518253636	cg20544372	4.54070481255228	3.14323122674316e-06	cg23322432	-1.17194525347166	8.41567635052638e-06
605	cg04011353	-3.03097091941984	0.00662914965800227	cg12655338	1.44814233555174	0.000164988367233674	cg26155803	-0.965965125871018	0.00181441275764189	cg02954324	-2.20122876051421	0.00408196493547101	cg21492365	1.26718078797731	0.00244442192197199	cg10905995	2.17703968798783	0.00425100948525079	cg18837932	-3.26774575268245	0.000469768642426664	cg10967572	-2.79565536058018	0.00368927532994945	cg03237845	-1.25838008007841	0.00626090506936814	cg10042657	-1.20814542348598	0.00124360708103535	cg02445421	-1.80498224855626	3.14598030639252e-06	cg18670801	-2.21013453610197	8.44614682523457e-06
606	cg18260424	-1.09099675175029	0.00663294853985105	cg00239003	2.13875898233563	0.000165288259154132	cg06727955	-0.75688425261104	0.00182078795314476	cg11768229	-0.577718892772602	0.00408196493547101	cg11135108	-0.57358142159417	0.00244574308492964	cg12851504	-2.98639538997334	0.00425296042046925	cg20164928	1.97323468388685	0.000469768642426664	cg10035303	-1.00560124927284	0.00368927532994945	cg08769844	-1.43102650067412	0.00630700413536152	cg20009641	-1.06605398448361	0.00125187619941589	cg25083781	-1.53072148421484	3.15727254502461e-06	cg16537245	-3.4562872720004	8.48891913310828e-06
607	cg00799748	-0.667379592402974	0.00664617994622357	cg26866263	2.20422764821608	0.000165288259154132	cg27641266	-1.61311486255114	0.0018291107001936	cg22843538	-0.861153815265931	0.00408196493547101	cg06952297	2.97282743636807	0.00244860478475977	cg13672649	-1.47195518083181	0.00427429937682978	cg04159908	-2.09880744883499	0.000470448004523362	cg09922628	-1.59586636342674	0.00369011418671107	cg26547761	-1.12199154329382	0.00630700413536152	cg01304950	-1.78879908263232	0.00125187619941589	cg00287711	-2.03551391655953	3.15727254502461e-06	cg23393544	-1.83673788911125	8.48911932027552e-06
608	cg27632901	1.95917375973004	0.00667361105009216	cg02009280	1.72723424524734	0.000166511547227021	cg21482621	-0.958745262649967	0.00184487778312513	cg22104093	1.73218992492913	0.00408196493547101	cg26834436	1.16456917977078	0.00245319113199233	cg09734822	-1.18784304626365	0.00427429937682978	cg26212496	-2.49161770354081	0.000474472923627301	cg05034361	1.72941940712386	0.00369011418671107	cg19195419	-0.988969354297839	0.00630700413536152	cg07852756	-0.853899656521797	0.00125187619941589	cg05513258	-1.21845458540133	3.17776690288948e-06	cg12947507	-2.07075736374291	8.58079570262562e-06
609	cg27185063	-0.884335856446349	0.00668546989102802	cg24784794	1.5785064623081	0.000167674181484616	cg18164791	0.814315427795352	0.00184487778312513	cg19382705	-0.839347380705931	0.00408196493547101	cg04992308	-1.65300474075786	0.00245426269546207	cg24584505	-0.969748741660362	0.00427567620273793	cg13176511	2.90180204304626	0.000474472923627301	cg11748936	-1.12911960530477	0.00369011418671107	cg23255835	-3.59490319889273	0.00632543023234196	cg01632288	0.986602491554874	0.00125187619941589	cg18525740	-2.31634854843046	3.17776690288948e-06	cg23795460	-1.34676481675839	8.58079570262562e-06
610	cg08027369	0.649193891868774	0.00671677430042778	cg10096426	0.870654494822141	0.000167705598885852	cg16435635	0.814060250815684	0.00185518682317052	cg12165225	-0.620110732663508	0.00408196493547101	cg09023693	0.99936986361681	0.00245426269546207	cg03373179	1.9335667553745	0.00427567620273793	cg17825989	5.92560333653903	0.000475196277395914	cg22519480	2.27971488144902	0.00371394830787422	cg27582739	-0.474223327281209	0.00632543023234196	cg06113917	-1.83754582422888	0.00125187619941589	cg05031455	2.23465483983306	3.19470023424131e-06	cg04781240	3.71198327020536	8.58079570262562e-06
611	cg01887440	4.65976054155925	0.00671677430042778	cg03818826	3.93359053072679	0.000168175842541932	cg00345466	2.17083078125435	0.00185958935886479	cg26108379	2.37484114306783	0.00408196493547101	cg23709321	-4.49136950509115	0.00245426269546207	cg18520924	-0.762020410448957	0.00427567620273793	cg02549474	-2.75409063206777	0.000477077315608118	cg03771185	-0.805017105959082	0.00371394830787422	cg03986968	-0.690459878037179	0.00633638469812625	cg12376584	-0.705787347826784	0.00125259924482764	cg21126506	-0.998112942064947	3.21447224488692e-06	cg13420923	-1.69675170117524	8.58079570262562e-06
612	cg16536101	1.49646657184002	0.00671677430042778	cg07958385	1.52904983203365	0.000168175842541932	cg13745082	-1.25014524986354	0.00186585411908416	cg18407189	-0.807459414920004	0.00408196493547101	cg02756652	2.33583026111985	0.00245426269546207	cg00156990	1.77360049886908	0.00427567620273793	cg14238408	2.22167565613564	0.000477376025207852	cg02589878	3.96379687847619	0.00371394830787422	cg10877797	-4.71451558147363	0.00633638469812625	cg22566565	-0.813360202359072	0.00125718596856006	cg23570378	-3.47862399604838	3.2210015020199e-06	cg15089025	-3.31999468409598	8.58089506025089e-06
613	cg15458844	1.73971140576542	0.00671677430042778	cg17337710	2.24027485098953	0.000168175842541932	cg16894211	-1.735971982957	0.00186865968739825	cg13791460	2.21332673779416	0.00408196493547101	cg00004747	2.32655639159456	0.00245426269546207	cg14829060	-1.42627764865399	0.00427567620273793	cg08931782	-0.796676543516782	0.000477376025207852	cg10067019	-2.85738904265649	0.00371394830787422	cg19109749	-0.705638917674297	0.00633638469812625	cg00639143	1.35906961995234	0.00126331644105496	cg13553473	-2.25102378828889	3.2210015020199e-06	cg06823965	1.59198075811721	8.58358992536262e-06
614	cg18700967	1.09793596347824	0.00671677430042778	cg06080688	0.685087153129564	0.000168175842541932	cg26652957	1.49196124375194	0.00188966809145479	cg13876935	-0.653190147291896	0.00408196493547101	cg08766916	-2.83649723076021	0.0024635696236347	cg12961175	-3.19747056889077	0.00427567620273793	cg03509655	-2.53272217970953	0.000479448731966492	cg02633165	1.11719855584822	0.00371394830787422	cg13072567	0.893903740500364	0.00633947726975988	cg23176172	-1.11287478948526	0.00126331644105496	cg11741956	1.68967675773425	3.2210015020199e-06	cg00143623	-1.87236825859368	8.62574414811438e-06
615	cg13077514	-1.18804361569778	0.00678855238754034	cg13748552	1.87386271894332	0.00016879435252216	cg14598721	0.60514029906192	0.00188966809145479	cg10982508	1.69851910110926	0.00408196493547101	cg04197363	1.77240435580913	0.00247829069955594	cg10518327	-4.52157758385776	0.00427567620273793	cg11465510	-1.98472938937524	0.000481180401387874	cg20803783	-2.3525225649268	0.00371394830787422	cg10511255	-1.03559537648124	0.00633947726975988	cg05962723	-1.15645090420585	0.00126927238685158	cg24072640	1.77743450394327	3.22875037364116e-06	cg12382749	-2.84500848344623	8.65176720721436e-06
616	cg13767177	2.06596735320337	0.00679356684668604	cg15692134	3.87716192144219	0.000169059551815744	cg04731354	3.26469172557812	0.00188966809145479	cg17797863	-2.12277037376916	0.00408196493547101	cg07225547	0.529499383724874	0.00247841596653525	cg23709321	-4.75665681406594	0.00427567620273793	cg20484417	-2.10509840902666	0.000481180401387874	cg09817024	-0.714395828065096	0.00373506981458668	cg13494636	1.11130071069251	0.00633947726975988	cg05935283	-1.29373362495844	0.00126927238685158	cg16668549	-4.16431807750062	3.24865236882093e-06	cg05530459	-1.47522971671543	8.65176720721436e-06
617	cg15026696	-5.13578237199769	0.00679864096345996	cg25875730	2.02202045577075	0.000169059551815744	cg26740230	-1.1912743971719	0.00188966809145479	cg07466955	3.55881742446978	0.00408607237460133	cg27650859	0.472147263268535	0.00247841596653525	cg01177879	-1.3023490054985	0.00427567620273793	cg16366373	-1.49817814745559	0.000481180401387874	cg02401102	-2.30705039248253	0.00374513120194851	cg20257535	-0.486424559413334	0.00634513572354957	cg00371336	-1.22310267638474	0.00126927238685158	cg10720287	-1.90931344482077	3.27413729660405e-06	cg11674773	-1.7451838201803	8.65176720721436e-06
618	cg20927964	0.53192890965167	0.00683189154805607	cg05193411	1.20503444284162	0.000169247799981579	cg05418508	1.95920181533732	0.00189236943413123	cg11383427	-2.17928928720094	0.00408607237460133	cg03624079	2.80971676241082	0.00247940044151595	cg12964284	-1.78514799967422	0.00427567620273793	cg17708960	3.00915653272063	0.000481180401387874	cg06710306	2.06188603316081	0.00376964078642676	cg09980085	-0.560876162338939	0.00637295637208618	cg27175311	-1.76144386326491	0.00126927238685158	cg11162385	-1.49571404821024	3.27413729660405e-06	cg10741323	1.1511663601104	8.67802583957568e-06
619	cg04868325	-1.1000910800244	0.00684748492800273	cg21395110	-3.08980649175551	0.000169427221468116	cg23667592	0.684162316007522	0.00189409788530163	cg01976153	-0.70803246292496	0.00410552107584912	cg09105123	-2.29748933229324	0.00248218472986477	cg07067090	-3.17577869061082	0.00427567620273793	cg17568255	-4.78683411333621	0.000481180401387874	cg08936483	1.27532621044683	0.00376964078642676	cg05394840	-0.953887240653315	0.00637295637208618	cg00139681	-0.741416227659019	0.00126927238685158	cg00280922	-1.30386614505976	3.27413729660405e-06	cg10165198	-1.77200991210874	8.73977274865985e-06
620	cg15695067	-1.01626391106572	0.00688945774873884	cg06553107	1.92840223915894	0.000169427221468116	cg12268991	1.8922361399342	0.00191734655308448	cg00218447	-1.16970498523991	0.00410552107584912	cg24985235	-3.73734210656979	0.00248218472986477	cg13834335	4.65689492636956	0.00428460727062859	cg26711794	-2.092888436445	0.000481180401387874	cg25944419	-1.6373374060394	0.00380369748108923	cg07046257	-1.38309664303696	0.00637295637208618	cg08188889	-1.0898273291121	0.00127520398552369	cg02753233	-1.79818118881964	3.27413729660405e-06	cg03162770	-1.29305162904993	8.78645393677307e-06
621	cg21462785	-2.51881045370742	0.0069041489900191	cg15537433	1.55646891917145	0.000169427221468116	cg09938328	0.796282706429358	0.00191871643063435	cg01732073	-1.52327195314818	0.00410773567266533	cg09347941	-0.739599636078601	0.00248218472986477	cg15709536	-1.46402731961703	0.00428460727062859	cg14971219	5.79283382390605	0.000481180401387874	cg25958716	2.52826651108913	0.00382175197862283	cg18955165	-0.554878774912077	0.00637775883587576	cg04578738	-0.775937496115563	0.00127873495049017	cg13948548	-2.28470977817002	3.27413729660405e-06	cg15827505	-1.32106795526209	8.78645393677307e-06
622	cg12581549	0.827734033463203	0.00693602974901117	cg22682887	0.734753456436444	0.000169427221468116	cg12595163	0.649341946000882	0.00191871643063435	cg08527573	-1.27440564854451	0.00410773567266533	cg21654968	0.62815137150275	0.00249494304218822	cg15165864	-1.29268433395892	0.00428460727062859	cg24658778	-2.07491258131334	0.000483785752324278	cg03192163	-1.465846166311	0.00383303825859157	cg12452946	-0.732474358035397	0.00637775883587576	cg13051058	-1.130874089327	0.00127873495049017	cg07933199	-2.03066860383974	3.27413729660405e-06	cg00161968	-1.1910461943425	8.78645393677307e-06
623	cg15243610	1.67218787098112	0.0069368572713222	cg14818621	1.2286042599156	0.000169427221468116	cg16562063	-1.58692311109372	0.00191871643063435	cg02928029	-1.62559862887023	0.00411845260596156	cg08671718	-1.39498203497752	0.00249494304218822	cg22588534	-2.23036724859767	0.00428460727062859	cg19716038	-2.34967606860656	0.000483785752324278	cg10494063	-2.09257103082671	0.00383446384573941	cg20645416	1.63286107529084	0.00637775883587576	cg18089324	-1.1556833505435	0.00127873495049017	cg00981784	-2.61304959017486	3.28119363400301e-06	cg17095476	-2.2070977410489	8.87485302019799e-06
624	cg04953297	3.34307420783931	0.00694957438563739	cg00328418	1.5484097361503	0.000169427221468116	cg16393742	0.605934533852735	0.00191871643063435	cg11480052	-1.81097785989833	0.00414280049519771	cg09214668	-1.64452575820246	0.00249494304218822	cg07207937	-1.90004015501607	0.00428460727062859	cg16062688	2.70497006990702	0.000485326035956686	cg14482448	0.416759994386293	0.0038347978616223	cg24054416	0.455974932778584	0.00637775883587576	cg00608006	-1.4141227963245	0.00127873495049017	cg20086523	-1.52323055999147	3.28119363400301e-06	cg01995635	-1.51055394847626	8.92770301860283e-06
625	cg21431856	-1.2506371615	0.00696064857171061	cg12639523	1.45523715610275	0.000171399311047039	cg20352718	-0.93616297089778	0.00191871643063435	cg06103618	-0.970576302239049	0.00414280049519771	cg13416486	-0.694994621231379	0.00250392690181532	cg18219124	-1.02831881100058	0.00431737510535077	cg17052130	-2.70193461069225	0.000487359604488592	cg02719008	-0.668024706006144	0.00386627151039127	cg25877386	-0.984097133627316	0.00637775883587576	cg25178781	-1.02401389542763	0.00128170430912937	cg00381570	-1.3565242317798	3.28715845345096e-06	cg19350839	-1.52589219365396	8.92770301860283e-06
626	cg07382070	-1.01886585231637	0.00700844905706747	cg23378453	3.01701959074176	0.000171399311047039	cg10130512	-1.70400856552473	0.00191871643063435	cg12313341	-1.9176848632856	0.00414280049519771	cg22938135	1.44052101500111	0.00251371828261707	cg16801535	-2.22623234613713	0.00432763097850072	cg08708935	-1.27315626075415	0.000487359604488592	cg07761290	-1.79737385010407	0.00388353847127965	cg12279702	0.668741422190762	0.00637775883587576	cg16862893	-0.648003606951684	0.00128170430912937	cg09237790	-3.0126144317821	3.28715845345096e-06	cg17447877	-1.91445389757862	9.01053123722866e-06
627	cg10143812	0.685065972368837	0.00702510739943565	cg22979140	-6.2155638296566	0.000171422043964109	cg10141721	-1.83719545628205	0.00191871643063435	cg03385746	-1.22391978300371	0.00414383278252517	cg01163293	-1.57098880167002	0.00251423510236593	cg25338320	-1.35509021821823	0.00433201478718566	cg06236441	-1.78107803752509	0.000491633965336471	cg03992188	-2.02673285867288	0.00390419091242741	cg00472330	1.01705979428447	0.00637964476912517	cg05387371	-0.974813429319975	0.00128170430912937	cg16860439	-2.2067579357579	3.28729121905006e-06	cg10416784	-2.87099121571254	9.09796347292353e-06
628	cg00017970	0.759405016287487	0.00702510739943565	cg00650422	1.32810429564653	0.000172042740428694	cg24535649	-0.916418565749824	0.00191871643063435	cg02063796	-1.27338618448789	0.00416425116813454	cg12465251	-1.12647266981732	0.00251423510236593	cg17768135	2.58566733402991	0.00433870583390127	cg13243688	3.66450399551909	0.000493064867218488	cg24309730	-1.64354242857883	0.00390746783953318	cg21615922	-1.87628829941201	0.00638301532369752	cg09347160	-1.3778702570472	0.00128170430912937	cg22149683	-2.09705715309141	3.31895357661105e-06	cg06937495	-1.65518963154373	9.09796347292353e-06
629	cg02867145	-2.2966050443203	0.00702510739943565	cg08736883	1.72834876474469	0.000174393670746781	cg26502827	0.863252599825121	0.00191871643063435	cg15036475	-0.797554869138473	0.00420378392360649	cg07622193	-1.02258841611438	0.00251531320644572	cg06294954	1.88105519442565	0.00434032465705303	cg01284033	-0.906606066727084	0.000493064867218488	cg18227352	-3.36360615017845	0.00390746783953318	cg03334099	-0.698319889797082	0.00638301532369752	cg06419663	0.794743262390041	0.00128170430912937	cg04735908	-1.98669923811431	3.31895357661105e-06	cg12452946	-1.46555314450476	9.22480017006048e-06
630	cg06174360	1.88788280548846	0.00702510739943565	cg24324179	1.19700260078905	0.000174393670746781	cg23799943	0.952942521200733	0.00192308920748617	cg15246034	-0.958181801852022	0.00420378392360649	cg27628952	-2.39502827593486	0.00251531320644572	cg19116421	-1.59905701494258	0.00434944262447252	cg05209527	-5.40297463727699	0.000493064867218488	cg14114535	-3.05992313028221	0.00390746783953318	cg01893669	-1.24832829308803	0.00638301532369752	cg18845289	-1.28265494802945	0.00128170430912937	cg23244997	-2.07457155551189	3.33123075884387e-06	cg06709483	3.62003039536366	9.25910793945206e-06
631	cg06115838	1.32778724786924	0.00706262730876425	cg12620743	1.6824457793477	0.000177043161268104	cg04537374	1.08064579711584	0.00192328118424776	cg16949898	2.27637758362837	0.00422424099777301	cg06833564	-0.80514182171388	0.00251531320644572	cg06222007	-1.58717503429335	0.00434952655703273	cg18335159	3.04139343680092	0.000493064867218488	cg03165841	-1.17280485921513	0.00391387797521813	cg26231768	0.690748527784477	0.00638301532369752	cg25430696	-0.803028443179734	0.00128170430912937	cg09920145	-3.19670888418541	3.33256740280503e-06	cg21318978	-2.7435390750615	9.26637517613333e-06
632	cg09364744	1.5541564669021	0.00707201986545453	cg19913367	1.30887918471109	0.000178120293089672	cg22170381	0.632527596700523	0.0019287493480579	cg10450239	-1.53498826385237	0.00423231600611431	cg10449041	-1.4820438477902	0.00251531320644572	cg07268245	2.00980472986714	0.00435623354864856	cg03738853	1.8583664749849	0.000493064867218488	cg23903357	-0.935810808137685	0.00392850757940604	cg13709561	-0.617063039555061	0.00638385942839957	cg06358270	-1.04341775869374	0.00128170430912937	cg06197537	4.45871671041701	3.33264611803521e-06	cg03668748	-2.82748047957202	9.28848671469847e-06
633	cg23145206	1.84452216308438	0.00708745337593381	cg12366650	2.33799892919287	0.000178120293089672	cg21057467	-1.45741683834683	0.0019287493480579	cg05174942	-0.624699589516533	0.00423449252478647	cg22614759	-1.08363824828187	0.00251531320644572	cg07156557	3.419519288189	0.004367972960064	cg27439683	-1.00264879787773	0.000494171413977523	cg06030722	1.93916608456002	0.00394971130081542	cg05371620	-0.880714346551798	0.00639045381711272	cg06132876	0.741455765429702	0.0012825789807834	cg11323225	-1.63267053071265	3.33264611803521e-06	cg02311534	-1.39055317810322	9.28848671469847e-06
634	cg02763716	0.776894555917369	0.00708888998207266	cg22514579	1.13538514786223	0.000178371328733623	cg14614094	-0.934370439054929	0.00194355889426549	cg12782801	-1.60308190614699	0.00423449252478647	cg14461400	-5.22344603671655	0.00252946227642871	cg19477921	-2.46865262058749	0.00437744067789304	cg06931405	3.58412053028538	0.000494171413977523	cg07117119	-2.08890427303222	0.00397465272741179	cg14945182	-1.02008130592326	0.00639045381711272	cg26813407	0.952398740286861	0.00128974068343967	cg06508886	-2.00643859838855	3.33264611803521e-06	cg25936119	-2.78636504554166	9.35008250820797e-06
635	cg08575387	0.909443289889992	0.00711113034812563	cg17791491	2.23218009615113	0.00017991729989184	cg17571279	0.997688043024392	0.00194355889426549	cg11579822	-1.1265853285844	0.0042357481625416	cg27377493	2.99599722507163	0.00253241114725011	cg16313587	-1.72596301028222	0.00439290902035454	cg03360479	-2.0409325469498	0.00049514494391104	cg03999067	-2.12468712936523	0.00399434767830216	cg17632579	-0.746276469822648	0.00642154051271838	cg03331238	-2.70474685633799	0.00129955302620497	cg06326853	-2.49180573169867	3.33605499536952e-06	cg23068701	-1.86560601815125	9.35008250820797e-06
636	cg05199552	0.541049137260277	0.0071126860702704	cg01501474	1.57184820768972	0.00017991729989184	cg17270036	0.751906156849254	0.00194355889426549	cg15331088	-1.37597544911462	0.0042357481625416	cg17670999	-1.81116254507095	0.00253241114725011	cg05650260	-1.32389101736337	0.00439696328522301	cg06185324	-1.96075490140947	0.000495235445996003	cg15104839	-1.3737762561517	0.00399434767830216	cg19586661	-0.865142445177754	0.00642154051271838	cg16265552	-0.491063332053944	0.00130396024957177	cg03061024	-1.05318114686613	3.34603260648646e-06	cg05257479	-1.63431943860928	9.45358645351199e-06
637	cg05411165	1.22188970029974	0.0071126860702704	cg07510237	1.33304262225097	0.000182172499893784	cg15559640	1.05254352820495	0.00194355889426549	cg12203957	-2.4528551344484	0.0042357481625416	cg06181463	1.3214493045913	0.00253241114725011	cg00076255	-1.67145836003289	0.00441166484498713	cg05444140	2.26450725052657	0.000497425288571269	cg17299745	1.23209937177847	0.00401600979068108	cg17149935	-3.11677354830904	0.00642402937292242	cg14846617	-1.36596895822608	0.00130971820052251	cg24809270	-1.66529827148274	3.36296067530354e-06	cg10388077	-1.59568185385164	9.45358645351199e-06
638	cg21734781	-1.80845285164954	0.0071126860702704	cg23509745	-1.05099866160607	0.000182398622987169	cg12820235	1.85725303194897	0.00194805751296917	cg20584474	-0.860826864231665	0.00423636918451854	cg19821425	-1.29547394142204	0.00253241114725011	cg15267819	-1.6934856028315	0.00441266266582307	cg06675781	-1.46137994693759	0.000497425288571269	cg10001988	-0.900372716087986	0.00404471244806481	cg26335752	-1.36655369638829	0.00642508997615772	cg01610602	-0.760527682292912	0.00131351347700623	cg10036510	-1.3626777556145	3.36334310408046e-06	cg16715692	-1.45893288964993	9.47958558391745e-06
639	cg08102533	2.45086866553911	0.0071126860702704	cg25675096	1.30349808412372	0.000184270415129653	cg01651170	1.07800598552827	0.0019530852475978	cg00660452	1.54773813781934	0.00424193977384901	cg14283321	0.670121229122471	0.00253241114725011	cg27394217	-1.04205111758658	0.00441477140942462	cg22273792	-0.95767655546383	0.000497425288571269	cg13100918	3.23984021217024	0.0040764811174798	cg09347941	-0.623091924394446	0.00646432907594062	cg20297979	0.986113562614947	0.00132074174487366	cg13534992	3.95106363094965	3.36334310408046e-06	cg17782025	-1.61913235422621	9.49082434421756e-06
640	cg17523597	-1.83682984725456	0.0071126860702704	cg06748468	2.53224932799607	0.000184555231341609	cg05935283	1.2592497320354	0.0019530852475978	cg06635371	4.53230207349079	0.00426512440287656	cg24721120	1.89529003828247	0.00254394677046893	cg11042063	3.4152439077596	0.00442067223131483	cg24456981	-1.9367872166773	0.000497425288571269	cg06556616	-1.9329094934423	0.00408183061694552	cg10603878	-0.701977893292338	0.00647282375724344	cg06548673	1.87080657253117	0.00132074174487366	cg21413251	-2.90342826109466	3.36334310408046e-06	cg00809930	-3.02282970086455	9.54487779711531e-06
641	cg15112223	1.15977553789413	0.0071126860702704	cg13193757	2.4694730979515	0.000184629972456202	cg11744300	0.959723739486464	0.0019530852475978	cg02712036	-0.546140444777322	0.00426512440287656	cg21468550	0.630505114174584	0.00254394677046893	cg08969297	4.64400048787471	0.00442216264625715	cg01976153	-0.873730582695294	0.000497425288571269	cg23424310	2.51517823489747	0.00408183061694552	cg06003497	-1.08590845598684	0.00647282375724344	cg12623375	-0.98305971633004	0.00132074174487366	cg18346038	-1.96908602439681	3.3758516225994e-06	cg22672763	3.2950179293051	9.54487779711531e-06
642	cg14165611	-1.49793321427736	0.0071126860702704	cg23016157	1.69276216829796	0.000185402203061974	cg04038163	1.81933781162333	0.00195523412575182	cg10349919	-3.06941726361602	0.00426512440287656	cg09363586	1.3094510767841	0.00254909805558236	cg04739613	-1.3846272435057	0.00442665173452506	cg04603128	3.98404884746014	0.000497425288571269	cg07320496	-2.19463409709874	0.00408619247023904	cg20209836	3.62427233649926	0.00647282375724344	cg23287005	1.19262152147938	0.00132097683660877	cg15183002	-2.80829070167538	3.37953327847367e-06	cg09036505	-2.27121268946852	9.57987830016887e-06
643	cg19384825	0.766697971590431	0.0071126860702704	cg07864765	1.64382443126393	0.000185402203061974	cg09856590	2.00350460014136	0.00197066575600198	cg18499883	0.940064890395872	0.00426512440287656	cg26800437	-1.18902514251157	0.00255652495443049	cg16961528	-2.27832688093688	0.00442772731568447	cg07174085	-3.37477649963626	0.000497425288571269	cg12693135	1.8200230607486	0.00408619247023904	cg02366059	-0.907879696815585	0.00647282375724344	cg09702779	-0.855948755501043	0.00132097683660877	cg14705163	-1.93347915850585	3.3879548630336e-06	cg06651054	-1.44957930828153	9.57987830016887e-06
644	cg23762435	1.09579911900707	0.0071126860702704	cg06368369	1.21367468976711	0.00018647000679079	cg01991383	0.938778579477008	0.00197066575600198	cg26336453	-2.34113085557614	0.00426512440287656	cg25839267	1.41509405474281	0.00257193742884796	cg19289870	3.08221418125108	0.00442994109632034	cg13615171	-1.42158265668878	0.000498402353642162	cg12646754	-1.94427774167967	0.00408619247023904	cg13388818	0.844808205507161	0.00647282375724344	cg10458926	-1.64502089725978	0.00132097683660877	cg19452873	-2.98978783966452	3.3879548630336e-06	cg16790682	-2.32853097703975	9.57987830016887e-06
645	cg04794183	-1.97981690950253	0.0071126860702704	cg17585880	-0.746115222453675	0.000186899747308048	cg11787367	1.41764844996062	0.00197066575600198	cg20587271	-0.864164235436717	0.00426531347970369	cg03083228	-2.36393684915688	0.00257696227880825	cg06855125	-1.90480415099747	0.00443726441370697	cg19956889	2.86868447110247	0.000498481670456752	cg24168884	-1.38536008597079	0.00408619247023904	cg21624833	-0.735772223287822	0.00647282375724344	cg03719123	-0.653485742427924	0.00132616469434214	cg03939496	-2.43307822127261	3.39865807670972e-06	cg12545068	-3.08379294234921	9.60181654517832e-06
646	cg13282197	0.740364874969332	0.00711316422700025	cg05736987	1.23631239117294	0.000186918972940971	cg21289555	-1.94729929979876	0.00197066575600198	cg00585846	-1.09756265703747	0.00426531347970369	cg07879399	2.39036106861723	0.00257705811901352	cg02307415	-3.71724146028712	0.00446315316418017	cg27607584	-1.65520006391083	0.000498481670456752	cg08440178	1.40937388076538	0.00412334516394127	cg08498191	-1.65105191193107	0.00647282375724344	cg06459104	-1.05652323423001	0.00133061989034495	cg04308089	-4.27721298037033	3.40734457650579e-06	cg13721764	-1.62420633254544	9.60181654517832e-06
647	cg24807561	2.17841748285152	0.00711377039362313	cg12382749	2.58975660173559	0.000186918972940971	cg05726274	1.04383827018335	0.00197066575600198	cg02430039	-1.21966846390814	0.00427426924983785	cg11853073	-2.7302912130074	0.00257705811901352	cg24242593	-0.66644253434696	0.00446315316418017	cg23226831	-2.68934491105382	0.000499338586159464	cg05960932	1.36334767263768	0.00412334516394127	cg06297958	0.358744404909534	0.00648365978500012	cg01337339	-1.23120433484688	0.00133061989034495	cg23121301	-1.82780047499252	3.40734457650579e-06	cg10457066	1.17399202618239	9.6170296571865e-06
648	cg09313610	1.40541144163047	0.00711683944546475	cg23029159	1.69757479878561	0.00018783550625179	cg06524377	-0.719313494063873	0.00197939818318175	cg10194870	-0.784548721513509	0.00427969464839283	cg10916235	-2.18905058860022	0.00257705811901352	cg12656351	3.00192463786234	0.00446315316418017	cg07820528	-2.277298863895	0.000502627498451536	cg04421392	-1.36380046329525	0.00413203668671035	cg11342287	0.704302394082367	0.00648365978500012	cg00277596	-1.07630357183332	0.00133061989034495	cg09650271	-3.07675531238128	3.40734457650579e-06	cg10922622	-1.05008071763317	9.6170296571865e-06
649	cg08571764	-1.43709376961677	0.00711683944546475	cg13338836	1.49396638519163	0.00018783550625179	cg05953340	2.00806713935677	0.00197939818318175	cg16981404	-1.5557709707237	0.00428331954636386	cg21947254	-1.53175665313219	0.00259006245855604	cg24958765	-3.32286498976959	0.00446315316418017	cg21619017	-1.07735939149939	0.00050289268007318	cg22090150	0.972186904848448	0.00414685879576172	cg13839058	-2.16107156904326	0.00649297334903377	cg14774557	-1.53638864124985	0.00133061989034495	cg06133097	3.44411996270904	3.41535317790777e-06	cg06080402	-1.20729612998978	9.66889666527222e-06
650	cg18051316	2.81182154315437	0.00712404987825989	cg00287831	1.24822509037658	0.000188559647072806	cg08865760	-0.551175579451266	0.00197939818318175	cg24671153	-0.783013587121478	0.00428331954636386	cg12446198	2.91993531452188	0.00259086639927271	cg21956614	-0.949380386412628	0.00446760522780913	cg01928206	-2.34391606148618	0.000504905243492959	cg18701055	-1.5955922398267	0.00414685879576172	cg16545954	2.81559444557332	0.00649297334903377	cg05447486	-1.40753611000146	0.00133061989034495	cg01402569	-1.6454646793894	3.43195655234373e-06	cg09929650	1.15450586611454	9.73050261682126e-06
651	cg02364517	0.518335089332762	0.00719209337594481	cg26901641	-2.50982371803438	0.000188911574245948	cg03334357	-1.46530589370245	0.00201043588193673	cg22285603	0.762325008518539	0.00428331954636386	cg01865118	3.49158517948934	0.00259086639927271	cg08072685	1.48392027383198	0.00446760522780913	cg23571750	-2.54176302210175	0.000506385050729855	cg21256968	1.38892140328165	0.00414685879576172	cg12237227	-0.618306647838092	0.00649297334903377	cg00475606	-1.04364895136778	0.00133061989034495	cg00585846	-2.12759260962089	3.44179115375789e-06	cg18341116	-1.4321209845789	9.74730251073174e-06
652	cg19400316	2.78574218455824	0.00719542730128059	cg24876683	1.37186385380789	0.000188911574245948	cg12712746	0.671157130079791	0.00201043588193673	cg05514349	-1.666237714371	0.00428331954636386	cg04584275	0.836149526395132	0.00259780146887372	cg05598781	1.98923323234145	0.00446760522780913	cg20201270	1.4304561808834	0.00050679059914687	cg25132979	-1.43019460217963	0.00414741018004721	cg06140237	-0.917332560412269	0.00653750064038588	cg13714490	-0.907224660816533	0.00133061989034495	cg09970483	-2.11704665306387	3.44607968287611e-06	cg04575087	-2.2015023866578	9.74730251073174e-06
653	cg08917478	0.655671817865417	0.00719542730128059	cg07972946	0.654546839421626	0.000188911574245948	cg27367170	0.978089719585792	0.00202204299279062	cg00480269	-1.50619625022954	0.00428331954636386	cg09119618	2.24930007111722	0.0025997666250682	cg22807551	-1.14846634907074	0.00446760522780913	cg13053783	-2.00253980405866	0.00050679059914687	cg07199562	4.13871216962769	0.00415272121969016	cg18105835	-0.612371740904697	0.00654142027198965	cg06205821	1.97275905412458	0.00133061989034495	cg10440991	-1.75159910659935	3.44607968287611e-06	cg24809270	-1.49367636628419	9.74730251073174e-06
654	cg25837377	-1.36416106743906	0.00719542730128059	cg14986699	1.72748454558493	0.000188911574245948	cg14467668	0.900157368607997	0.00202204299279062	cg15479964	-1.32489768650865	0.00428331954636386	cg19040509	0.675276299193473	0.00260596366896431	cg02064338	-1.97194953208963	0.00446760522780913	cg07189812	-1.17085611578549	0.000510317240971455	cg14838992	2.7042011529074	0.00415548339773528	cg06113917	-1.48303159407385	0.00654142027198965	cg12532611	0.999945445929212	0.00133061989034495	cg17105249	3.4438322949849	3.44607968287611e-06	cg01886311	4.3994803290754	9.77614496737451e-06
655	cg23949630	1.26004694242969	0.00719542730128059	cg20281264	2.53426436634231	0.000188911574245948	cg25492771	0.55048798446792	0.00202204299279062	cg18439339	-1.21470622086131	0.00429017223901796	cg00555905	0.733812582907386	0.0026173373420967	cg05667197	-2.04095172021021	0.00446911756168085	cg24532031	2.62892791509477	0.000513518670715793	cg23627620	-1.47297624171762	0.00415548339773528	cg10526087	-1.29871956601451	0.00654142027198965	cg19684151	-2.48963438372639	0.00133175156557261	cg06480843	-1.35516703082516	3.4501427947416e-06	cg24978424	-2.03939680806207	9.77614496737451e-06
656	cg14818621	0.737900591465793	0.00719542730128059	cg04031383	-1.2414121602068	0.000189130995062749	cg24847554	1.5660269153142	0.00202204299279062	cg09971156	-1.31655200413542	0.00429017223901796	cg17196109	-0.6303323078176	0.0026173373420967	cg17657214	3.46194153629691	0.00447862295980226	cg11182883	2.22122072899782	0.000515035063494372	cg10895008	-3.25073613698039	0.00415548339773528	cg01216607	0.646164509107149	0.00654142027198965	cg20415529	-0.753371654975401	0.00133175156557261	cg06391985	-1.56797234887914	3.46454893229892e-06	cg13128730	-2.33047806213604	9.77996072994445e-06
657	cg19511222	0.452682142019861	0.0072076255035264	cg25887850	1.53937776470479	0.000189130995062749	cg15032001	1.25489751692522	0.00202204299279062	cg04750580	-1.06141456355954	0.00429953193612161	cg03707117	-0.851202713702486	0.0026173373420967	cg10596768	-1.07335102228843	0.00447862295980226	cg07494420	-1.8648609059779	0.000517186563782184	cg18148780	-1.99821944319445	0.00415548339773528	cg06799794	-0.782869493421601	0.00654142027198965	cg01085137	-2.20025495038621	0.00133175156557261	cg11505319	-1.28036811163268	3.46663500617517e-06	cg11708795	-1.90761797417158	9.79172703031956e-06
658	cg02182587	1.19823104678114	0.00721486336582042	cg23608041	2.14329761611394	0.000189130995062749	cg02430430	0.728308915072485	0.00202204299279062	cg10298221	-2.20642612558636	0.00431128741248694	cg09704152	3.17117621370751	0.0026173373420967	cg20964188	2.53355262151526	0.00447862295980226	cg09229947	-0.678326964811185	0.000519348555774426	cg27024051	-1.78260835564568	0.00416230156789564	cg25642812	-1.05485510239792	0.00654142027198965	cg15494174	-1.39476550355274	0.00133175156557261	cg05523930	2.94425456315734	3.46973987503637e-06	cg07425090	-3.71598714526429	9.83136924365536e-06
659	cg22851514	3.34371265499001	0.00721486336582042	cg15038241	1.37420995020729	0.000189130995062749	cg06554342	-0.614032552513211	0.00202204299279062	cg01114033	3.07522845484899	0.00433327358857827	cg18138167	0.570082736891	0.0026173373420967	cg19240178	-2.81123332965235	0.00448241513556502	cg27309920	-1.39712952243218	0.000519348555774426	cg01039508	1.86461367087935	0.00416230156789564	cg12469519	-0.693056670701478	0.00654374682080266	cg14894648	4.39268664545049	0.00133453854402021	cg10103111	-4.32154099423657	3.46973987503637e-06	cg05452567	1.75034069254398	9.85397948344822e-06
660	cg16959075	1.4455254100478	0.00721486336582042	cg19213569	1.66925738141377	0.000189130995062749	cg13179762	0.8775614718655	0.00202204299279062	cg03325810	1.25133136066344	0.00435204956451273	cg04739613	-1.30230857919011	0.00261852447751645	cg27292028	1.36430589938798	0.00448956489029051	cg14572424	5.37125246296622	0.000519348555774426	cg13780602	-0.862115864364611	0.00416230156789564	cg16183503	-1.4030384661173	0.00654755523622168	cg27046862	-1.12936511162858	0.00133738273202529	cg05222932	3.40794966737625	3.46973987503637e-06	cg08167722	-1.29867913996114	9.8836439480545e-06
661	cg12220491	1.09280094013901	0.00721486336582042	cg07968770	2.64370620422676	0.000189130995062749	cg00109643	0.824303536908996	0.00202204299279062	cg26454662	-1.02191863433528	0.00440375006579063	cg09696535	-1.06416161938391	0.00261852447751645	cg21127303	-1.30994957086325	0.00448956489029051	cg27142530	-1.80809788879364	0.000519348555774426	cg16139199	-0.809437965188132	0.00416230156789564	cg13093274	-0.832799364234092	0.00655652067563613	cg12410108	-1.01208444846204	0.00134342731514064	cg10925729	-1.27202408013659	3.47568159369872e-06	cg05419671	-2.49577244716653	9.8836439480545e-06
662	cg16521460	1.82639465155128	0.00721486336582042	cg03392145	1.183854768843	0.000192929882155003	cg16811856	0.650118400253305	0.00202204299279062	cg17795695	-0.827757652556579	0.00441895997551969	cg08119498	1.42032799830993	0.00261852447751645	cg18498565	-4.36811411816031	0.00448956489029051	cg26313349	5.82282473798581	0.000520775607893623	cg27171100	-0.943303161565256	0.0041831338306521	cg12081267	-0.822155604402465	0.00655652067563613	cg01277330	-1.17175369007173	0.00134342731514064	cg12431105	-1.80076104696238	3.48750186393394e-06	cg05989234	-1.15770011173039	9.89418163403812e-06
663	cg05816398	1.4635619825336	0.00721486336582042	cg12191152	3.77049675431718	0.000193248109350613	cg12980900	0.921163378811724	0.00202340056083876	cg23663298	-0.55752660919479	0.0044261559846944	cg12163462	-1.37096231922173	0.00263046153448608	cg00514557	-1.75242101792263	0.00448956489029051	cg17600661	-1.26363155582819	0.000520775607893623	cg10483984	-1.87845832377797	0.00420545785551098	cg27346444	1.78575983662627	0.00655652067563613	cg00835664	-0.609675957923259	0.00134342731514064	cg22320000	-1.85704009707867	3.50248105529267e-06	cg24783322	-1.43988183147923	9.89881276170019e-06
664	cg13079099	0.744064216233309	0.00721486336582042	cg18014844	1.51515220719394	0.000193835537324102	cg12234272	0.759302588297559	0.00202340056083876	cg06087537	4.64123363433758	0.00443752854983456	cg08854266	1.26220726658639	0.00265182038973626	cg26650651	2.0102252657956	0.00448956489029051	cg06488666	-1.00543663118941	0.000520775607893623	cg27468704	2.09752459917307	0.00420545785551098	cg04351714	-0.643678389328765	0.00655652067563613	cg08326879	-0.725275923651093	0.00134708635327973	cg16112795	-2.40691688730224	3.518235049418e-06	cg22692213	-1.45520170452609	9.89881276170019e-06
665	cg02829992	1.53288451406146	0.00725078680540295	cg13818368	1.38606810960377	0.000193835537324102	cg04206803	1.15930091209252	0.00202340056083876	cg02182738	1.30473752612802	0.00446517503924641	cg10932166	-1.2244480923982	0.00265256127903766	cg14730596	1.42157269267636	0.00449162693282665	cg22797490	2.33592687349362	0.000520775607893623	cg06944141	-1.09805401872083	0.00421515867310486	cg19774357	1.53396121884781	0.00655652067563613	cg19910128	1.13951192302394	0.00135453802162889	cg08508814	-3.64288942167041	3.518235049418e-06	cg05725452	-1.8354363905063	9.89881276170019e-06
[truncated: 127,712 more rows]
