# Supplementary material for: Modified Methylation Following Electrostimulation in a Standardized Setting—Complementing a Transcriptomic Analysis
Source: Cells. 2025 Jun 4;14(11):838. doi: 10.3390/cells14110838 (PMC12155531; doi:10.3390/cells14110838)
Supplement: Supplementary file 1 [file cells-14-00838-s001.zip › Table S1 Methylage.xlsx]

## Sheet: Sheet1
Contrast	Difference	T	PValue	Bonferroni	Holm	Hochberg	SidakSS	SidakSD	BH	BY	ABH	TSBH
PHYS.1vs0.NO	-0.0117	-1.3824	0.2798	1	1	0.9948	1	1	0.8586	1	0.8135	0.8586
PHYS.48vs1.NO	0.0027	0.9089	0.5037	1	1	0.9948	1	1	0.8975	1	0.8503	0.8975
PHYS.48vs0.NO	-0.009	-1.12	0.3762	1	1	0.9948	1	1	0.8586	1	0.8135	0.8586
INFL.1vs0.NO	0.0057	1.3144	0.3689	1	1	0.9948	1	1	0.8586	1	0.8135	0.8586
INFL.48vs1.NO	-0.0062	-2.7835	0.09	1	1	0.9948	0.9954	0.9892	0.513	1	0.486	0.513
INFL.48vs0.NO	-0.0005	-0.1174	0.9223	1	1	0.9948	1	1	0.9722	1	0.921	0.9722
INFLvsPHYS.0.NO	0.0096	1.0716	0.3684	1	1	0.9948	1	1	0.8586	1	0.8135	0.8586
INFLvsPHYS.1.NO	0.027	8.2997	0.0246	1	1	0.9948	0.7582	0.7262	0.2337	1	0.2214	0.2337
INFLvsPHYS.48.NO	0.0181	10.385	0.000883	0.0503	0.0503	0.0503	0.0491	0.0491	0.0503	0.233	0.0477	0.0503
PHYS.1.DC1vsNO	-0.00295	-1.0469	0.4788	1	1	0.9948	1	1	0.8975	1	0.8503	0.8975
PHYS.1.DC5vsNO	0.0041	1.4884	0.3766	1	1	0.9948	1	1	0.8586	1	0.8135	0.8586
PHYS.1.AC10vsNO	-0.0021	-0.512	0.6457	1	1	0.9948	1	1	0.9168	1	0.8685	0.9168
PHYS.1.AC100vsNO	-0.0019	-0.6651	0.6199	1	1	0.9948	1	1	0.9168	1	0.8685	0.9168
PHYS.48.DC1vsNO	0.0081	3.1856	0.0577	1	1	0.9948	0.9662	0.9488	0.4111	1	0.3895	0.4111
PHYS.48.DC5vsNO	0.00658	4.0624	0.01736	0.9895	0.9201	0.9201	0.6315	0.6047	0.1979	0.9161	0.1875	0.1979
PHYS.48.AC10vsNO	0.00565	2.6269	0.0784	1	1	0.9948	0.9905	0.9817	0.4965	1	0.4704	0.4965
PHYS.48.AC100vsNO	0.0095	1.0343	0.4861	1	1	0.9948	1	1	0.8975	1	0.8503	0.8975
INFL.1.DC1vsNO	-0.0068	-1.2133	0.3322	1	1	0.9948	1	1	0.8586	1	0.8135	0.8586
INFL.1.DC5vsNO	-0.0032	-1.4484	0.2865	1	1	0.9948	1	1	0.8586	1	0.8135	0.8586
INFL.1.AC10vsNO	-0.0014	-0.5077	0.6471	1	1	0.9948	1	1	0.9168	1	0.8685	0.9168
INFL.1.AC100vsNO	-0.00377	-0.7685	0.5599	1	1	0.9948	1	1	0.9141	1	0.866	0.9141
INFL.48.DC1vsNO	-0.01356	-9.429	0.01106	0.6304	0.5972	0.5972	0.4695	0.4515	0.1576	0.7296	0.1493	0.1576
INFL.48.DC5vsNO	-0.00127	-0.208	0.8667	1	1	0.9948	1	1	0.9687	1	0.9177	0.9687
INFL.48.AC10vsNO	-0.0008	-0.3217	0.78	1	1	0.9948	1	1	0.9665	1	0.9157	0.9665
INFL.48.AC100vsNO	-0.0029	-0.7413	0.5196	1	1	0.9948	1	1	0.8975	1	0.8503	0.8975
INFLvsPHYS.1.DC1	-7e-05	0.00685	0.9948	1	1	0.9948	1	1	0.9948	1	0.9424	0.9948
INFLvsPHYS.1.DC5	-0.0075	-0.7228	0.505	1	1	0.9948	1	1	0.8975	1	0.8503	0.8975
INFLvsPHYS.1.AC10	0.00586	0.5995	0.5657	1	1	0.9948	1	1	0.9141	1	0.866	0.9141
INFLvsPHYS.1.AC100	0.0019	0.1943	0.8515	1	1	0.9948	1	1	0.9687	1	0.9177	0.9687
INFLvsPHYS.48.DC1	-0.012	-4.1344	0.0041	0.2337	0.2296	0.2296	0.2088	0.2055	0.1169	0.5409	0.1107	0.1169
INFLvsPHYS.48.DC5	-0.0056	-1.0554	0.3279	1	1	0.9948	1	1	0.8586	1	0.8135	0.8586
INFLvsPHYS.48.AC10	-0.005	-0.9461	0.374	1	1	0.9948	1	1	0.8586	1	0.8135	0.8586
INFLvsPHYS.48.AC100	-0.0071	-1.3398	0.2133	1	1	0.9948	1	1	0.8561	1	0.8111	0.8561
PHYS.1.DC5vsDC1	-0.0071	16.0946	0.0395	1	1	0.9948	0.8995	0.872	0.3216	1	0.3047	0.3216
PHYS.48.DC5vsDC1	-0.00148	-0.5567	0.6153	1	1	0.9948	1	1	0.9168	1	0.8685	0.9168
PHYS.1.AC100vsAC10	0.00026	0.081	0.9424	1	1	0.9948	1	1	0.9722	1	0.921	0.9722
PHYS.48.AC100vsAC10	0.00387	0.4143	0.7455	1	1	0.9948	1	1	0.9443	1	0.8946	0.9443
PHYS.1.DC5vsAC10	0.00628	2.0118	0.1819	1	1	0.9948	1	0.9999	0.7976	1	0.7556	0.7976
PHYS.1.DC5vsAC100	0.00602	11.1949	0.00788	0.4492	0.4334	0.4334	0.363	0.3528	0.1497	0.6931	0.1418	0.1497
PHYS.48.DC5vsAC10	0.0009	0.4069	0.7077	1	1	0.9948	1	1	0.9168	1	0.8685	0.9168
PHYS.48.DC5vsAC100	-0.0029	-0.3178	0.8025	1	1	0.9948	1	1	0.9687	1	0.9177	0.9687
PHYS.1.DC1vsAC10	-0.0008	-0.256	0.821	1	1	0.9948	1	1	0.9687	1	0.9177	0.9687
PHYS.1.DC1vsAC100	-0.00106	-1.5299	0.2253	1	1	0.9948	1	1	0.8561	1	0.8111	0.8561
PHYS.48.DC1vsAC10	0.00242	0.8024	0.4689	1	1	0.9948	1	1	0.8975	1	0.8503	0.8975
PHYS.48.DC1vsAC100	-0.001456	-0.1542	0.9003	1	1	0.9948	1	1	0.9722	1	0.921	0.9722
INFL.1.DC5vsDC1	0.0036	0.6456	0.5773	1	1	0.9948	1	1	0.9141	1	0.866	0.9141
INFL.48.DC5vsDC1	0.0123	2.0675	0.2868	1	1	0.9948	1	1	0.8586	1	0.8135	0.8586
INFL.1.AC100vsAC10	-0.0024	-0.4742	0.6976	1	1	0.9948	1	1	0.9168	1	0.8685	0.9168
INFL.48.AC100vsAC10	-0.0021	-0.4854	0.6613	1	1	0.9948	1	1	0.9168	1	0.8685	0.9168
INFL.1.DC5vsAC10	-0.00187	-0.7278	0.5194	1	1	0.9948	1	1	0.8975	1	0.8503	0.8975
INFL.1.DC5vsAC100	-0.0005	0.1103	0.9277	1	1	0.9948	1	1	0.9722	1	0.921	0.9722
INFL.48.DC5vsAC10	-0.00043	-0.0677	0.9551	1	1	0.9948	1	1	0.9722	1	0.921	0.9722
INFL.48.DC5vsAC100	0.00164	0.2347	0.8387	1	1	0.9948	1	1	0.9687	1	0.9177	0.9687
INFL.1.DC1vsAC10	-0.00547	-0.947	0.4231	1	1	0.9948	1	1	0.8975	1	0.8503	0.8975
INFL.1.DC1vsAC100	-0.00306	-0.4329	0.6953	1	1	0.9948	1	1	0.9168	1	0.8685	0.9168
INFL.48.DC1vsAC10	-0.0127	-5.8093	0.1085	1	1	0.9948	0.9986	0.9949	0.5154	1	0.4883	0.5154
INFL.48.DC1vsAC100	-0.0106	-2.9167	0.1002	1	1	0.9948	0.9976	0.993	0.5154	1	0.4883	0.5154
